# Supplementary material for: Structure-based design of stabilized recombinant influenza neuraminidase tetramers
Source: Nat Commun. 2022 Apr 5;13:1825. doi: 10.1038/s41467-022-29416-z (PMC8983682; doi:10.1038/s41467-022-29416-z)
Supplement: Supplementary file 5 — Supplementary Data 3 [file 41467_2022_29416_MOESM5_ESM.zip]

Archive with 45 entries (40 files):
- code_directions (Contains Supplementary Data 3)/
- code_directions (Contains Supplementary Data 3)/Supplementary_Data_3.xml
- __MACOSX/
- __MACOSX/code_directions (Contains Supplementary Data 3)/
- __MACOSX/code_directions (Contains Supplementary Data 3)/._Supplementary_Data_3.xml
- code_directions (Contains Supplementary Data 3)/output/
- code_directions (Contains Supplementary Data 3)/output/4b7q-aligned_example2_0002.resfile
- __MACOSX/code_directions (Contains Supplementary Data 3)/output/
- __MACOSX/code_directions (Contains Supplementary Data 3)/output/._4b7q-aligned_example2_0002.resfile
- code_directions (Contains Supplementary Data 3)/output/4b7q-aligned_example2_0003.resfile
- __MACOSX/code_directions (Contains Supplementary Data 3)/output/._4b7q-aligned_example2_0003.resfile
- code_directions (Contains Supplementary Data 3)/output/4b7q-aligned_example2_0001.resfile
- __MACOSX/code_directions (Contains Supplementary Data 3)/output/._4b7q-aligned_example2_0001.resfile
- code_directions (Contains Supplementary Data 3)/output/score_example1.sc
- __MACOSX/code_directions (Contains Supplementary Data 3)/output/._score_example1.sc
- code_directions (Contains Supplementary Data 3)/output/4b7q-aligned_example2_0002.pdb
- __MACOSX/code_directions (Contains Supplementary Data 3)/output/._4b7q-aligned_example2_0002.pdb
- code_directions (Contains Supplementary Data 3)/output/4b7q-aligned_example2_0003.pdb
- __MACOSX/code_directions (Contains Supplementary Data 3)/output/._4b7q-aligned_example2_0003.pdb
- code_directions (Contains Supplementary Data 3)/output/4b7q-aligned_example2_0001.pdb
- __MACOSX/code_directions (Contains Supplementary Data 3)/output/._4b7q-aligned_example2_0001.pdb
- code_directions (Contains Supplementary Data 3)/output/score_example2.sc
- __MACOSX/code_directions (Contains Supplementary Data 3)/output/._score_example2.sc
- code_directions (Contains Supplementary Data 3)/output/4b7q-aligned_example1_0001.resfile
- __MACOSX/code_directions (Contains Supplementary Data 3)/output/._4b7q-aligned_example1_0001.resfile
- code_directions (Contains Supplementary Data 3)/output/example1.log
- __MACOSX/code_directions (Contains Supplementary Data 3)/output/._example1.log
- code_directions (Contains Supplementary Data 3)/output/example2.log
- __MACOSX/code_directions (Contains Supplementary Data 3)/output/._example2.log
- code_directions (Contains Supplementary Data 3)/output/4b7q-aligned_example1_0001.pdb
- __MACOSX/code_directions (Contains Supplementary Data 3)/output/._4b7q-aligned_example1_0001.pdb
- __MACOSX/code_directions (Contains Supplementary Data 3)/._output
- code_directions (Contains Supplementary Data 3)/C4_Z.sym
- __MACOSX/code_directions (Contains Supplementary Data 3)/._C4_Z.sym
- code_directions (Contains Supplementary Data 3)/example1.resfile
- __MACOSX/code_directions (Contains Supplementary Data 3)/._example1.resfile
- code_directions (Contains Supplementary Data 3)/README.txt
- __MACOSX/code_directions (Contains Supplementary Data 3)/._README.txt
- code_directions (Contains Supplementary Data 3)/4b7q-aligned.pdb
- __MACOSX/code_directions (Contains Supplementary Data 3)/._4b7q-aligned.pdb
- code_directions (Contains Supplementary Data 3)/example2.resfile
- __MACOSX/code_directions (Contains Supplementary Data 3)/._example2.resfile
- code_directions (Contains Supplementary Data 3)/README.docx
- __MACOSX/code_directions (Contains Supplementary Data 3)/._README.docx
- __MACOSX/._code_directions (Contains Supplementary Data 3)
