# Supplementary material for: Structure-based design of stabilized recombinant influenza neuraminidase tetramers
Source: Nat Commun. 2022 Apr 5;13:1825. doi: 10.1038/s41467-022-29416-z (PMC8983682; doi:10.1038/s41467-022-29416-z)
Supplement: Supplementary file 5 — Supplementary Data 3 [file 41467_2022_29416_MOESM5_ESM.zip › code_directions (Contains Supplementary Data 3)/Supplementary_Data_3.xml]

<ROSETTASCRIPTS>
	<SCOREFXNS>
		<ScoreFunction name="sfx_clean" weights="beta" symmetric="1" />
	</SCOREFXNS>

	<TASKOPERATIONS>
		// Read resfile
                <ReadResfile name="designed_identities" filename="%%resfile%%" />
	</TASKOPERATIONS>

	<RESIDUE_SELECTORS>		
		<Task name="resfile_muts" designable="true" task_operations="designed_identities" /> // selects mutations from resfile
			<Not name="not_resfile" selector="resfile_muts" /> // everything else that isn't mutated

		<Neighborhood name="mutant_neighbor" selector="resfile_muts" distance="5" include_focus_in_subset="false" /> // only operate on other residues that are 5A from mutation
		<Or name="resfile_or_nbors" selectors="resfile_muts,mutant_neighbor" />
			<Not name="not_res_or_nbors" selector="resfile_or_nbors" />

	</RESIDUE_SELECTORS>		

	<TASKOPERATIONS>
		<IncludeCurrent name="ic" />	//includes current rotamers
		<LimitAromaChi2 name="limitaro" chi2max="110" chi2min="70" />	// disallow extreme aromatic rotamers
		<RestrictToRepacking name="repack_only" />			// for minimize/repack
		<ExtraRotamersGeneric name="ex1_ex2" ex1="1" ex2="1" />		// use ex1 ex2 rotamers

		<OperateOnResidueSubset name="repack_neighbor" selector="mutant_neighbor" > // neighbors to mutations are only allowed to repack
			<RestrictToRepackingRLT/> </OperateOnResidueSubset>

		<OperateOnResidueSubset name="lock_not_resfile_or_nbors" selector="not_res_or_nbors" > // everything that isn't a mutation or neighbor cannot move
                        <PreventRepackingRLT/> </OperateOnResidueSubset>

	</TASKOPERATIONS>

	<MOVERS>
		<Symmetrizer name="gen_docked_config" symm_file="%%symfile%%" />
		<SymPackRotamersMover name="design_from_resfile" scorefxn="sfx_clean" task_operations="designed_identities,repack_neighbor,lock_not_resfile_or_nbors,limitaro,ic,ex1_ex2" /> // Adds mutation and repacks the mutation and neighbors
		<TaskAwareSymMinMover name="rb_min_hard" scorefxn="sfx_clean" bb="0" chi="1" rb="0" task_operations="repack_neighbor,lock_not_resfile_or_nbors" /> // minimizes mutations and neighbors
		<TaskAwareSymMinMover name="rb_min_hard_bb" scorefxn="sfx_clean" bb="1" chi="1" rb="0" task_operations="repack_neighbor,lock_not_resfile_or_nbors" />
		<SymPackRotamersMover name="repack_hard" scorefxn="sfx_clean" task_operations="repack_only,repack_neighbor,lock_not_resfile_or_nbors,limitaro,ic,ex1_ex2" /> // repacks mutation and neighbors only

	</MOVERS>

	<FILTERS>
                <SaveResfileToDisk name="save_resfile" task_operations="designed_identities" designable_only="0" resfile_prefix="%%outpath%%" resfile_suffix="" resfile_name="" resfile_general_property="NATRO" selected_resis_property="" renumber_pdb="0" /> // save a resfile with mutations

	</FILTERS>

	<PROTOCOLS>
		// generate symmetric configuration
		<Add mover_name="gen_docked_config" />

		// design and minimization
		<Add mover_name="design_from_resfile" />
		<Add mover_name="rb_min_hard_bb" />
		<Add mover_name="design_from_resfile" />
		<Add mover_name="rb_min_hard_bb" />

		// save resfile
		<Add filter_name="save_resfile" />

	</PROTOCOLS>

</ROSETTASCRIPTS>
