# Supplementary material for: Structure-based design of stabilized recombinant influenza neuraminidase tetramers
Source: Nat Commun. 2022 Apr 5;13:1825. doi: 10.1038/s41467-022-29416-z (PMC8983682; doi:10.1038/s41467-022-29416-z)
Supplement: Supplementary file 5 — Supplementary Data 3 [file 41467_2022_29416_MOESM5_ESM.zip › code_directions (Contains Supplementary Data 3)/output/score_example1.sc]

SEQUENCE: 
SCORE: total_score       angle dslf_fa13    fa_atr fa_dun_dev fa_dun_rot fa_dun_semi     fa_elec fa_intra_atr_xover4 fa_intra_elec fa_intra_rep_xover4 fa_intra_sol_xover4              fa_rep              fa_sol gen_bonded hbond_bb_sc hbond_lr_bb    hbond_sc hbond_sr_bb    hxl_tors     lk_ball lk_ball_bridge lk_ball_bridge_uncpl lk_ball_iso       omega     p_aa_pp pro_close radial_disp rama_prepro         ref description 
SCORE:     632.367       0.000    42.909 -5008.945    972.084    384.761     732.717   -1402.068            -301.182      -221.304             229.875             240.855            1038.419            3559.613      0.000    -124.967    -318.118     -52.288     -66.927     569.830    1888.339         -6.410              -43.540   -1904.004     211.075    -132.914   113.947       0.000     355.368    -124.760 4b7q-aligned_example1_0001
