# Supplementary material for: Structure-based design of stabilized recombinant influenza neuraminidase tetramers
Source: Nat Commun. 2022 Apr 5;13:1825. doi: 10.1038/s41467-022-29416-z (PMC8983682; doi:10.1038/s41467-022-29416-z)
Supplement: Supplementary file 5 — Supplementary Data 3 [file 41467_2022_29416_MOESM5_ESM.zip › code_directions (Contains Supplementary Data 3)/output/4b7q-aligned_example2_0002.pdb]

HEADER                                            14-APR-21   XXXX              
EXPDTA    THEORETICAL MODEL                                                     
REMARK 220                                                                      
REMARK 220 EXPERIMENTAL DETAILS                                                 
REMARK 220  EXPERIMENT TYPE                : THEORETICAL MODELLING              
REMARK 220  DATE OF DATA COLLECTION        : 14-APR-21                          
REMARK 220                                                                      
REMARK 220 REMARK: MODEL GENERATED BY ROSETTA                                   
REMARK 220  VERSION 2021.14+HEAD.a81f6bd5d65                                    
SSBOND     CYS A   92    CYS A  417                                       2.02  
SSBOND     CYS B   92    CYS B  417                                       2.02  
SSBOND     CYS C   92    CYS C  417                                       2.02  
SSBOND     CYS D   92    CYS D  417                                       2.02  
SSBOND     CYS A  124    CYS A  129                                       2.04  
SSBOND     CYS B  124    CYS B  129                                       2.04  
SSBOND     CYS C  124    CYS C  129                                       2.04  
SSBOND     CYS D  124    CYS D  129                                       2.04  
SSBOND     CYS A  184    CYS A  231                                       2.02  
SSBOND     CYS B  184    CYS B  231                                       2.02  
SSBOND     CYS C  184    CYS C  231                                       2.02  
SSBOND     CYS D  184    CYS D  231                                       2.02  
SSBOND     CYS A  233    CYS A  238                                       2.03  
SSBOND     CYS B  233    CYS B  238                                       2.03  
SSBOND     CYS C  233    CYS C  238                                       2.03  
SSBOND     CYS D  233    CYS D  238                                       2.03  
SSBOND     CYS A  279    CYS A  292                                       2.05  
SSBOND     CYS B  279    CYS B  292                                       2.05  
SSBOND     CYS C  279    CYS C  292                                       2.05  
SSBOND     CYS D  279    CYS D  292                                       2.05  
SSBOND     CYS A  281    CYS A  290                                       2.04  
SSBOND     CYS B  281    CYS B  290                                       2.04  
SSBOND     CYS C  281    CYS C  290                                       2.04  
SSBOND     CYS D  281    CYS D  290                                       2.04  
SSBOND     CYS A  318    CYS A  335                                       2.04  
SSBOND     CYS B  318    CYS B  335                                       2.04  
SSBOND     CYS C  318    CYS C  335                                       2.04  
SSBOND     CYS D  318    CYS D  335                                       2.04  
SSBOND     CYS A  421    CYS A  446                                       2.06  
SSBOND     CYS B  421    CYS B  446                                       2.06  
SSBOND     CYS C  421    CYS C  446                                       2.06  
SSBOND     CYS D  421    CYS D  446                                       2.06  
ATOM      1  N   VAL A  83       1.986  14.835 -22.174  1.00 45.76           N  
ATOM      2  CA  VAL A  83       1.711  16.060 -22.921  1.00 47.81           C  
ATOM      3  C   VAL A  83       1.729  17.317 -22.023  1.00 45.66           C  
ATOM      4  O   VAL A  83       1.057  17.358 -20.991  1.00 39.85           O  
ATOM      5  CB  VAL A  83       0.375  15.939 -23.727  1.00 52.25           C  
ATOM      6  CG1 VAL A  83      -0.680  15.169 -22.932  1.00 54.19           C  
ATOM      7  CG2 VAL A  83      -0.146  17.306 -24.150  1.00 46.78           C  
ATOM      8 1H   VAL A  83       1.963  14.052 -22.796  1.00  0.00           H  
ATOM      9 2H   VAL A  83       2.890  14.898 -21.751  1.00  0.00           H  
ATOM     10 3H   VAL A  83       1.293  14.715 -21.463  1.00  0.00           H  
ATOM     11  HA  VAL A  83       2.525  16.224 -23.628  1.00  0.00           H  
ATOM     12  HB  VAL A  83       0.553  15.340 -24.620  1.00  0.00           H  
ATOM     13 1HG1 VAL A  83      -1.598  15.100 -23.517  1.00  0.00           H  
ATOM     14 2HG1 VAL A  83      -0.312  14.166 -22.716  1.00  0.00           H  
ATOM     15 3HG1 VAL A  83      -0.884  15.691 -21.998  1.00  0.00           H  
ATOM     16 1HG2 VAL A  83      -1.074  17.185 -24.708  1.00  0.00           H  
ATOM     17 2HG2 VAL A  83      -0.331  17.915 -23.265  1.00  0.00           H  
ATOM     18 3HG2 VAL A  83       0.594  17.798 -24.781  1.00  0.00           H  
ATOM     19  N   LYS A  84       2.509  18.326 -22.431  1.00 46.41           N  
ATOM     20  CA  LYS A  84       2.641  19.619 -21.729  1.00 47.27           C  
ATOM     21  C   LYS A  84       1.346  20.319 -21.286  1.00 46.48           C  
ATOM     22  O   LYS A  84       0.338  20.303 -21.990  1.00 52.67           O  
ATOM     23  CB  LYS A  84       3.426  20.617 -22.592  1.00 49.67           C  
ATOM     24  CG  LYS A  84       4.929  20.511 -22.482  1.00 58.61           C  
ATOM     25  CD  LYS A  84       5.633  21.563 -23.330  1.00 61.81           C  
ATOM     26  CE  LYS A  84       7.146  21.327 -23.323  1.00 70.07           C  
ATOM     27  NZ  LYS A  84       7.922  22.375 -24.053  1.00 75.73           N  
ATOM     28  H   LYS A  84       3.035  18.171 -23.279  1.00  0.00           H  
ATOM     29  HA  LYS A  84       3.188  19.454 -20.800  1.00  0.00           H  
ATOM     30 1HB  LYS A  84       3.162  20.478 -23.641  1.00  0.00           H  
ATOM     31 2HB  LYS A  84       3.147  21.634 -22.317  1.00  0.00           H  
ATOM     32 1HG  LYS A  84       5.228  20.642 -21.441  1.00  0.00           H  
ATOM     33 2HG  LYS A  84       5.249  19.523 -22.812  1.00  0.00           H  
ATOM     34 1HD  LYS A  84       5.261  21.514 -24.354  1.00  0.00           H  
ATOM     35 2HD  LYS A  84       5.419  22.555 -22.932  1.00  0.00           H  
ATOM     36 1HE  LYS A  84       7.505  21.300 -22.295  1.00  0.00           H  
ATOM     37 2HE  LYS A  84       7.366  20.365 -23.786  1.00  0.00           H  
ATOM     38 1HZ  LYS A  84       8.907  22.157 -24.009  1.00  0.00           H  
ATOM     39 2HZ  LYS A  84       7.627  22.402 -25.019  1.00  0.00           H  
ATOM     40 3HZ  LYS A  84       7.757  23.275 -23.626  1.00  0.00           H  
ATOM     41  N   LEU A  85       1.402  20.944 -20.114  1.00 43.50           N  
ATOM     42  CA  LEU A  85       0.380  21.887 -19.690  1.00 38.00           C  
ATOM     43  C   LEU A  85       0.528  23.125 -20.546  1.00 43.95           C  
ATOM     44  O   LEU A  85       1.618  23.699 -20.624  1.00 49.39           O  
ATOM     45  CB  LEU A  85       0.555  22.281 -18.218  1.00 26.93           C  
ATOM     46  CG  LEU A  85       0.116  21.281 -17.149  1.00 26.30           C  
ATOM     47  CD1 LEU A  85       0.186  21.919 -15.779  1.00 28.30           C  
ATOM     48  CD2 LEU A  85      -1.279  20.747 -17.416  1.00 24.93           C  
ATOM     49  H   LEU A  85       2.182  20.755 -19.501  1.00  0.00           H  
ATOM     50  HA  LEU A  85      -0.595  21.413 -19.801  1.00  0.00           H  
ATOM     51 1HB  LEU A  85       1.609  22.484 -18.036  1.00  0.00           H  
ATOM     52 2HB  LEU A  85      -0.007  23.196 -18.034  1.00  0.00           H  
ATOM     53  HG  LEU A  85       0.808  20.438 -17.133  1.00  0.00           H  
ATOM     54 1HD1 LEU A  85      -0.129  21.197 -15.025  1.00  0.00           H  
ATOM     55 2HD1 LEU A  85       1.210  22.232 -15.575  1.00  0.00           H  
ATOM     56 3HD1 LEU A  85      -0.472  22.786 -15.748  1.00  0.00           H  
ATOM     57 1HD2 LEU A  85      -1.553  20.039 -16.634  1.00  0.00           H  
ATOM     58 2HD2 LEU A  85      -1.990  21.573 -17.423  1.00  0.00           H  
ATOM     59 3HD2 LEU A  85      -1.297  20.245 -18.383  1.00  0.00           H  
ATOM     60  N   ALA A  86      -0.566  23.538 -21.179  1.00 36.91           N  
ATOM     61  CA  ALA A  86      -0.531  24.667 -22.093  1.00 29.59           C  
ATOM     62  C   ALA A  86      -0.242  25.986 -21.369  1.00 32.23           C  
ATOM     63  O   ALA A  86       0.690  26.699 -21.729  1.00 29.50           O  
ATOM     64  CB  ALA A  86      -1.832  24.749 -22.868  1.00 28.03           C  
ATOM     65  H   ALA A  86      -1.441  23.058 -21.023  1.00  0.00           H  
ATOM     66  HA  ALA A  86       0.291  24.511 -22.792  1.00  0.00           H  
ATOM     67 1HB  ALA A  86      -1.796  25.598 -23.550  1.00  0.00           H  
ATOM     68 2HB  ALA A  86      -1.974  23.831 -23.438  1.00  0.00           H  
ATOM     69 3HB  ALA A  86      -2.661  24.877 -22.174  1.00  0.00           H  
ATOM     70  N   GLY A  87      -1.038  26.304 -20.347  1.00 30.43           N  
ATOM     71  CA  GLY A  87      -0.888  27.555 -19.618  1.00 28.92           C  
ATOM     72  C   GLY A  87      -1.504  28.759 -20.321  1.00 41.89           C  
ATOM     73  O   GLY A  87      -1.557  29.858 -19.761  1.00 46.22           O  
ATOM     74  H   GLY A  87      -1.764  25.658 -20.072  1.00  0.00           H  
ATOM     75 1HA  GLY A  87      -1.349  27.461 -18.635  1.00  0.00           H  
ATOM     76 2HA  GLY A  87       0.170  27.758 -19.458  1.00  0.00           H  
ATOM     77  N   ASN A  88      -1.989  28.549 -21.542  1.00 38.14           N  
ATOM     78  CA  ASN A  88      -2.461  29.645 -22.372  1.00 38.24           C  
ATOM     79  C   ASN A  88      -3.882  30.140 -22.073  1.00 49.41           C  
ATOM     80  O   ASN A  88      -4.275  31.197 -22.572  1.00 55.93           O  
ATOM     81  CB  ASN A  88      -2.299  29.312 -23.864  1.00 34.48           C  
ATOM     82  CG  ASN A  88      -3.149  28.124 -24.307  1.00 41.65           C  
ATOM     83  OD1 ASN A  88      -3.574  27.315 -23.478  1.00 42.59           O  
ATOM     84  ND2 ASN A  88      -3.393  28.011 -25.626  1.00 39.25           N  
ATOM     85  H   ASN A  88      -2.031  27.606 -21.902  1.00  0.00           H  
ATOM     86  HA  ASN A  88      -1.863  30.530 -22.149  1.00  0.00           H  
ATOM     87 1HB  ASN A  88      -2.576  30.180 -24.463  1.00  0.00           H  
ATOM     88 2HB  ASN A  88      -1.253  29.089 -24.076  1.00  0.00           H  
ATOM     89 1HD2 ASN A  88      -3.945  27.250 -25.969  1.00  0.00           H  
ATOM     90 2HD2 ASN A  88      -3.023  28.687 -26.262  1.00  0.00           H  
ATOM     91  N   SER A  89      -4.645  29.404 -21.264  1.00 43.14           N  
ATOM     92  CA  SER A  89      -6.038  29.787 -20.996  1.00 38.82           C  
ATOM     93  C   SER A  89      -6.209  30.636 -19.738  1.00 39.32           C  
ATOM     94  O   SER A  89      -5.302  30.769 -18.930  1.00 41.23           O  
ATOM     95  CB  SER A  89      -6.958  28.565 -20.932  1.00 47.12           C  
ATOM     96  OG  SER A  89      -6.894  27.929 -19.668  1.00 53.70           O  
ATOM     97  H   SER A  89      -4.270  28.574 -20.827  1.00  0.00           H  
ATOM     98  HA  SER A  89      -6.383  30.428 -21.808  1.00  0.00           H  
ATOM     99 1HB  SER A  89      -7.985  28.872 -21.130  1.00  0.00           H  
ATOM    100 2HB  SER A  89      -6.674  27.855 -21.708  1.00  0.00           H  
ATOM    101  HG  SER A  89      -6.269  28.438 -19.147  1.00  0.00           H  
ATOM    102  N   SER A  90      -7.394  31.201 -19.570  1.00 43.23           N  
ATOM    103  CA  SER A  90      -7.622  32.166 -18.503  1.00 44.33           C  
ATOM    104  C   SER A  90      -8.173  31.505 -17.252  1.00 35.30           C  
ATOM    105  O   SER A  90      -8.691  30.401 -17.311  1.00 40.77           O  
ATOM    106  CB  SER A  90      -8.592  33.250 -18.979  1.00 47.09           C  
ATOM    107  OG  SER A  90      -9.847  32.688 -19.326  1.00 50.31           O  
ATOM    108  H   SER A  90      -8.156  30.963 -20.189  1.00  0.00           H  
ATOM    109  HA  SER A  90      -6.669  32.632 -18.248  1.00  0.00           H  
ATOM    110 1HB  SER A  90      -8.726  33.990 -18.190  1.00  0.00           H  
ATOM    111 2HB  SER A  90      -8.169  33.764 -19.841  1.00  0.00           H  
ATOM    112  HG  SER A  90      -9.767  31.744 -19.170  1.00  0.00           H  
ATOM    113  N   LEU A  91      -8.059  32.191 -16.124  1.00 25.41           N  
ATOM    114  CA  LEU A  91      -8.674  31.735 -14.884  1.00 35.33           C  
ATOM    115  C   LEU A  91     -10.191  31.652 -15.025  1.00 32.22           C  
ATOM    116  O   LEU A  91     -10.803  32.551 -15.580  1.00 30.25           O  
ATOM    117  CB  LEU A  91      -8.328  32.694 -13.744  1.00 37.79           C  
ATOM    118  CG  LEU A  91      -7.401  32.173 -12.649  1.00 37.39           C  
ATOM    119  CD1 LEU A  91      -7.411  33.122 -11.483  1.00 40.45           C  
ATOM    120  CD2 LEU A  91      -7.811  30.782 -12.195  1.00 39.72           C  
ATOM    121  H   LEU A  91      -7.532  33.053 -16.124  1.00  0.00           H  
ATOM    122  HA  LEU A  91      -8.280  30.748 -14.645  1.00  0.00           H  
ATOM    123 1HB  LEU A  91      -7.853  33.578 -14.166  1.00  0.00           H  
ATOM    124 2HB  LEU A  91      -9.253  33.002 -13.256  1.00  0.00           H  
ATOM    125  HG  LEU A  91      -6.380  32.127 -13.028  1.00  0.00           H  
ATOM    126 1HD1 LEU A  91      -6.748  32.747 -10.703  1.00  0.00           H  
ATOM    127 2HD1 LEU A  91      -7.067  34.103 -11.810  1.00  0.00           H  
ATOM    128 3HD1 LEU A  91      -8.424  33.204 -11.090  1.00  0.00           H  
ATOM    129 1HD2 LEU A  91      -7.131  30.438 -11.415  1.00  0.00           H  
ATOM    130 2HD2 LEU A  91      -8.828  30.812 -11.802  1.00  0.00           H  
ATOM    131 3HD2 LEU A  91      -7.769  30.096 -13.041  1.00  0.00           H  
ATOM    132  N   CYS A  92     -10.788  30.572 -14.528  1.00 35.39           N  
ATOM    133  CA  CYS A  92     -12.245  30.426 -14.514  1.00 39.01           C  
ATOM    134  C   CYS A  92     -12.874  31.424 -13.558  1.00 47.96           C  
ATOM    135  O   CYS A  92     -12.483  31.499 -12.395  1.00 38.09           O  
ATOM    136  CB  CYS A  92     -12.667  29.017 -14.067  1.00 24.24           C  
ATOM    137  SG  CYS A  92     -12.346  27.711 -15.256  1.00 96.03           S  
ATOM    138  H   CYS A  92     -10.216  29.831 -14.149  1.00  0.00           H  
ATOM    139  HA  CYS A  92     -12.618  30.587 -15.525  1.00  0.00           H  
ATOM    140 1HB  CYS A  92     -12.146  28.756 -13.146  1.00  0.00           H  
ATOM    141 2HB  CYS A  92     -13.735  29.008 -13.852  1.00  0.00           H  
ATOM    142  N   PRO A  93     -13.864  32.191 -14.040  1.00 56.04           N  
ATOM    143  CA  PRO A  93     -14.647  32.987 -13.099  1.00 51.15           C  
ATOM    144  C   PRO A  93     -15.426  32.016 -12.224  1.00 40.02           C  
ATOM    145  O   PRO A  93     -15.926  31.013 -12.712  1.00 39.03           O  
ATOM    146  CB  PRO A  93     -15.591  33.776 -14.009  1.00 51.48           C  
ATOM    147  CG  PRO A  93     -14.954  33.731 -15.365  1.00 52.33           C  
ATOM    148  CD  PRO A  93     -14.321  32.379 -15.426  1.00 54.19           C  
ATOM    149  HA  PRO A  93     -13.975  33.663 -12.551  1.00  0.00           H  
ATOM    150 1HB  PRO A  93     -16.591  33.319 -14.001  1.00  0.00           H  
ATOM    151 2HB  PRO A  93     -15.704  34.804 -13.633  1.00  0.00           H  
ATOM    152 1HG  PRO A  93     -15.713  33.881 -16.147  1.00  0.00           H  
ATOM    153 2HG  PRO A  93     -14.225  34.548 -15.469  1.00  0.00           H  
ATOM    154 1HD  PRO A  93     -15.075  31.633 -15.719  1.00  0.00           H  
ATOM    155 2HD  PRO A  93     -13.490  32.395 -16.147  1.00  0.00           H  
ATOM    156  N   VAL A  94     -15.490  32.291 -10.932  1.00 36.57           N  
ATOM    157  CA  VAL A  94     -16.109  31.373  -9.996  1.00 33.22           C  
ATOM    158  C   VAL A  94     -16.874  32.148  -8.932  1.00 31.80           C  
ATOM    159  O   VAL A  94     -16.370  33.124  -8.371  1.00 26.78           O  
ATOM    160  CB  VAL A  94     -15.062  30.446  -9.344  1.00 41.25           C  
ATOM    161  CG1 VAL A  94     -14.569  29.417 -10.367  1.00 44.59           C  
ATOM    162  CG2 VAL A  94     -13.897  31.260  -8.744  1.00 29.68           C  
ATOM    163  H   VAL A  94     -15.101  33.157 -10.587  1.00  0.00           H  
ATOM    164  HA  VAL A  94     -16.822  30.753 -10.540  1.00  0.00           H  
ATOM    165  HB  VAL A  94     -15.541  29.875  -8.548  1.00  0.00           H  
ATOM    166 1HG1 VAL A  94     -13.830  28.765  -9.900  1.00  0.00           H  
ATOM    167 2HG1 VAL A  94     -15.411  28.819 -10.716  1.00  0.00           H  
ATOM    168 3HG1 VAL A  94     -14.114  29.933 -11.212  1.00  0.00           H  
ATOM    169 1HG2 VAL A  94     -13.175  30.582  -8.291  1.00  0.00           H  
ATOM    170 2HG2 VAL A  94     -13.411  31.835  -9.532  1.00  0.00           H  
ATOM    171 3HG2 VAL A  94     -14.282  31.940  -7.984  1.00  0.00           H  
ATOM    172  N   SER A  95     -18.102  31.718  -8.674  1.00 29.96           N  
ATOM    173  CA  SER A  95     -18.989  32.464  -7.794  1.00 30.96           C  
ATOM    174  C   SER A  95     -18.798  32.036  -6.362  1.00 31.85           C  
ATOM    175  O   SER A  95     -19.058  32.808  -5.455  1.00 37.89           O  
ATOM    176  CB  SER A  95     -20.454  32.270  -8.200  1.00 37.87           C  
ATOM    177  OG  SER A  95     -20.813  30.896  -8.225  1.00 45.80           O  
ATOM    178  H   SER A  95     -18.432  30.860  -9.092  1.00  0.00           H  
ATOM    179  HA  SER A  95     -18.746  33.524  -7.876  1.00  0.00           H  
ATOM    180 1HB  SER A  95     -21.099  32.798  -7.498  1.00  0.00           H  
ATOM    181 2HB  SER A  95     -20.619  32.703  -9.186  1.00  0.00           H  
ATOM    182  HG  SER A  95     -20.023  30.411  -7.973  1.00  0.00           H  
ATOM    183  N   GLY A  96     -18.342  30.802  -6.167  1.00 31.96           N  
ATOM    184  CA  GLY A  96     -18.227  30.226  -4.839  1.00 25.55           C  
ATOM    185  C   GLY A  96     -17.296  29.033  -4.837  1.00 27.65           C  
ATOM    186  O   GLY A  96     -16.717  28.676  -5.871  1.00 26.35           O  
ATOM    187  H   GLY A  96     -18.068  30.251  -6.968  1.00  0.00           H  
ATOM    188 1HA  GLY A  96     -17.857  30.981  -4.145  1.00  0.00           H  
ATOM    189 2HA  GLY A  96     -19.213  29.923  -4.488  1.00  0.00           H  
ATOM    190  N   TRP A  97     -17.161  28.410  -3.672  1.00 30.33           N  
ATOM    191  CA  TRP A  97     -16.186  27.341  -3.471  1.00 33.10           C  
ATOM    192  C   TRP A  97     -16.802  26.063  -2.896  1.00 33.52           C  
ATOM    193  O   TRP A  97     -17.352  26.064  -1.797  1.00 36.90           O  
ATOM    194  CB  TRP A  97     -15.065  27.828  -2.553  1.00 26.03           C  
ATOM    195  CG  TRP A  97     -14.481  29.138  -2.976  1.00 21.10           C  
ATOM    196  CD1 TRP A  97     -14.871  30.381  -2.569  1.00 23.31           C  
ATOM    197  CD2 TRP A  97     -13.396  29.339  -3.884  1.00 33.69           C  
ATOM    198  NE1 TRP A  97     -14.094  31.345  -3.165  1.00 22.06           N  
ATOM    199  CE2 TRP A  97     -13.186  30.731  -3.985  1.00 28.68           C  
ATOM    200  CE3 TRP A  97     -12.581  28.477  -4.625  1.00 37.12           C  
ATOM    201  CZ2 TRP A  97     -12.198  31.278  -4.798  1.00 28.59           C  
ATOM    202  CZ3 TRP A  97     -11.598  29.020  -5.425  1.00 37.67           C  
ATOM    203  CH2 TRP A  97     -11.412  30.408  -5.504  1.00 37.58           C  
ATOM    204  H   TRP A  97     -17.753  28.687  -2.902  1.00  0.00           H  
ATOM    205  HA  TRP A  97     -15.761  27.074  -4.438  1.00  0.00           H  
ATOM    206 1HB  TRP A  97     -15.446  27.932  -1.537  1.00  0.00           H  
ATOM    207 2HB  TRP A  97     -14.267  27.086  -2.529  1.00  0.00           H  
ATOM    208  HD1 TRP A  97     -15.682  30.582  -1.872  1.00  0.00           H  
ATOM    209  HE1 TRP A  97     -14.180  32.341  -3.022  1.00  0.00           H  
ATOM    210  HE3 TRP A  97     -12.719  27.398  -4.569  1.00  0.00           H  
ATOM    211  HZ2 TRP A  97     -12.044  32.354  -4.878  1.00  0.00           H  
ATOM    212  HZ3 TRP A  97     -10.967  28.340  -5.997  1.00  0.00           H  
ATOM    213  HH2 TRP A  97     -10.622  30.800  -6.145  1.00  0.00           H  
ATOM    214  N   ALA A  98     -16.693  24.978  -3.652  1.00 33.59           N  
ATOM    215  CA  ALA A  98     -17.160  23.661  -3.230  1.00 31.61           C  
ATOM    216  C   ALA A  98     -16.039  22.927  -2.514  1.00 34.59           C  
ATOM    217  O   ALA A  98     -14.897  22.952  -2.960  1.00 38.18           O  
ATOM    218  CB  ALA A  98     -17.604  22.861  -4.439  1.00 29.80           C  
ATOM    219  H   ALA A  98     -16.265  25.080  -4.561  1.00  0.00           H  
ATOM    220  HA  ALA A  98     -18.010  23.801  -2.562  1.00  0.00           H  
ATOM    221 1HB  ALA A  98     -17.952  21.879  -4.118  1.00  0.00           H  
ATOM    222 2HB  ALA A  98     -18.415  23.385  -4.945  1.00  0.00           H  
ATOM    223 3HB  ALA A  98     -16.766  22.743  -5.124  1.00  0.00           H  
ATOM    224  N   PRO A  99     -16.357  22.260  -1.410  1.00  0.00           N  
ATOM    225  CA  PRO A  99     -15.320  21.562  -0.652  1.00  0.00           C  
ATOM    226  C   PRO A  99     -14.762  20.366  -1.433  1.00  0.00           C  
ATOM    227  O   PRO A  99     -15.499  19.662  -2.144  1.00  0.00           O  
ATOM    228  CB  PRO A  99     -16.064  21.116   0.611  1.00  0.00           C  
ATOM    229  CG  PRO A  99     -17.492  21.051   0.190  1.00  0.00           C  
ATOM    230  CD  PRO A  99     -17.656  22.209  -0.758  1.00  0.00           C  
ATOM    231  HA  PRO A  99     -14.469  22.232  -0.532  1.00  0.00           H  
ATOM    232 1HB  PRO A  99     -15.675  20.145   0.953  1.00  0.00           H  
ATOM    233 2HB  PRO A  99     -15.890  21.836   1.424  1.00  0.00           H  
ATOM    234 1HG  PRO A  99     -17.705  20.082  -0.284  1.00  0.00           H  
ATOM    235 2HG  PRO A  99     -18.150  21.126   1.068  1.00  0.00           H  
ATOM    236 1HD  PRO A  99     -18.465  21.988  -1.470  1.00  0.00           H  
ATOM    237 2HD  PRO A  99     -17.880  23.122  -0.187  1.00  0.00           H  
ATOM    238  N   TYR A 100     -13.456  20.148  -1.311  1.00 27.72           N  
ATOM    239  CA  TYR A 100     -12.774  19.219  -2.201  1.00 28.41           C  
ATOM    240  C   TYR A 100     -12.076  18.074  -1.472  1.00 38.75           C  
ATOM    241  O   TYR A 100     -12.249  16.908  -1.835  1.00 38.03           O  
ATOM    242  CB  TYR A 100     -11.781  19.980  -3.065  1.00 22.62           C  
ATOM    243  CG  TYR A 100     -11.219  19.193  -4.213  1.00 30.34           C  
ATOM    244  CD1 TYR A 100     -12.055  18.632  -5.172  1.00 33.59           C  
ATOM    245  CD2 TYR A 100      -9.851  19.029  -4.354  1.00 33.87           C  
ATOM    246  CE1 TYR A 100     -11.538  17.922  -6.233  1.00 32.54           C  
ATOM    247  CE2 TYR A 100      -9.324  18.325  -5.412  1.00 32.93           C  
ATOM    248  CZ  TYR A 100     -10.166  17.778  -6.355  1.00 32.88           C  
ATOM    249  OH  TYR A 100      -9.629  17.076  -7.416  1.00 32.91           O  
ATOM    250  H   TYR A 100     -12.924  20.627  -0.598  1.00  0.00           H  
ATOM    251  HA  TYR A 100     -13.518  18.746  -2.843  1.00  0.00           H  
ATOM    252 1HB  TYR A 100     -12.261  20.870  -3.475  1.00  0.00           H  
ATOM    253 2HB  TYR A 100     -10.945  20.313  -2.450  1.00  0.00           H  
ATOM    254  HD1 TYR A 100     -13.136  18.750  -5.090  1.00  0.00           H  
ATOM    255  HD2 TYR A 100      -9.172  19.460  -3.618  1.00  0.00           H  
ATOM    256  HE1 TYR A 100     -12.207  17.488  -6.976  1.00  0.00           H  
ATOM    257  HE2 TYR A 100      -8.244  18.202  -5.501  1.00  0.00           H  
ATOM    258  HH  TYR A 100      -8.672  17.068  -7.341  1.00  0.00           H  
ATOM    259  N   SER A 101     -11.283  18.408  -0.457  1.00 34.58           N  
ATOM    260  CA  SER A 101     -10.655  17.394   0.375  1.00 24.84           C  
ATOM    261  C   SER A 101     -10.727  17.732   1.863  1.00 22.50           C  
ATOM    262  O   SER A 101     -10.842  18.898   2.236  1.00 23.81           O  
ATOM    263  CB  SER A 101      -9.199  17.211  -0.032  1.00 34.79           C  
ATOM    264  OG  SER A 101      -8.418  18.333   0.350  1.00 43.33           O  
ATOM    265  H   SER A 101     -11.113  19.383  -0.257  1.00  0.00           H  
ATOM    266  HA  SER A 101     -11.182  16.451   0.229  1.00  0.00           H  
ATOM    267 1HB  SER A 101      -8.800  16.312   0.437  1.00  0.00           H  
ATOM    268 2HB  SER A 101      -9.137  17.073  -1.110  1.00  0.00           H  
ATOM    269  HG  SER A 101      -9.022  18.942   0.781  1.00  0.00           H  
ATOM    270  N   LYS A 102     -10.663  16.702   2.707  1.00 23.06           N  
ATOM    271  CA  LYS A 102     -10.411  16.872   4.140  1.00 22.41           C  
ATOM    272  C   LYS A 102      -9.782  15.594   4.624  1.00 29.28           C  
ATOM    273  O   LYS A 102     -10.382  14.534   4.485  1.00 36.23           O  
ATOM    274  CB  LYS A 102     -11.690  17.134   4.920  1.00 22.96           C  
ATOM    275  CG  LYS A 102     -11.450  17.410   6.383  1.00 20.64           C  
ATOM    276  CD  LYS A 102     -12.744  17.530   7.173  1.00 20.69           C  
ATOM    277  CE  LYS A 102     -12.538  18.390   8.413  1.00 29.43           C  
ATOM    278  NZ  LYS A 102     -11.200  18.154   9.040  1.00 36.57           N  
ATOM    279  H   LYS A 102     -10.795  15.771   2.338  1.00  0.00           H  
ATOM    280  HA  LYS A 102      -9.755  17.732   4.276  1.00  0.00           H  
ATOM    281 1HB  LYS A 102     -12.211  17.989   4.489  1.00  0.00           H  
ATOM    282 2HB  LYS A 102     -12.351  16.271   4.836  1.00  0.00           H  
ATOM    283 1HG  LYS A 102     -10.858  16.602   6.814  1.00  0.00           H  
ATOM    284 2HG  LYS A 102     -10.894  18.341   6.491  1.00  0.00           H  
ATOM    285 1HD  LYS A 102     -13.514  17.979   6.545  1.00  0.00           H  
ATOM    286 2HD  LYS A 102     -13.079  16.537   7.475  1.00  0.00           H  
ATOM    287 1HE  LYS A 102     -12.619  19.442   8.143  1.00  0.00           H  
ATOM    288 2HE  LYS A 102     -13.313  18.165   9.145  1.00  0.00           H  
ATOM    289 1HZ  LYS A 102     -11.102  18.741   9.856  1.00  0.00           H  
ATOM    290 2HZ  LYS A 102     -11.121  17.184   9.311  1.00  0.00           H  
ATOM    291 3HZ  LYS A 102     -10.473  18.378   8.376  1.00  0.00           H  
ATOM    292  N   ASP A 103      -8.578  15.689   5.188  1.00 32.40           N  
ATOM    293  CA  ASP A 103      -7.775  14.504   5.497  1.00 33.17           C  
ATOM    294  C   ASP A 103      -7.950  13.926   6.910  1.00 31.77           C  
ATOM    295  O   ASP A 103      -7.759  12.727   7.108  1.00 35.95           O  
ATOM    296  CB  ASP A 103      -6.289  14.746   5.188  1.00 36.40           C  
ATOM    297  CG  ASP A 103      -5.681  15.890   6.007  1.00 44.72           C  
ATOM    298  OD1 ASP A 103      -6.219  16.242   7.089  1.00 44.49           O  
ATOM    299  OD2 ASP A 103      -4.639  16.428   5.569  1.00 43.34           O  
ATOM    300  H   ASP A 103      -8.211  16.604   5.407  1.00  0.00           H  
ATOM    301  HA  ASP A 103      -8.124  13.678   4.877  1.00  0.00           H  
ATOM    302 1HB  ASP A 103      -5.722  13.837   5.391  1.00  0.00           H  
ATOM    303 2HB  ASP A 103      -6.170  14.977   4.129  1.00  0.00           H  
ATOM    304  N   ASN A 104      -8.308  14.775   7.876  1.00 21.33           N  
ATOM    305  CA  ASN A 104      -8.408  14.373   9.281  1.00 26.81           C  
ATOM    306  C   ASN A 104      -7.097  13.819   9.836  1.00 37.51           C  
ATOM    307  O   ASN A 104      -7.098  12.840  10.568  1.00 46.96           O  
ATOM    308  CB  ASN A 104      -9.519  13.335   9.483  1.00 36.57           C  
ATOM    309  CG  ASN A 104     -10.894  13.857   9.097  1.00 34.12           C  
ATOM    310  OD1 ASN A 104     -11.336  14.889   9.585  1.00 37.21           O  
ATOM    311  ND2 ASN A 104     -11.571  13.137   8.216  1.00 27.90           N  
ATOM    312  H   ASN A 104      -8.516  15.731   7.622  1.00  0.00           H  
ATOM    313  HA  ASN A 104      -8.650  15.254   9.878  1.00  0.00           H  
ATOM    314 1HB  ASN A 104      -9.302  12.449   8.884  1.00  0.00           H  
ATOM    315 2HB  ASN A 104      -9.544  13.026  10.528  1.00  0.00           H  
ATOM    316 1HD2 ASN A 104     -12.481  13.431   7.924  1.00  0.00           H  
ATOM    317 2HD2 ASN A 104     -11.172  12.300   7.843  1.00  0.00           H  
ATOM    318  N   SER A 105      -5.983  14.461   9.500  1.00 39.66           N  
ATOM    319  CA  SER A 105      -4.662  13.908   9.787  1.00 34.89           C  
ATOM    320  C   SER A 105      -4.302  13.816  11.261  1.00 28.18           C  
ATOM    321  O   SER A 105      -3.745  12.811  11.712  1.00 24.72           O  
ATOM    322  CB  SER A 105      -3.593  14.698   9.042  1.00 41.18           C  
ATOM    323  OG  SER A 105      -3.775  14.556   7.649  1.00 42.82           O  
ATOM    324  H   SER A 105      -6.052  15.355   9.034  1.00  0.00           H  
ATOM    325  HA  SER A 105      -4.639  12.873   9.444  1.00  0.00           H  
ATOM    326 1HB  SER A 105      -3.654  15.749   9.325  1.00  0.00           H  
ATOM    327 2HB  SER A 105      -2.607  14.338   9.332  1.00  0.00           H  
ATOM    328  HG  SER A 105      -4.540  13.987   7.538  1.00  0.00           H  
ATOM    329  N   VAL A 106      -4.604  14.870  12.006  1.00 26.73           N  
ATOM    330  CA  VAL A 106      -4.251  14.925  13.414  1.00 19.87           C  
ATOM    331  C   VAL A 106      -5.187  14.032  14.209  1.00 23.81           C  
ATOM    332  O   VAL A 106      -4.766  13.338  15.139  1.00 21.14           O  
ATOM    333  CB  VAL A 106      -4.288  16.368  13.941  1.00 22.45           C  
ATOM    334  CG1 VAL A 106      -3.846  16.425  15.397  1.00 19.66           C  
ATOM    335  CG2 VAL A 106      -3.404  17.251  13.076  1.00 19.96           C  
ATOM    336  H   VAL A 106      -5.089  15.652  11.589  1.00  0.00           H  
ATOM    337  HA  VAL A 106      -3.237  14.544  13.532  1.00  0.00           H  
ATOM    338  HB  VAL A 106      -5.314  16.732  13.907  1.00  0.00           H  
ATOM    339 1HG1 VAL A 106      -3.880  17.457  15.748  1.00  0.00           H  
ATOM    340 2HG1 VAL A 106      -4.513  15.814  16.004  1.00  0.00           H  
ATOM    341 3HG1 VAL A 106      -2.827  16.047  15.483  1.00  0.00           H  
ATOM    342 1HG2 VAL A 106      -3.432  18.273  13.451  1.00  0.00           H  
ATOM    343 2HG2 VAL A 106      -2.379  16.881  13.106  1.00  0.00           H  
ATOM    344 3HG2 VAL A 106      -3.766  17.232  12.047  1.00  0.00           H  
ATOM    345  N   ARG A 107      -6.458  14.026  13.826  1.00 23.46           N  
ATOM    346  CA  ARG A 107      -7.423  13.135  14.460  1.00 24.50           C  
ATOM    347  C   ARG A 107      -7.031  11.689  14.268  1.00 25.15           C  
ATOM    348  O   ARG A 107      -6.951  10.942  15.234  1.00 33.88           O  
ATOM    349  CB  ARG A 107      -8.830  13.369  13.921  1.00 23.97           C  
ATOM    350  CG  ARG A 107      -9.555  14.490  14.615  1.00 20.02           C  
ATOM    351  CD  ARG A 107     -10.786  14.888  13.840  1.00 41.94           C  
ATOM    352  NE  ARG A 107     -11.735  13.791  13.727  1.00 38.43           N  
ATOM    353  CZ  ARG A 107     -12.767  13.629  14.539  1.00 35.65           C  
ATOM    354  NH1 ARG A 107     -12.979  14.505  15.509  1.00 32.07           N  
ATOM    355  NH2 ARG A 107     -13.588  12.603  14.371  1.00 35.72           N  
ATOM    356  H   ARG A 107      -6.768  14.643  13.089  1.00  0.00           H  
ATOM    357  HA  ARG A 107      -7.430  13.338  15.531  1.00  0.00           H  
ATOM    358 1HB  ARG A 107      -8.779  13.599  12.858  1.00  0.00           H  
ATOM    359 2HB  ARG A 107      -9.418  12.458  14.031  1.00  0.00           H  
ATOM    360 1HG  ARG A 107      -9.855  14.166  15.612  1.00  0.00           H  
ATOM    361 2HG  ARG A 107      -8.895  15.354  14.698  1.00  0.00           H  
ATOM    362 1HD  ARG A 107     -11.281  15.716  14.345  1.00  0.00           H  
ATOM    363 2HD  ARG A 107     -10.499  15.195  12.835  1.00  0.00           H  
ATOM    364  HE  ARG A 107     -11.591  13.119  12.985  1.00  0.00           H  
ATOM    365 1HH1 ARG A 107     -12.354  15.290  15.626  1.00  0.00           H  
ATOM    366 2HH1 ARG A 107     -13.765  14.388  16.132  1.00  0.00           H  
ATOM    367 1HH2 ARG A 107     -13.426  11.943  13.623  1.00  0.00           H  
ATOM    368 2HH2 ARG A 107     -14.375  12.481  14.991  1.00  0.00           H  
ATOM    369  N   ILE A 108      -6.785  11.299  13.023  1.00 20.13           N  
ATOM    370  CA  ILE A 108      -6.351   9.937  12.713  1.00 23.67           C  
ATOM    371  C   ILE A 108      -4.984   9.634  13.337  1.00 28.77           C  
ATOM    372  O   ILE A 108      -4.748   8.525  13.834  1.00 27.81           O  
ATOM    373  CB  ILE A 108      -6.299   9.689  11.192  1.00 30.94           C  
ATOM    374  CG1 ILE A 108      -7.678   9.878  10.577  1.00 35.60           C  
ATOM    375  CG2 ILE A 108      -5.818   8.293  10.890  1.00 33.19           C  
ATOM    376  CD1 ILE A 108      -8.704   9.054  11.240  1.00 44.27           C  
ATOM    377  H   ILE A 108      -6.900  11.962  12.270  1.00  0.00           H  
ATOM    378  HA  ILE A 108      -7.068   9.240  13.145  1.00  0.00           H  
ATOM    379  HB  ILE A 108      -5.616  10.401  10.731  1.00  0.00           H  
ATOM    380 1HG1 ILE A 108      -7.966  10.926  10.644  1.00  0.00           H  
ATOM    381 2HG1 ILE A 108      -7.644   9.616   9.519  1.00  0.00           H  
ATOM    382 1HG2 ILE A 108      -5.790   8.143   9.811  1.00  0.00           H  
ATOM    383 2HG2 ILE A 108      -4.818   8.156  11.300  1.00  0.00           H  
ATOM    384 3HG2 ILE A 108      -6.497   7.569  11.340  1.00  0.00           H  
ATOM    385 1HD1 ILE A 108      -9.671   9.224  10.765  1.00  0.00           H  
ATOM    386 2HD1 ILE A 108      -8.438   8.000  11.154  1.00  0.00           H  
ATOM    387 3HD1 ILE A 108      -8.765   9.328  12.293  1.00  0.00           H  
ATOM    388  N   GLY A 109      -4.101  10.632  13.332  1.00 32.50           N  
ATOM    389  CA  GLY A 109      -2.787  10.524  13.952  1.00 37.19           C  
ATOM    390  C   GLY A 109      -2.756  10.200  15.439  1.00 39.59           C  
ATOM    391  O   GLY A 109      -1.707   9.868  15.993  1.00 45.61           O  
ATOM    392  H   GLY A 109      -4.361  11.495  12.877  1.00  0.00           H  
ATOM    393 1HA  GLY A 109      -2.210   9.748  13.449  1.00  0.00           H  
ATOM    394 2HA  GLY A 109      -2.246  11.461  13.824  1.00  0.00           H  
ATOM    395  N   SER A 110      -3.909  10.300  16.088  1.00 32.98           N  
ATOM    396  CA  SER A 110      -4.030   9.969  17.497  1.00 29.92           C  
ATOM    397  C   SER A 110      -3.807   8.478  17.743  1.00 26.10           C  
ATOM    398  O   SER A 110      -3.494   8.071  18.856  1.00 26.26           O  
ATOM    399  CB  SER A 110      -5.405  10.403  18.010  1.00 33.20           C  
ATOM    400  OG  SER A 110      -5.594  10.041  19.363  1.00 38.15           O  
ATOM    401  H   SER A 110      -4.725  10.617  15.585  1.00  0.00           H  
ATOM    402  HA  SER A 110      -3.258  10.509  18.047  1.00  0.00           H  
ATOM    403 1HB  SER A 110      -5.507  11.483  17.908  1.00  0.00           H  
ATOM    404 2HB  SER A 110      -6.182   9.942  17.402  1.00  0.00           H  
ATOM    405  HG  SER A 110      -4.786   9.598  19.634  1.00  0.00           H  
ATOM    406  N   LYS A 111      -3.967   7.672  16.695  1.00 19.90           N  
ATOM    407  CA  LYS A 111      -3.797   6.230  16.791  1.00 19.97           C  
ATOM    408  C   LYS A 111      -2.965   5.700  15.628  1.00 39.52           C  
ATOM    409  O   LYS A 111      -1.962   5.015  15.820  1.00 38.46           O  
ATOM    410  CB  LYS A 111      -5.162   5.535  16.782  1.00 20.03           C  
ATOM    411  CG  LYS A 111      -5.091   4.082  17.196  1.00 20.07           C  
ATOM    412  CD  LYS A 111      -6.233   3.248  16.694  1.00 37.53           C  
ATOM    413  CE  LYS A 111      -5.910   1.768  16.892  1.00 39.34           C  
ATOM    414  NZ  LYS A 111      -6.969   0.889  16.332  1.00 46.49           N  
ATOM    415  H   LYS A 111      -4.215   8.080  15.805  1.00  0.00           H  
ATOM    416  HA  LYS A 111      -3.293   6.003  17.731  1.00  0.00           H  
ATOM    417 1HB  LYS A 111      -5.840   6.056  17.459  1.00  0.00           H  
ATOM    418 2HB  LYS A 111      -5.592   5.590  15.782  1.00  0.00           H  
ATOM    419 1HG  LYS A 111      -4.168   3.640  16.818  1.00  0.00           H  
ATOM    420 2HG  LYS A 111      -5.086   4.013  18.284  1.00  0.00           H  
ATOM    421 1HD  LYS A 111      -7.141   3.508  17.240  1.00  0.00           H  
ATOM    422 2HD  LYS A 111      -6.395   3.454  15.636  1.00  0.00           H  
ATOM    423 1HE  LYS A 111      -4.965   1.534  16.405  1.00  0.00           H  
ATOM    424 2HE  LYS A 111      -5.807   1.558  17.956  1.00  0.00           H  
ATOM    425 1HZ  LYS A 111      -6.718  -0.078  16.483  1.00  0.00           H  
ATOM    426 2HZ  LYS A 111      -7.848   1.084  16.790  1.00  0.00           H  
ATOM    427 3HZ  LYS A 111      -7.061   1.061  15.341  1.00  0.00           H  
ATOM    428  N   GLY A 112      -3.400   6.020  14.414  1.00 40.22           N  
ATOM    429  CA  GLY A 112      -2.706   5.597  13.216  1.00 37.47           C  
ATOM    430  C   GLY A 112      -1.330   6.217  13.098  1.00 42.31           C  
ATOM    431  O   GLY A 112      -1.043   7.250  13.702  1.00 43.14           O  
ATOM    432  H   GLY A 112      -4.240   6.574  14.326  1.00  0.00           H  
ATOM    433 1HA  GLY A 112      -2.609   4.511  13.216  1.00  0.00           H  
ATOM    434 2HA  GLY A 112      -3.294   5.866  12.340  1.00  0.00           H  
ATOM    435  N   ASP A 113      -0.470   5.584  12.312  1.00 41.40           N  
ATOM    436  CA  ASP A 113       0.884   6.072  12.150  1.00 36.61           C  
ATOM    437  C   ASP A 113       0.903   7.214  11.158  1.00 33.74           C  
ATOM    438  O   ASP A 113       0.917   6.988   9.959  1.00 27.91           O  
ATOM    439  CB  ASP A 113       1.814   4.947  11.720  1.00 32.83           C  
ATOM    440  CG  ASP A 113       1.976   3.892  12.792  1.00 36.41           C  
ATOM    441  OD1 ASP A 113       1.699   4.192  13.974  1.00 32.57           O  
ATOM    442  OD2 ASP A 113       2.377   2.760  12.454  1.00 45.10           O  
ATOM    443  H   ASP A 113      -0.755   4.750  11.818  1.00  0.00           H  
ATOM    444  HA  ASP A 113       1.230   6.459  13.110  1.00  0.00           H  
ATOM    445 1HB  ASP A 113       1.422   4.477  10.817  1.00  0.00           H  
ATOM    446 2HB  ASP A 113       2.794   5.358  11.476  1.00  0.00           H  
ATOM    447  N   VAL A 114       0.903   8.441  11.678  1.00 33.48           N  
ATOM    448  CA  VAL A 114       0.803   9.644  10.855  1.00 31.52           C  
ATOM    449  C   VAL A 114       2.007  10.552  11.067  1.00 30.51           C  
ATOM    450  O   VAL A 114       2.452  10.732  12.189  1.00 32.06           O  
ATOM    451  CB  VAL A 114      -0.503  10.388  11.170  1.00 20.16           C  
ATOM    452  CG1 VAL A 114      -0.631  11.652  10.356  1.00 20.15           C  
ATOM    453  CG2 VAL A 114      -1.693   9.464  10.916  1.00 20.25           C  
ATOM    454  H   VAL A 114       0.976   8.536  12.681  1.00  0.00           H  
ATOM    455  HA  VAL A 114       0.795   9.346   9.806  1.00  0.00           H  
ATOM    456  HB  VAL A 114      -0.493  10.694  12.216  1.00  0.00           H  
ATOM    457 1HG1 VAL A 114      -1.567  12.153  10.606  1.00  0.00           H  
ATOM    458 2HG1 VAL A 114       0.204  12.315  10.579  1.00  0.00           H  
ATOM    459 3HG1 VAL A 114      -0.626  11.404   9.295  1.00  0.00           H  
ATOM    460 1HG2 VAL A 114      -2.619   9.993  11.140  1.00  0.00           H  
ATOM    461 2HG2 VAL A 114      -1.696   9.154   9.870  1.00  0.00           H  
ATOM    462 3HG2 VAL A 114      -1.613   8.585  11.555  1.00  0.00           H  
ATOM    463  N   PHE A 115       2.554  11.104   9.991  1.00 37.41           N  
ATOM    464  CA  PHE A 115       3.667  12.046  10.129  1.00 38.17           C  
ATOM    465  C   PHE A 115       3.219  13.317  10.831  1.00 42.59           C  
ATOM    466  O   PHE A 115       2.153  13.872  10.528  1.00 39.22           O  
ATOM    467  CB  PHE A 115       4.239  12.460   8.768  1.00 32.60           C  
ATOM    468  CG  PHE A 115       5.083  11.416   8.107  1.00 30.69           C  
ATOM    469  CD1 PHE A 115       6.216  10.925   8.733  1.00 23.99           C  
ATOM    470  CD2 PHE A 115       4.748  10.934   6.850  1.00 31.90           C  
ATOM    471  CE1 PHE A 115       7.000   9.968   8.119  1.00 31.58           C  
ATOM    472  CE2 PHE A 115       5.524   9.976   6.226  1.00 35.11           C  
ATOM    473  CZ  PHE A 115       6.654   9.488   6.858  1.00 32.68           C  
ATOM    474  H   PHE A 115       2.211  10.881   9.067  1.00  0.00           H  
ATOM    475  HA  PHE A 115       4.464  11.561  10.695  1.00  0.00           H  
ATOM    476 1HB  PHE A 115       3.422  12.706   8.090  1.00  0.00           H  
ATOM    477 2HB  PHE A 115       4.847  13.356   8.886  1.00  0.00           H  
ATOM    478  HD1 PHE A 115       6.484  11.301   9.721  1.00  0.00           H  
ATOM    479  HD2 PHE A 115       3.857  11.320   6.355  1.00  0.00           H  
ATOM    480  HE1 PHE A 115       7.889   9.589   8.621  1.00  0.00           H  
ATOM    481  HE2 PHE A 115       5.249   9.605   5.239  1.00  0.00           H  
ATOM    482  HZ  PHE A 115       7.271   8.734   6.372  1.00  0.00           H  
ATOM    483  N   VAL A 116       4.038  13.785  11.762  1.00 44.54           N  
ATOM    484  CA  VAL A 116       3.937  15.169  12.179  1.00 36.53           C  
ATOM    485  C   VAL A 116       4.455  15.971  11.000  1.00 41.98           C  
ATOM    486  O   VAL A 116       5.599  15.796  10.571  1.00 43.33           O  
ATOM    487  CB  VAL A 116       4.797  15.483  13.412  1.00 29.64           C  
ATOM    488  CG1 VAL A 116       4.874  16.990  13.624  1.00 30.11           C  
ATOM    489  CG2 VAL A 116       4.228  14.813  14.648  1.00 29.95           C  
ATOM    490  H   VAL A 116       4.736  13.192  12.189  1.00  0.00           H  
ATOM    491  HA  VAL A 116       2.899  15.376  12.442  1.00  0.00           H  
ATOM    492  HB  VAL A 116       5.809  15.115  13.241  1.00  0.00           H  
ATOM    493 1HG1 VAL A 116       5.486  17.204  14.500  1.00  0.00           H  
ATOM    494 2HG1 VAL A 116       5.320  17.458  12.747  1.00  0.00           H  
ATOM    495 3HG1 VAL A 116       3.870  17.388  13.777  1.00  0.00           H  
ATOM    496 1HG2 VAL A 116       4.853  15.047  15.509  1.00  0.00           H  
ATOM    497 2HG2 VAL A 116       3.215  15.175  14.824  1.00  0.00           H  
ATOM    498 3HG2 VAL A 116       4.207  13.733  14.499  1.00  0.00           H  
ATOM    499  N   ILE A 117       3.603  16.825  10.451  1.00 41.43           N  
ATOM    500  CA  ILE A 117       3.989  17.657   9.320  1.00 31.36           C  
ATOM    501  C   ILE A 117       3.620  19.109   9.588  1.00 27.21           C  
ATOM    502  O   ILE A 117       3.169  19.452  10.671  1.00 31.60           O  
ATOM    503  CB  ILE A 117       3.290  17.197   8.024  1.00 22.31           C  
ATOM    504  CG1 ILE A 117       1.779  17.339   8.154  1.00 21.52           C  
ATOM    505  CG2 ILE A 117       3.608  15.752   7.738  1.00 29.02           C  
ATOM    506  CD1 ILE A 117       1.126  17.982   6.966  1.00 25.64           C  
ATOM    507  H   ILE A 117       2.667  16.902  10.821  1.00  0.00           H  
ATOM    508  HA  ILE A 117       5.065  17.569   9.177  1.00  0.00           H  
ATOM    509  HB  ILE A 117       3.633  17.807   7.189  1.00  0.00           H  
ATOM    510 1HG1 ILE A 117       1.332  16.356   8.300  1.00  0.00           H  
ATOM    511 2HG1 ILE A 117       1.545  17.937   9.035  1.00  0.00           H  
ATOM    512 1HG2 ILE A 117       3.107  15.443   6.821  1.00  0.00           H  
ATOM    513 2HG2 ILE A 117       4.685  15.633   7.621  1.00  0.00           H  
ATOM    514 3HG2 ILE A 117       3.263  15.133   8.567  1.00  0.00           H  
ATOM    515 1HD1 ILE A 117       0.051  18.049   7.133  1.00  0.00           H  
ATOM    516 2HD1 ILE A 117       1.535  18.983   6.823  1.00  0.00           H  
ATOM    517 3HD1 ILE A 117       1.318  17.381   6.078  1.00  0.00           H  
ATOM    518  N   ARG A 118       3.842  19.946   8.589  1.00 25.72           N  
ATOM    519  CA  ARG A 118       3.324  21.306   8.530  1.00 30.77           C  
ATOM    520  C   ARG A 118       3.674  21.810   7.150  1.00 30.62           C  
ATOM    521  O   ARG A 118       4.383  21.129   6.398  1.00 30.14           O  
ATOM    522  CB  ARG A 118       3.909  22.232   9.610  1.00 26.79           C  
ATOM    523  CG  ARG A 118       3.002  22.403  10.835  1.00 24.97           C  
ATOM    524  CD  ARG A 118       2.929  23.807  11.318  1.00 19.56           C  
ATOM    525  NE  ARG A 118       2.497  24.723  10.276  1.00 34.57           N  
ATOM    526  CZ  ARG A 118       2.960  25.962  10.154  1.00 19.56           C  
ATOM    527  NH1 ARG A 118       3.863  26.403  11.003  1.00 22.04           N  
ATOM    528  NH2 ARG A 118       2.532  26.757   9.190  1.00 26.08           N  
ATOM    529  H   ARG A 118       4.408  19.602   7.826  1.00  0.00           H  
ATOM    530  HA  ARG A 118       2.245  21.272   8.686  1.00  0.00           H  
ATOM    531 1HB  ARG A 118       4.866  21.837   9.948  1.00  0.00           H  
ATOM    532 2HB  ARG A 118       4.094  23.218   9.183  1.00  0.00           H  
ATOM    533 1HG  ARG A 118       1.989  22.089  10.584  1.00  0.00           H  
ATOM    534 2HG  ARG A 118       3.379  21.791  11.655  1.00  0.00           H  
ATOM    535 1HD  ARG A 118       2.219  23.871  12.142  1.00  0.00           H  
ATOM    536 2HD  ARG A 118       3.913  24.124  11.662  1.00  0.00           H  
ATOM    537  HE  ARG A 118       1.809  24.391   9.614  1.00  0.00           H  
ATOM    538 1HH1 ARG A 118       4.200  25.801  11.740  1.00  0.00           H  
ATOM    539 2HH1 ARG A 118       4.219  27.344  10.917  1.00  0.00           H  
ATOM    540 1HH2 ARG A 118       1.841  26.425   8.531  1.00  0.00           H  
ATOM    541 2HH2 ARG A 118       2.894  27.695   9.112  1.00  0.00           H  
ATOM    542  N   GLU A 119       3.179  22.996   6.823  1.00 24.88           N  
ATOM    543  CA  GLU A 119       3.370  23.571   5.502  1.00 28.76           C  
ATOM    544  C   GLU A 119       2.907  22.615   4.391  1.00 31.25           C  
ATOM    545  O   GLU A 119       3.659  22.314   3.466  1.00 30.67           O  
ATOM    546  CB  GLU A 119       4.836  23.992   5.287  1.00 19.78           C  
ATOM    547  CG  GLU A 119       5.359  25.050   6.252  1.00 38.13           C  
ATOM    548  CD  GLU A 119       5.953  24.467   7.542  1.00 41.85           C  
ATOM    549  OE1 GLU A 119       6.382  23.294   7.540  1.00 41.33           O  
ATOM    550  OE2 GLU A 119       5.996  25.189   8.564  1.00 41.70           O  
ATOM    551  H   GLU A 119       2.654  23.513   7.514  1.00  0.00           H  
ATOM    552  HA  GLU A 119       2.742  24.459   5.417  1.00  0.00           H  
ATOM    553 1HB  GLU A 119       5.482  23.119   5.380  1.00  0.00           H  
ATOM    554 2HB  GLU A 119       4.957  24.384   4.278  1.00  0.00           H  
ATOM    555 1HG  GLU A 119       6.131  25.634   5.750  1.00  0.00           H  
ATOM    556 2HG  GLU A 119       4.544  25.724   6.513  1.00  0.00           H  
ATOM    557  N   PRO A 120       1.656  22.144   4.464  1.00 35.27           N  
ATOM    558  CA  PRO A 120       1.239  21.282   3.362  1.00 44.87           C  
ATOM    559  C   PRO A 120       0.789  22.131   2.166  1.00 44.73           C  
ATOM    560  O   PRO A 120       0.602  23.342   2.320  1.00 20.01           O  
ATOM    561  CB  PRO A 120       0.047  20.551   3.959  1.00 20.07           C  
ATOM    562  CG  PRO A 120      -0.603  21.622   4.785  1.00 20.01           C  
ATOM    563  CD  PRO A 120       0.537  22.433   5.373  1.00 19.92           C  
ATOM    564  HA  PRO A 120       2.054  20.585   3.119  1.00  0.00           H  
ATOM    565 1HB  PRO A 120      -0.595  20.160   3.156  1.00  0.00           H  
ATOM    566 2HB  PRO A 120       0.391  19.686   4.545  1.00  0.00           H  
ATOM    567 1HG  PRO A 120      -1.266  22.236   4.158  1.00  0.00           H  
ATOM    568 2HG  PRO A 120      -1.232  21.170   5.566  1.00  0.00           H  
ATOM    569 1HD  PRO A 120       0.271  23.500   5.363  1.00  0.00           H  
ATOM    570 2HD  PRO A 120       0.739  22.093   6.399  1.00  0.00           H  
ATOM    571  N   PHE A 121       0.624  21.506   1.000  1.00 36.95           N  
ATOM    572  CA  PHE A 121       0.067  22.189  -0.168  1.00 35.46           C  
ATOM    573  C   PHE A 121      -0.305  21.195  -1.261  1.00 38.73           C  
ATOM    574  O   PHE A 121       0.286  20.124  -1.361  1.00 39.77           O  
ATOM    575  CB  PHE A 121       1.019  23.271  -0.719  1.00 28.08           C  
ATOM    576  CG  PHE A 121       2.322  22.736  -1.264  1.00 29.04           C  
ATOM    577  CD1 PHE A 121       3.416  22.547  -0.424  1.00 30.09           C  
ATOM    578  CD2 PHE A 121       2.455  22.432  -2.611  1.00 20.15           C  
ATOM    579  CE1 PHE A 121       4.610  22.069  -0.913  1.00 28.11           C  
ATOM    580  CE2 PHE A 121       3.650  21.952  -3.121  1.00 26.61           C  
ATOM    581  CZ  PHE A 121       4.735  21.773  -2.272  1.00 33.27           C  
ATOM    582  H   PHE A 121       0.891  20.535   0.921  1.00  0.00           H  
ATOM    583  HA  PHE A 121      -0.861  22.681   0.129  1.00  0.00           H  
ATOM    584 1HB  PHE A 121       0.522  23.820  -1.519  1.00  0.00           H  
ATOM    585 2HB  PHE A 121       1.254  23.985   0.070  1.00  0.00           H  
ATOM    586  HD1 PHE A 121       3.321  22.784   0.636  1.00  0.00           H  
ATOM    587  HD2 PHE A 121       1.599  22.575  -3.271  1.00  0.00           H  
ATOM    588  HE1 PHE A 121       5.454  21.921  -0.240  1.00  0.00           H  
ATOM    589  HE2 PHE A 121       3.744  21.715  -4.180  1.00  0.00           H  
ATOM    590  HZ  PHE A 121       5.682  21.405  -2.665  1.00  0.00           H  
ATOM    591  N   ILE A 122      -1.281  21.563  -2.083  1.00 37.46           N  
ATOM    592  CA  ILE A 122      -1.726  20.702  -3.169  1.00 35.94           C  
ATOM    593  C   ILE A 122      -1.227  21.196  -4.535  1.00 37.67           C  
ATOM    594  O   ILE A 122      -1.262  22.390  -4.838  1.00 32.44           O  
ATOM    595  CB  ILE A 122      -3.280  20.533  -3.150  1.00 24.03           C  
ATOM    596  CG1 ILE A 122      -3.697  19.762  -1.889  1.00 22.65           C  
ATOM    597  CG2 ILE A 122      -3.785  19.818  -4.401  1.00 20.59           C  
ATOM    598  CD1 ILE A 122      -4.909  20.321  -1.170  1.00 20.51           C  
ATOM    599  H   ILE A 122      -1.726  22.460  -1.952  1.00  0.00           H  
ATOM    600  HA  ILE A 122      -1.271  19.721  -3.040  1.00  0.00           H  
ATOM    601  HB  ILE A 122      -3.753  21.513  -3.101  1.00  0.00           H  
ATOM    602 1HG1 ILE A 122      -3.916  18.727  -2.151  1.00  0.00           H  
ATOM    603 2HG1 ILE A 122      -2.869  19.750  -1.179  1.00  0.00           H  
ATOM    604 1HG2 ILE A 122      -4.869  19.718  -4.351  1.00  0.00           H  
ATOM    605 2HG2 ILE A 122      -3.515  20.395  -5.284  1.00  0.00           H  
ATOM    606 3HG2 ILE A 122      -3.333  18.828  -4.462  1.00  0.00           H  
ATOM    607 1HD1 ILE A 122      -5.126  19.711  -0.293  1.00  0.00           H  
ATOM    608 2HD1 ILE A 122      -4.706  21.346  -0.858  1.00  0.00           H  
ATOM    609 3HD1 ILE A 122      -5.767  20.309  -1.841  1.00  0.00           H  
ATOM    610  N   SER A 123      -0.729  20.263  -5.338  1.00 38.06           N  
ATOM    611  CA  SER A 123      -0.475  20.510  -6.746  1.00 37.81           C  
ATOM    612  C   SER A 123      -0.994  19.326  -7.573  1.00 40.86           C  
ATOM    613  O   SER A 123      -0.992  18.178  -7.122  1.00 40.53           O  
ATOM    614  CB  SER A 123       1.012  20.760  -7.010  1.00 30.39           C  
ATOM    615  OG  SER A 123       1.213  21.172  -8.353  1.00 27.79           O  
ATOM    616  H   SER A 123      -0.521  19.353  -4.953  1.00  0.00           H  
ATOM    617  HA  SER A 123      -1.030  21.400  -7.046  1.00  0.00           H  
ATOM    618 1HB  SER A 123       1.379  21.526  -6.327  1.00  0.00           H  
ATOM    619 2HB  SER A 123       1.575  19.849  -6.811  1.00  0.00           H  
ATOM    620  HG  SER A 123       0.343  21.186  -8.759  1.00  0.00           H  
ATOM    621  N   CYS A 124      -1.445  19.611  -8.787  1.00 39.87           N  
ATOM    622  CA  CYS A 124      -2.033  18.579  -9.622  1.00 37.06           C  
ATOM    623  C   CYS A 124      -1.223  18.346 -10.884  1.00 33.49           C  
ATOM    624  O   CYS A 124      -0.826  19.288 -11.544  1.00 33.56           O  
ATOM    625  CB  CYS A 124      -3.459  18.970 -10.001  1.00 20.80           C  
ATOM    626  SG  CYS A 124      -4.477  19.389  -8.609  1.00 52.91           S  
ATOM    627  H   CYS A 124      -1.383  20.555  -9.142  1.00  0.00           H  
ATOM    628  HA  CYS A 124      -2.060  17.649  -9.055  1.00  0.00           H  
ATOM    629 1HB  CYS A 124      -3.435  19.826 -10.676  1.00  0.00           H  
ATOM    630 2HB  CYS A 124      -3.933  18.146 -10.534  1.00  0.00           H  
ATOM    631  N   SER A 125      -0.977  17.079 -11.197  1.00 40.42           N  
ATOM    632  CA  SER A 125      -0.435  16.678 -12.487  1.00 46.04           C  
ATOM    633  C   SER A 125      -1.625  16.640 -13.451  1.00 56.85           C  
ATOM    634  O   SER A 125      -2.764  16.839 -13.024  1.00 63.37           O  
ATOM    635  CB  SER A 125       0.212  15.293 -12.370  1.00 39.03           C  
ATOM    636  OG  SER A 125      -0.744  14.269 -12.597  1.00 41.43           O  
ATOM    637  H   SER A 125      -1.177  16.371 -10.506  1.00  0.00           H  
ATOM    638  HA  SER A 125       0.327  17.401 -12.782  1.00  0.00           H  
ATOM    639 1HB  SER A 125       1.021  15.208 -13.094  1.00  0.00           H  
ATOM    640 2HB  SER A 125       0.646  15.177 -11.378  1.00  0.00           H  
ATOM    641  HG  SER A 125      -1.576  14.717 -12.771  1.00  0.00           H  
ATOM    642  N   PRO A 126      -1.390  16.380 -14.753  1.00 55.94           N  
ATOM    643  CA  PRO A 126      -2.611  16.303 -15.561  1.00 44.91           C  
ATOM    644  C   PRO A 126      -3.380  15.011 -15.293  1.00 41.11           C  
ATOM    645  O   PRO A 126      -4.421  14.807 -15.903  1.00 39.71           O  
ATOM    646  CB  PRO A 126      -2.076  16.342 -16.995  1.00 41.23           C  
ATOM    647  CG  PRO A 126      -0.716  15.755 -16.901  1.00 43.57           C  
ATOM    648  CD  PRO A 126      -0.176  16.204 -15.574  1.00 52.49           C  
ATOM    649  HA  PRO A 126      -3.239  17.181 -15.351  1.00  0.00           H  
ATOM    650 1HB  PRO A 126      -2.739  15.770 -17.660  1.00  0.00           H  
ATOM    651 2HB  PRO A 126      -2.065  17.378 -17.365  1.00  0.00           H  
ATOM    652 1HG  PRO A 126      -0.769  14.659 -16.977  1.00  0.00           H  
ATOM    653 2HG  PRO A 126      -0.094  16.101 -17.740  1.00  0.00           H  
ATOM    654 1HD  PRO A 126       0.481  15.425 -15.161  1.00  0.00           H  
ATOM    655 2HD  PRO A 126       0.374  17.148 -15.702  1.00  0.00           H  
ATOM    656  N   LEU A 127      -2.889  14.175 -14.380  1.00 45.64           N  
ATOM    657  CA  LEU A 127      -3.549  12.909 -14.049  1.00 49.87           C  
ATOM    658  C   LEU A 127      -4.049  12.783 -12.603  1.00 54.05           C  
ATOM    659  O   LEU A 127      -5.085  12.164 -12.344  1.00 52.42           O  
ATOM    660  CB  LEU A 127      -2.645  11.723 -14.394  1.00 36.47           C  
ATOM    661  CG  LEU A 127      -2.600  11.458 -15.893  1.00 35.24           C  
ATOM    662  CD1 LEU A 127      -1.651  10.314 -16.254  1.00 21.63           C  
ATOM    663  CD2 LEU A 127      -4.019  11.204 -16.394  1.00 29.01           C  
ATOM    664  H   LEU A 127      -2.034  14.423 -13.902  1.00  0.00           H  
ATOM    665  HA  LEU A 127      -4.463  12.832 -14.638  1.00  0.00           H  
ATOM    666 1HB  LEU A 127      -1.641  11.934 -14.029  1.00  0.00           H  
ATOM    667 2HB  LEU A 127      -3.019  10.839 -13.877  1.00  0.00           H  
ATOM    668  HG  LEU A 127      -2.180  12.324 -16.404  1.00  0.00           H  
ATOM    669 1HD1 LEU A 127      -1.655  10.165 -17.334  1.00  0.00           H  
ATOM    670 2HD1 LEU A 127      -0.641  10.562 -15.927  1.00  0.00           H  
ATOM    671 3HD1 LEU A 127      -1.979   9.400 -15.761  1.00  0.00           H  
ATOM    672 1HD2 LEU A 127      -3.998  11.013 -17.467  1.00  0.00           H  
ATOM    673 2HD2 LEU A 127      -4.437  10.338 -15.880  1.00  0.00           H  
ATOM    674 3HD2 LEU A 127      -4.638  12.078 -16.192  1.00  0.00           H  
ATOM    675  N   GLU A 128      -3.314  13.354 -11.658  1.00 49.17           N  
ATOM    676  CA  GLU A 128      -3.684  13.193 -10.260  1.00 43.87           C  
ATOM    677  C   GLU A 128      -3.399  14.459  -9.461  1.00 43.84           C  
ATOM    678  O   GLU A 128      -2.690  15.342  -9.934  1.00 48.87           O  
ATOM    679  CB  GLU A 128      -2.991  11.962  -9.641  1.00 36.33           C  
ATOM    680  CG  GLU A 128      -1.570  12.161  -9.083  1.00 33.82           C  
ATOM    681  CD  GLU A 128      -1.094  10.965  -8.221  1.00 49.22           C  
ATOM    682  OE1 GLU A 128      -1.895  10.413  -7.416  1.00 46.38           O  
ATOM    683  OE2 GLU A 128       0.089  10.575  -8.352  1.00 52.83           O  
ATOM    684  H   GLU A 128      -2.498  13.901 -11.890  1.00  0.00           H  
ATOM    685  HA  GLU A 128      -4.763  13.045 -10.202  1.00  0.00           H  
ATOM    686 1HB  GLU A 128      -3.594  11.580  -8.817  1.00  0.00           H  
ATOM    687 2HB  GLU A 128      -2.919  11.171 -10.388  1.00  0.00           H  
ATOM    688 1HG  GLU A 128      -0.880  12.295  -9.915  1.00  0.00           H  
ATOM    689 2HG  GLU A 128      -1.552  13.069  -8.481  1.00  0.00           H  
ATOM    690  N   CYS A 129      -3.977  14.554  -8.268  1.00 35.50           N  
ATOM    691  CA  CYS A 129      -3.699  15.672  -7.378  1.00 34.00           C  
ATOM    692  C   CYS A 129      -3.085  15.119  -6.126  1.00 35.80           C  
ATOM    693  O   CYS A 129      -3.593  14.160  -5.565  1.00 44.43           O  
ATOM    694  CB  CYS A 129      -4.973  16.444  -7.028  1.00 31.53           C  
ATOM    695  SG  CYS A 129      -5.470  17.637  -8.275  1.00 81.20           S  
ATOM    696  H   CYS A 129      -4.623  13.837  -7.971  1.00  0.00           H  
ATOM    697  HA  CYS A 129      -3.016  16.355  -7.883  1.00  0.00           H  
ATOM    698 1HB  CYS A 129      -5.795  15.743  -6.884  1.00  0.00           H  
ATOM    699 2HB  CYS A 129      -4.829  16.977  -6.089  1.00  0.00           H  
ATOM    700  N   ARG A 130      -1.985  15.717  -5.687  1.00 36.78           N  
ATOM    701  CA  ARG A 130      -1.271  15.191  -4.540  1.00 20.78           C  
ATOM    702  C   ARG A 130      -1.132  16.236  -3.457  1.00 26.64           C  
ATOM    703  O   ARG A 130      -1.191  17.436  -3.730  1.00 24.11           O  
ATOM    704  CB  ARG A 130       0.110  14.682  -4.960  1.00 20.78           C  
ATOM    705  CG  ARG A 130       0.070  13.560  -5.985  1.00 25.47           C  
ATOM    706  CD  ARG A 130       1.446  13.015  -6.278  1.00 20.93           C  
ATOM    707  NE  ARG A 130       2.048  12.432  -5.093  1.00 30.82           N  
ATOM    708  CZ  ARG A 130       1.779  11.207  -4.662  1.00 39.92           C  
ATOM    709  NH1 ARG A 130       0.906  10.458  -5.330  1.00 43.77           N  
ATOM    710  NH2 ARG A 130       2.372  10.736  -3.568  1.00 35.92           N  
ATOM    711  H   ARG A 130      -1.634  16.544  -6.148  1.00  0.00           H  
ATOM    712  HA  ARG A 130      -1.842  14.357  -4.130  1.00  0.00           H  
ATOM    713 1HB  ARG A 130       0.687  15.503  -5.381  1.00  0.00           H  
ATOM    714 2HB  ARG A 130       0.647  14.319  -4.083  1.00  0.00           H  
ATOM    715 1HG  ARG A 130      -0.547  12.744  -5.608  1.00  0.00           H  
ATOM    716 2HG  ARG A 130      -0.355  13.934  -6.918  1.00  0.00           H  
ATOM    717 1HD  ARG A 130       1.377  12.245  -7.045  1.00  0.00           H  
ATOM    718 2HD  ARG A 130       2.089  13.821  -6.631  1.00  0.00           H  
ATOM    719  HE  ARG A 130       2.707  12.997  -4.574  1.00  0.00           H  
ATOM    720 1HH1 ARG A 130       0.455  10.823  -6.157  1.00  0.00           H  
ATOM    721 2HH1 ARG A 130       0.694   9.524  -5.010  1.00  0.00           H  
ATOM    722 1HH2 ARG A 130       3.032  11.311  -3.062  1.00  0.00           H  
ATOM    723 2HH2 ARG A 130       2.164   9.803  -3.244  1.00  0.00           H  
ATOM    724  N   THR A 131      -0.956  15.774  -2.221  1.00 24.29           N  
ATOM    725  CA  THR A 131      -0.615  16.665  -1.127  1.00 25.53           C  
ATOM    726  C   THR A 131       0.873  16.565  -0.814  1.00 32.21           C  
ATOM    727  O   THR A 131       1.400  15.486  -0.567  1.00 37.52           O  
ATOM    728  CB  THR A 131      -1.425  16.363   0.132  1.00 33.60           C  
ATOM    729  OG1 THR A 131      -2.783  16.108  -0.236  1.00 45.20           O  
ATOM    730  CG2 THR A 131      -1.380  17.553   1.113  1.00 20.39           C  
ATOM    731  H   THR A 131      -1.060  14.786  -2.038  1.00  0.00           H  
ATOM    732  HA  THR A 131      -0.837  17.688  -1.431  1.00  0.00           H  
ATOM    733  HB  THR A 131      -1.016  15.481   0.624  1.00  0.00           H  
ATOM    734  HG1 THR A 131      -2.876  16.184  -1.189  1.00  0.00           H  
ATOM    735 1HG2 THR A 131      -1.964  17.313   2.002  1.00  0.00           H  
ATOM    736 2HG2 THR A 131      -0.346  17.749   1.400  1.00  0.00           H  
ATOM    737 3HG2 THR A 131      -1.797  18.437   0.633  1.00  0.00           H  
ATOM    738  N   PHE A 132       1.549  17.704  -0.860  1.00 31.64           N  
ATOM    739  CA  PHE A 132       2.936  17.789  -0.447  1.00 28.74           C  
ATOM    740  C   PHE A 132       2.995  18.393   0.944  1.00 35.60           C  
ATOM    741  O   PHE A 132       2.317  19.380   1.229  1.00 42.81           O  
ATOM    742  CB  PHE A 132       3.727  18.669  -1.409  1.00 25.00           C  
ATOM    743  CG  PHE A 132       3.867  18.098  -2.778  1.00 27.66           C  
ATOM    744  CD1 PHE A 132       2.840  18.232  -3.709  1.00 28.01           C  
ATOM    745  CD2 PHE A 132       5.020  17.424  -3.142  1.00 20.42           C  
ATOM    746  CE1 PHE A 132       2.964  17.710  -4.977  1.00 27.67           C  
ATOM    747  CE2 PHE A 132       5.148  16.894  -4.406  1.00 31.09           C  
ATOM    748  CZ  PHE A 132       4.122  17.043  -5.331  1.00 26.89           C  
ATOM    749  H   PHE A 132       1.083  18.536  -1.192  1.00  0.00           H  
ATOM    750  HA  PHE A 132       3.363  16.785  -0.463  1.00  0.00           H  
ATOM    751 1HB  PHE A 132       3.241  19.640  -1.496  1.00  0.00           H  
ATOM    752 2HB  PHE A 132       4.726  18.838  -1.009  1.00  0.00           H  
ATOM    753  HD1 PHE A 132       1.929  18.760  -3.425  1.00  0.00           H  
ATOM    754  HD2 PHE A 132       5.827  17.306  -2.417  1.00  0.00           H  
ATOM    755  HE1 PHE A 132       2.152  17.823  -5.694  1.00  0.00           H  
ATOM    756  HE2 PHE A 132       6.055  16.355  -4.682  1.00  0.00           H  
ATOM    757  HZ  PHE A 132       4.231  16.633  -6.334  1.00  0.00           H  
ATOM    758  N   PHE A 133       3.813  17.810   1.805  1.00 27.37           N  
ATOM    759  CA  PHE A 133       3.931  18.293   3.159  1.00 26.15           C  
ATOM    760  C   PHE A 133       5.376  18.294   3.583  1.00 26.00           C  
ATOM    761  O   PHE A 133       6.196  17.638   2.969  1.00 30.79           O  
ATOM    762  CB  PHE A 133       3.105  17.431   4.103  1.00 30.85           C  
ATOM    763  CG  PHE A 133       3.136  15.973   3.776  1.00 30.99           C  
ATOM    764  CD1 PHE A 133       2.256  15.436   2.841  1.00 28.65           C  
ATOM    765  CD2 PHE A 133       4.034  15.127   4.420  1.00 28.03           C  
ATOM    766  CE1 PHE A 133       2.287  14.085   2.538  1.00 31.13           C  
ATOM    767  CE2 PHE A 133       4.064  13.773   4.134  1.00 24.30           C  
ATOM    768  CZ  PHE A 133       3.197  13.250   3.193  1.00 30.71           C  
ATOM    769  H   PHE A 133       4.364  17.015   1.517  1.00  0.00           H  
ATOM    770  HA  PHE A 133       3.551  19.315   3.196  1.00  0.00           H  
ATOM    771 1HB  PHE A 133       3.468  17.558   5.123  1.00  0.00           H  
ATOM    772 2HB  PHE A 133       2.067  17.761   4.083  1.00  0.00           H  
ATOM    773  HD1 PHE A 133       1.539  16.092   2.346  1.00  0.00           H  
ATOM    774  HD2 PHE A 133       4.716  15.543   5.162  1.00  0.00           H  
ATOM    775  HE1 PHE A 133       1.604  13.678   1.793  1.00  0.00           H  
ATOM    776  HE2 PHE A 133       4.767  13.118   4.649  1.00  0.00           H  
ATOM    777  HZ  PHE A 133       3.224  12.186   2.963  1.00  0.00           H  
ATOM    778  N   LEU A 134       5.692  19.059   4.615  1.00 30.37           N  
ATOM    779  CA  LEU A 134       7.026  19.023   5.189  1.00 27.27           C  
ATOM    780  C   LEU A 134       6.956  18.206   6.460  1.00 30.89           C  
ATOM    781  O   LEU A 134       6.416  18.662   7.469  1.00 29.34           O  
ATOM    782  CB  LEU A 134       7.544  20.433   5.482  1.00 23.25           C  
ATOM    783  CG  LEU A 134       7.970  21.335   4.314  1.00 25.32           C  
ATOM    784  CD1 LEU A 134       8.693  22.564   4.826  1.00 27.48           C  
ATOM    785  CD2 LEU A 134       8.858  20.601   3.328  1.00 25.58           C  
ATOM    786  H   LEU A 134       5.002  19.679   5.015  1.00  0.00           H  
ATOM    787  HA  LEU A 134       7.698  18.556   4.470  1.00  0.00           H  
ATOM    788 1HB  LEU A 134       6.770  20.983   6.015  1.00  0.00           H  
ATOM    789 2HB  LEU A 134       8.417  20.355   6.130  1.00  0.00           H  
ATOM    790  HG  LEU A 134       7.085  21.684   3.781  1.00  0.00           H  
ATOM    791 1HD1 LEU A 134       8.987  23.191   3.985  1.00  0.00           H  
ATOM    792 2HD1 LEU A 134       8.031  23.127   5.484  1.00  0.00           H  
ATOM    793 3HD1 LEU A 134       9.581  22.259   5.379  1.00  0.00           H  
ATOM    794 1HD2 LEU A 134       9.136  21.275   2.517  1.00  0.00           H  
ATOM    795 2HD2 LEU A 134       9.758  20.255   3.837  1.00  0.00           H  
ATOM    796 3HD2 LEU A 134       8.320  19.745   2.921  1.00  0.00           H  
ATOM    797  N   THR A 135       7.474  16.985   6.408  1.00 20.05           N  
ATOM    798  CA  THR A 135       7.520  16.148   7.600  1.00 22.11           C  
ATOM    799  C   THR A 135       8.532  16.703   8.586  1.00 23.79           C  
ATOM    800  O   THR A 135       9.460  17.410   8.212  1.00 26.89           O  
ATOM    801  CB  THR A 135       7.960  14.707   7.298  1.00 25.19           C  
ATOM    802  OG1 THR A 135       9.354  14.703   6.957  1.00 31.38           O  
ATOM    803  CG2 THR A 135       7.134  14.091   6.190  1.00 20.23           C  
ATOM    804  H   THR A 135       7.842  16.623   5.539  1.00  0.00           H  
ATOM    805  HA  THR A 135       6.519  16.103   8.030  1.00  0.00           H  
ATOM    806  HB  THR A 135       7.848  14.097   8.194  1.00  0.00           H  
ATOM    807  HG1 THR A 135       9.695  15.599   6.995  1.00  0.00           H  
ATOM    808 1HG2 THR A 135       7.475  13.072   6.006  1.00  0.00           H  
ATOM    809 2HG2 THR A 135       6.085  14.076   6.484  1.00  0.00           H  
ATOM    810 3HG2 THR A 135       7.247  14.681   5.281  1.00  0.00           H  
ATOM    811  N   GLN A 136       8.356  16.363   9.849  1.00 26.78           N  
ATOM    812  CA  GLN A 136       9.353  16.676  10.851  1.00 25.62           C  
ATOM    813  C   GLN A 136      10.183  15.439  11.090  1.00 24.29           C  
ATOM    814  O   GLN A 136      10.999  15.404  12.002  1.00 21.39           O  
ATOM    815  CB  GLN A 136       8.676  17.093  12.141  1.00 30.13           C  
ATOM    816  CG  GLN A 136       7.975  18.417  12.027  1.00 38.72           C  
ATOM    817  CD  GLN A 136       8.927  19.580  12.147  1.00 38.72           C  
ATOM    818  OE1 GLN A 136      10.146  19.417  12.054  1.00 37.81           O  
ATOM    819  NE2 GLN A 136       8.376  20.768  12.384  1.00 37.54           N  
ATOM    820  H   GLN A 136       7.516  15.877  10.127  1.00  0.00           H  
ATOM    821  HA  GLN A 136       9.961  17.504  10.488  1.00  0.00           H  
ATOM    822 1HB  GLN A 136       7.948  16.335  12.432  1.00  0.00           H  
ATOM    823 2HB  GLN A 136       9.417  17.156  12.938  1.00  0.00           H  
ATOM    824 1HG  GLN A 136       7.484  18.474  11.056  1.00  0.00           H  
ATOM    825 2HG  GLN A 136       7.236  18.495  12.824  1.00  0.00           H  
ATOM    826 1HE2 GLN A 136       8.955  21.580  12.474  1.00  0.00           H  
ATOM    827 2HE2 GLN A 136       7.383  20.851  12.472  1.00  0.00           H  
ATOM    828  N   GLY A 137       9.941  14.415  10.276  1.00 25.56           N  
ATOM    829  CA  GLY A 137      10.640  13.154  10.409  1.00 26.69           C  
ATOM    830  C   GLY A 137      10.239  12.435  11.674  1.00 28.50           C  
ATOM    831  O   GLY A 137      11.053  11.749  12.289  1.00 31.80           O  
ATOM    832  H   GLY A 137       9.251  14.520   9.546  1.00  0.00           H  
ATOM    833 1HA  GLY A 137      10.423  12.525   9.545  1.00  0.00           H  
ATOM    834 2HA  GLY A 137      11.714  13.333  10.414  1.00  0.00           H  
ATOM    835  N   ALA A 138       8.980  12.597  12.066  1.00 20.01           N  
ATOM    836  CA  ALA A 138       8.450  11.913  13.245  1.00 34.93           C  
ATOM    837  C   ALA A 138       6.973  11.527  13.088  1.00 36.73           C  
ATOM    838  O   ALA A 138       6.287  11.981  12.164  1.00 42.29           O  
ATOM    839  CB  ALA A 138       8.659  12.758  14.493  1.00 19.84           C  
ATOM    840  H   ALA A 138       8.373  13.207  11.537  1.00  0.00           H  
ATOM    841  HA  ALA A 138       8.990  10.973  13.363  1.00  0.00           H  
ATOM    842 1HB  ALA A 138       8.258  12.233  15.360  1.00  0.00           H  
ATOM    843 2HB  ALA A 138       9.725  12.937  14.638  1.00  0.00           H  
ATOM    844 3HB  ALA A 138       8.145  13.711  14.378  1.00  0.00           H  
ATOM    845  N   LEU A 139       6.486  10.681  13.988  1.00 32.30           N  
ATOM    846  CA  LEU A 139       5.077  10.311  13.979  1.00 30.81           C  
ATOM    847  C   LEU A 139       4.275  11.061  15.046  1.00 36.99           C  
ATOM    848  O   LEU A 139       4.837  11.607  15.992  1.00 47.83           O  
ATOM    849  CB  LEU A 139       4.917   8.795  14.130  1.00 22.56           C  
ATOM    850  CG  LEU A 139       5.493   7.974  12.968  1.00 22.27           C  
ATOM    851  CD1 LEU A 139       4.939   6.563  12.947  1.00 22.32           C  
ATOM    852  CD2 LEU A 139       5.213   8.654  11.657  1.00 21.45           C  
ATOM    853  H   LEU A 139       7.094  10.286  14.691  1.00  0.00           H  
ATOM    854  HA  LEU A 139       4.647  10.612  13.024  1.00  0.00           H  
ATOM    855 1HB  LEU A 139       5.414   8.483  15.048  1.00  0.00           H  
ATOM    856 2HB  LEU A 139       3.856   8.564  14.220  1.00  0.00           H  
ATOM    857  HG  LEU A 139       6.572   7.873  13.092  1.00  0.00           H  
ATOM    858 1HD1 LEU A 139       5.371   6.015  12.110  1.00  0.00           H  
ATOM    859 2HD1 LEU A 139       5.192   6.059  13.880  1.00  0.00           H  
ATOM    860 3HD1 LEU A 139       3.856   6.600  12.837  1.00  0.00           H  
ATOM    861 1HD2 LEU A 139       5.628   8.060  10.842  1.00  0.00           H  
ATOM    862 2HD2 LEU A 139       4.136   8.754  11.522  1.00  0.00           H  
ATOM    863 3HD2 LEU A 139       5.671   9.643  11.655  1.00  0.00           H  
ATOM    864  N   LEU A 140       2.958  11.102  14.886  1.00 33.72           N  
ATOM    865  CA  LEU A 140       2.108  11.713  15.895  1.00 32.82           C  
ATOM    866  C   LEU A 140       1.982  10.793  17.098  1.00 30.15           C  
ATOM    867  O   LEU A 140       1.838   9.582  16.952  1.00 31.88           O  
ATOM    868  CB  LEU A 140       0.731  12.046  15.322  1.00 33.59           C  
ATOM    869  CG  LEU A 140       0.631  13.421  14.660  1.00 28.10           C  
ATOM    870  CD1 LEU A 140      -0.669  13.550  13.921  1.00 30.83           C  
ATOM    871  CD2 LEU A 140       0.739  14.494  15.711  1.00 26.52           C  
ATOM    872  H   LEU A 140       2.534  10.707  14.059  1.00  0.00           H  
ATOM    873  HA  LEU A 140       2.576  12.639  16.226  1.00  0.00           H  
ATOM    874 1HB  LEU A 140       0.471  11.292  14.582  1.00  0.00           H  
ATOM    875 2HB  LEU A 140      -0.001  12.002  16.129  1.00  0.00           H  
ATOM    876  HG  LEU A 140       1.440  13.537  13.939  1.00  0.00           H  
ATOM    877 1HD1 LEU A 140      -0.726  14.534  13.455  1.00  0.00           H  
ATOM    878 2HD1 LEU A 140      -0.728  12.781  13.151  1.00  0.00           H  
ATOM    879 3HD1 LEU A 140      -1.497  13.431  14.619  1.00  0.00           H  
ATOM    880 1HD2 LEU A 140       0.668  15.474  15.238  1.00  0.00           H  
ATOM    881 2HD2 LEU A 140      -0.071  14.380  16.432  1.00  0.00           H  
ATOM    882 3HD2 LEU A 140       1.697  14.407  16.223  1.00  0.00           H  
ATOM    883  N   ASN A 141       2.063  11.385  18.280  1.00 21.90           N  
ATOM    884  CA  ASN A 141       1.951  10.672  19.548  1.00 25.00           C  
ATOM    885  C   ASN A 141       3.156   9.802  19.860  1.00 20.34           C  
ATOM    886  O   ASN A 141       3.026   8.686  20.338  1.00 20.42           O  
ATOM    887  CB  ASN A 141       0.648   9.873  19.625  1.00 31.35           C  
ATOM    888  CG  ASN A 141      -0.149  10.190  20.867  1.00 37.93           C  
ATOM    889  OD1 ASN A 141       0.219  11.073  21.637  1.00 42.87           O  
ATOM    890  ND2 ASN A 141      -1.252   9.484  21.062  1.00 36.31           N  
ATOM    891  H   ASN A 141       2.211  12.384  18.289  1.00  0.00           H  
ATOM    892  HA  ASN A 141       1.951  11.403  20.358  1.00  0.00           H  
ATOM    893 1HB  ASN A 141       0.036  10.089  18.747  1.00  0.00           H  
ATOM    894 2HB  ASN A 141       0.873   8.806  19.612  1.00  0.00           H  
ATOM    895 1HD2 ASN A 141      -1.818   9.653  21.869  1.00  0.00           H  
ATOM    896 2HD2 ASN A 141      -1.520   8.783  20.402  1.00  0.00           H  
ATOM    897  N   ASP A 142       4.338  10.338  19.597  1.00 28.14           N  
ATOM    898  CA  ASP A 142       5.580   9.619  19.839  1.00 32.79           C  
ATOM    899  C   ASP A 142       6.629  10.604  20.353  1.00 23.75           C  
ATOM    900  O   ASP A 142       6.538  11.797  20.090  1.00 23.59           O  
ATOM    901  CB  ASP A 142       6.046   8.933  18.545  1.00 35.78           C  
ATOM    902  CG  ASP A 142       7.418   8.295  18.681  1.00 42.42           C  
ATOM    903  OD1 ASP A 142       7.531   7.268  19.382  1.00 42.76           O  
ATOM    904  OD2 ASP A 142       8.384   8.825  18.089  1.00 44.94           O  
ATOM    905  H   ASP A 142       4.376  11.273  19.217  1.00  0.00           H  
ATOM    906  HA  ASP A 142       5.396   8.857  20.598  1.00  0.00           H  
ATOM    907 1HB  ASP A 142       5.328   8.164  18.262  1.00  0.00           H  
ATOM    908 2HB  ASP A 142       6.079   9.664  17.737  1.00  0.00           H  
ATOM    909  N   LYS A 143       7.624  10.110  21.076  1.00 20.52           N  
ATOM    910  CA  LYS A 143       8.616  10.987  21.683  1.00 30.27           C  
ATOM    911  C   LYS A 143       9.326  11.937  20.707  1.00 31.03           C  
ATOM    912  O   LYS A 143       9.810  12.992  21.103  1.00 33.54           O  
ATOM    913  CB  LYS A 143       9.638  10.183  22.502  1.00 37.70           C  
ATOM    914  CG  LYS A 143      10.363   9.102  21.724  1.00 46.45           C  
ATOM    915  CD  LYS A 143      11.118   8.138  22.644  1.00 46.63           C  
ATOM    916  CE  LYS A 143      12.574   8.535  22.848  1.00 44.37           C  
ATOM    917  NZ  LYS A 143      13.331   7.464  23.578  1.00 42.90           N  
ATOM    918  H   LYS A 143       7.700   9.112  21.212  1.00  0.00           H  
ATOM    919  HA  LYS A 143       8.104  11.676  22.356  1.00  0.00           H  
ATOM    920 1HB  LYS A 143      10.390  10.859  22.910  1.00  0.00           H  
ATOM    921 2HB  LYS A 143       9.136   9.705  23.344  1.00  0.00           H  
ATOM    922 1HG  LYS A 143       9.643   8.531  21.137  1.00  0.00           H  
ATOM    923 2HG  LYS A 143      11.077   9.562  21.042  1.00  0.00           H  
ATOM    924 1HD  LYS A 143      10.631   8.110  23.619  1.00  0.00           H  
ATOM    925 2HD  LYS A 143      11.095   7.136  22.217  1.00  0.00           H  
ATOM    926 1HE  LYS A 143      13.043   8.710  21.881  1.00  0.00           H  
ATOM    927 2HE  LYS A 143      12.622   9.460  23.422  1.00  0.00           H  
ATOM    928 1HZ  LYS A 143      14.291   7.754  23.699  1.00  0.00           H  
ATOM    929 2HZ  LYS A 143      12.909   7.309  24.482  1.00  0.00           H  
ATOM    930 3HZ  LYS A 143      13.304   6.608  23.043  1.00  0.00           H  
ATOM    931  N   HIS A 144       9.379  11.592  19.433  1.00 19.56           N  
ATOM    932  CA  HIS A 144      10.173  12.415  18.527  1.00 31.76           C  
ATOM    933  C   HIS A 144       9.419  13.629  17.996  1.00 32.34           C  
ATOM    934  O   HIS A 144      10.008  14.501  17.354  1.00 30.12           O  
ATOM    935  CB  HIS A 144      10.762  11.586  17.386  1.00 25.52           C  
ATOM    936  CG  HIS A 144      11.668  10.493  17.854  1.00 25.70           C  
ATOM    937  ND1 HIS A 144      11.243   9.195  18.026  1.00 25.67           N  
ATOM    938  CD2 HIS A 144      12.978  10.511  18.192  1.00 26.33           C  
ATOM    939  CE1 HIS A 144      12.252   8.456  18.446  1.00 24.39           C  
ATOM    940  NE2 HIS A 144      13.317   9.233  18.557  1.00 27.39           N  
ATOM    941  H   HIS A 144       8.894  10.786  19.067  1.00  0.00           H  
ATOM    942  HA  HIS A 144      11.004  12.861  19.073  1.00  0.00           H  
ATOM    943 1HB  HIS A 144       9.954  11.139  16.806  1.00  0.00           H  
ATOM    944 2HB  HIS A 144      11.324  12.236  16.716  1.00  0.00           H  
ATOM    945  HD2 HIS A 144      13.639  11.377  18.179  1.00  0.00           H  
ATOM    946  HE1 HIS A 144      12.214   7.389  18.663  1.00  0.00           H  
ATOM    947  HE2 HIS A 144      14.234   8.938  18.860  1.00  0.00           H  
ATOM    948  N   SER A 145       8.120  13.688  18.277  1.00 35.72           N  
ATOM    949  CA  SER A 145       7.342  14.876  17.950  1.00 37.12           C  
ATOM    950  C   SER A 145       7.681  16.027  18.900  1.00 31.76           C  
ATOM    951  O   SER A 145       7.343  17.176  18.613  1.00 21.41           O  
ATOM    952  CB  SER A 145       5.836  14.585  17.954  1.00 42.54           C  
ATOM    953  OG  SER A 145       5.361  14.255  19.246  1.00 40.44           O  
ATOM    954  H   SER A 145       7.660  12.907  18.722  1.00  0.00           H  
ATOM    955  HA  SER A 145       7.620  15.206  16.948  1.00  0.00           H  
ATOM    956 1HB  SER A 145       5.296  15.458  17.589  1.00  0.00           H  
ATOM    957 2HB  SER A 145       5.623  13.761  17.275  1.00  0.00           H  
ATOM    958  HG  SER A 145       6.124  14.295  19.827  1.00  0.00           H  
ATOM    959  N   ASN A 146       8.351  15.701  20.012  1.00 19.30           N  
ATOM    960  CA  ASN A 146       8.901  16.689  20.946  1.00 22.99           C  
ATOM    961  C   ASN A 146       9.717  17.779  20.237  1.00 31.02           C  
ATOM    962  O   ASN A 146      10.674  17.490  19.529  1.00 39.55           O  
ATOM    963  CB  ASN A 146       9.768  15.981  21.997  1.00 28.58           C  
ATOM    964  CG  ASN A 146       9.941  16.790  23.283  1.00 32.61           C  
ATOM    965  OD1 ASN A 146       9.372  17.873  23.427  1.00 30.88           O  
ATOM    966  ND2 ASN A 146      10.736  16.250  24.225  1.00 42.90           N  
ATOM    967  H   ASN A 146       8.477  14.717  20.206  1.00  0.00           H  
ATOM    968  HA  ASN A 146       8.071  17.190  21.448  1.00  0.00           H  
ATOM    969 1HB  ASN A 146       9.320  15.020  22.251  1.00  0.00           H  
ATOM    970 2HB  ASN A 146      10.755  15.782  21.580  1.00  0.00           H  
ATOM    971 1HD2 ASN A 146      10.887  16.732  25.088  1.00  0.00           H  
ATOM    972 2HD2 ASN A 146      11.175  15.367  24.062  1.00  0.00           H  
ATOM    973  N   GLY A 147       9.326  19.036  20.409  1.00 35.25           N  
ATOM    974  CA  GLY A 147      10.068  20.137  19.822  1.00 34.78           C  
ATOM    975  C   GLY A 147       9.669  20.547  18.411  1.00 38.25           C  
ATOM    976  O   GLY A 147      10.281  21.454  17.842  1.00 42.43           O  
ATOM    977  H   GLY A 147       8.501  19.236  20.956  1.00  0.00           H  
ATOM    978 1HA  GLY A 147       9.966  21.022  20.451  1.00  0.00           H  
ATOM    979 2HA  GLY A 147      11.128  19.886  19.791  1.00  0.00           H  
ATOM    980  N   THR A 148       8.630  19.918  17.856  1.00 31.02           N  
ATOM    981  CA  THR A 148       8.268  20.121  16.442  1.00 26.32           C  
ATOM    982  C   THR A 148       7.715  21.513  16.077  1.00 36.35           C  
ATOM    983  O   THR A 148       7.249  21.727  14.953  1.00 38.78           O  
ATOM    984  CB  THR A 148       7.337  18.997  15.897  1.00 24.77           C  
ATOM    985  OG1 THR A 148       6.366  18.647  16.888  1.00 32.67           O  
ATOM    986  CG2 THR A 148       8.139  17.736  15.547  1.00 19.52           C  
ATOM    987  H   THR A 148       8.078  19.287  18.419  1.00  0.00           H  
ATOM    988  HA  THR A 148       9.181  20.112  15.846  1.00  0.00           H  
ATOM    989  HB  THR A 148       6.826  19.349  15.002  1.00  0.00           H  
ATOM    990  HG1 THR A 148       6.502  19.184  17.672  1.00  0.00           H  
ATOM    991 1HG2 THR A 148       7.464  16.969  15.169  1.00  0.00           H  
ATOM    992 2HG2 THR A 148       8.880  17.976  14.784  1.00  0.00           H  
ATOM    993 3HG2 THR A 148       8.645  17.367  16.439  1.00  0.00           H  
ATOM    994  N   ILE A 149       7.784  22.451  17.023  1.00 39.17           N  
ATOM    995  CA  ILE A 149       7.534  23.866  16.756  1.00 37.28           C  
ATOM    996  C   ILE A 149       8.679  24.394  15.893  1.00 42.51           C  
ATOM    997  O   ILE A 149       8.505  25.335  15.104  1.00 47.83           O  
ATOM    998  CB  ILE A 149       7.425  24.701  18.079  1.00 30.24           C  
ATOM    999  CG1 ILE A 149       6.872  26.100  17.818  1.00 20.22           C  
ATOM   1000  CG2 ILE A 149       8.763  24.800  18.803  1.00 19.15           C  
ATOM   1001  CD1 ILE A 149       5.448  26.093  17.354  1.00 23.95           C  
ATOM   1002  H   ILE A 149       8.019  22.162  17.961  1.00  0.00           H  
ATOM   1003  HA  ILE A 149       6.587  23.955  16.224  1.00  0.00           H  
ATOM   1004  HB  ILE A 149       6.709  24.228  18.750  1.00  0.00           H  
ATOM   1005 1HG1 ILE A 149       6.938  26.693  18.729  1.00  0.00           H  
ATOM   1006 2HG1 ILE A 149       7.480  26.597  17.061  1.00  0.00           H  
ATOM   1007 1HG2 ILE A 149       8.641  25.388  19.713  1.00  0.00           H  
ATOM   1008 2HG2 ILE A 149       9.112  23.801  19.060  1.00  0.00           H  
ATOM   1009 3HG2 ILE A 149       9.493  25.284  18.154  1.00  0.00           H  
ATOM   1010 1HD1 ILE A 149       5.115  27.117  17.186  1.00  0.00           H  
ATOM   1011 2HD1 ILE A 149       5.371  25.529  16.424  1.00  0.00           H  
ATOM   1012 3HD1 ILE A 149       4.821  25.628  18.114  1.00  0.00           H  
ATOM   1013  N   LYS A 150       9.843  23.755  16.045  1.00 33.48           N  
ATOM   1014  CA  LYS A 150      11.067  24.113  15.330  1.00 33.10           C  
ATOM   1015  C   LYS A 150      10.851  24.149  13.819  1.00 29.72           C  
ATOM   1016  O   LYS A 150      10.463  23.158  13.218  1.00 38.42           O  
ATOM   1017  CB  LYS A 150      12.176  23.113  15.681  1.00 42.85           C  
ATOM   1018  CG  LYS A 150      13.594  23.535  15.303  1.00 54.82           C  
ATOM   1019  CD  LYS A 150      14.636  22.726  16.092  1.00 58.94           C  
ATOM   1020  CE  LYS A 150      16.062  22.996  15.610  1.00 61.43           C  
ATOM   1021  NZ  LYS A 150      16.458  24.441  15.673  1.00 58.70           N  
ATOM   1022  H   LYS A 150       9.861  22.981  16.694  1.00  0.00           H  
ATOM   1023  HA  LYS A 150      11.373  25.111  15.645  1.00  0.00           H  
ATOM   1024 1HB  LYS A 150      12.172  22.928  16.755  1.00  0.00           H  
ATOM   1025 2HB  LYS A 150      11.980  22.163  15.184  1.00  0.00           H  
ATOM   1026 1HG  LYS A 150      13.749  23.374  14.235  1.00  0.00           H  
ATOM   1027 2HG  LYS A 150      13.727  24.595  15.516  1.00  0.00           H  
ATOM   1028 1HD  LYS A 150      14.572  22.983  17.150  1.00  0.00           H  
ATOM   1029 2HD  LYS A 150      14.430  21.661  15.982  1.00  0.00           H  
ATOM   1030 1HE  LYS A 150      16.765  22.431  16.220  1.00  0.00           H  
ATOM   1031 2HE  LYS A 150      16.165  22.668  14.576  1.00  0.00           H  
ATOM   1032 1HZ  LYS A 150      17.406  24.545  15.341  1.00  0.00           H  
ATOM   1033 2HZ  LYS A 150      15.837  24.987  15.093  1.00  0.00           H  
ATOM   1034 3HZ  LYS A 150      16.398  24.766  16.627  1.00  0.00           H  
ATOM   1035  N   ASP A 151      11.103  25.293  13.205  1.00 25.85           N  
ATOM   1036  CA  ASP A 151      10.900  25.417  11.771  1.00 27.71           C  
ATOM   1037  C   ASP A 151      11.840  24.551  10.957  1.00 31.20           C  
ATOM   1038  O   ASP A 151      11.412  23.927   9.984  1.00 31.21           O  
ATOM   1039  CB  ASP A 151      11.014  26.869  11.322  1.00 30.90           C  
ATOM   1040  CG  ASP A 151       9.831  27.698  11.754  1.00 42.50           C  
ATOM   1041  OD1 ASP A 151       8.690  27.196  11.660  1.00 38.66           O  
ATOM   1042  OD2 ASP A 151      10.041  28.848  12.198  1.00 57.86           O  
ATOM   1043  H   ASP A 151      11.438  26.092  13.725  1.00  0.00           H  
ATOM   1044  HA  ASP A 151       9.897  25.062  11.532  1.00  0.00           H  
ATOM   1045 1HB  ASP A 151      11.922  27.308  11.736  1.00  0.00           H  
ATOM   1046 2HB  ASP A 151      11.096  26.910  10.236  1.00  0.00           H  
ATOM   1047  N   ARG A 152      13.113  24.513  11.349  1.00 32.37           N  
ATOM   1048  CA  ARG A 152      14.136  23.851  10.538  1.00 30.71           C  
ATOM   1049  C   ARG A 152      14.998  22.822  11.267  1.00 27.80           C  
ATOM   1050  O   ARG A 152      15.348  23.002  12.427  1.00 35.93           O  
ATOM   1051  CB  ARG A 152      15.034  24.907   9.899  1.00 28.62           C  
ATOM   1052  CG  ARG A 152      14.257  25.958   9.159  1.00 26.24           C  
ATOM   1053  CD  ARG A 152      15.168  27.062   8.693  1.00 34.15           C  
ATOM   1054  NE  ARG A 152      15.829  27.774   9.784  1.00 28.57           N  
ATOM   1055  CZ  ARG A 152      15.280  28.761  10.478  1.00 25.03           C  
ATOM   1056  NH1 ARG A 152      14.039  29.160  10.228  1.00 19.51           N  
ATOM   1057  NH2 ARG A 152      15.983  29.349  11.429  1.00 19.52           N  
ATOM   1058  H   ARG A 152      13.381  24.948  12.220  1.00  0.00           H  
ATOM   1059  HA  ARG A 152      13.640  23.279   9.754  1.00  0.00           H  
ATOM   1060 1HB  ARG A 152      15.632  25.391  10.669  1.00  0.00           H  
ATOM   1061 2HB  ARG A 152      15.722  24.426   9.204  1.00  0.00           H  
ATOM   1062 1HG  ARG A 152      13.774  25.510   8.291  1.00  0.00           H  
ATOM   1063 2HG  ARG A 152      13.499  26.382   9.819  1.00  0.00           H  
ATOM   1064 1HD  ARG A 152      15.948  26.645   8.057  1.00  0.00           H  
ATOM   1065 2HD  ARG A 152      14.592  27.794   8.129  1.00  0.00           H  
ATOM   1066  HE  ARG A 152      16.770  27.495  10.025  1.00  0.00           H  
ATOM   1067 1HH1 ARG A 152      13.500  28.711   9.501  1.00  0.00           H  
ATOM   1068 2HH1 ARG A 152      13.633  29.913  10.765  1.00  0.00           H  
ATOM   1069 1HH2 ARG A 152      16.928  29.046  11.620  1.00  0.00           H  
ATOM   1070 2HH2 ARG A 152      15.576  30.101  11.964  1.00  0.00           H  
ATOM   1071  N   SER A 153      15.339  21.743  10.569  1.00 31.23           N  
ATOM   1072  CA  SER A 153      16.242  20.723  11.096  1.00 37.99           C  
ATOM   1073  C   SER A 153      16.669  19.790   9.960  1.00 44.45           C  
ATOM   1074  O   SER A 153      16.048  19.795   8.894  1.00 44.99           O  
ATOM   1075  CB  SER A 153      15.547  19.911  12.182  1.00 19.82           C  
ATOM   1076  OG  SER A 153      14.777  18.885  11.585  1.00 41.38           O  
ATOM   1077  H   SER A 153      14.958  21.630   9.640  1.00  0.00           H  
ATOM   1078  HA  SER A 153      17.110  21.220  11.532  1.00  0.00           H  
ATOM   1079 1HB  SER A 153      16.294  19.485  12.851  1.00  0.00           H  
ATOM   1080 2HB  SER A 153      14.912  20.567  12.776  1.00  0.00           H  
ATOM   1081  HG  SER A 153      14.901  18.978  10.637  1.00  0.00           H  
ATOM   1082  N   PRO A 154      17.723  18.976  10.180  1.00 45.02           N  
ATOM   1083  CA  PRO A 154      18.145  18.010   9.150  1.00 39.69           C  
ATOM   1084  C   PRO A 154      17.180  16.829   8.946  1.00 37.25           C  
ATOM   1085  O   PRO A 154      17.432  16.003   8.067  1.00 41.45           O  
ATOM   1086  CB  PRO A 154      19.485  17.484   9.688  1.00 32.77           C  
ATOM   1087  CG  PRO A 154      19.916  18.467  10.701  1.00 35.08           C  
ATOM   1088  CD  PRO A 154      18.672  19.013  11.304  1.00 36.37           C  
ATOM   1089  HA  PRO A 154      18.287  18.538   8.195  1.00  0.00           H  
ATOM   1090 1HB  PRO A 154      19.351  16.480  10.115  1.00  0.00           H  
ATOM   1091 2HB  PRO A 154      20.210  17.390   8.866  1.00  0.00           H  
ATOM   1092 1HG  PRO A 154      20.555  17.981  11.453  1.00  0.00           H  
ATOM   1093 2HG  PRO A 154      20.522  19.255  10.231  1.00  0.00           H  
ATOM   1094 1HD  PRO A 154      18.350  18.366  12.132  1.00  0.00           H  
ATOM   1095 2HD  PRO A 154      18.856  20.037  11.660  1.00  0.00           H  
ATOM   1096  N   TYR A 155      16.111  16.733   9.733  1.00 30.54           N  
ATOM   1097  CA  TYR A 155      15.219  15.583   9.618  1.00 29.91           C  
ATOM   1098  C   TYR A 155      13.989  15.899   8.791  1.00 29.76           C  
ATOM   1099  O   TYR A 155      13.244  14.994   8.408  1.00 36.36           O  
ATOM   1100  CB  TYR A 155      14.833  15.027  10.999  1.00 27.03           C  
ATOM   1101  CG  TYR A 155      15.982  15.072  11.970  1.00 34.35           C  
ATOM   1102  CD1 TYR A 155      17.086  14.246  11.809  1.00 34.23           C  
ATOM   1103  CD2 TYR A 155      15.980  15.961  13.031  1.00 38.87           C  
ATOM   1104  CE1 TYR A 155      18.148  14.301  12.679  1.00 30.39           C  
ATOM   1105  CE2 TYR A 155      17.035  16.015  13.910  1.00 39.41           C  
ATOM   1106  CZ  TYR A 155      18.118  15.186  13.723  1.00 20.14           C  
ATOM   1107  OH  TYR A 155      19.174  15.254  14.593  1.00 21.67           O  
ATOM   1108  H   TYR A 155      15.905  17.450  10.414  1.00  0.00           H  
ATOM   1109  HA  TYR A 155      15.737  14.796   9.069  1.00  0.00           H  
ATOM   1110 1HB  TYR A 155      14.000  15.604  11.404  1.00  0.00           H  
ATOM   1111 2HB  TYR A 155      14.496  13.996  10.894  1.00  0.00           H  
ATOM   1112  HD1 TYR A 155      17.120  13.537  10.982  1.00  0.00           H  
ATOM   1113  HD2 TYR A 155      15.133  16.631  13.180  1.00  0.00           H  
ATOM   1114  HE1 TYR A 155      19.005  13.643  12.535  1.00  0.00           H  
ATOM   1115  HE2 TYR A 155      17.011  16.710  14.749  1.00  0.00           H  
ATOM   1116  HH  TYR A 155      18.996  15.921  15.260  1.00  0.00           H  
ATOM   1117  N   ARG A 156      13.782  17.179   8.502  1.00 20.82           N  
ATOM   1118  CA  ARG A 156      12.622  17.576   7.711  1.00 21.99           C  
ATOM   1119  C   ARG A 156      12.758  17.157   6.251  1.00 25.78           C  
ATOM   1120  O   ARG A 156      13.688  17.573   5.564  1.00 20.17           O  
ATOM   1121  CB  ARG A 156      12.351  19.077   7.829  1.00 19.95           C  
ATOM   1122  CG  ARG A 156      12.021  19.522   9.240  1.00 26.03           C  
ATOM   1123  CD  ARG A 156      11.058  20.712   9.280  1.00 30.38           C  
ATOM   1124  NE  ARG A 156       9.685  20.350   8.929  1.00 33.61           N  
ATOM   1125  CZ  ARG A 156       8.635  21.161   9.039  1.00 36.26           C  
ATOM   1126  NH1 ARG A 156       8.773  22.396   9.497  1.00 36.34           N  
ATOM   1127  NH2 ARG A 156       7.432  20.734   8.690  1.00 44.22           N  
ATOM   1128  H   ARG A 156      14.423  17.889   8.826  1.00  0.00           H  
ATOM   1129  HA  ARG A 156      11.748  17.043   8.086  1.00  0.00           H  
ATOM   1130 1HB  ARG A 156      13.225  19.632   7.490  1.00  0.00           H  
ATOM   1131 2HB  ARG A 156      11.519  19.349   7.180  1.00  0.00           H  
ATOM   1132 1HG  ARG A 156      11.553  18.699   9.781  1.00  0.00           H  
ATOM   1133 2HG  ARG A 156      12.937  19.819   9.752  1.00  0.00           H  
ATOM   1134 1HD  ARG A 156      11.042  21.133  10.284  1.00  0.00           H  
ATOM   1135 2HD  ARG A 156      11.390  21.472   8.573  1.00  0.00           H  
ATOM   1136  HE  ARG A 156       9.521  19.416   8.578  1.00  0.00           H  
ATOM   1137 1HH1 ARG A 156       9.686  22.734   9.769  1.00  0.00           H  
ATOM   1138 2HH1 ARG A 156       7.967  22.999   9.574  1.00  0.00           H  
ATOM   1139 1HH2 ARG A 156       7.311  19.793   8.341  1.00  0.00           H  
ATOM   1140 2HH2 ARG A 156       6.635  21.348   8.772  1.00  0.00           H  
ATOM   1141  N   THR A 157      11.833  16.316   5.788  1.00 18.42           N  
ATOM   1142  CA  THR A 157      11.802  15.926   4.378  1.00 20.98           C  
ATOM   1143  C   THR A 157      10.485  16.312   3.685  1.00 28.40           C  
ATOM   1144  O   THR A 157       9.426  16.340   4.300  1.00 24.58           O  
ATOM   1145  CB  THR A 157      12.055  14.410   4.195  1.00 23.56           C  
ATOM   1146  OG1 THR A 157      10.910  13.665   4.632  1.00 23.91           O  
ATOM   1147  CG2 THR A 157      13.291  13.959   4.981  1.00 16.65           C  
ATOM   1148  H   THR A 157      11.140  15.939   6.418  1.00  0.00           H  
ATOM   1149  HA  THR A 157      12.591  16.465   3.853  1.00  0.00           H  
ATOM   1150  HB  THR A 157      12.209  14.192   3.139  1.00  0.00           H  
ATOM   1151  HG1 THR A 157      10.234  14.271   4.944  1.00  0.00           H  
ATOM   1152 1HG2 THR A 157      13.445  12.890   4.834  1.00  0.00           H  
ATOM   1153 2HG2 THR A 157      14.166  14.505   4.627  1.00  0.00           H  
ATOM   1154 3HG2 THR A 157      13.142  14.162   6.041  1.00  0.00           H  
ATOM   1155  N   LEU A 158      10.566  16.632   2.401  1.00 35.40           N  
ATOM   1156  CA  LEU A 158       9.380  16.924   1.615  1.00 25.18           C  
ATOM   1157  C   LEU A 158       8.857  15.602   1.092  1.00 32.48           C  
ATOM   1158  O   LEU A 158       9.552  14.908   0.344  1.00 33.03           O  
ATOM   1159  CB  LEU A 158       9.724  17.852   0.448  1.00 26.80           C  
ATOM   1160  CG  LEU A 158       8.675  18.088  -0.652  1.00 31.63           C  
ATOM   1161  CD1 LEU A 158       7.378  18.726  -0.134  1.00 16.91           C  
ATOM   1162  CD2 LEU A 158       9.266  18.909  -1.793  1.00 18.30           C  
ATOM   1163  H   LEU A 158      11.472  16.673   1.957  1.00  0.00           H  
ATOM   1164  HA  LEU A 158       8.656  17.426   2.256  1.00  0.00           H  
ATOM   1165 1HB  LEU A 158       9.967  18.836   0.847  1.00  0.00           H  
ATOM   1166 2HB  LEU A 158      10.606  17.460  -0.058  1.00  0.00           H  
ATOM   1167  HG  LEU A 158       8.339  17.128  -1.046  1.00  0.00           H  
ATOM   1168 1HD1 LEU A 158       6.683  18.863  -0.963  1.00  0.00           H  
ATOM   1169 2HD1 LEU A 158       6.925  18.074   0.613  1.00  0.00           H  
ATOM   1170 3HD1 LEU A 158       7.602  19.693   0.315  1.00  0.00           H  
ATOM   1171 1HD2 LEU A 158       8.508  19.064  -2.561  1.00  0.00           H  
ATOM   1172 2HD2 LEU A 158       9.599  19.874  -1.411  1.00  0.00           H  
ATOM   1173 3HD2 LEU A 158      10.115  18.376  -2.223  1.00  0.00           H  
ATOM   1174  N   MET A 159       7.641  15.249   1.502  1.00 31.62           N  
ATOM   1175  CA  MET A 159       6.978  14.039   1.036  1.00 23.45           C  
ATOM   1176  C   MET A 159       5.647  14.336   0.349  1.00 29.21           C  
ATOM   1177  O   MET A 159       5.162  15.469   0.365  1.00 31.96           O  
ATOM   1178  CB  MET A 159       6.786  13.070   2.184  1.00 16.12           C  
ATOM   1179  CG  MET A 159       8.086  12.733   2.886  1.00 47.33           C  
ATOM   1180  SD  MET A 159       8.023  11.167   3.763  1.00 43.85           S  
ATOM   1181  CE  MET A 159       8.474  10.014   2.471  1.00 20.16           C  
ATOM   1182  H   MET A 159       7.166  15.847   2.163  1.00  0.00           H  
ATOM   1183  HA  MET A 159       7.608  13.568   0.282  1.00  0.00           H  
ATOM   1184 1HB  MET A 159       6.096  13.498   2.909  1.00  0.00           H  
ATOM   1185 2HB  MET A 159       6.339  12.148   1.810  1.00  0.00           H  
ATOM   1186 1HG  MET A 159       8.892  12.683   2.155  1.00  0.00           H  
ATOM   1187 2HG  MET A 159       8.325  13.517   3.605  1.00  0.00           H  
ATOM   1188 1HE  MET A 159       8.476   9.001   2.872  1.00  0.00           H  
ATOM   1189 2HE  MET A 159       7.753  10.082   1.655  1.00  0.00           H  
ATOM   1190 3HE  MET A 159       9.469  10.259   2.096  1.00  0.00           H  
ATOM   1191  N   SER A 160       5.065  13.304  -0.251  1.00 27.08           N  
ATOM   1192  CA  SER A 160       3.902  13.463  -1.107  1.00 24.02           C  
ATOM   1193  C   SER A 160       2.894  12.333  -0.904  1.00 24.57           C  
ATOM   1194  O   SER A 160       3.277  11.180  -0.742  1.00 26.71           O  
ATOM   1195  CB  SER A 160       4.364  13.471  -2.565  1.00 16.12           C  
ATOM   1196  OG  SER A 160       3.363  13.950  -3.436  1.00 25.93           O  
ATOM   1197  H   SER A 160       5.445  12.380  -0.106  1.00  0.00           H  
ATOM   1198  HA  SER A 160       3.426  14.416  -0.871  1.00  0.00           H  
ATOM   1199 1HB  SER A 160       5.251  14.098  -2.662  1.00  0.00           H  
ATOM   1200 2HB  SER A 160       4.643  12.462  -2.864  1.00  0.00           H  
ATOM   1201  HG  SER A 160       2.609  14.162  -2.881  1.00  0.00           H  
ATOM   1202  N   CYS A 161       1.606  12.655  -0.929  1.00 27.78           N  
ATOM   1203  CA  CYS A 161       0.577  11.619  -0.870  1.00 29.73           C  
ATOM   1204  C   CYS A 161      -0.671  12.066  -1.635  1.00 24.95           C  
ATOM   1205  O   CYS A 161      -0.813  13.251  -1.907  1.00 29.41           O  
ATOM   1206  CB  CYS A 161       0.262  11.250   0.585  1.00 15.51           C  
ATOM   1207  SG  CYS A 161      -0.695  12.460   1.433  1.00 33.84           S  
ATOM   1208  H   CYS A 161       1.325  13.623  -0.990  1.00  0.00           H  
ATOM   1209  HA  CYS A 161       0.952  10.730  -1.379  1.00  0.00           H  
ATOM   1210 1HB  CYS A 161      -0.283  10.306   0.612  1.00  0.00           H  
ATOM   1211 2HB  CYS A 161       1.192  11.107   1.134  1.00  0.00           H  
ATOM   1212  HG  CYS A 161      -0.750  11.807   2.590  1.00  0.00           H  
ATOM   1213  N   PRO A 162      -1.550  11.115  -2.022  1.00 26.65           N  
ATOM   1214  CA  PRO A 162      -2.808  11.422  -2.722  1.00 24.61           C  
ATOM   1215  C   PRO A 162      -3.716  12.340  -1.924  1.00 23.42           C  
ATOM   1216  O   PRO A 162      -3.899  12.121  -0.721  1.00 22.35           O  
ATOM   1217  CB  PRO A 162      -3.477  10.059  -2.848  1.00 15.22           C  
ATOM   1218  CG  PRO A 162      -2.388   9.106  -2.841  1.00 22.24           C  
ATOM   1219  CD  PRO A 162      -1.310   9.663  -1.966  1.00 23.99           C  
ATOM   1220  HA  PRO A 162      -2.577  11.838  -3.714  1.00  0.00           H  
ATOM   1221 1HB  PRO A 162      -4.176   9.905  -2.013  1.00  0.00           H  
ATOM   1222 2HB  PRO A 162      -4.069  10.014  -3.774  1.00  0.00           H  
ATOM   1223 1HG  PRO A 162      -2.738   8.132  -2.468  1.00  0.00           H  
ATOM   1224 2HG  PRO A 162      -2.022   8.941  -3.865  1.00  0.00           H  
ATOM   1225 1HD  PRO A 162      -1.427   9.272  -0.944  1.00  0.00           H  
ATOM   1226 2HD  PRO A 162      -0.326   9.390  -2.376  1.00  0.00           H  
ATOM   1227  N   ILE A 163      -4.287  13.336  -2.602  1.00 33.42           N  
ATOM   1228  CA  ILE A 163      -5.101  14.373  -1.969  1.00 36.76           C  
ATOM   1229  C   ILE A 163      -6.176  13.793  -1.063  1.00 33.93           C  
ATOM   1230  O   ILE A 163      -6.874  12.861  -1.452  1.00 35.53           O  
ATOM   1231  CB  ILE A 163      -5.763  15.307  -3.021  1.00 24.14           C  
ATOM   1232  CG1 ILE A 163      -6.860  16.147  -2.385  1.00 19.60           C  
ATOM   1233  CG2 ILE A 163      -6.386  14.515  -4.133  1.00 29.06           C  
ATOM   1234  CD1 ILE A 163      -6.671  17.625  -2.600  1.00 27.31           C  
ATOM   1235  H   ILE A 163      -4.142  13.366  -3.601  1.00  0.00           H  
ATOM   1236  HA  ILE A 163      -4.456  14.981  -1.336  1.00  0.00           H  
ATOM   1237  HB  ILE A 163      -5.008  15.968  -3.446  1.00  0.00           H  
ATOM   1238 1HG1 ILE A 163      -7.826  15.856  -2.796  1.00  0.00           H  
ATOM   1239 2HG1 ILE A 163      -6.891  15.954  -1.312  1.00  0.00           H  
ATOM   1240 1HG2 ILE A 163      -6.841  15.196  -4.852  1.00  0.00           H  
ATOM   1241 2HG2 ILE A 163      -5.621  13.921  -4.629  1.00  0.00           H  
ATOM   1242 3HG2 ILE A 163      -7.151  13.855  -3.725  1.00  0.00           H  
ATOM   1243 1HD1 ILE A 163      -7.485  18.170  -2.122  1.00  0.00           H  
ATOM   1244 2HD1 ILE A 163      -5.721  17.938  -2.165  1.00  0.00           H  
ATOM   1245 3HD1 ILE A 163      -6.669  17.840  -3.668  1.00  0.00           H  
ATOM   1246  N   GLY A 164      -6.280  14.339   0.146  1.00 33.37           N  
ATOM   1247  CA  GLY A 164      -7.312  13.960   1.097  1.00 35.86           C  
ATOM   1248  C   GLY A 164      -6.894  12.815   2.006  1.00 46.26           C  
ATOM   1249  O   GLY A 164      -7.467  12.618   3.079  1.00 42.70           O  
ATOM   1250  H   GLY A 164      -5.608  15.047   0.406  1.00  0.00           H  
ATOM   1251 1HA  GLY A 164      -7.571  14.820   1.715  1.00  0.00           H  
ATOM   1252 2HA  GLY A 164      -8.213  13.668   0.559  1.00  0.00           H  
ATOM   1253  N   GLU A 165      -5.897  12.048   1.573  1.00 48.89           N  
ATOM   1254  CA  GLU A 165      -5.411  10.935   2.366  1.00 43.94           C  
ATOM   1255  C   GLU A 165      -4.534  11.458   3.497  1.00 33.53           C  
ATOM   1256  O   GLU A 165      -4.039  12.578   3.436  1.00 31.52           O  
ATOM   1257  CB  GLU A 165      -4.646   9.935   1.496  1.00 53.20           C  
ATOM   1258  CG  GLU A 165      -5.519   9.189   0.480  1.00 54.05           C  
ATOM   1259  CD  GLU A 165      -4.766   8.076  -0.257  1.00 55.26           C  
ATOM   1260  OE1 GLU A 165      -3.703   7.630   0.236  1.00 52.23           O  
ATOM   1261  OE2 GLU A 165      -5.242   7.646  -1.331  1.00 53.36           O  
ATOM   1262  H   GLU A 165      -5.467  12.239   0.679  1.00  0.00           H  
ATOM   1263  HA  GLU A 165      -6.269  10.424   2.806  1.00  0.00           H  
ATOM   1264 1HB  GLU A 165      -3.861  10.456   0.947  1.00  0.00           H  
ATOM   1265 2HB  GLU A 165      -4.163   9.194   2.133  1.00  0.00           H  
ATOM   1266 1HG  GLU A 165      -6.370   8.751   1.001  1.00  0.00           H  
ATOM   1267 2HG  GLU A 165      -5.902   9.904  -0.248  1.00  0.00           H  
ATOM   1268  N   VAL A 166      -4.373  10.642   4.534  1.00 32.02           N  
ATOM   1269  CA  VAL A 166      -3.559  10.977   5.703  1.00 28.98           C  
ATOM   1270  C   VAL A 166      -2.057  10.746   5.432  1.00 29.31           C  
ATOM   1271  O   VAL A 166      -1.673   9.708   4.902  1.00 29.44           O  
ATOM   1272  CB  VAL A 166      -4.055  10.173   6.941  1.00 18.01           C  
ATOM   1273  CG1 VAL A 166      -2.917   9.491   7.662  1.00 24.59           C  
ATOM   1274  CG2 VAL A 166      -4.831  11.066   7.869  1.00 17.70           C  
ATOM   1275  H   VAL A 166      -4.842   9.749   4.500  1.00  0.00           H  
ATOM   1276  HA  VAL A 166      -3.667  12.043   5.907  1.00  0.00           H  
ATOM   1277  HB  VAL A 166      -4.698   9.361   6.601  1.00  0.00           H  
ATOM   1278 1HG1 VAL A 166      -3.306   8.941   8.519  1.00  0.00           H  
ATOM   1279 2HG1 VAL A 166      -2.419   8.799   6.983  1.00  0.00           H  
ATOM   1280 3HG1 VAL A 166      -2.204  10.240   8.006  1.00  0.00           H  
ATOM   1281 1HG2 VAL A 166      -5.172  10.489   8.729  1.00  0.00           H  
ATOM   1282 2HG2 VAL A 166      -4.192  11.881   8.209  1.00  0.00           H  
ATOM   1283 3HG2 VAL A 166      -5.694  11.476   7.343  1.00  0.00           H  
ATOM   1284  N   PRO A 167      -1.201  11.729   5.767  1.00 29.23           N  
ATOM   1285  CA  PRO A 167       0.199  11.582   5.369  1.00 18.79           C  
ATOM   1286  C   PRO A 167       0.873  10.614   6.296  1.00 22.44           C  
ATOM   1287  O   PRO A 167       1.002  10.880   7.494  1.00 25.67           O  
ATOM   1288  CB  PRO A 167       0.771  12.981   5.566  1.00 20.66           C  
ATOM   1289  CG  PRO A 167      -0.429  13.876   5.791  1.00 31.75           C  
ATOM   1290  CD  PRO A 167      -1.433  13.013   6.439  1.00 28.87           C  
ATOM   1291  HA  PRO A 167       0.245  11.287   4.311  1.00  0.00           H  
ATOM   1292 1HB  PRO A 167       1.462  12.987   6.422  1.00  0.00           H  
ATOM   1293 2HB  PRO A 167       1.352  13.277   4.681  1.00  0.00           H  
ATOM   1294 1HG  PRO A 167      -0.149  14.736   6.418  1.00  0.00           H  
ATOM   1295 2HG  PRO A 167      -0.783  14.284   4.833  1.00  0.00           H  
ATOM   1296 1HD  PRO A 167      -1.232  12.962   7.519  1.00  0.00           H  
ATOM   1297 2HD  PRO A 167      -2.440  13.416   6.251  1.00  0.00           H  
ATOM   1298  N   SER A 168       1.280   9.477   5.756  1.00 27.12           N  
ATOM   1299  CA  SER A 168       1.878   8.457   6.602  1.00 34.28           C  
ATOM   1300  C   SER A 168       3.050   7.816   5.878  1.00 36.02           C  
ATOM   1301  O   SER A 168       3.185   7.971   4.668  1.00 39.35           O  
ATOM   1302  CB  SER A 168       0.811   7.437   7.043  1.00 29.20           C  
ATOM   1303  OG  SER A 168       0.776   6.303   6.217  1.00 33.87           O  
ATOM   1304  H   SER A 168       1.185   9.302   4.766  1.00  0.00           H  
ATOM   1305  HA  SER A 168       2.289   8.941   7.489  1.00  0.00           H  
ATOM   1306 1HB  SER A 168       1.012   7.120   8.066  1.00  0.00           H  
ATOM   1307 2HB  SER A 168      -0.170   7.910   7.033  1.00  0.00           H  
ATOM   1308  HG  SER A 168       1.452   6.441   5.549  1.00  0.00           H  
ATOM   1309  N   PRO A 169       3.933   7.137   6.622  1.00 30.94           N  
ATOM   1310  CA  PRO A 169       5.018   6.390   5.980  1.00 32.42           C  
ATOM   1311  C   PRO A 169       4.507   5.312   5.028  1.00 32.72           C  
ATOM   1312  O   PRO A 169       5.240   4.894   4.139  1.00 37.70           O  
ATOM   1313  CB  PRO A 169       5.747   5.738   7.169  1.00 30.69           C  
ATOM   1314  CG  PRO A 169       4.809   5.844   8.320  1.00 29.12           C  
ATOM   1315  CD  PRO A 169       4.057   7.116   8.082  1.00 30.46           C  
ATOM   1316  HA  PRO A 169       5.678   7.093   5.452  1.00  0.00           H  
ATOM   1317 1HB  PRO A 169       5.997   4.694   6.931  1.00  0.00           H  
ATOM   1318 2HB  PRO A 169       6.697   6.260   7.359  1.00  0.00           H  
ATOM   1319 1HG  PRO A 169       4.149   4.964   8.354  1.00  0.00           H  
ATOM   1320 2HG  PRO A 169       5.369   5.857   9.267  1.00  0.00           H  
ATOM   1321 1HD  PRO A 169       3.077   7.061   8.579  1.00  0.00           H  
ATOM   1322 2HD  PRO A 169       4.640   7.965   8.467  1.00  0.00           H  
ATOM   1323  N   TYR A 170       3.261   4.888   5.200  1.00 35.61           N  
ATOM   1324  CA  TYR A 170       2.732   3.757   4.443  1.00 38.58           C  
ATOM   1325  C   TYR A 170       2.078   4.170   3.134  1.00 31.94           C  
ATOM   1326  O   TYR A 170       1.782   3.325   2.302  1.00 35.20           O  
ATOM   1327  CB  TYR A 170       1.740   2.956   5.291  1.00 36.80           C  
ATOM   1328  CG  TYR A 170       2.251   2.634   6.678  1.00 33.05           C  
ATOM   1329  CD1 TYR A 170       3.557   2.222   6.880  1.00 29.49           C  
ATOM   1330  CD2 TYR A 170       1.427   2.758   7.781  1.00 37.39           C  
ATOM   1331  CE1 TYR A 170       4.023   1.938   8.140  1.00 29.49           C  
ATOM   1332  CE2 TYR A 170       1.883   2.479   9.041  1.00 34.28           C  
ATOM   1333  CZ  TYR A 170       3.181   2.070   9.218  1.00 32.12           C  
ATOM   1334  OH  TYR A 170       3.628   1.785  10.490  1.00 34.46           O  
ATOM   1335  H   TYR A 170       2.664   5.357   5.867  1.00  0.00           H  
ATOM   1336  HA  TYR A 170       3.561   3.104   4.171  1.00  0.00           H  
ATOM   1337 1HB  TYR A 170       0.810   3.517   5.391  1.00  0.00           H  
ATOM   1338 2HB  TYR A 170       1.505   2.019   4.788  1.00  0.00           H  
ATOM   1339  HD1 TYR A 170       4.234   2.119   6.032  1.00  0.00           H  
ATOM   1340  HD2 TYR A 170       0.394   3.081   7.656  1.00  0.00           H  
ATOM   1341  HE1 TYR A 170       5.054   1.615   8.280  1.00  0.00           H  
ATOM   1342  HE2 TYR A 170       1.216   2.582   9.897  1.00  0.00           H  
ATOM   1343  HH  TYR A 170       2.915   1.924  11.118  1.00  0.00           H  
ATOM   1344  N   ASN A 171       1.845   5.461   2.948  1.00 26.48           N  
ATOM   1345  CA  ASN A 171       1.212   5.915   1.714  1.00 22.32           C  
ATOM   1346  C   ASN A 171       1.923   7.065   1.032  1.00 18.22           C  
ATOM   1347  O   ASN A 171       1.530   7.481  -0.048  1.00 28.95           O  
ATOM   1348  CB  ASN A 171      -0.259   6.269   1.938  1.00 19.64           C  
ATOM   1349  CG  ASN A 171      -0.454   7.332   2.980  1.00 30.76           C  
ATOM   1350  OD1 ASN A 171       0.494   7.982   3.412  1.00 35.06           O  
ATOM   1351  ND2 ASN A 171      -1.697   7.519   3.400  1.00 41.22           N  
ATOM   1352  H   ASN A 171       2.100   6.141   3.649  1.00  0.00           H  
ATOM   1353  HA  ASN A 171       1.260   5.107   0.983  1.00  0.00           H  
ATOM   1354 1HB  ASN A 171      -0.697   6.616   1.001  1.00  0.00           H  
ATOM   1355 2HB  ASN A 171      -0.806   5.377   2.245  1.00  0.00           H  
ATOM   1356 1HD2 ASN A 171      -1.892   8.214   4.093  1.00  0.00           H  
ATOM   1357 2HD2 ASN A 171      -2.441   6.967   3.023  1.00  0.00           H  
ATOM   1358  N   SER A 172       2.967   7.576   1.666  1.00 18.08           N  
ATOM   1359  CA  SER A 172       3.649   8.756   1.148  1.00 25.57           C  
ATOM   1360  C   SER A 172       4.864   8.426   0.309  1.00 28.31           C  
ATOM   1361  O   SER A 172       5.483   7.380   0.472  1.00 38.08           O  
ATOM   1362  CB  SER A 172       4.014   9.728   2.266  1.00 25.85           C  
ATOM   1363  OG  SER A 172       2.834  10.145   2.937  1.00 25.83           O  
ATOM   1364  H   SER A 172       3.301   7.150   2.519  1.00  0.00           H  
ATOM   1365  HA  SER A 172       2.977   9.269   0.458  1.00  0.00           H  
ATOM   1366 1HB  SER A 172       4.696   9.241   2.963  1.00  0.00           H  
ATOM   1367 2HB  SER A 172       4.535  10.587   1.846  1.00  0.00           H  
ATOM   1368  HG  SER A 172       2.107   9.695   2.499  1.00  0.00           H  
ATOM   1369  N   ARG A 173       5.183   9.342  -0.593  1.00 29.51           N  
ATOM   1370  CA  ARG A 173       6.270   9.183  -1.539  1.00 26.42           C  
ATOM   1371  C   ARG A 173       7.397  10.132  -1.144  1.00 34.40           C  
ATOM   1372  O   ARG A 173       7.145  11.290  -0.770  1.00 32.74           O  
ATOM   1373  CB  ARG A 173       5.762   9.528  -2.932  1.00 26.25           C  
ATOM   1374  CG  ARG A 173       6.665   9.098  -4.062  1.00 40.29           C  
ATOM   1375  CD  ARG A 173       5.995   9.362  -5.387  1.00 40.70           C  
ATOM   1376  NE  ARG A 173       5.640  10.768  -5.525  1.00 48.14           N  
ATOM   1377  CZ  ARG A 173       5.069  11.284  -6.609  1.00 55.66           C  
ATOM   1378  NH1 ARG A 173       4.791  10.492  -7.634  1.00 64.23           N  
ATOM   1379  NH2 ARG A 173       4.776  12.584  -6.676  1.00 41.89           N  
ATOM   1380  H   ARG A 173       4.634  10.189  -0.612  1.00  0.00           H  
ATOM   1381  HA  ARG A 173       6.597   8.143  -1.519  1.00  0.00           H  
ATOM   1382 1HB  ARG A 173       4.791   9.060  -3.091  1.00  0.00           H  
ATOM   1383 2HB  ARG A 173       5.623  10.606  -3.012  1.00  0.00           H  
ATOM   1384 1HG  ARG A 173       7.599   9.660  -4.014  1.00  0.00           H  
ATOM   1385 2HG  ARG A 173       6.878   8.032  -3.973  1.00  0.00           H  
ATOM   1386 1HD  ARG A 173       6.672   9.093  -6.197  1.00  0.00           H  
ATOM   1387 2HD  ARG A 173       5.086   8.765  -5.460  1.00  0.00           H  
ATOM   1388  HE  ARG A 173       5.842  11.383  -4.748  1.00  0.00           H  
ATOM   1389 1HH1 ARG A 173       5.012   9.507  -7.586  1.00  0.00           H  
ATOM   1390 2HH1 ARG A 173       4.357  10.871  -8.463  1.00  0.00           H  
ATOM   1391 1HH2 ARG A 173       4.987  13.190  -5.895  1.00  0.00           H  
ATOM   1392 2HH2 ARG A 173       4.343  12.961  -7.505  1.00  0.00           H  
ATOM   1393  N   PHE A 174       8.639   9.660  -1.211  1.00 28.75           N  
ATOM   1394  CA  PHE A 174       9.750  10.570  -0.957  1.00 25.17           C  
ATOM   1395  C   PHE A 174      10.063  11.504  -2.127  1.00 33.02           C  
ATOM   1396  O   PHE A 174      10.331  11.055  -3.246  1.00 34.48           O  
ATOM   1397  CB  PHE A 174      11.025   9.841  -0.550  1.00 23.91           C  
ATOM   1398  CG  PHE A 174      12.059  10.762   0.001  1.00 30.18           C  
ATOM   1399  CD1 PHE A 174      12.909  11.461  -0.847  1.00 25.82           C  
ATOM   1400  CD2 PHE A 174      12.141  10.987   1.366  1.00 29.22           C  
ATOM   1401  CE1 PHE A 174      13.822  12.346  -0.344  1.00 28.00           C  
ATOM   1402  CE2 PHE A 174      13.063  11.860   1.877  1.00 24.12           C  
ATOM   1403  CZ  PHE A 174      13.904  12.544   1.024  1.00 32.32           C  
ATOM   1404  H   PHE A 174       8.835   8.694  -1.431  1.00  0.00           H  
ATOM   1405  HA  PHE A 174       9.473  11.234  -0.137  1.00  0.00           H  
ATOM   1406 1HB  PHE A 174      10.790   9.088   0.200  1.00  0.00           H  
ATOM   1407 2HB  PHE A 174      11.440   9.323  -1.414  1.00  0.00           H  
ATOM   1408  HD1 PHE A 174      12.840  11.296  -1.923  1.00  0.00           H  
ATOM   1409  HD2 PHE A 174      11.475  10.444   2.038  1.00  0.00           H  
ATOM   1410  HE1 PHE A 174      14.480  12.891  -1.020  1.00  0.00           H  
ATOM   1411  HE2 PHE A 174      13.136  12.015   2.953  1.00  0.00           H  
ATOM   1412  HZ  PHE A 174      14.634  13.241   1.432  1.00  0.00           H  
ATOM   1413  N   GLU A 175      10.080  12.802  -1.836  1.00 36.94           N  
ATOM   1414  CA  GLU A 175      10.408  13.825  -2.829  1.00 43.03           C  
ATOM   1415  C   GLU A 175      11.808  14.433  -2.645  1.00 46.67           C  
ATOM   1416  O   GLU A 175      12.642  14.383  -3.548  1.00 51.66           O  
ATOM   1417  CB  GLU A 175       9.354  14.942  -2.806  1.00 45.13           C  
ATOM   1418  CG  GLU A 175       7.918  14.466  -2.975  1.00 40.13           C  
ATOM   1419  CD  GLU A 175       7.639  13.947  -4.369  1.00 39.99           C  
ATOM   1420  OE1 GLU A 175       8.498  14.117  -5.255  1.00 49.50           O  
ATOM   1421  OE2 GLU A 175       6.556  13.375  -4.592  1.00 39.77           O  
ATOM   1422  H   GLU A 175       9.857  13.086  -0.893  1.00  0.00           H  
ATOM   1423  HA  GLU A 175      10.407  13.362  -3.816  1.00  0.00           H  
ATOM   1424 1HB  GLU A 175       9.415  15.481  -1.860  1.00  0.00           H  
ATOM   1425 2HB  GLU A 175       9.562  15.656  -3.603  1.00  0.00           H  
ATOM   1426 1HG  GLU A 175       7.722  13.672  -2.254  1.00  0.00           H  
ATOM   1427 2HG  GLU A 175       7.244  15.293  -2.755  1.00  0.00           H  
ATOM   1428  N   SER A 176      12.054  15.020  -1.479  1.00 43.10           N  
ATOM   1429  CA  SER A 176      13.317  15.697  -1.228  1.00 33.97           C  
ATOM   1430  C   SER A 176      13.518  15.939   0.266  1.00 34.61           C  
ATOM   1431  O   SER A 176      12.577  15.813   1.051  1.00 37.74           O  
ATOM   1432  CB  SER A 176      13.351  17.017  -1.983  1.00 33.77           C  
ATOM   1433  OG  SER A 176      14.662  17.529  -2.048  1.00 45.04           O  
ATOM   1434  H   SER A 176      11.355  14.998  -0.751  1.00  0.00           H  
ATOM   1435  HA  SER A 176      14.128  15.061  -1.586  1.00  0.00           H  
ATOM   1436 1HB  SER A 176      12.966  16.870  -2.992  1.00  0.00           H  
ATOM   1437 2HB  SER A 176      12.702  17.737  -1.487  1.00  0.00           H  
ATOM   1438  HG  SER A 176      15.216  16.895  -1.585  1.00  0.00           H  
ATOM   1439  N   ILE A 177      14.751  16.258   0.655  1.00  0.00           N  
ATOM   1440  CA  ILE A 177      15.059  16.644   2.032  1.00  0.00           C  
ATOM   1441  C   ILE A 177      14.882  18.151   2.129  1.00  0.00           C  
ATOM   1442  O   ILE A 177      15.517  18.893   1.394  1.00  0.00           O  
ATOM   1443  CB  ILE A 177      16.488  16.244   2.440  1.00  0.00           C  
ATOM   1444  CG1 ILE A 177      16.652  14.723   2.391  1.00  0.00           C  
ATOM   1445  CG2 ILE A 177      16.812  16.773   3.829  1.00  0.00           C  
ATOM   1446  CD1 ILE A 177      18.079  14.256   2.566  1.00  0.00           C  
ATOM   1447  H   ILE A 177      15.496  16.231  -0.026  1.00  0.00           H  
ATOM   1448  HA  ILE A 177      14.377  16.116   2.700  1.00  0.00           H  
ATOM   1449  HB  ILE A 177      17.200  16.661   1.728  1.00  0.00           H  
ATOM   1450 1HG1 ILE A 177      16.045  14.266   3.172  1.00  0.00           H  
ATOM   1451 2HG1 ILE A 177      16.287  14.349   1.434  1.00  0.00           H  
ATOM   1452 1HG2 ILE A 177      17.826  16.481   4.102  1.00  0.00           H  
ATOM   1453 2HG2 ILE A 177      16.735  17.859   3.832  1.00  0.00           H  
ATOM   1454 3HG2 ILE A 177      16.108  16.357   4.550  1.00  0.00           H  
ATOM   1455 1HD1 ILE A 177      18.114  13.168   2.518  1.00  0.00           H  
ATOM   1456 2HD1 ILE A 177      18.699  14.674   1.771  1.00  0.00           H  
ATOM   1457 3HD1 ILE A 177      18.454  14.589   3.532  1.00  0.00           H  
ATOM   1458  N   ALA A 178      14.003  18.605   3.014  1.00 22.34           N  
ATOM   1459  CA  ALA A 178      13.545  19.987   2.941  1.00 30.73           C  
ATOM   1460  C   ALA A 178      12.890  20.529   4.214  1.00 30.74           C  
ATOM   1461  O   ALA A 178      12.008  19.894   4.797  1.00 24.79           O  
ATOM   1462  CB  ALA A 178      12.586  20.159   1.749  1.00 17.31           C  
ATOM   1463  H   ALA A 178      13.644  18.006   3.743  1.00  0.00           H  
ATOM   1464  HA  ALA A 178      14.416  20.626   2.794  1.00  0.00           H  
ATOM   1465 1HB  ALA A 178      12.247  21.193   1.701  1.00  0.00           H  
ATOM   1466 2HB  ALA A 178      13.105  19.903   0.825  1.00  0.00           H  
ATOM   1467 3HB  ALA A 178      11.727  19.502   1.876  1.00  0.00           H  
ATOM   1468  N   TRP A 179      13.321  21.719   4.627  1.00 24.51           N  
ATOM   1469  CA  TRP A 179      12.541  22.507   5.573  1.00 28.11           C  
ATOM   1470  C   TRP A 179      11.838  23.709   4.911  1.00 28.36           C  
ATOM   1471  O   TRP A 179      11.233  24.532   5.582  1.00 29.96           O  
ATOM   1472  CB  TRP A 179      13.379  22.944   6.772  1.00 29.61           C  
ATOM   1473  CG  TRP A 179      14.776  23.382   6.476  1.00 27.58           C  
ATOM   1474  CD1 TRP A 179      15.916  22.665   6.696  1.00 22.66           C  
ATOM   1475  CD2 TRP A 179      15.192  24.651   5.950  1.00 26.91           C  
ATOM   1476  NE1 TRP A 179      17.014  23.404   6.343  1.00 26.29           N  
ATOM   1477  CE2 TRP A 179      16.600  24.629   5.882  1.00 28.81           C  
ATOM   1478  CE3 TRP A 179      14.514  25.805   5.541  1.00 24.77           C  
ATOM   1479  CZ2 TRP A 179      17.345  25.718   5.409  1.00 23.99           C  
ATOM   1480  CZ3 TRP A 179      15.256  26.887   5.074  1.00 26.00           C  
ATOM   1481  CH2 TRP A 179      16.657  26.832   5.008  1.00 22.77           C  
ATOM   1482  H   TRP A 179      14.197  22.087   4.285  1.00  0.00           H  
ATOM   1483  HA  TRP A 179      11.720  21.891   5.942  1.00  0.00           H  
ATOM   1484 1HB  TRP A 179      12.886  23.776   7.276  1.00  0.00           H  
ATOM   1485 2HB  TRP A 179      13.449  22.124   7.486  1.00  0.00           H  
ATOM   1486  HD1 TRP A 179      15.947  21.652   7.093  1.00  0.00           H  
ATOM   1487  HE1 TRP A 179      17.974  23.099   6.411  1.00  0.00           H  
ATOM   1488  HE3 TRP A 179      13.427  25.854   5.586  1.00  0.00           H  
ATOM   1489  HZ2 TRP A 179      18.434  25.695   5.353  1.00  0.00           H  
ATOM   1490  HZ3 TRP A 179      14.718  27.782   4.759  1.00  0.00           H  
ATOM   1491  HH2 TRP A 179      17.207  27.695   4.631  1.00  0.00           H  
ATOM   1492  N   SER A 180      11.927  23.792   3.589  1.00 31.61           N  
ATOM   1493  CA  SER A 180      11.182  24.775   2.816  1.00 29.31           C  
ATOM   1494  C   SER A 180      11.137  24.264   1.387  1.00 34.09           C  
ATOM   1495  O   SER A 180      12.153  23.811   0.863  1.00 35.83           O  
ATOM   1496  CB  SER A 180      11.849  26.143   2.865  1.00 28.10           C  
ATOM   1497  OG  SER A 180      10.944  27.142   2.434  1.00 32.10           O  
ATOM   1498  H   SER A 180      12.536  23.146   3.108  1.00  0.00           H  
ATOM   1499  HA  SER A 180      10.183  24.867   3.244  1.00  0.00           H  
ATOM   1500 1HB  SER A 180      12.179  26.350   3.882  1.00  0.00           H  
ATOM   1501 2HB  SER A 180      12.733  26.140   2.228  1.00  0.00           H  
ATOM   1502  HG  SER A 180      10.127  26.685   2.219  1.00  0.00           H  
ATOM   1503  N   ALA A 181       9.969  24.327   0.755  1.00 29.40           N  
ATOM   1504  CA  ALA A 181       9.798  23.616  -0.503  1.00 24.85           C  
ATOM   1505  C   ALA A 181       8.776  24.192  -1.473  1.00 30.80           C  
ATOM   1506  O   ALA A 181       8.056  25.147  -1.170  1.00 29.68           O  
ATOM   1507  CB  ALA A 181       9.482  22.160  -0.236  1.00 17.51           C  
ATOM   1508  H   ALA A 181       9.196  24.859   1.128  1.00  0.00           H  
ATOM   1509  HA  ALA A 181      10.734  23.682  -1.059  1.00  0.00           H  
ATOM   1510 1HB  ALA A 181       9.356  21.636  -1.183  1.00  0.00           H  
ATOM   1511 2HB  ALA A 181      10.300  21.707   0.324  1.00  0.00           H  
ATOM   1512 3HB  ALA A 181       8.563  22.089   0.344  1.00  0.00           H  
ATOM   1513  N   SER A 182       8.747  23.576  -2.652  1.00 30.32           N  
ATOM   1514  CA  SER A 182       7.805  23.902  -3.713  1.00 33.73           C  
ATOM   1515  C   SER A 182       7.746  22.758  -4.730  1.00 27.11           C  
ATOM   1516  O   SER A 182       8.718  22.024  -4.926  1.00 21.26           O  
ATOM   1517  CB  SER A 182       8.198  25.209  -4.399  1.00 42.02           C  
ATOM   1518  OG  SER A 182       7.289  25.530  -5.437  1.00 47.90           O  
ATOM   1519  H   SER A 182       9.424  22.843  -2.803  1.00  0.00           H  
ATOM   1520  HA  SER A 182       6.815  24.025  -3.272  1.00  0.00           H  
ATOM   1521 1HB  SER A 182       8.215  26.014  -3.665  1.00  0.00           H  
ATOM   1522 2HB  SER A 182       9.204  25.117  -4.807  1.00  0.00           H  
ATOM   1523  HG  SER A 182       6.638  24.824  -5.447  1.00  0.00           H  
ATOM   1524  N   ALA A 183       6.597  22.593  -5.366  1.00 30.13           N  
ATOM   1525  CA  ALA A 183       6.442  21.525  -6.345  1.00 29.93           C  
ATOM   1526  C   ALA A 183       5.402  21.902  -7.379  1.00 25.40           C  
ATOM   1527  O   ALA A 183       4.504  22.688  -7.110  1.00 28.06           O  
ATOM   1528  CB  ALA A 183       6.070  20.221  -5.667  1.00 17.36           C  
ATOM   1529  H   ALA A 183       5.816  23.205  -5.179  1.00  0.00           H  
ATOM   1530  HA  ALA A 183       7.396  21.393  -6.856  1.00  0.00           H  
ATOM   1531 1HB  ALA A 183       5.960  19.439  -6.418  1.00  0.00           H  
ATOM   1532 2HB  ALA A 183       6.853  19.940  -4.963  1.00  0.00           H  
ATOM   1533 3HB  ALA A 183       5.130  20.344  -5.132  1.00  0.00           H  
ATOM   1534  N   CYS A 184       5.554  21.358  -8.574  1.00 26.79           N  
ATOM   1535  CA  CYS A 184       4.576  21.557  -9.633  1.00 29.83           C  
ATOM   1536  C   CYS A 184       4.909  20.659 -10.803  1.00 35.70           C  
ATOM   1537  O   CYS A 184       6.074  20.324 -11.046  1.00 37.81           O  
ATOM   1538  CB  CYS A 184       4.485  23.022 -10.092  1.00 20.05           C  
ATOM   1539  SG  CYS A 184       6.037  23.795 -10.629  1.00 41.37           S  
ATOM   1540  H   CYS A 184       6.369  20.790  -8.758  1.00  0.00           H  
ATOM   1541  HA  CYS A 184       3.594  21.270  -9.255  1.00  0.00           H  
ATOM   1542 1HB  CYS A 184       3.789  23.099 -10.927  1.00  0.00           H  
ATOM   1543 2HB  CYS A 184       4.093  23.634  -9.280  1.00  0.00           H  
ATOM   1544  N   HIS A 185       3.865  20.265 -11.514  1.00 31.55           N  
ATOM   1545  CA  HIS A 185       3.996  19.372 -12.637  1.00 32.70           C  
ATOM   1546  C   HIS A 185       3.753  20.189 -13.916  1.00 34.47           C  
ATOM   1547  O   HIS A 185       2.804  20.973 -14.000  1.00 31.93           O  
ATOM   1548  CB  HIS A 185       2.988  18.237 -12.474  1.00 24.80           C  
ATOM   1549  CG  HIS A 185       3.268  17.035 -13.323  1.00 32.90           C  
ATOM   1550  ND1 HIS A 185       2.875  16.944 -14.644  1.00 29.24           N  
ATOM   1551  CD2 HIS A 185       3.866  15.855 -13.030  1.00 38.92           C  
ATOM   1552  CE1 HIS A 185       3.227  15.765 -15.128  1.00 31.04           C  
ATOM   1553  NE2 HIS A 185       3.826  15.086 -14.169  1.00 41.22           N  
ATOM   1554  H   HIS A 185       2.948  20.604 -11.259  1.00  0.00           H  
ATOM   1555  HA  HIS A 185       5.002  18.955 -12.655  1.00  0.00           H  
ATOM   1556 1HB  HIS A 185       2.969  17.914 -11.432  1.00  0.00           H  
ATOM   1557 2HB  HIS A 185       1.991  18.597 -12.723  1.00  0.00           H  
ATOM   1558  HD2 HIS A 185       4.297  15.569 -12.071  1.00  0.00           H  
ATOM   1559  HE1 HIS A 185       3.053  15.415 -16.145  1.00  0.00           H  
ATOM   1560  HE2 HIS A 185       4.199  14.150 -14.252  1.00  0.00           H  
ATOM   1561  N   ASP A 186       4.628  20.018 -14.901  1.00 32.79           N  
ATOM   1562  CA  ASP A 186       4.532  20.783 -16.137  1.00 35.90           C  
ATOM   1563  C   ASP A 186       3.650  20.109 -17.162  1.00 37.90           C  
ATOM   1564  O   ASP A 186       3.457  20.640 -18.257  1.00 37.89           O  
ATOM   1565  CB  ASP A 186       5.918  21.031 -16.745  1.00 43.26           C  
ATOM   1566  CG  ASP A 186       6.669  19.741 -17.079  1.00 41.81           C  
ATOM   1567  OD1 ASP A 186       6.049  18.649 -17.146  1.00 30.98           O  
ATOM   1568  OD2 ASP A 186       7.901  19.836 -17.284  1.00 43.60           O  
ATOM   1569  H   ASP A 186       5.375  19.347 -14.794  1.00  0.00           H  
ATOM   1570  HA  ASP A 186       4.080  21.749 -15.912  1.00  0.00           H  
ATOM   1571 1HB  ASP A 186       5.815  21.618 -17.658  1.00  0.00           H  
ATOM   1572 2HB  ASP A 186       6.522  21.612 -16.048  1.00  0.00           H  
ATOM   1573  N   GLY A 187       3.144  18.928 -16.807  1.00 35.57           N  
ATOM   1574  CA  GLY A 187       2.326  18.131 -17.701  1.00 31.93           C  
ATOM   1575  C   GLY A 187       3.095  16.941 -18.242  1.00 37.43           C  
ATOM   1576  O   GLY A 187       2.508  16.001 -18.796  1.00 34.37           O  
ATOM   1577  H   GLY A 187       3.342  18.580 -15.880  1.00  0.00           H  
ATOM   1578 1HA  GLY A 187       1.440  17.783 -17.170  1.00  0.00           H  
ATOM   1579 2HA  GLY A 187       1.982  18.750 -18.528  1.00  0.00           H  
ATOM   1580  N   ILE A 188       4.417  16.989 -18.086  1.00 44.88           N  
ATOM   1581  CA  ILE A 188       5.270  15.848 -18.398  1.00 49.98           C  
ATOM   1582  C   ILE A 188       5.771  15.211 -17.110  1.00 44.24           C  
ATOM   1583  O   ILE A 188       5.532  14.033 -16.864  1.00 44.16           O  
ATOM   1584  CB  ILE A 188       6.484  16.245 -19.250  1.00 53.96           C  
ATOM   1585  CG1 ILE A 188       6.029  16.737 -20.617  1.00 58.54           C  
ATOM   1586  CG2 ILE A 188       7.401  15.057 -19.435  1.00 52.15           C  
ATOM   1587  CD1 ILE A 188       5.303  15.676 -21.407  1.00 63.95           C  
ATOM   1588  H   ILE A 188       4.838  17.839 -17.741  1.00  0.00           H  
ATOM   1589  HA  ILE A 188       4.687  15.125 -18.967  1.00  0.00           H  
ATOM   1590  HB  ILE A 188       7.032  17.045 -18.752  1.00  0.00           H  
ATOM   1591 1HG1 ILE A 188       5.371  17.596 -20.494  1.00  0.00           H  
ATOM   1592 2HG1 ILE A 188       6.895  17.069 -21.190  1.00  0.00           H  
ATOM   1593 1HG2 ILE A 188       8.258  15.350 -20.041  1.00  0.00           H  
ATOM   1594 2HG2 ILE A 188       7.746  14.710 -18.462  1.00  0.00           H  
ATOM   1595 3HG2 ILE A 188       6.860  14.254 -19.935  1.00  0.00           H  
ATOM   1596 1HD1 ILE A 188       5.003  16.084 -22.373  1.00  0.00           H  
ATOM   1597 2HD1 ILE A 188       5.964  14.823 -21.563  1.00  0.00           H  
ATOM   1598 3HD1 ILE A 188       4.419  15.356 -20.858  1.00  0.00           H  
ATOM   1599  N   ASN A 189       6.470  15.995 -16.295  1.00 36.35           N  
ATOM   1600  CA  ASN A 189       7.021  15.481 -15.049  1.00 33.95           C  
ATOM   1601  C   ASN A 189       6.913  16.454 -13.876  1.00 41.16           C  
ATOM   1602  O   ASN A 189       6.740  17.666 -14.065  1.00 41.69           O  
ATOM   1603  CB  ASN A 189       8.482  15.062 -15.229  1.00 32.02           C  
ATOM   1604  CG  ASN A 189       8.627  13.718 -15.908  1.00 26.14           C  
ATOM   1605  OD1 ASN A 189       8.228  12.695 -15.364  1.00 32.16           O  
ATOM   1606  ND2 ASN A 189       9.225  13.710 -17.090  1.00 23.57           N  
ATOM   1607  H   ASN A 189       6.624  16.963 -16.538  1.00  0.00           H  
ATOM   1608  HA  ASN A 189       6.445  14.604 -14.752  1.00  0.00           H  
ATOM   1609 1HB  ASN A 189       9.006  15.812 -15.822  1.00  0.00           H  
ATOM   1610 2HB  ASN A 189       8.970  15.016 -14.255  1.00  0.00           H  
ATOM   1611 1HD2 ASN A 189       9.347  12.848 -17.583  1.00  0.00           H  
ATOM   1612 2HD2 ASN A 189       9.555  14.565 -17.490  1.00  0.00           H  
ATOM   1613  N   TRP A 190       7.017  15.900 -12.666  1.00 32.93           N  
ATOM   1614  CA  TRP A 190       7.067  16.691 -11.447  1.00 24.53           C  
ATOM   1615  C   TRP A 190       8.393  17.446 -11.293  1.00 31.37           C  
ATOM   1616  O   TRP A 190       9.471  16.865 -11.449  1.00 41.59           O  
ATOM   1617  CB  TRP A 190       6.866  15.790 -10.226  1.00 23.09           C  
ATOM   1618  CG  TRP A 190       5.442  15.375  -9.959  1.00 21.12           C  
ATOM   1619  CD1 TRP A 190       4.913  14.130 -10.100  1.00 20.40           C  
ATOM   1620  CD2 TRP A 190       4.376  16.213  -9.495  1.00 22.16           C  
ATOM   1621  NE1 TRP A 190       3.579  14.133  -9.749  1.00 19.33           N  
ATOM   1622  CE2 TRP A 190       3.226  15.402  -9.382  1.00 22.29           C  
ATOM   1623  CE3 TRP A 190       4.280  17.570  -9.171  1.00 20.64           C  
ATOM   1624  CZ2 TRP A 190       1.996  15.906  -8.956  1.00 22.49           C  
ATOM   1625  CZ3 TRP A 190       3.062  18.068  -8.747  1.00 17.16           C  
ATOM   1626  CH2 TRP A 190       1.936  17.240  -8.644  1.00 24.15           C  
ATOM   1627  H   TRP A 190       7.062  14.893 -12.601  1.00  0.00           H  
ATOM   1628  HA  TRP A 190       6.262  17.426 -11.478  1.00  0.00           H  
ATOM   1629 1HB  TRP A 190       7.454  14.880 -10.346  1.00  0.00           H  
ATOM   1630 2HB  TRP A 190       7.230  16.300  -9.334  1.00  0.00           H  
ATOM   1631  HD1 TRP A 190       5.464  13.255 -10.440  1.00  0.00           H  
ATOM   1632  HE1 TRP A 190       2.966  13.331  -9.762  1.00  0.00           H  
ATOM   1633  HE3 TRP A 190       5.150  18.221  -9.249  1.00  0.00           H  
ATOM   1634  HZ2 TRP A 190       1.110  15.277  -8.868  1.00  0.00           H  
ATOM   1635  HZ3 TRP A 190       3.000  19.127  -8.494  1.00  0.00           H  
ATOM   1636  HH2 TRP A 190       0.991  17.669  -8.309  1.00  0.00           H  
ATOM   1637  N   LEU A 191       8.303  18.741 -10.993  1.00 28.35           N  
ATOM   1638  CA  LEU A 191       9.440  19.519 -10.517  1.00 23.05           C  
ATOM   1639  C   LEU A 191       9.282  19.648  -9.021  1.00 25.19           C  
ATOM   1640  O   LEU A 191       8.177  19.893  -8.532  1.00 25.65           O  
ATOM   1641  CB  LEU A 191       9.410  20.919 -11.117  1.00 37.11           C  
ATOM   1642  CG  LEU A 191      10.348  21.996 -10.554  1.00 34.45           C  
ATOM   1643  CD1 LEU A 191      11.782  21.818 -11.073  1.00 26.69           C  
ATOM   1644  CD2 LEU A 191       9.811  23.390 -10.884  1.00 26.33           C  
ATOM   1645  H   LEU A 191       7.407  19.195 -11.101  1.00  0.00           H  
ATOM   1646  HA  LEU A 191      10.356  19.022 -10.835  1.00  0.00           H  
ATOM   1647 1HB  LEU A 191       9.643  20.848 -12.178  1.00  0.00           H  
ATOM   1648 2HB  LEU A 191       8.402  21.320 -11.013  1.00  0.00           H  
ATOM   1649  HG  LEU A 191      10.418  21.888  -9.472  1.00  0.00           H  
ATOM   1650 1HD1 LEU A 191      12.419  22.597 -10.655  1.00  0.00           H  
ATOM   1651 2HD1 LEU A 191      12.159  20.841 -10.771  1.00  0.00           H  
ATOM   1652 3HD1 LEU A 191      11.787  21.890 -12.160  1.00  0.00           H  
ATOM   1653 1HD2 LEU A 191      10.486  24.145 -10.479  1.00  0.00           H  
ATOM   1654 2HD2 LEU A 191       9.744  23.507 -11.966  1.00  0.00           H  
ATOM   1655 3HD2 LEU A 191       8.822  23.512 -10.443  1.00  0.00           H  
ATOM   1656  N   THR A 192      10.372  19.453  -8.287  1.00 31.47           N  
ATOM   1657  CA  THR A 192      10.367  19.672  -6.842  1.00 28.25           C  
ATOM   1658  C   THR A 192      11.499  20.607  -6.444  1.00 28.83           C  
ATOM   1659  O   THR A 192      12.583  20.614  -7.038  1.00 25.23           O  
ATOM   1660  CB  THR A 192      10.477  18.356  -6.024  1.00 42.27           C  
ATOM   1661  OG1 THR A 192      11.767  17.768  -6.212  1.00 41.22           O  
ATOM   1662  CG2 THR A 192       9.415  17.360  -6.443  1.00 48.52           C  
ATOM   1663  H   THR A 192      11.224  19.148  -8.735  1.00  0.00           H  
ATOM   1664  HA  THR A 192       9.425  20.147  -6.567  1.00  0.00           H  
ATOM   1665  HB  THR A 192      10.355  18.575  -4.964  1.00  0.00           H  
ATOM   1666  HG1 THR A 192      12.285  18.317  -6.805  1.00  0.00           H  
ATOM   1667 1HG2 THR A 192       9.517  16.450  -5.853  1.00  0.00           H  
ATOM   1668 2HG2 THR A 192       8.427  17.791  -6.278  1.00  0.00           H  
ATOM   1669 3HG2 THR A 192       9.535  17.123  -7.500  1.00  0.00           H  
ATOM   1670  N   ILE A 193      11.244  21.414  -5.431  1.00 32.73           N  
ATOM   1671  CA  ILE A 193      12.279  22.285  -4.914  1.00 30.56           C  
ATOM   1672  C   ILE A 193      12.396  22.111  -3.405  1.00 28.36           C  
ATOM   1673  O   ILE A 193      11.483  22.438  -2.665  1.00 25.65           O  
ATOM   1674  CB  ILE A 193      12.013  23.750  -5.291  1.00 30.67           C  
ATOM   1675  CG1 ILE A 193      11.944  23.894  -6.815  1.00 18.24           C  
ATOM   1676  CG2 ILE A 193      13.106  24.638  -4.709  1.00 31.29           C  
ATOM   1677  CD1 ILE A 193      11.349  25.219  -7.321  1.00 27.56           C  
ATOM   1678  H   ILE A 193      10.328  21.433  -5.006  1.00  0.00           H  
ATOM   1679  HA  ILE A 193      13.231  21.987  -5.351  1.00  0.00           H  
ATOM   1680  HB  ILE A 193      11.047  24.059  -4.891  1.00  0.00           H  
ATOM   1681 1HG1 ILE A 193      12.945  23.802  -7.235  1.00  0.00           H  
ATOM   1682 2HG1 ILE A 193      11.341  23.086  -7.230  1.00  0.00           H  
ATOM   1683 1HG2 ILE A 193      12.914  25.676  -4.980  1.00  0.00           H  
ATOM   1684 2HG2 ILE A 193      13.114  24.541  -3.625  1.00  0.00           H  
ATOM   1685 3HG2 ILE A 193      14.073  24.332  -5.109  1.00  0.00           H  
ATOM   1686 1HD1 ILE A 193      11.344  25.223  -8.412  1.00  0.00           H  
ATOM   1687 2HD1 ILE A 193      10.328  25.324  -6.953  1.00  0.00           H  
ATOM   1688 3HD1 ILE A 193      11.953  26.050  -6.960  1.00  0.00           H  
ATOM   1689  N   GLY A 194      13.526  21.582  -2.955  1.00 37.24           N  
ATOM   1690  CA  GLY A 194      13.718  21.292  -1.548  1.00 38.71           C  
ATOM   1691  C   GLY A 194      14.943  21.957  -0.950  1.00 43.00           C  
ATOM   1692  O   GLY A 194      16.080  21.552  -1.205  1.00 48.92           O  
ATOM   1693  H   GLY A 194      14.270  21.376  -3.607  1.00  0.00           H  
ATOM   1694 1HA  GLY A 194      12.842  21.615  -0.986  1.00  0.00           H  
ATOM   1695 2HA  GLY A 194      13.810  20.215  -1.408  1.00  0.00           H  
ATOM   1696  N   ILE A 195      14.693  22.977  -0.138  1.00 36.07           N  
ATOM   1697  CA  ILE A 195      15.737  23.720   0.555  1.00 30.13           C  
ATOM   1698  C   ILE A 195      16.095  23.035   1.869  1.00 30.31           C  
ATOM   1699  O   ILE A 195      15.217  22.721   2.670  1.00 41.80           O  
ATOM   1700  CB  ILE A 195      15.246  25.144   0.891  1.00 28.46           C  
ATOM   1701  CG1 ILE A 195      14.826  25.873  -0.379  1.00 18.26           C  
ATOM   1702  CG2 ILE A 195      16.300  25.919   1.651  1.00 24.78           C  
ATOM   1703  CD1 ILE A 195      14.235  27.205  -0.120  1.00 34.58           C  
ATOM   1704  H   ILE A 195      13.727  23.240  -0.001  1.00  0.00           H  
ATOM   1705  HA  ILE A 195      16.602  23.794  -0.102  1.00  0.00           H  
ATOM   1706  HB  ILE A 195      14.348  25.084   1.504  1.00  0.00           H  
ATOM   1707 1HG1 ILE A 195      15.691  25.998  -1.030  1.00  0.00           H  
ATOM   1708 2HG1 ILE A 195      14.096  25.270  -0.920  1.00  0.00           H  
ATOM   1709 1HG2 ILE A 195      15.927  26.918   1.873  1.00  0.00           H  
ATOM   1710 2HG2 ILE A 195      16.530  25.402   2.582  1.00  0.00           H  
ATOM   1711 3HG2 ILE A 195      17.203  25.995   1.046  1.00  0.00           H  
ATOM   1712 1HD1 ILE A 195      13.957  27.670  -1.066  1.00  0.00           H  
ATOM   1713 2HD1 ILE A 195      13.347  27.094   0.504  1.00  0.00           H  
ATOM   1714 3HD1 ILE A 195      14.963  27.833   0.392  1.00  0.00           H  
ATOM   1715  N   THR A 196      17.380  22.803   2.093  1.00  0.00           N  
ATOM   1716  CA  THR A 196      17.834  22.243   3.349  1.00  0.00           C  
ATOM   1717  C   THR A 196      19.176  22.848   3.742  1.00  0.00           C  
ATOM   1718  O   THR A 196      19.663  23.769   3.082  1.00  0.00           O  
ATOM   1719  CB  THR A 196      17.950  20.710   3.267  1.00  0.00           C  
ATOM   1720  OG1 THR A 196      18.218  20.177   4.571  1.00  0.00           O  
ATOM   1721  CG2 THR A 196      19.072  20.310   2.320  1.00  0.00           C  
ATOM   1722  H   THR A 196      18.058  23.019   1.376  1.00  0.00           H  
ATOM   1723  HA  THR A 196      17.104  22.490   4.122  1.00  0.00           H  
ATOM   1724  HB  THR A 196      17.011  20.293   2.905  1.00  0.00           H  
ATOM   1725  HG1 THR A 196      17.402  19.845   4.953  1.00  0.00           H  
ATOM   1726 1HG2 THR A 196      19.139  19.224   2.274  1.00  0.00           H  
ATOM   1727 2HG2 THR A 196      18.866  20.704   1.325  1.00  0.00           H  
ATOM   1728 3HG2 THR A 196      20.015  20.717   2.682  1.00  0.00           H  
ATOM   1729  N   GLY A 197      19.774  22.338   4.815  1.00 23.91           N  
ATOM   1730  CA  GLY A 197      21.068  22.841   5.256  1.00 24.85           C  
ATOM   1731  C   GLY A 197      21.024  23.922   6.320  1.00 28.52           C  
ATOM   1732  O   GLY A 197      19.962  24.251   6.857  1.00 37.07           O  
ATOM   1733  H   GLY A 197      19.333  21.594   5.335  1.00  0.00           H  
ATOM   1734 1HA  GLY A 197      21.661  22.017   5.653  1.00  0.00           H  
ATOM   1735 2HA  GLY A 197      21.611  23.246   4.403  1.00  0.00           H  
ATOM   1736  N   PRO A 198      22.191  24.494   6.636  1.00 34.98           N  
ATOM   1737  CA  PRO A 198      22.314  25.522   7.674  1.00 37.33           C  
ATOM   1738  C   PRO A 198      21.542  26.792   7.329  1.00 33.60           C  
ATOM   1739  O   PRO A 198      21.303  27.057   6.153  1.00 24.99           O  
ATOM   1740  CB  PRO A 198      23.816  25.812   7.682  1.00 31.31           C  
ATOM   1741  CG  PRO A 198      24.284  25.413   6.345  1.00 26.82           C  
ATOM   1742  CD  PRO A 198      23.489  24.202   6.011  1.00 34.14           C  
ATOM   1743  HA  PRO A 198      21.985  25.105   8.637  1.00  0.00           H  
ATOM   1744 1HB  PRO A 198      23.993  26.878   7.890  1.00  0.00           H  
ATOM   1745 2HB  PRO A 198      24.305  25.243   8.486  1.00  0.00           H  
ATOM   1746 1HG  PRO A 198      24.124  26.231   5.627  1.00  0.00           H  
ATOM   1747 2HG  PRO A 198      25.365  25.214   6.365  1.00  0.00           H  
ATOM   1748 1HD  PRO A 198      23.408  24.105   4.918  1.00  0.00           H  
ATOM   1749 2HD  PRO A 198      23.973  23.314   6.445  1.00  0.00           H  
ATOM   1750  N   ASP A 199      21.170  27.571   8.339  1.00 34.34           N  
ATOM   1751  CA  ASP A 199      20.462  28.830   8.091  1.00 27.99           C  
ATOM   1752  C   ASP A 199      21.310  29.844   7.334  1.00 26.94           C  
ATOM   1753  O   ASP A 199      20.782  30.638   6.566  1.00 30.37           O  
ATOM   1754  CB  ASP A 199      19.966  29.464   9.392  1.00 21.01           C  
ATOM   1755  CG  ASP A 199      19.032  28.559  10.171  1.00 35.26           C  
ATOM   1756  OD1 ASP A 199      18.549  27.561   9.597  1.00 44.38           O  
ATOM   1757  OD2 ASP A 199      18.782  28.842  11.362  1.00 39.66           O  
ATOM   1758  H   ASP A 199      21.374  27.299   9.290  1.00  0.00           H  
ATOM   1759  HA  ASP A 199      19.594  28.621   7.464  1.00  0.00           H  
ATOM   1760 1HB  ASP A 199      20.818  29.712  10.024  1.00  0.00           H  
ATOM   1761 2HB  ASP A 199      19.443  30.394   9.167  1.00  0.00           H  
ATOM   1762  N   ASN A 200      22.620  29.819   7.547  1.00 32.03           N  
ATOM   1763  CA  ASN A 200      23.482  30.870   7.004  1.00 37.91           C  
ATOM   1764  C   ASN A 200      24.121  30.482   5.672  1.00 36.06           C  
ATOM   1765  O   ASN A 200      25.014  31.170   5.171  1.00 35.55           O  
ATOM   1766  CB  ASN A 200      24.562  31.273   8.014  1.00 31.60           C  
ATOM   1767  CG  ASN A 200      25.621  30.199   8.184  1.00 33.46           C  
ATOM   1768  OD1 ASN A 200      25.395  29.035   7.851  1.00 40.36           O  
ATOM   1769  ND2 ASN A 200      26.780  30.584   8.708  1.00 23.53           N  
ATOM   1770  H   ASN A 200      23.035  29.073   8.088  1.00  0.00           H  
ATOM   1771  HA  ASN A 200      22.868  31.746   6.789  1.00  0.00           H  
ATOM   1772 1HB  ASN A 200      25.041  32.196   7.686  1.00  0.00           H  
ATOM   1773 2HB  ASN A 200      24.099  31.471   8.981  1.00  0.00           H  
ATOM   1774 1HD2 ASN A 200      27.514  29.918   8.842  1.00  0.00           H  
ATOM   1775 2HD2 ASN A 200      26.918  31.540   8.967  1.00  0.00           H  
ATOM   1776  N   GLY A 201      23.659  29.373   5.107  1.00 25.93           N  
ATOM   1777  CA  GLY A 201      24.140  28.936   3.814  1.00 24.03           C  
ATOM   1778  C   GLY A 201      23.332  27.780   3.270  1.00 29.42           C  
ATOM   1779  O   GLY A 201      23.877  26.710   3.004  1.00 39.39           O  
ATOM   1780  H   GLY A 201      22.960  28.822   5.584  1.00  0.00           H  
ATOM   1781 1HA  GLY A 201      24.098  29.767   3.110  1.00  0.00           H  
ATOM   1782 2HA  GLY A 201      25.185  28.638   3.897  1.00  0.00           H  
ATOM   1783  N   ALA A 202      22.030  27.990   3.103  1.00 23.24           N  
ATOM   1784  CA  ALA A 202      21.141  26.926   2.637  1.00 20.16           C  
ATOM   1785  C   ALA A 202      21.240  26.707   1.129  1.00 26.47           C  
ATOM   1786  O   ALA A 202      21.584  27.625   0.366  1.00 22.64           O  
ATOM   1787  CB  ALA A 202      19.721  27.227   3.025  1.00 18.55           C  
ATOM   1788  H   ALA A 202      21.643  28.902   3.300  1.00  0.00           H  
ATOM   1789  HA  ALA A 202      21.449  25.995   3.114  1.00  0.00           H  
ATOM   1790 1HB  ALA A 202      19.071  26.426   2.672  1.00  0.00           H  
ATOM   1791 2HB  ALA A 202      19.648  27.302   4.110  1.00  0.00           H  
ATOM   1792 3HB  ALA A 202      19.413  28.169   2.575  1.00  0.00           H  
ATOM   1793  N   VAL A 203      20.930  25.484   0.705  1.00 18.36           N  
ATOM   1794  CA  VAL A 203      20.981  25.133  -0.710  1.00 37.76           C  
ATOM   1795  C   VAL A 203      19.701  24.457  -1.172  1.00 33.92           C  
ATOM   1796  O   VAL A 203      19.311  23.423  -0.636  1.00 28.99           O  
ATOM   1797  CB  VAL A 203      22.163  24.194  -1.027  1.00 36.09           C  
ATOM   1798  CG1 VAL A 203      21.956  23.536  -2.385  1.00 32.37           C  
ATOM   1799  CG2 VAL A 203      23.501  24.950  -0.955  1.00 31.27           C  
ATOM   1800  H   VAL A 203      20.654  24.782   1.377  1.00  0.00           H  
ATOM   1801  HA  VAL A 203      21.114  26.047  -1.289  1.00  0.00           H  
ATOM   1802  HB  VAL A 203      22.175  23.381  -0.301  1.00  0.00           H  
ATOM   1803 1HG1 VAL A 203      22.796  22.874  -2.601  1.00  0.00           H  
ATOM   1804 2HG1 VAL A 203      21.033  22.957  -2.373  1.00  0.00           H  
ATOM   1805 3HG1 VAL A 203      21.894  24.304  -3.156  1.00  0.00           H  
ATOM   1806 1HG2 VAL A 203      24.319  24.266  -1.182  1.00  0.00           H  
ATOM   1807 2HG2 VAL A 203      23.498  25.765  -1.679  1.00  0.00           H  
ATOM   1808 3HG2 VAL A 203      23.636  25.356   0.048  1.00  0.00           H  
ATOM   1809  N   ALA A 204      19.053  25.041  -2.175  1.00 36.22           N  
ATOM   1810  CA  ALA A 204      17.827  24.466  -2.717  1.00 38.35           C  
ATOM   1811  C   ALA A 204      18.132  23.413  -3.773  1.00 33.10           C  
ATOM   1812  O   ALA A 204      18.789  23.690  -4.773  1.00 29.78           O  
ATOM   1813  CB  ALA A 204      16.938  25.545  -3.297  1.00 39.22           C  
ATOM   1814  H   ALA A 204      19.411  25.898  -2.572  1.00  0.00           H  
ATOM   1815  HA  ALA A 204      17.295  23.974  -1.902  1.00  0.00           H  
ATOM   1816 1HB  ALA A 204      16.030  25.093  -3.695  1.00  0.00           H  
ATOM   1817 2HB  ALA A 204      16.676  26.259  -2.515  1.00  0.00           H  
ATOM   1818 3HB  ALA A 204      17.467  26.061  -4.096  1.00  0.00           H  
ATOM   1819  N   VAL A 205      17.642  22.203  -3.548  1.00 29.92           N  
ATOM   1820  CA  VAL A 205      17.798  21.143  -4.526  1.00 28.66           C  
ATOM   1821  C   VAL A 205      16.564  21.040  -5.420  1.00 33.17           C  
ATOM   1822  O   VAL A 205      15.438  20.909  -4.939  1.00 34.24           O  
ATOM   1823  CB  VAL A 205      18.109  19.803  -3.856  1.00 20.35           C  
ATOM   1824  CG1 VAL A 205      18.284  18.725  -4.893  1.00 25.60           C  
ATOM   1825  CG2 VAL A 205      19.357  19.930  -3.051  1.00 17.73           C  
ATOM   1826  H   VAL A 205      17.153  22.009  -2.686  1.00  0.00           H  
ATOM   1827  HA  VAL A 205      18.632  21.396  -5.181  1.00  0.00           H  
ATOM   1828  HB  VAL A 205      17.278  19.530  -3.206  1.00  0.00           H  
ATOM   1829 1HG1 VAL A 205      18.504  17.778  -4.400  1.00  0.00           H  
ATOM   1830 2HG1 VAL A 205      17.367  18.626  -5.473  1.00  0.00           H  
ATOM   1831 3HG1 VAL A 205      19.108  18.988  -5.556  1.00  0.00           H  
ATOM   1832 1HG2 VAL A 205      19.580  18.977  -2.573  1.00  0.00           H  
ATOM   1833 2HG2 VAL A 205      20.184  20.211  -3.704  1.00  0.00           H  
ATOM   1834 3HG2 VAL A 205      19.221  20.696  -2.288  1.00  0.00           H  
ATOM   1835  N   LEU A 206      16.795  21.130  -6.727  1.00 37.87           N  
ATOM   1836  CA  LEU A 206      15.742  20.989  -7.726  1.00 36.83           C  
ATOM   1837  C   LEU A 206      15.808  19.591  -8.319  1.00 34.04           C  
ATOM   1838  O   LEU A 206      16.856  19.152  -8.777  1.00 31.10           O  
ATOM   1839  CB  LEU A 206      15.897  22.032  -8.840  1.00 18.29           C  
ATOM   1840  CG  LEU A 206      15.419  23.465  -8.594  1.00 18.46           C  
ATOM   1841  CD1 LEU A 206      16.536  24.375  -8.197  1.00 18.59           C  
ATOM   1842  CD2 LEU A 206      14.707  24.036  -9.815  1.00 42.79           C  
ATOM   1843  H   LEU A 206      17.743  21.302  -7.032  1.00  0.00           H  
ATOM   1844  HA  LEU A 206      14.781  21.147  -7.239  1.00  0.00           H  
ATOM   1845 1HB  LEU A 206      16.952  22.111  -9.097  1.00  0.00           H  
ATOM   1846 2HB  LEU A 206      15.355  21.685  -9.719  1.00  0.00           H  
ATOM   1847  HG  LEU A 206      14.725  23.478  -7.753  1.00  0.00           H  
ATOM   1848 1HD1 LEU A 206      16.146  25.380  -8.034  1.00  0.00           H  
ATOM   1849 2HD1 LEU A 206      16.993  24.010  -7.277  1.00  0.00           H  
ATOM   1850 3HD1 LEU A 206      17.284  24.400  -8.989  1.00  0.00           H  
ATOM   1851 1HD2 LEU A 206      14.381  25.055  -9.602  1.00  0.00           H  
ATOM   1852 2HD2 LEU A 206      15.390  24.043 -10.664  1.00  0.00           H  
ATOM   1853 3HD2 LEU A 206      13.839  23.419 -10.051  1.00  0.00           H  
ATOM   1854  N   LYS A 207      14.687  18.890  -8.284  1.00 40.79           N  
ATOM   1855  CA  LYS A 207      14.578  17.594  -8.929  1.00 36.89           C  
ATOM   1856  C   LYS A 207      13.491  17.642  -9.986  1.00 33.34           C  
ATOM   1857  O   LYS A 207      12.487  18.341  -9.845  1.00 30.10           O  
ATOM   1858  CB  LYS A 207      14.247  16.495  -7.927  1.00 17.41           C  
ATOM   1859  CG  LYS A 207      15.179  16.400  -6.738  1.00 17.35           C  
ATOM   1860  CD  LYS A 207      14.887  15.107  -5.992  1.00 17.14           C  
ATOM   1861  CE  LYS A 207      15.499  15.080  -4.618  1.00 18.17           C  
ATOM   1862  NZ  LYS A 207      15.160  13.811  -3.947  1.00 16.89           N  
ATOM   1863  H   LYS A 207      13.886  19.266  -7.796  1.00  0.00           H  
ATOM   1864  HA  LYS A 207      15.537  17.354  -9.389  1.00  0.00           H  
ATOM   1865 1HB  LYS A 207      13.239  16.648  -7.539  1.00  0.00           H  
ATOM   1866 2HB  LYS A 207      14.260  15.528  -8.429  1.00  0.00           H  
ATOM   1867 1HG  LYS A 207      16.213  16.411  -7.085  1.00  0.00           H  
ATOM   1868 2HG  LYS A 207      15.024  17.257  -6.085  1.00  0.00           H  
ATOM   1869 1HD  LYS A 207      13.808  14.982  -5.889  1.00  0.00           H  
ATOM   1870 2HD  LYS A 207      15.280  14.263  -6.558  1.00  0.00           H  
ATOM   1871 1HE  LYS A 207      16.580  15.180  -4.700  1.00  0.00           H  
ATOM   1872 2HE  LYS A 207      15.121  15.920  -4.035  1.00  0.00           H  
ATOM   1873 1HZ  LYS A 207      15.572  13.797  -3.025  1.00  0.00           H  
ATOM   1874 2HZ  LYS A 207      14.156  13.729  -3.867  1.00  0.00           H  
ATOM   1875 3HZ  LYS A 207      15.519  13.038  -4.487  1.00  0.00           H  
ATOM   1876  N   TYR A 208      13.717  16.889 -11.051  1.00 35.37           N  
ATOM   1877  CA  TYR A 208      12.765  16.739 -12.132  1.00 30.67           C  
ATOM   1878  C   TYR A 208      12.586  15.240 -12.285  1.00 33.38           C  
ATOM   1879  O   TYR A 208      13.569  14.504 -12.448  1.00 28.50           O  
ATOM   1880  CB  TYR A 208      13.335  17.356 -13.400  1.00 27.62           C  
ATOM   1881  CG  TYR A 208      12.404  17.339 -14.572  1.00 26.78           C  
ATOM   1882  CD1 TYR A 208      11.225  18.066 -14.554  1.00 22.89           C  
ATOM   1883  CD2 TYR A 208      12.708  16.608 -15.708  1.00 35.18           C  
ATOM   1884  CE1 TYR A 208      10.365  18.067 -15.633  1.00 24.49           C  
ATOM   1885  CE2 TYR A 208      11.854  16.598 -16.801  1.00 40.81           C  
ATOM   1886  CZ  TYR A 208      10.680  17.328 -16.759  1.00 36.70           C  
ATOM   1887  OH  TYR A 208       9.828  17.316 -17.842  1.00 37.54           O  
ATOM   1888  H   TYR A 208      14.600  16.400 -11.101  1.00  0.00           H  
ATOM   1889  HA  TYR A 208      11.849  17.264 -11.861  1.00  0.00           H  
ATOM   1890 1HB  TYR A 208      13.611  18.394 -13.208  1.00  0.00           H  
ATOM   1891 2HB  TYR A 208      14.242  16.824 -13.687  1.00  0.00           H  
ATOM   1892  HD1 TYR A 208      10.959  18.653 -13.674  1.00  0.00           H  
ATOM   1893  HD2 TYR A 208      13.630  16.027 -15.752  1.00  0.00           H  
ATOM   1894  HE1 TYR A 208       9.443  18.647 -15.594  1.00  0.00           H  
ATOM   1895  HE2 TYR A 208      12.108  16.016 -17.687  1.00  0.00           H  
ATOM   1896  HH  TYR A 208      10.196  16.757 -18.531  1.00  0.00           H  
ATOM   1897  N   ASN A 209      11.337  14.787 -12.180  1.00 32.50           N  
ATOM   1898  CA  ASN A 209      11.029  13.356 -12.144  1.00 28.11           C  
ATOM   1899  C   ASN A 209      11.835  12.551 -11.104  1.00 24.88           C  
ATOM   1900  O   ASN A 209      12.221  11.410 -11.350  1.00 20.10           O  
ATOM   1901  CB  ASN A 209      11.214  12.750 -13.526  1.00 23.13           C  
ATOM   1902  CG  ASN A 209      10.635  11.365 -13.632  1.00 29.84           C  
ATOM   1903  OD1 ASN A 209       9.665  11.028 -12.951  1.00 25.44           O  
ATOM   1904  ND2 ASN A 209      11.237  10.542 -14.481  1.00 37.84           N  
ATOM   1905  H   ASN A 209      10.582  15.454 -12.124  1.00  0.00           H  
ATOM   1906  HA  ASN A 209       9.988  13.234 -11.841  1.00  0.00           H  
ATOM   1907 1HB  ASN A 209      10.737  13.388 -14.271  1.00  0.00           H  
ATOM   1908 2HB  ASN A 209      12.277  12.706 -13.765  1.00  0.00           H  
ATOM   1909 1HD2 ASN A 209      10.899   9.607 -14.597  1.00  0.00           H  
ATOM   1910 2HD2 ASN A 209      12.028  10.855 -15.005  1.00  0.00           H  
ATOM   1911  N   GLY A 210      12.083  13.146  -9.941  1.00 21.01           N  
ATOM   1912  CA  GLY A 210      12.833  12.463  -8.905  1.00 16.99           C  
ATOM   1913  C   GLY A 210      14.344  12.532  -9.030  1.00 32.15           C  
ATOM   1914  O   GLY A 210      15.049  12.210  -8.076  1.00 27.68           O  
ATOM   1915  H   GLY A 210      11.749  14.083  -9.769  1.00  0.00           H  
ATOM   1916 1HA  GLY A 210      12.569  12.877  -7.932  1.00  0.00           H  
ATOM   1917 2HA  GLY A 210      12.557  11.409  -8.891  1.00  0.00           H  
ATOM   1918  N   ILE A 211      14.845  12.950 -10.193  1.00 32.56           N  
ATOM   1919  CA  ILE A 211      16.285  13.096 -10.393  1.00 26.55           C  
ATOM   1920  C   ILE A 211      16.710  14.540 -10.148  1.00 29.41           C  
ATOM   1921  O   ILE A 211      16.075  15.459 -10.644  1.00 30.51           O  
ATOM   1922  CB  ILE A 211      16.723  12.698 -11.822  1.00 30.38           C  
ATOM   1923  CG1 ILE A 211      16.172  11.316 -12.216  1.00 17.49           C  
ATOM   1924  CG2 ILE A 211      18.246  12.757 -11.940  1.00 27.16           C  
ATOM   1925  CD1 ILE A 211      16.446  10.245 -11.219  1.00 17.30           C  
ATOM   1926  H   ILE A 211      14.218  13.170 -10.953  1.00  0.00           H  
ATOM   1927  HA  ILE A 211      16.800  12.440  -9.693  1.00  0.00           H  
ATOM   1928  HB  ILE A 211      16.282  13.386 -12.543  1.00  0.00           H  
ATOM   1929 1HG1 ILE A 211      15.094  11.380 -12.355  1.00  0.00           H  
ATOM   1930 2HG1 ILE A 211      16.606  11.009 -13.168  1.00  0.00           H  
ATOM   1931 1HG2 ILE A 211      18.543  12.474 -12.950  1.00  0.00           H  
ATOM   1932 2HG2 ILE A 211      18.588  13.770 -11.732  1.00  0.00           H  
ATOM   1933 3HG2 ILE A 211      18.693  12.068 -11.224  1.00  0.00           H  
ATOM   1934 1HD1 ILE A 211      16.025   9.303 -11.573  1.00  0.00           H  
ATOM   1935 2HD1 ILE A 211      17.523  10.135 -11.090  1.00  0.00           H  
ATOM   1936 3HD1 ILE A 211      15.990  10.510 -10.266  1.00  0.00           H  
ATOM   1937  N   ILE A 212      17.775  14.734  -9.373  1.00 36.50           N  
ATOM   1938  CA  ILE A 212      18.343  16.067  -9.160  1.00 33.94           C  
ATOM   1939  C   ILE A 212      18.791  16.688 -10.479  1.00 37.50           C  
ATOM   1940  O   ILE A 212      19.426  16.022 -11.297  1.00 41.36           O  
ATOM   1941  CB  ILE A 212      19.561  16.038  -8.211  1.00 29.00           C  
ATOM   1942  CG1 ILE A 212      19.232  15.298  -6.920  1.00 27.99           C  
ATOM   1943  CG2 ILE A 212      20.057  17.471  -7.908  1.00 17.85           C  
ATOM   1944  CD1 ILE A 212      20.190  15.623  -5.753  1.00 23.79           C  
ATOM   1945  H   ILE A 212      18.203  13.940  -8.920  1.00  0.00           H  
ATOM   1946  HA  ILE A 212      17.581  16.699  -8.704  1.00  0.00           H  
ATOM   1947  HB  ILE A 212      20.372  15.478  -8.676  1.00  0.00           H  
ATOM   1948 1HG1 ILE A 212      18.217  15.545  -6.609  1.00  0.00           H  
ATOM   1949 2HG1 ILE A 212      19.265  14.223  -7.099  1.00  0.00           H  
ATOM   1950 1HG2 ILE A 212      20.915  17.425  -7.237  1.00  0.00           H  
ATOM   1951 2HG2 ILE A 212      20.348  17.959  -8.837  1.00  0.00           H  
ATOM   1952 3HG2 ILE A 212      19.257  18.040  -7.434  1.00  0.00           H  
ATOM   1953 1HD1 ILE A 212      19.892  15.058  -4.869  1.00  0.00           H  
ATOM   1954 2HD1 ILE A 212      21.208  15.350  -6.031  1.00  0.00           H  
ATOM   1955 3HD1 ILE A 212      20.146  16.689  -5.533  1.00  0.00           H  
ATOM   1956  N   THR A 213      18.471  17.964 -10.680  1.00 39.76           N  
ATOM   1957  CA  THR A 213      18.788  18.643 -11.936  1.00 43.03           C  
ATOM   1958  C   THR A 213      19.435  20.031 -11.763  1.00 41.57           C  
ATOM   1959  O   THR A 213      19.966  20.599 -12.720  1.00 42.41           O  
ATOM   1960  CB  THR A 213      17.545  18.744 -12.854  1.00 39.53           C  
ATOM   1961  OG1 THR A 213      16.479  19.394 -12.152  1.00 37.20           O  
ATOM   1962  CG2 THR A 213      17.080  17.363 -13.274  1.00 38.76           C  
ATOM   1963  H   THR A 213      17.999  18.477  -9.949  1.00  0.00           H  
ATOM   1964  HA  THR A 213      19.550  18.065 -12.459  1.00  0.00           H  
ATOM   1965  HB  THR A 213      17.794  19.324 -13.742  1.00  0.00           H  
ATOM   1966  HG1 THR A 213      16.772  19.623 -11.267  1.00  0.00           H  
ATOM   1967 1HG2 THR A 213      16.205  17.454 -13.919  1.00  0.00           H  
ATOM   1968 2HG2 THR A 213      17.880  16.860 -13.816  1.00  0.00           H  
ATOM   1969 3HG2 THR A 213      16.819  16.783 -12.390  1.00  0.00           H  
ATOM   1970  N   ASP A 214      19.384  20.573 -10.551  1.00 34.67           N  
ATOM   1971  CA  ASP A 214      20.071  21.831 -10.251  1.00 37.06           C  
ATOM   1972  C   ASP A 214      20.068  22.090  -8.749  1.00 33.47           C  
ATOM   1973  O   ASP A 214      19.237  21.555  -8.015  1.00 34.88           O  
ATOM   1974  CB  ASP A 214      19.428  23.022 -10.987  1.00 40.54           C  
ATOM   1975  CG  ASP A 214      20.466  24.012 -11.560  1.00 47.55           C  
ATOM   1976  OD1 ASP A 214      21.668  23.949 -11.206  1.00 41.73           O  
ATOM   1977  OD2 ASP A 214      20.063  24.876 -12.371  1.00 52.64           O  
ATOM   1978  H   ASP A 214      18.861  20.112  -9.820  1.00  0.00           H  
ATOM   1979  HA  ASP A 214      21.106  21.747 -10.583  1.00  0.00           H  
ATOM   1980 1HB  ASP A 214      18.812  22.653 -11.807  1.00  0.00           H  
ATOM   1981 2HB  ASP A 214      18.773  23.563 -10.303  1.00  0.00           H  
ATOM   1982  N   THR A 215      21.021  22.895  -8.300  1.00 34.67           N  
ATOM   1983  CA  THR A 215      20.969  23.461  -6.964  1.00 35.84           C  
ATOM   1984  C   THR A 215      21.165  24.967  -7.066  1.00 36.84           C  
ATOM   1985  O   THR A 215      21.407  25.508  -8.144  1.00 29.56           O  
ATOM   1986  CB  THR A 215      22.058  22.897  -6.021  1.00 30.71           C  
ATOM   1987  OG1 THR A 215      23.353  23.201  -6.547  1.00 28.79           O  
ATOM   1988  CG2 THR A 215      21.906  21.391  -5.829  1.00 30.94           C  
ATOM   1989  H   THR A 215      21.801  23.120  -8.900  1.00  0.00           H  
ATOM   1990  HA  THR A 215      20.001  23.221  -6.523  1.00  0.00           H  
ATOM   1991  HB  THR A 215      21.982  23.381  -5.047  1.00  0.00           H  
ATOM   1992  HG1 THR A 215      23.257  23.688  -7.369  1.00  0.00           H  
ATOM   1993 1HG2 THR A 215      22.687  21.029  -5.161  1.00  0.00           H  
ATOM   1994 2HG2 THR A 215      20.929  21.176  -5.397  1.00  0.00           H  
ATOM   1995 3HG2 THR A 215      21.994  20.891  -6.793  1.00  0.00           H  
ATOM   1996  N   ILE A 216      21.046  25.635  -5.928  1.00 41.29           N  
ATOM   1997  CA  ILE A 216      21.365  27.045  -5.831  1.00 39.10           C  
ATOM   1998  C   ILE A 216      21.693  27.361  -4.377  1.00 40.11           C  
ATOM   1999  O   ILE A 216      21.003  26.897  -3.465  1.00 41.65           O  
ATOM   2000  CB  ILE A 216      20.219  27.934  -6.375  1.00 37.87           C  
ATOM   2001  CG1 ILE A 216      20.451  29.398  -5.996  1.00 40.89           C  
ATOM   2002  CG2 ILE A 216      18.850  27.436  -5.906  1.00 34.07           C  
ATOM   2003  CD1 ILE A 216      19.482  30.352  -6.646  1.00 49.06           C  
ATOM   2004  H   ILE A 216      20.725  25.145  -5.105  1.00  0.00           H  
ATOM   2005  HA  ILE A 216      22.254  27.240  -6.429  1.00  0.00           H  
ATOM   2006  HB  ILE A 216      20.235  27.922  -7.465  1.00  0.00           H  
ATOM   2007 1HG1 ILE A 216      20.371  29.511  -4.915  1.00  0.00           H  
ATOM   2008 2HG1 ILE A 216      21.462  29.692  -6.280  1.00  0.00           H  
ATOM   2009 1HG2 ILE A 216      18.070  28.084  -6.306  1.00  0.00           H  
ATOM   2010 2HG2 ILE A 216      18.692  26.418  -6.260  1.00  0.00           H  
ATOM   2011 3HG2 ILE A 216      18.810  27.451  -4.817  1.00  0.00           H  
ATOM   2012 1HD1 ILE A 216      19.708  31.371  -6.331  1.00  0.00           H  
ATOM   2013 2HD1 ILE A 216      19.571  30.280  -7.730  1.00  0.00           H  
ATOM   2014 3HD1 ILE A 216      18.466  30.098  -6.347  1.00  0.00           H  
ATOM   2015  N   LYS A 217      22.772  28.111  -4.162  1.00 33.80           N  
ATOM   2016  CA  LYS A 217      23.154  28.486  -2.807  1.00 34.11           C  
ATOM   2017  C   LYS A 217      22.459  29.776  -2.364  1.00 40.09           C  
ATOM   2018  O   LYS A 217      22.026  30.593  -3.191  1.00 33.46           O  
ATOM   2019  CB  LYS A 217      24.679  28.590  -2.642  1.00 30.92           C  
ATOM   2020  CG  LYS A 217      25.325  29.844  -3.221  1.00 36.32           C  
ATOM   2021  CD  LYS A 217      26.836  29.825  -3.008  1.00 40.00           C  
ATOM   2022  CE  LYS A 217      27.557  30.908  -3.811  1.00 45.95           C  
ATOM   2023  NZ  LYS A 217      27.484  32.275  -3.205  1.00 51.55           N  
ATOM   2024  H   LYS A 217      23.337  28.428  -4.937  1.00  0.00           H  
ATOM   2025  HA  LYS A 217      22.796  27.717  -2.121  1.00  0.00           H  
ATOM   2026 1HB  LYS A 217      24.934  28.558  -1.583  1.00  0.00           H  
ATOM   2027 2HB  LYS A 217      25.156  27.734  -3.120  1.00  0.00           H  
ATOM   2028 1HG  LYS A 217      25.114  29.903  -4.289  1.00  0.00           H  
ATOM   2029 2HG  LYS A 217      24.906  30.726  -2.737  1.00  0.00           H  
ATOM   2030 1HD  LYS A 217      27.057  29.977  -1.951  1.00  0.00           H  
ATOM   2031 2HD  LYS A 217      27.234  28.855  -3.308  1.00  0.00           H  
ATOM   2032 1HE  LYS A 217      28.610  30.647  -3.911  1.00  0.00           H  
ATOM   2033 2HE  LYS A 217      27.125  30.968  -4.810  1.00  0.00           H  
ATOM   2034 1HZ  LYS A 217      27.980  32.931  -3.791  1.00  0.00           H  
ATOM   2035 2HZ  LYS A 217      26.517  32.558  -3.127  1.00  0.00           H  
ATOM   2036 3HZ  LYS A 217      27.905  32.259  -2.287  1.00  0.00           H  
ATOM   2037  N   SER A 218      22.326  29.922  -1.050  1.00 41.07           N  
ATOM   2038  CA  SER A 218      21.833  31.148  -0.451  1.00 30.51           C  
ATOM   2039  C   SER A 218      22.672  32.345  -0.960  1.00 34.69           C  
ATOM   2040  O   SER A 218      23.899  32.248  -1.119  1.00 34.67           O  
ATOM   2041  CB  SER A 218      21.904  31.005   1.072  1.00 21.18           C  
ATOM   2042  OG  SER A 218      21.395  32.131   1.760  1.00 25.92           O  
ATOM   2043  H   SER A 218      22.578  29.149  -0.451  1.00  0.00           H  
ATOM   2044  HA  SER A 218      20.796  31.291  -0.758  1.00  0.00           H  
ATOM   2045 1HB  SER A 218      21.339  30.127   1.382  1.00  0.00           H  
ATOM   2046 2HB  SER A 218      22.938  30.853   1.376  1.00  0.00           H  
ATOM   2047  HG  SER A 218      21.112  32.749   1.082  1.00  0.00           H  
ATOM   2048  N   TRP A 219      22.004  33.461  -1.248  1.00 28.67           N  
ATOM   2049  CA  TRP A 219      22.700  34.657  -1.696  1.00 22.91           C  
ATOM   2050  C   TRP A 219      22.688  35.777  -0.641  1.00 27.37           C  
ATOM   2051  O   TRP A 219      23.231  36.863  -0.861  1.00 22.97           O  
ATOM   2052  CB  TRP A 219      22.124  35.146  -3.033  1.00 26.26           C  
ATOM   2053  CG  TRP A 219      20.672  35.517  -3.004  1.00 34.07           C  
ATOM   2054  CD1 TRP A 219      20.142  36.746  -2.720  1.00 46.64           C  
ATOM   2055  CD2 TRP A 219      19.562  34.660  -3.287  1.00 34.07           C  
ATOM   2056  NE1 TRP A 219      18.769  36.702  -2.804  1.00 47.31           N  
ATOM   2057  CE2 TRP A 219      18.390  35.431  -3.147  1.00 41.07           C  
ATOM   2058  CE3 TRP A 219      19.446  33.315  -3.647  1.00 25.58           C  
ATOM   2059  CZ2 TRP A 219      17.122  34.902  -3.355  1.00 37.88           C  
ATOM   2060  CZ3 TRP A 219      18.193  32.794  -3.857  1.00 24.37           C  
ATOM   2061  CH2 TRP A 219      17.043  33.580  -3.708  1.00 33.00           C  
ATOM   2062  H   TRP A 219      20.999  33.482  -1.156  1.00  0.00           H  
ATOM   2063  HA  TRP A 219      23.752  34.411  -1.840  1.00  0.00           H  
ATOM   2064 1HB  TRP A 219      22.679  36.022  -3.369  1.00  0.00           H  
ATOM   2065 2HB  TRP A 219      22.248  34.370  -3.788  1.00  0.00           H  
ATOM   2066  HD1 TRP A 219      20.722  37.631  -2.465  1.00  0.00           H  
ATOM   2067  HE1 TRP A 219      18.145  37.479  -2.639  1.00  0.00           H  
ATOM   2068  HE3 TRP A 219      20.333  32.693  -3.761  1.00  0.00           H  
ATOM   2069  HZ2 TRP A 219      16.219  35.503  -3.246  1.00  0.00           H  
ATOM   2070  HZ3 TRP A 219      18.117  31.745  -4.145  1.00  0.00           H  
ATOM   2071  HH2 TRP A 219      16.065  33.129  -3.875  1.00  0.00           H  
ATOM   2072  N   ARG A 220      22.062  35.513   0.501  1.00 23.38           N  
ATOM   2073  CA  ARG A 220      22.020  36.494   1.574  1.00 25.50           C  
ATOM   2074  C   ARG A 220      22.418  35.869   2.890  1.00 26.78           C  
ATOM   2075  O   ARG A 220      22.571  36.573   3.881  1.00 28.75           O  
ATOM   2076  CB  ARG A 220      20.636  37.132   1.693  1.00 32.55           C  
ATOM   2077  CG  ARG A 220      20.252  37.979   0.496  1.00 34.59           C  
ATOM   2078  CD  ARG A 220      20.966  39.308   0.526  1.00 40.01           C  
ATOM   2079  NE  ARG A 220      20.897  39.991  -0.758  1.00 47.04           N  
ATOM   2080  CZ  ARG A 220      20.951  41.310  -0.910  1.00 56.48           C  
ATOM   2081  NH1 ARG A 220      21.066  42.106   0.152  1.00 57.73           N  
ATOM   2082  NH2 ARG A 220      20.880  41.831  -2.131  1.00 60.10           N  
ATOM   2083  H   ARG A 220      21.607  34.621   0.632  1.00  0.00           H  
ATOM   2084  HA  ARG A 220      22.740  37.281   1.351  1.00  0.00           H  
ATOM   2085 1HB  ARG A 220      19.886  36.353   1.815  1.00  0.00           H  
ATOM   2086 2HB  ARG A 220      20.602  37.762   2.583  1.00  0.00           H  
ATOM   2087 1HG  ARG A 220      20.523  37.457  -0.421  1.00  0.00           H  
ATOM   2088 2HG  ARG A 220      19.177  38.159   0.508  1.00  0.00           H  
ATOM   2089 1HD  ARG A 220      20.510  39.949   1.279  1.00  0.00           H  
ATOM   2090 2HD  ARG A 220      22.016  39.151   0.772  1.00  0.00           H  
ATOM   2091  HE  ARG A 220      20.801  39.422  -1.589  1.00  0.00           H  
ATOM   2092 1HH1 ARG A 220      21.113  41.708   1.079  1.00  0.00           H  
ATOM   2093 2HH1 ARG A 220      21.107  43.108   0.030  1.00  0.00           H  
ATOM   2094 1HH2 ARG A 220      20.786  41.226  -2.934  1.00  0.00           H  
ATOM   2095 2HH2 ARG A 220      20.921  42.832  -2.255  1.00  0.00           H  
ATOM   2096  N   ASN A 221      22.585  34.549   2.888  1.00 31.58           N  
ATOM   2097  CA  ASN A 221      23.018  33.809   4.067  1.00 29.67           C  
ATOM   2098  C   ASN A 221      22.110  34.054   5.268  1.00 35.97           C  
ATOM   2099  O   ASN A 221      22.571  34.188   6.401  1.00 46.61           O  
ATOM   2100  CB  ASN A 221      24.460  34.172   4.410  1.00 38.27           C  
ATOM   2101  CG  ASN A 221      25.321  34.366   3.175  1.00 49.73           C  
ATOM   2102  OD1 ASN A 221      25.390  33.487   2.307  1.00 60.50           O  
ATOM   2103  ND2 ASN A 221      25.964  35.528   3.077  1.00 40.49           N  
ATOM   2104  H   ASN A 221      22.402  34.047   2.031  1.00  0.00           H  
ATOM   2105  HA  ASN A 221      22.966  32.742   3.844  1.00  0.00           H  
ATOM   2106 1HB  ASN A 221      24.474  35.092   4.997  1.00  0.00           H  
ATOM   2107 2HB  ASN A 221      24.898  33.385   5.025  1.00  0.00           H  
ATOM   2108 1HD2 ASN A 221      26.546  35.713   2.285  1.00  0.00           H  
ATOM   2109 2HD2 ASN A 221      25.865  36.216   3.796  1.00  0.00           H  
ATOM   2110  N   ASN A 222      20.814  34.158   5.009  1.00 31.74           N  
ATOM   2111  CA  ASN A 222      19.836  34.191   6.080  1.00 28.10           C  
ATOM   2112  C   ASN A 222      18.571  33.473   5.660  1.00 28.85           C  
ATOM   2113  O   ASN A 222      17.626  34.105   5.189  1.00 37.56           O  
ATOM   2114  CB  ASN A 222      19.510  35.621   6.512  1.00 29.66           C  
ATOM   2115  CG  ASN A 222      18.572  35.660   7.709  1.00 35.07           C  
ATOM   2116  OD1 ASN A 222      19.017  35.663   8.850  1.00 42.27           O  
ATOM   2117  ND2 ASN A 222      17.267  35.660   7.454  1.00 41.25           N  
ATOM   2118  H   ASN A 222      20.498  34.216   4.052  1.00  0.00           H  
ATOM   2119  HA  ASN A 222      20.250  33.666   6.942  1.00  0.00           H  
ATOM   2120 1HB  ASN A 222      20.433  36.144   6.767  1.00  0.00           H  
ATOM   2121 2HB  ASN A 222      19.049  36.156   5.682  1.00  0.00           H  
ATOM   2122 1HD2 ASN A 222      16.609  35.685   8.208  1.00  0.00           H  
ATOM   2123 2HD2 ASN A 222      16.942  35.635   6.509  1.00  0.00           H  
ATOM   2124  N   ILE A 223      18.572  32.151   5.821  1.00 25.29           N  
ATOM   2125  CA  ILE A 223      17.405  31.299   5.552  1.00 28.66           C  
ATOM   2126  C   ILE A 223      16.780  31.468   4.155  1.00 34.49           C  
ATOM   2127  O   ILE A 223      15.711  32.070   4.012  1.00 25.87           O  
ATOM   2128  CB  ILE A 223      16.320  31.462   6.638  1.00 21.18           C  
ATOM   2129  CG1 ILE A 223      16.968  31.430   8.026  1.00 25.81           C  
ATOM   2130  CG2 ILE A 223      15.275  30.359   6.517  1.00 26.22           C  
ATOM   2131  CD1 ILE A 223      16.062  31.861   9.164  1.00 21.48           C  
ATOM   2132  H   ILE A 223      19.428  31.725   6.146  1.00  0.00           H  
ATOM   2133  HA  ILE A 223      17.729  30.259   5.550  1.00  0.00           H  
ATOM   2134  HB  ILE A 223      15.830  32.428   6.520  1.00  0.00           H  
ATOM   2135 1HG1 ILE A 223      17.314  30.421   8.243  1.00  0.00           H  
ATOM   2136 2HG1 ILE A 223      17.841  32.084   8.035  1.00  0.00           H  
ATOM   2137 1HG2 ILE A 223      14.518  30.488   7.290  1.00  0.00           H  
ATOM   2138 2HG2 ILE A 223      14.804  30.410   5.536  1.00  0.00           H  
ATOM   2139 3HG2 ILE A 223      15.755  29.388   6.639  1.00  0.00           H  
ATOM   2140 1HD1 ILE A 223      16.609  31.806  10.105  1.00  0.00           H  
ATOM   2141 2HD1 ILE A 223      15.729  32.886   8.996  1.00  0.00           H  
ATOM   2142 3HD1 ILE A 223      15.196  31.201   9.209  1.00  0.00           H  
ATOM   2143  N   LEU A 224      17.467  30.937   3.139  1.00 35.23           N  
ATOM   2144  CA  LEU A 224      16.926  30.831   1.787  1.00 23.07           C  
ATOM   2145  C   LEU A 224      15.589  30.099   1.874  1.00 29.92           C  
ATOM   2146  O   LEU A 224      15.514  29.003   2.416  1.00 38.41           O  
ATOM   2147  CB  LEU A 224      17.904  30.066   0.901  1.00 22.37           C  
ATOM   2148  CG  LEU A 224      17.396  29.703  -0.502  1.00 34.47           C  
ATOM   2149  CD1 LEU A 224      16.974  30.948  -1.238  1.00 33.30           C  
ATOM   2150  CD2 LEU A 224      18.425  28.923  -1.329  1.00 31.99           C  
ATOM   2151  H   LEU A 224      18.399  30.596   3.324  1.00  0.00           H  
ATOM   2152  HA  LEU A 224      16.797  31.837   1.388  1.00  0.00           H  
ATOM   2153 1HB  LEU A 224      18.805  30.664   0.780  1.00  0.00           H  
ATOM   2154 2HB  LEU A 224      18.174  29.137   1.403  1.00  0.00           H  
ATOM   2155  HG  LEU A 224      16.502  29.084  -0.417  1.00  0.00           H  
ATOM   2156 1HD1 LEU A 224      16.615  30.679  -2.232  1.00  0.00           H  
ATOM   2157 2HD1 LEU A 224      16.175  31.443  -0.686  1.00  0.00           H  
ATOM   2158 3HD1 LEU A 224      17.825  31.622  -1.329  1.00  0.00           H  
ATOM   2159 1HD2 LEU A 224      18.007  28.696  -2.310  1.00  0.00           H  
ATOM   2160 2HD2 LEU A 224      19.326  29.525  -1.449  1.00  0.00           H  
ATOM   2161 3HD2 LEU A 224      18.674  27.994  -0.817  1.00  0.00           H  
ATOM   2162  N   ARG A 225      14.521  30.714   1.380  1.00 35.09           N  
ATOM   2163  CA  ARG A 225      13.180  30.170   1.589  1.00 34.27           C  
ATOM   2164  C   ARG A 225      12.239  30.467   0.429  1.00 39.05           C  
ATOM   2165  O   ARG A 225      12.424  31.436  -0.304  1.00 47.14           O  
ATOM   2166  CB  ARG A 225      12.590  30.666   2.912  1.00 28.23           C  
ATOM   2167  CG  ARG A 225      12.572  32.178   3.077  1.00 28.52           C  
ATOM   2168  CD  ARG A 225      12.464  32.560   4.546  1.00 27.26           C  
ATOM   2169  NE  ARG A 225      12.377  34.004   4.744  1.00 28.05           N  
ATOM   2170  CZ  ARG A 225      13.411  34.837   4.648  1.00 29.41           C  
ATOM   2171  NH1 ARG A 225      14.617  34.378   4.350  1.00 28.96           N  
ATOM   2172  NH2 ARG A 225      13.235  36.137   4.849  1.00 32.82           N  
ATOM   2173  H   ARG A 225      14.629  31.569   0.853  1.00  0.00           H  
ATOM   2174  HA  ARG A 225      13.250  29.083   1.628  1.00  0.00           H  
ATOM   2175 1HB  ARG A 225      11.565  30.311   3.009  1.00  0.00           H  
ATOM   2176 2HB  ARG A 225      13.160  30.251   3.743  1.00  0.00           H  
ATOM   2177 1HG  ARG A 225      13.491  32.599   2.671  1.00  0.00           H  
ATOM   2178 2HG  ARG A 225      11.716  32.592   2.543  1.00  0.00           H  
ATOM   2179 1HD  ARG A 225      11.570  32.109   4.974  1.00  0.00           H  
ATOM   2180 2HD  ARG A 225      13.343  32.201   5.080  1.00  0.00           H  
ATOM   2181  HE  ARG A 225      11.472  34.394   4.969  1.00  0.00           H  
ATOM   2182 1HH1 ARG A 225      14.757  33.390   4.194  1.00  0.00           H  
ATOM   2183 2HH1 ARG A 225      15.396  35.016   4.279  1.00  0.00           H  
ATOM   2184 1HH2 ARG A 225      12.316  36.493   5.075  1.00  0.00           H  
ATOM   2185 2HH2 ARG A 225      14.017  36.769   4.777  1.00  0.00           H  
ATOM   2186  N   THR A 226      11.227  29.629   0.267  1.00 31.63           N  
ATOM   2187  CA  THR A 226      10.429  29.659  -0.947  1.00 32.76           C  
ATOM   2188  C   THR A 226       8.909  29.513  -0.682  1.00 38.07           C  
ATOM   2189  O   THR A 226       8.437  29.793   0.417  1.00 39.43           O  
ATOM   2190  CB  THR A 226      10.999  28.643  -1.989  1.00 40.05           C  
ATOM   2191  OG1 THR A 226      10.306  28.754  -3.241  1.00 46.10           O  
ATOM   2192  CG2 THR A 226      10.934  27.211  -1.466  1.00 29.15           C  
ATOM   2193  H   THR A 226      11.000  28.960   0.988  1.00  0.00           H  
ATOM   2194  HA  THR A 226      10.480  30.663  -1.370  1.00  0.00           H  
ATOM   2195  HB  THR A 226      12.039  28.888  -2.206  1.00  0.00           H  
ATOM   2196  HG1 THR A 226       9.633  29.436  -3.174  1.00  0.00           H  
ATOM   2197 1HG2 THR A 226      11.339  26.531  -2.216  1.00  0.00           H  
ATOM   2198 2HG2 THR A 226      11.519  27.132  -0.550  1.00  0.00           H  
ATOM   2199 3HG2 THR A 226       9.898  26.946  -1.259  1.00  0.00           H  
ATOM   2200  N   GLN A 227       8.152  29.079  -1.685  1.00 35.23           N  
ATOM   2201  CA  GLN A 227       6.699  29.240  -1.687  1.00 33.30           C  
ATOM   2202  C   GLN A 227       5.902  28.499  -0.623  1.00 32.25           C  
ATOM   2203  O   GLN A 227       4.932  29.039  -0.096  1.00 36.15           O  
ATOM   2204  CB  GLN A 227       6.139  28.853  -3.049  1.00 34.80           C  
ATOM   2205  CG  GLN A 227       6.382  29.864  -4.130  1.00 38.28           C  
ATOM   2206  CD  GLN A 227       5.726  29.445  -5.419  1.00 46.46           C  
ATOM   2207  OE1 GLN A 227       6.393  29.263  -6.433  1.00 60.68           O  
ATOM   2208  NE2 GLN A 227       4.412  29.265  -5.384  1.00 42.71           N  
ATOM   2209  H   GLN A 227       8.598  28.623  -2.468  1.00  0.00           H  
ATOM   2210  HA  GLN A 227       6.467  30.287  -1.493  1.00  0.00           H  
ATOM   2211 1HB  GLN A 227       6.580  27.909  -3.369  1.00  0.00           H  
ATOM   2212 2HB  GLN A 227       5.063  28.701  -2.970  1.00  0.00           H  
ATOM   2213 1HG  GLN A 227       5.969  30.822  -3.816  1.00  0.00           H  
ATOM   2214 2HG  GLN A 227       7.456  29.956  -4.292  1.00  0.00           H  
ATOM   2215 1HE2 GLN A 227       3.922  28.986  -6.212  1.00  0.00           H  
ATOM   2216 2HE2 GLN A 227       3.910  29.408  -4.531  1.00  0.00           H  
ATOM   2217  N   GLU A 228       6.295  27.262  -0.328  1.00 30.36           N  
ATOM   2218  CA  GLU A 228       5.461  26.321   0.434  1.00 28.66           C  
ATOM   2219  C   GLU A 228       4.078  26.146  -0.209  1.00 25.32           C  
ATOM   2220  O   GLU A 228       3.072  26.018   0.487  1.00 21.38           O  
ATOM   2221  CB  GLU A 228       5.324  26.708   1.920  1.00 18.15           C  
ATOM   2222  CG  GLU A 228       6.496  27.455   2.531  1.00 44.14           C  
ATOM   2223  CD  GLU A 228       7.761  26.627   2.676  1.00 52.94           C  
ATOM   2224  OE1 GLU A 228       7.727  25.412   2.391  1.00 61.57           O  
ATOM   2225  OE2 GLU A 228       8.797  27.203   3.085  1.00 55.93           O  
ATOM   2226  H   GLU A 228       7.206  26.965  -0.646  1.00  0.00           H  
ATOM   2227  HA  GLU A 228       5.926  25.335   0.395  1.00  0.00           H  
ATOM   2228 1HB  GLU A 228       4.445  27.338   2.053  1.00  0.00           H  
ATOM   2229 2HB  GLU A 228       5.176  25.809   2.518  1.00  0.00           H  
ATOM   2230 1HG  GLU A 228       6.727  28.319   1.909  1.00  0.00           H  
ATOM   2231 2HG  GLU A 228       6.207  27.818   3.517  1.00  0.00           H  
ATOM   2232  N   SER A 229       4.051  26.148  -1.540  1.00 32.25           N  
ATOM   2233  CA  SER A 229       2.822  26.039  -2.326  1.00 33.89           C  
ATOM   2234  C   SER A 229       3.239  25.801  -3.774  1.00 37.46           C  
ATOM   2235  O   SER A 229       4.385  26.070  -4.127  1.00 36.37           O  
ATOM   2236  CB  SER A 229       1.957  27.304  -2.190  1.00 25.71           C  
ATOM   2237  OG  SER A 229       1.798  27.999  -3.416  1.00 35.35           O  
ATOM   2238  H   SER A 229       4.936  26.229  -2.019  1.00  0.00           H  
ATOM   2239  HA  SER A 229       2.246  25.191  -1.953  1.00  0.00           H  
ATOM   2240 1HB  SER A 229       0.972  27.033  -1.813  1.00  0.00           H  
ATOM   2241 2HB  SER A 229       2.411  27.978  -1.464  1.00  0.00           H  
ATOM   2242  HG  SER A 229       2.287  27.496  -4.071  1.00  0.00           H  
ATOM   2243  N   GLU A 230       2.325  25.296  -4.603  1.00 38.55           N  
ATOM   2244  CA  GLU A 230       2.656  24.945  -5.990  1.00 39.32           C  
ATOM   2245  C   GLU A 230       3.280  26.090  -6.789  1.00 41.92           C  
ATOM   2246  O   GLU A 230       2.784  27.226  -6.769  1.00 46.97           O  
ATOM   2247  CB  GLU A 230       1.434  24.387  -6.746  1.00 35.11           C  
ATOM   2248  CG  GLU A 230       0.304  25.393  -6.937  1.00 41.34           C  
ATOM   2249  CD  GLU A 230      -0.613  25.078  -8.107  1.00 50.77           C  
ATOM   2250  OE1 GLU A 230      -1.038  23.905  -8.262  1.00 52.86           O  
ATOM   2251  OE2 GLU A 230      -0.916  26.025  -8.870  1.00 55.36           O  
ATOM   2252  H   GLU A 230       1.383  25.151  -4.270  1.00  0.00           H  
ATOM   2253  HA  GLU A 230       3.426  24.173  -5.978  1.00  0.00           H  
ATOM   2254 1HB  GLU A 230       1.743  24.038  -7.731  1.00  0.00           H  
ATOM   2255 2HB  GLU A 230       1.032  23.530  -6.206  1.00  0.00           H  
ATOM   2256 1HG  GLU A 230      -0.299  25.423  -6.030  1.00  0.00           H  
ATOM   2257 2HG  GLU A 230       0.734  26.382  -7.088  1.00  0.00           H  
ATOM   2258  N   CYS A 231       4.381  25.792  -7.476  1.00 34.96           N  
ATOM   2259  CA  CYS A 231       4.884  26.694  -8.507  1.00 37.61           C  
ATOM   2260  C   CYS A 231       3.875  26.706  -9.661  1.00 46.70           C  
ATOM   2261  O   CYS A 231       3.068  25.784  -9.799  1.00 52.88           O  
ATOM   2262  CB  CYS A 231       6.293  26.290  -8.988  1.00 25.91           C  
ATOM   2263  SG  CYS A 231       6.743  24.506  -8.869  1.00 38.83           S  
ATOM   2264  H   CYS A 231       4.879  24.933  -7.288  1.00  0.00           H  
ATOM   2265  HA  CYS A 231       4.948  27.698  -8.087  1.00  0.00           H  
ATOM   2266 1HB  CYS A 231       6.415  26.570 -10.035  1.00  0.00           H  
ATOM   2267 2HB  CYS A 231       7.043  26.835  -8.415  1.00  0.00           H  
ATOM   2268  N   ALA A 232       3.894  27.754 -10.471  1.00 45.18           N  
ATOM   2269  CA  ALA A 232       2.991  27.837 -11.613  1.00 33.53           C  
ATOM   2270  C   ALA A 232       3.751  27.505 -12.891  1.00 34.04           C  
ATOM   2271  O   ALA A 232       4.900  27.905 -13.050  1.00 39.23           O  
ATOM   2272  CB  ALA A 232       2.371  29.213 -11.699  1.00 21.78           C  
ATOM   2273  H   ALA A 232       4.541  28.511 -10.300  1.00  0.00           H  
ATOM   2274  HA  ALA A 232       2.199  27.101 -11.472  1.00  0.00           H  
ATOM   2275 1HB  ALA A 232       1.700  29.257 -12.557  1.00  0.00           H  
ATOM   2276 2HB  ALA A 232       1.808  29.416 -10.788  1.00  0.00           H  
ATOM   2277 3HB  ALA A 232       3.156  29.959 -11.814  1.00  0.00           H  
ATOM   2278  N   CYS A 233       3.104  26.774 -13.796  1.00 34.97           N  
ATOM   2279  CA  CYS A 233       3.743  26.317 -15.033  1.00 42.02           C  
ATOM   2280  C   CYS A 233       3.032  26.852 -16.265  1.00 46.52           C  
ATOM   2281  O   CYS A 233       1.798  26.852 -16.318  1.00 47.00           O  
ATOM   2282  CB  CYS A 233       3.758  24.780 -15.104  1.00 44.11           C  
ATOM   2283  SG  CYS A 233       4.948  23.951 -14.006  1.00 54.58           S  
ATOM   2284  H   CYS A 233       2.141  26.528 -13.619  1.00  0.00           H  
ATOM   2285  HA  CYS A 233       4.773  26.674 -15.044  1.00  0.00           H  
ATOM   2286 1HB  CYS A 233       2.768  24.395 -14.855  1.00  0.00           H  
ATOM   2287 2HB  CYS A 233       3.985  24.465 -16.122  1.00  0.00           H  
ATOM   2288  N   VAL A 234       3.808  27.307 -17.252  1.00 42.64           N  
ATOM   2289  CA  VAL A 234       3.253  27.732 -18.540  1.00 41.38           C  
ATOM   2290  C   VAL A 234       4.126  27.265 -19.699  1.00 38.08           C  
ATOM   2291  O   VAL A 234       5.312  27.552 -19.734  1.00 39.35           O  
ATOM   2292  CB  VAL A 234       3.110  29.281 -18.667  1.00 41.82           C  
ATOM   2293  CG1 VAL A 234       2.132  29.615 -19.771  1.00 41.16           C  
ATOM   2294  CG2 VAL A 234       2.656  29.929 -17.375  1.00 20.71           C  
ATOM   2295  H   VAL A 234       4.805  27.359 -17.106  1.00  0.00           H  
ATOM   2296  HA  VAL A 234       2.255  27.304 -18.645  1.00  0.00           H  
ATOM   2297  HB  VAL A 234       4.076  29.705 -18.940  1.00  0.00           H  
ATOM   2298 1HG1 VAL A 234       2.035  30.698 -19.856  1.00  0.00           H  
ATOM   2299 2HG1 VAL A 234       2.495  29.208 -20.714  1.00  0.00           H  
ATOM   2300 3HG1 VAL A 234       1.159  29.182 -19.538  1.00  0.00           H  
ATOM   2301 1HG2 VAL A 234       2.574  31.006 -17.518  1.00  0.00           H  
ATOM   2302 2HG2 VAL A 234       1.686  29.526 -17.086  1.00  0.00           H  
ATOM   2303 3HG2 VAL A 234       3.384  29.723 -16.589  1.00  0.00           H  
ATOM   2304  N   ASN A 235       3.533  26.562 -20.654  1.00 42.40           N  
ATOM   2305  CA  ASN A 235       4.238  26.136 -21.873  1.00 41.83           C  
ATOM   2306  C   ASN A 235       5.576  25.445 -21.618  1.00 39.65           C  
ATOM   2307  O   ASN A 235       6.572  25.751 -22.257  1.00 46.39           O  
ATOM   2308  CB  ASN A 235       4.417  27.314 -22.847  1.00 39.46           C  
ATOM   2309  CG  ASN A 235       4.653  26.856 -24.281  1.00 49.41           C  
ATOM   2310  OD1 ASN A 235       4.198  25.783 -24.685  1.00 48.12           O  
ATOM   2311  ND2 ASN A 235       5.373  27.672 -25.060  1.00 52.99           N  
ATOM   2312  H   ASN A 235       2.561  26.314 -20.536  1.00  0.00           H  
ATOM   2313  HA  ASN A 235       3.641  25.368 -22.367  1.00  0.00           H  
ATOM   2314 1HB  ASN A 235       3.529  27.946 -22.821  1.00  0.00           H  
ATOM   2315 2HB  ASN A 235       5.263  27.924 -22.529  1.00  0.00           H  
ATOM   2316 1HD2 ASN A 235       5.558  27.421 -26.011  1.00  0.00           H  
ATOM   2317 2HD2 ASN A 235       5.725  28.532 -24.693  1.00  0.00           H  
ATOM   2318  N   GLY A 236       5.597  24.526 -20.663  1.00 47.61           N  
ATOM   2319  CA  GLY A 236       6.787  23.739 -20.383  1.00 41.30           C  
ATOM   2320  C   GLY A 236       7.816  24.386 -19.475  1.00 35.98           C  
ATOM   2321  O   GLY A 236       8.791  23.741 -19.093  1.00 34.12           O  
ATOM   2322  H   GLY A 236       4.763  24.367 -20.116  1.00  0.00           H  
ATOM   2323 1HA  GLY A 236       6.499  22.795 -19.920  1.00  0.00           H  
ATOM   2324 2HA  GLY A 236       7.292  23.497 -21.318  1.00  0.00           H  
ATOM   2325  N   SER A 237       7.615  25.657 -19.140  1.00 36.22           N  
ATOM   2326  CA  SER A 237       8.435  26.315 -18.121  1.00 33.97           C  
ATOM   2327  C   SER A 237       7.696  26.360 -16.791  1.00 34.92           C  
ATOM   2328  O   SER A 237       6.471  26.443 -16.763  1.00 39.20           O  
ATOM   2329  CB  SER A 237       8.818  27.733 -18.546  1.00 35.42           C  
ATOM   2330  OG  SER A 237       9.732  27.714 -19.628  1.00 41.34           O  
ATOM   2331  H   SER A 237       6.882  26.182 -19.596  1.00  0.00           H  
ATOM   2332  HA  SER A 237       9.351  25.738 -17.989  1.00  0.00           H  
ATOM   2333 1HB  SER A 237       7.921  28.280 -18.836  1.00  0.00           H  
ATOM   2334 2HB  SER A 237       9.263  28.257 -17.702  1.00  0.00           H  
ATOM   2335  HG  SER A 237       9.886  26.788 -19.828  1.00  0.00           H  
ATOM   2336  N   CYS A 238       8.441  26.289 -15.691  1.00 39.16           N  
ATOM   2337  CA  CYS A 238       7.857  26.426 -14.358  1.00 32.84           C  
ATOM   2338  C   CYS A 238       8.481  27.597 -13.617  1.00 30.87           C  
ATOM   2339  O   CYS A 238       9.684  27.818 -13.709  1.00 34.20           O  
ATOM   2340  CB  CYS A 238       8.019  25.132 -13.572  1.00 29.14           C  
ATOM   2341  SG  CYS A 238       6.962  23.842 -14.210  1.00 61.96           S  
ATOM   2342  H   CYS A 238       9.436  26.137 -15.779  1.00  0.00           H  
ATOM   2343  HA  CYS A 238       6.793  26.638 -14.467  1.00  0.00           H  
ATOM   2344 1HB  CYS A 238       9.058  24.805 -13.620  1.00  0.00           H  
ATOM   2345 2HB  CYS A 238       7.779  25.311 -12.524  1.00  0.00           H  
ATOM   2346  N   PHE A 239       7.663  28.351 -12.894  1.00 28.84           N  
ATOM   2347  CA  PHE A 239       8.123  29.598 -12.289  1.00 31.17           C  
ATOM   2348  C   PHE A 239       7.868  29.620 -10.788  1.00 36.27           C  
ATOM   2349  O   PHE A 239       6.842  29.137 -10.308  1.00 19.48           O  
ATOM   2350  CB  PHE A 239       7.427  30.812 -12.908  1.00 28.48           C  
ATOM   2351  CG  PHE A 239       7.551  30.909 -14.391  1.00 21.93           C  
ATOM   2352  CD1 PHE A 239       6.847  30.057 -15.218  1.00 24.21           C  
ATOM   2353  CD2 PHE A 239       8.316  31.899 -14.962  1.00 31.37           C  
ATOM   2354  CE1 PHE A 239       6.942  30.159 -16.588  1.00 33.59           C  
ATOM   2355  CE2 PHE A 239       8.413  32.017 -16.331  1.00 39.48           C  
ATOM   2356  CZ  PHE A 239       7.727  31.141 -17.147  1.00 38.76           C  
ATOM   2357  H   PHE A 239       6.705  28.061 -12.756  1.00  0.00           H  
ATOM   2358  HA  PHE A 239       9.195  29.694 -12.467  1.00  0.00           H  
ATOM   2359 1HB  PHE A 239       6.366  30.786 -12.664  1.00  0.00           H  
ATOM   2360 2HB  PHE A 239       7.839  31.724 -12.480  1.00  0.00           H  
ATOM   2361  HD1 PHE A 239       6.207  29.293 -14.775  1.00  0.00           H  
ATOM   2362  HD2 PHE A 239       8.858  32.590 -14.316  1.00  0.00           H  
ATOM   2363  HE1 PHE A 239       6.395  29.465 -17.225  1.00  0.00           H  
ATOM   2364  HE2 PHE A 239       9.031  32.800 -16.771  1.00  0.00           H  
ATOM   2365  HZ  PHE A 239       7.808  31.224 -18.230  1.00  0.00           H  
ATOM   2366  N   THR A 240       8.801  30.210 -10.050  1.00 39.64           N  
ATOM   2367  CA  THR A 240       8.687  30.278  -8.605  1.00 36.67           C  
ATOM   2368  C   THR A 240       9.342  31.544  -8.061  1.00 40.50           C  
ATOM   2369  O   THR A 240      10.057  32.241  -8.778  1.00 42.86           O  
ATOM   2370  CB  THR A 240       9.320  29.039  -7.948  1.00 37.84           C  
ATOM   2371  OG1 THR A 240       8.880  28.942  -6.588  1.00 43.46           O  
ATOM   2372  CG2 THR A 240      10.840  29.105  -8.003  1.00 19.26           C  
ATOM   2373  H   THR A 240       9.606  30.622 -10.500  1.00  0.00           H  
ATOM   2374  HA  THR A 240       7.629  30.306  -8.343  1.00  0.00           H  
ATOM   2375  HB  THR A 240       8.987  28.141  -8.468  1.00  0.00           H  
ATOM   2376  HG1 THR A 240       8.288  29.672  -6.391  1.00  0.00           H  
ATOM   2377 1HG2 THR A 240      11.260  28.216  -7.532  1.00  0.00           H  
ATOM   2378 2HG2 THR A 240      11.165  29.152  -9.042  1.00  0.00           H  
ATOM   2379 3HG2 THR A 240      11.185  29.992  -7.475  1.00  0.00           H  
ATOM   2380  N   VAL A 241       9.084  31.842  -6.791  1.00 32.16           N  
ATOM   2381  CA  VAL A 241       9.724  32.963  -6.135  1.00 21.00           C  
ATOM   2382  C   VAL A 241      10.445  32.447  -4.905  1.00 31.12           C  
ATOM   2383  O   VAL A 241       9.928  31.601  -4.181  1.00 42.27           O  
ATOM   2384  CB  VAL A 241       8.693  34.027  -5.724  1.00 26.96           C  
ATOM   2385  CG1 VAL A 241       9.359  35.162  -4.966  1.00 22.57           C  
ATOM   2386  CG2 VAL A 241       7.949  34.539  -6.946  1.00 28.18           C  
ATOM   2387  H   VAL A 241       8.429  31.275  -6.271  1.00  0.00           H  
ATOM   2388  HA  VAL A 241      10.426  33.419  -6.834  1.00  0.00           H  
ATOM   2389  HB  VAL A 241       7.981  33.580  -5.029  1.00  0.00           H  
ATOM   2390 1HG1 VAL A 241       8.608  35.902  -4.686  1.00  0.00           H  
ATOM   2391 2HG1 VAL A 241       9.834  34.770  -4.068  1.00  0.00           H  
ATOM   2392 3HG1 VAL A 241      10.110  35.631  -5.601  1.00  0.00           H  
ATOM   2393 1HG2 VAL A 241       7.222  35.291  -6.640  1.00  0.00           H  
ATOM   2394 2HG2 VAL A 241       8.659  34.983  -7.644  1.00  0.00           H  
ATOM   2395 3HG2 VAL A 241       7.432  33.711  -7.431  1.00  0.00           H  
ATOM   2396  N   MET A 242      11.658  32.931  -4.681  1.00 34.67           N  
ATOM   2397  CA  MET A 242      12.388  32.574  -3.480  1.00 34.94           C  
ATOM   2398  C   MET A 242      12.839  33.862  -2.835  1.00 31.54           C  
ATOM   2399  O   MET A 242      12.885  34.906  -3.475  1.00 28.77           O  
ATOM   2400  CB  MET A 242      13.589  31.669  -3.785  1.00 43.76           C  
ATOM   2401  CG  MET A 242      13.236  30.331  -4.437  1.00 42.45           C  
ATOM   2402  SD  MET A 242      14.607  29.140  -4.435  1.00 44.35           S  
ATOM   2403  CE  MET A 242      14.001  27.922  -5.587  1.00 83.98           C  
ATOM   2404  H   MET A 242      12.086  33.555  -5.350  1.00  0.00           H  
ATOM   2405  HA  MET A 242      11.717  32.028  -2.816  1.00  0.00           H  
ATOM   2406 1HB  MET A 242      14.277  32.190  -4.450  1.00  0.00           H  
ATOM   2407 2HB  MET A 242      14.128  31.455  -2.860  1.00  0.00           H  
ATOM   2408 1HG  MET A 242      12.397  29.879  -3.908  1.00  0.00           H  
ATOM   2409 2HG  MET A 242      12.937  30.498  -5.471  1.00  0.00           H  
ATOM   2410 1HE  MET A 242      14.736  27.123  -5.693  1.00  0.00           H  
ATOM   2411 2HE  MET A 242      13.063  27.506  -5.218  1.00  0.00           H  
ATOM   2412 3HE  MET A 242      13.833  28.390  -6.558  1.00  0.00           H  
ATOM   2413  N   THR A 243      13.150  33.781  -1.553  1.00 40.14           N  
ATOM   2414  CA  THR A 243      13.460  34.957  -0.757  1.00 39.65           C  
ATOM   2415  C   THR A 243      14.618  34.564   0.121  1.00 32.39           C  
ATOM   2416  O   THR A 243      14.676  33.432   0.608  1.00 23.93           O  
ATOM   2417  CB  THR A 243      12.245  35.396   0.127  1.00 26.79           C  
ATOM   2418  OG1 THR A 243      11.206  35.921  -0.708  1.00 29.60           O  
ATOM   2419  CG2 THR A 243      12.640  36.465   1.125  1.00 20.22           C  
ATOM   2420  H   THR A 243      13.173  32.871  -1.115  1.00  0.00           H  
ATOM   2421  HA  THR A 243      13.699  35.779  -1.433  1.00  0.00           H  
ATOM   2422  HB  THR A 243      11.863  34.534   0.673  1.00  0.00           H  
ATOM   2423  HG1 THR A 243      11.487  35.887  -1.626  1.00  0.00           H  
ATOM   2424 1HG2 THR A 243      11.771  36.744   1.721  1.00  0.00           H  
ATOM   2425 2HG2 THR A 243      13.421  36.080   1.780  1.00  0.00           H  
ATOM   2426 3HG2 THR A 243      13.011  37.340   0.594  1.00  0.00           H  
ATOM   2427  N   ASP A 244      15.545  35.496   0.304  1.00 31.45           N  
ATOM   2428  CA  ASP A 244      16.709  35.274   1.141  1.00 28.94           C  
ATOM   2429  C   ASP A 244      16.997  36.574   1.848  1.00 33.62           C  
ATOM   2430  O   ASP A 244      17.057  37.622   1.211  1.00 37.56           O  
ATOM   2431  CB  ASP A 244      17.892  34.887   0.270  1.00 30.47           C  
ATOM   2432  CG  ASP A 244      18.968  34.194   1.042  1.00 34.78           C  
ATOM   2433  OD1 ASP A 244      18.967  34.294   2.285  1.00 39.50           O  
ATOM   2434  OD2 ASP A 244      19.813  33.541   0.401  1.00 35.03           O  
ATOM   2435  H   ASP A 244      15.434  36.388  -0.156  1.00  0.00           H  
ATOM   2436  HA  ASP A 244      16.489  34.457   1.829  1.00  0.00           H  
ATOM   2437 1HB  ASP A 244      17.554  34.230  -0.532  1.00  0.00           H  
ATOM   2438 2HB  ASP A 244      18.310  35.781  -0.194  1.00  0.00           H  
ATOM   2439  N   GLY A 245      17.155  36.518   3.166  1.00 37.06           N  
ATOM   2440  CA  GLY A 245      17.358  37.729   3.945  1.00 30.37           C  
ATOM   2441  C   GLY A 245      16.539  37.751   5.216  1.00 32.48           C  
ATOM   2442  O   GLY A 245      15.974  36.727   5.618  1.00 40.51           O  
ATOM   2443  H   GLY A 245      17.135  35.626   3.639  1.00  0.00           H  
ATOM   2444 1HA  GLY A 245      18.413  37.823   4.203  1.00  0.00           H  
ATOM   2445 2HA  GLY A 245      17.096  38.597   3.342  1.00  0.00           H  
ATOM   2446  N   PRO A 246      16.462  38.922   5.860  1.00 32.38           N  
ATOM   2447  CA  PRO A 246      15.824  39.051   7.174  1.00 35.11           C  
ATOM   2448  C   PRO A 246      14.313  39.020   7.070  1.00 40.05           C  
ATOM   2449  O   PRO A 246      13.771  39.312   6.010  1.00 43.25           O  
ATOM   2450  CB  PRO A 246      16.260  40.442   7.631  1.00 32.55           C  
ATOM   2451  CG  PRO A 246      16.406  41.204   6.369  1.00 36.94           C  
ATOM   2452  CD  PRO A 246      16.928  40.220   5.344  1.00 34.11           C  
ATOM   2453  HA  PRO A 246      16.218  38.274   7.845  1.00  0.00           H  
ATOM   2454 1HB  PRO A 246      15.504  40.870   8.306  1.00  0.00           H  
ATOM   2455 2HB  PRO A 246      17.198  40.373   8.202  1.00  0.00           H  
ATOM   2456 1HG  PRO A 246      15.438  41.632   6.070  1.00  0.00           H  
ATOM   2457 2HG  PRO A 246      17.096  42.049   6.513  1.00  0.00           H  
ATOM   2458 1HD  PRO A 246      16.490  40.447   4.361  1.00  0.00           H  
ATOM   2459 2HD  PRO A 246      18.025  40.279   5.303  1.00  0.00           H  
ATOM   2460  N   SER A 247      13.650  38.679   8.170  1.00 39.88           N  
ATOM   2461  CA  SER A 247      12.196  38.684   8.244  1.00 29.13           C  
ATOM   2462  C   SER A 247      11.670  39.957   8.924  1.00 37.90           C  
ATOM   2463  O   SER A 247      10.493  40.300   8.808  1.00 45.39           O  
ATOM   2464  CB  SER A 247      11.738  37.456   9.012  1.00 21.39           C  
ATOM   2465  OG  SER A 247      12.588  37.252  10.127  1.00 32.79           O  
ATOM   2466  H   SER A 247      14.182  38.406   8.984  1.00  0.00           H  
ATOM   2467  HA  SER A 247      11.797  38.646   7.229  1.00  0.00           H  
ATOM   2468 1HB  SER A 247      10.708  37.594   9.339  1.00  0.00           H  
ATOM   2469 2HB  SER A 247      11.759  36.588   8.355  1.00  0.00           H  
ATOM   2470  HG  SER A 247      13.237  37.959  10.097  1.00  0.00           H  
ATOM   2471  N   ASN A 248      12.565  40.656   9.617  1.00 32.07           N  
ATOM   2472  CA  ASN A 248      12.221  41.829  10.411  1.00 29.78           C  
ATOM   2473  C   ASN A 248      12.493  43.128   9.653  1.00 40.26           C  
ATOM   2474  O   ASN A 248      12.631  44.191  10.261  1.00 51.56           O  
ATOM   2475  CB  ASN A 248      13.036  41.807  11.717  1.00 26.37           C  
ATOM   2476  CG  ASN A 248      14.462  41.275  11.501  1.00 37.34           C  
ATOM   2477  OD1 ASN A 248      15.074  41.536  10.472  1.00 39.78           O  
ATOM   2478  ND2 ASN A 248      14.975  40.507  12.455  1.00 44.95           N  
ATOM   2479  H   ASN A 248      13.526  40.349   9.584  1.00  0.00           H  
ATOM   2480  HA  ASN A 248      11.157  41.787  10.648  1.00  0.00           H  
ATOM   2481 1HB  ASN A 248      13.091  42.815  12.129  1.00  0.00           H  
ATOM   2482 2HB  ASN A 248      12.529  41.180  12.451  1.00  0.00           H  
ATOM   2483 1HD2 ASN A 248      15.900  40.139  12.357  1.00  0.00           H  
ATOM   2484 2HD2 ASN A 248      14.438  40.297  13.271  1.00  0.00           H  
ATOM   2485  N   GLY A 249      12.576  43.047   8.328  1.00 36.64           N  
ATOM   2486  CA  GLY A 249      12.934  44.201   7.518  1.00 32.16           C  
ATOM   2487  C   GLY A 249      13.247  43.833   6.078  1.00 36.36           C  
ATOM   2488  O   GLY A 249      12.832  42.784   5.599  1.00 38.37           O  
ATOM   2489  H   GLY A 249      12.387  42.166   7.873  1.00  0.00           H  
ATOM   2490 1HA  GLY A 249      12.116  44.921   7.528  1.00  0.00           H  
ATOM   2491 2HA  GLY A 249      13.802  44.695   7.952  1.00  0.00           H  
ATOM   2492  N   GLN A 250      14.009  44.681   5.395  1.00 36.60           N  
ATOM   2493  CA  GLN A 250      14.175  44.554   3.948  1.00 22.37           C  
ATOM   2494  C   GLN A 250      15.077  43.421   3.556  1.00 23.25           C  
ATOM   2495  O   GLN A 250      16.233  43.365   3.963  1.00 26.45           O  
ATOM   2496  CB  GLN A 250      14.715  45.839   3.336  1.00 22.41           C  
ATOM   2497  CG  GLN A 250      14.976  45.735   1.842  1.00 22.40           C  
ATOM   2498  CD  GLN A 250      13.813  46.231   1.004  1.00 37.49           C  
ATOM   2499  OE1 GLN A 250      13.321  47.357   1.185  1.00 33.72           O  
ATOM   2500  NE2 GLN A 250      13.359  45.390   0.080  1.00 32.53           N  
ATOM   2501  H   GLN A 250      14.484  45.429   5.881  1.00  0.00           H  
ATOM   2502  HA  GLN A 250      13.201  44.349   3.505  1.00  0.00           H  
ATOM   2503 1HB  GLN A 250      14.005  46.648   3.504  1.00  0.00           H  
ATOM   2504 2HB  GLN A 250      15.647  46.113   3.829  1.00  0.00           H  
ATOM   2505 1HG  GLN A 250      15.851  46.336   1.595  1.00  0.00           H  
ATOM   2506 2HG  GLN A 250      15.156  44.691   1.587  1.00  0.00           H  
ATOM   2507 1HE2 GLN A 250      12.593  45.656  -0.507  1.00  0.00           H  
ATOM   2508 2HE2 GLN A 250      13.783  44.490  -0.029  1.00  0.00           H  
ATOM   2509  N   ALA A 251      14.531  42.544   2.724  1.00 29.67           N  
ATOM   2510  CA  ALA A 251      15.227  41.380   2.207  1.00 32.95           C  
ATOM   2511  C   ALA A 251      15.338  41.413   0.663  1.00 36.60           C  
ATOM   2512  O   ALA A 251      15.008  42.412   0.026  1.00 33.45           O  
ATOM   2513  CB  ALA A 251      14.523  40.107   2.684  1.00 20.99           C  
ATOM   2514  H   ALA A 251      13.574  42.710   2.444  1.00  0.00           H  
ATOM   2515  HA  ALA A 251      16.246  41.395   2.596  1.00  0.00           H  
ATOM   2516 1HB  ALA A 251      15.047  39.234   2.295  1.00  0.00           H  
ATOM   2517 2HB  ALA A 251      14.525  40.076   3.774  1.00  0.00           H  
ATOM   2518 3HB  ALA A 251      13.495  40.104   2.323  1.00  0.00           H  
ATOM   2519  N   SER A 252      15.805  40.311   0.079  1.00 40.48           N  
ATOM   2520  CA  SER A 252      16.012  40.201  -1.364  1.00 33.46           C  
ATOM   2521  C   SER A 252      15.089  39.116  -1.946  1.00 31.47           C  
ATOM   2522  O   SER A 252      14.842  38.104  -1.298  1.00 34.91           O  
ATOM   2523  CB  SER A 252      17.490  39.898  -1.646  1.00 32.27           C  
ATOM   2524  OG  SER A 252      17.731  39.601  -3.009  1.00 39.21           O  
ATOM   2525  H   SER A 252      16.022  39.521   0.669  1.00  0.00           H  
ATOM   2526  HA  SER A 252      15.748  41.153  -1.826  1.00  0.00           H  
ATOM   2527 1HB  SER A 252      18.099  40.755  -1.359  1.00  0.00           H  
ATOM   2528 2HB  SER A 252      17.810  39.052  -1.038  1.00  0.00           H  
ATOM   2529  HG  SER A 252      16.879  39.662  -3.447  1.00  0.00           H  
ATOM   2530  N   TYR A 253      14.575  39.336  -3.158  1.00 35.27           N  
ATOM   2531  CA  TYR A 253      13.555  38.464  -3.766  1.00 32.81           C  
ATOM   2532  C   TYR A 253      13.837  38.181  -5.246  1.00 31.75           C  
ATOM   2533  O   TYR A 253      14.049  39.102  -6.034  1.00 24.48           O  
ATOM   2534  CB  TYR A 253      12.173  39.109  -3.628  1.00 32.26           C  
ATOM   2535  CG  TYR A 253      12.042  39.988  -2.399  1.00 37.06           C  
ATOM   2536  CD1 TYR A 253      11.926  39.428  -1.134  1.00 39.53           C  
ATOM   2537  CD2 TYR A 253      12.060  41.377  -2.500  1.00 39.28           C  
ATOM   2538  CE1 TYR A 253      11.819  40.219  -0.007  1.00 47.26           C  
ATOM   2539  CE2 TYR A 253      11.947  42.181  -1.376  1.00 45.02           C  
ATOM   2540  CZ  TYR A 253      11.829  41.592  -0.126  1.00 49.08           C  
ATOM   2541  OH  TYR A 253      11.719  42.363   1.013  1.00 45.34           O  
ATOM   2542  H   TYR A 253      14.908  40.138  -3.674  1.00  0.00           H  
ATOM   2543  HA  TYR A 253      13.555  37.511  -3.238  1.00  0.00           H  
ATOM   2544 1HB  TYR A 253      11.965  39.715  -4.511  1.00  0.00           H  
ATOM   2545 2HB  TYR A 253      11.412  38.331  -3.579  1.00  0.00           H  
ATOM   2546  HD1 TYR A 253      11.918  38.345  -1.016  1.00  0.00           H  
ATOM   2547  HD2 TYR A 253      12.165  41.851  -3.476  1.00  0.00           H  
ATOM   2548  HE1 TYR A 253      11.730  39.757   0.976  1.00  0.00           H  
ATOM   2549  HE2 TYR A 253      11.949  43.267  -1.480  1.00  0.00           H  
ATOM   2550  HH  TYR A 253      11.739  43.292   0.773  1.00  0.00           H  
ATOM   2551  N   LYS A 254      13.831  36.909  -5.627  1.00 32.74           N  
ATOM   2552  CA  LYS A 254      14.117  36.541  -7.010  1.00 29.22           C  
ATOM   2553  C   LYS A 254      13.048  35.644  -7.645  1.00 35.54           C  
ATOM   2554  O   LYS A 254      12.486  34.748  -7.004  1.00 30.53           O  
ATOM   2555  CB  LYS A 254      15.472  35.840  -7.141  1.00 22.69           C  
ATOM   2556  CG  LYS A 254      16.682  36.588  -6.652  1.00 27.99           C  
ATOM   2557  CD  LYS A 254      17.918  35.692  -6.838  1.00 28.53           C  
ATOM   2558  CE  LYS A 254      19.189  36.303  -6.267  1.00 27.35           C  
ATOM   2559  NZ  LYS A 254      19.796  37.266  -7.215  1.00 39.03           N  
ATOM   2560  H   LYS A 254      13.628  36.182  -4.956  1.00  0.00           H  
ATOM   2561  HA  LYS A 254      14.147  37.450  -7.611  1.00  0.00           H  
ATOM   2562 1HB  LYS A 254      15.449  34.899  -6.592  1.00  0.00           H  
ATOM   2563 2HB  LYS A 254      15.659  35.604  -8.189  1.00  0.00           H  
ATOM   2564 1HG  LYS A 254      16.793  37.512  -7.220  1.00  0.00           H  
ATOM   2565 2HG  LYS A 254      16.551  36.843  -5.601  1.00  0.00           H  
ATOM   2566 1HD  LYS A 254      17.750  34.734  -6.344  1.00  0.00           H  
ATOM   2567 2HD  LYS A 254      18.078  35.509  -7.900  1.00  0.00           H  
ATOM   2568 1HE  LYS A 254      18.958  36.818  -5.335  1.00  0.00           H  
ATOM   2569 2HE  LYS A 254      19.908  35.513  -6.051  1.00  0.00           H  
ATOM   2570 1HZ  LYS A 254      20.636  37.654  -6.810  1.00  0.00           H  
ATOM   2571 2HZ  LYS A 254      20.027  36.790  -8.076  1.00  0.00           H  
ATOM   2572 3HZ  LYS A 254      19.141  38.009  -7.407  1.00  0.00           H  
ATOM   2573  N   ILE A 255      12.800  35.878  -8.926  1.00 36.90           N  
ATOM   2574  CA  ILE A 255      11.961  34.991  -9.707  1.00 34.38           C  
ATOM   2575  C   ILE A 255      12.813  34.046 -10.565  1.00 34.64           C  
ATOM   2576  O   ILE A 255      13.940  34.372 -10.946  1.00 24.32           O  
ATOM   2577  CB  ILE A 255      11.044  35.778 -10.613  1.00 33.18           C  
ATOM   2578  CG1 ILE A 255      10.481  36.985  -9.871  1.00 21.18           C  
ATOM   2579  CG2 ILE A 255       9.942  34.877 -11.146  1.00 35.23           C  
ATOM   2580  CD1 ILE A 255       9.705  37.943 -10.785  1.00 21.54           C  
ATOM   2581  H   ILE A 255      13.203  36.691  -9.369  1.00  0.00           H  
ATOM   2582  HA  ILE A 255      11.349  34.403  -9.025  1.00  0.00           H  
ATOM   2583  HB  ILE A 255      11.615  36.179 -11.449  1.00  0.00           H  
ATOM   2584 1HG1 ILE A 255       9.816  36.646  -9.077  1.00  0.00           H  
ATOM   2585 2HG1 ILE A 255      11.296  37.536  -9.401  1.00  0.00           H  
ATOM   2586 1HG2 ILE A 255       9.285  35.452 -11.797  1.00  0.00           H  
ATOM   2587 2HG2 ILE A 255      10.384  34.056 -11.709  1.00  0.00           H  
ATOM   2588 3HG2 ILE A 255       9.366  34.475 -10.312  1.00  0.00           H  
ATOM   2589 1HD1 ILE A 255       9.330  38.782 -10.198  1.00  0.00           H  
ATOM   2590 2HD1 ILE A 255      10.368  38.316 -11.568  1.00  0.00           H  
ATOM   2591 3HD1 ILE A 255       8.868  37.415 -11.239  1.00  0.00           H  
ATOM   2592  N   PHE A 256      12.267  32.873 -10.863  1.00 35.71           N  
ATOM   2593  CA  PHE A 256      13.017  31.854 -11.573  1.00 37.82           C  
ATOM   2594  C   PHE A 256      12.174  31.235 -12.674  1.00 43.78           C  
ATOM   2595  O   PHE A 256      10.980  31.000 -12.499  1.00 45.43           O  
ATOM   2596  CB  PHE A 256      13.440  30.750 -10.616  1.00 33.11           C  
ATOM   2597  CG  PHE A 256      14.350  31.200  -9.507  1.00 37.58           C  
ATOM   2598  CD1 PHE A 256      13.831  31.708  -8.326  1.00 41.85           C  
ATOM   2599  CD2 PHE A 256      15.724  31.069  -9.623  1.00 32.28           C  
ATOM   2600  CE1 PHE A 256      14.666  32.089  -7.294  1.00 37.86           C  
ATOM   2601  CE2 PHE A 256      16.560  31.451  -8.593  1.00 29.34           C  
ATOM   2602  CZ  PHE A 256      16.032  31.960  -7.433  1.00 32.75           C  
ATOM   2603  H   PHE A 256      11.313  32.683 -10.593  1.00  0.00           H  
ATOM   2604  HA  PHE A 256      13.912  32.314 -11.995  1.00  0.00           H  
ATOM   2605 1HB  PHE A 256      12.556  30.304 -10.162  1.00  0.00           H  
ATOM   2606 2HB  PHE A 256      13.954  29.965 -11.171  1.00  0.00           H  
ATOM   2607  HD1 PHE A 256      12.751  31.804  -8.216  1.00  0.00           H  
ATOM   2608  HD2 PHE A 256      16.145  30.665 -10.545  1.00  0.00           H  
ATOM   2609  HE1 PHE A 256      14.244  32.490  -6.373  1.00  0.00           H  
ATOM   2610  HE2 PHE A 256      17.640  31.350  -8.701  1.00  0.00           H  
ATOM   2611  HZ  PHE A 256      16.694  32.264  -6.623  1.00  0.00           H  
ATOM   2612  N   ARG A 257      12.800  30.983 -13.816  1.00 39.07           N  
ATOM   2613  CA  ARG A 257      12.171  30.185 -14.849  1.00 32.51           C  
ATOM   2614  C   ARG A 257      12.944  28.888 -14.936  1.00 31.44           C  
ATOM   2615  O   ARG A 257      14.124  28.865 -15.295  1.00 33.09           O  
ATOM   2616  CB  ARG A 257      12.122  30.888 -16.218  1.00 33.30           C  
ATOM   2617  CG  ARG A 257      11.270  30.117 -17.227  1.00 34.25           C  
ATOM   2618  CD  ARG A 257      11.091  30.827 -18.552  1.00 41.90           C  
ATOM   2619  NE  ARG A 257      12.291  30.771 -19.370  1.00 50.30           N  
ATOM   2620  CZ  ARG A 257      13.107  31.804 -19.542  1.00 62.80           C  
ATOM   2621  NH1 ARG A 257      12.826  32.960 -18.956  1.00 73.13           N  
ATOM   2622  NH2 ARG A 257      14.191  31.693 -20.302  1.00 56.86           N  
ATOM   2623  H   ARG A 257      13.729  31.348 -13.974  1.00  0.00           H  
ATOM   2624  HA  ARG A 257      11.141  29.985 -14.552  1.00  0.00           H  
ATOM   2625 1HB  ARG A 257      11.714  31.890 -16.097  1.00  0.00           H  
ATOM   2626 2HB  ARG A 257      13.134  30.991 -16.610  1.00  0.00           H  
ATOM   2627 1HG  ARG A 257      11.737  29.155 -17.439  1.00  0.00           H  
ATOM   2628 2HG  ARG A 257      10.274  29.953 -16.813  1.00  0.00           H  
ATOM   2629 1HD  ARG A 257      10.280  30.360 -19.109  1.00  0.00           H  
ATOM   2630 2HD  ARG A 257      10.852  31.875 -18.373  1.00  0.00           H  
ATOM   2631  HE  ARG A 257      12.508  29.896 -19.828  1.00  0.00           H  
ATOM   2632 1HH1 ARG A 257      11.997  33.049 -18.385  1.00  0.00           H  
ATOM   2633 2HH1 ARG A 257      13.440  33.752 -19.081  1.00  0.00           H  
ATOM   2634 1HH2 ARG A 257      14.401  30.814 -20.757  1.00  0.00           H  
ATOM   2635 2HH2 ARG A 257      14.804  32.484 -20.426  1.00  0.00           H  
ATOM   2636  N   ILE A 258      12.262  27.811 -14.592  1.00 19.90           N  
ATOM   2637  CA  ILE A 258      12.865  26.504 -14.581  1.00 21.01           C  
ATOM   2638  C   ILE A 258      12.313  25.674 -15.737  1.00 26.42           C  
ATOM   2639  O   ILE A 258      11.104  25.619 -15.951  1.00 30.43           O  
ATOM   2640  CB  ILE A 258      12.609  25.825 -13.227  1.00 23.72           C  
ATOM   2641  CG1 ILE A 258      13.231  26.664 -12.108  1.00 26.51           C  
ATOM   2642  CG2 ILE A 258      13.181  24.450 -13.217  1.00 22.36           C  
ATOM   2643  CD1 ILE A 258      12.438  26.687 -10.837  1.00 25.99           C  
ATOM   2644  H   ILE A 258      11.291  27.907 -14.329  1.00  0.00           H  
ATOM   2645  HA  ILE A 258      13.939  26.618 -14.723  1.00  0.00           H  
ATOM   2646  HB  ILE A 258      11.536  25.762 -13.049  1.00  0.00           H  
ATOM   2647 1HG1 ILE A 258      14.225  26.282 -11.876  1.00  0.00           H  
ATOM   2648 2HG1 ILE A 258      13.348  27.693 -12.447  1.00  0.00           H  
ATOM   2649 1HG2 ILE A 258      12.991  23.984 -12.251  1.00  0.00           H  
ATOM   2650 2HG2 ILE A 258      12.716  23.857 -14.004  1.00  0.00           H  
ATOM   2651 3HG2 ILE A 258      14.256  24.503 -13.390  1.00  0.00           H  
ATOM   2652 1HD1 ILE A 258      12.951  27.304 -10.099  1.00  0.00           H  
ATOM   2653 2HD1 ILE A 258      11.449  27.102 -11.033  1.00  0.00           H  
ATOM   2654 3HD1 ILE A 258      12.337  25.673 -10.453  1.00  0.00           H  
ATOM   2655  N   GLU A 259      13.216  25.061 -16.500  1.00 29.31           N  
ATOM   2656  CA  GLU A 259      12.842  24.142 -17.565  1.00 33.74           C  
ATOM   2657  C   GLU A 259      13.486  22.784 -17.337  1.00 36.92           C  
ATOM   2658  O   GLU A 259      14.710  22.689 -17.225  1.00 40.46           O  
ATOM   2659  CB  GLU A 259      13.233  24.700 -18.943  1.00 36.40           C  
ATOM   2660  CG  GLU A 259      12.229  25.713 -19.496  1.00 38.59           C  
ATOM   2661  CD  GLU A 259      12.836  26.659 -20.518  1.00 46.45           C  
ATOM   2662  OE1 GLU A 259      13.772  26.242 -21.238  1.00 51.34           O  
ATOM   2663  OE2 GLU A 259      12.375  27.821 -20.602  1.00 48.61           O  
ATOM   2664  H   GLU A 259      14.194  25.244 -16.329  1.00  0.00           H  
ATOM   2665  HA  GLU A 259      11.759  24.010 -17.544  1.00  0.00           H  
ATOM   2666 1HB  GLU A 259      14.208  25.183 -18.877  1.00  0.00           H  
ATOM   2667 2HB  GLU A 259      13.322  23.879 -19.656  1.00  0.00           H  
ATOM   2668 1HG  GLU A 259      11.405  25.175 -19.965  1.00  0.00           H  
ATOM   2669 2HG  GLU A 259      11.822  26.295 -18.670  1.00  0.00           H  
ATOM   2670  N   LYS A 260      12.654  21.745 -17.263  1.00 37.45           N  
ATOM   2671  CA  LYS A 260      13.115  20.378 -17.006  1.00 39.22           C  
ATOM   2672  C   LYS A 260      13.971  20.321 -15.740  1.00 42.85           C  
ATOM   2673  O   LYS A 260      14.931  19.547 -15.658  1.00 41.85           O  
ATOM   2674  CB  LYS A 260      13.912  19.827 -18.194  1.00 33.38           C  
ATOM   2675  CG  LYS A 260      13.191  19.843 -19.533  1.00 33.24           C  
ATOM   2676  CD  LYS A 260      12.298  18.637 -19.708  1.00 34.62           C  
ATOM   2677  CE  LYS A 260      11.630  18.619 -21.082  1.00 35.64           C  
ATOM   2678  NZ  LYS A 260      10.540  17.579 -21.185  1.00 37.94           N  
ATOM   2679  H   LYS A 260      11.666  21.915 -17.391  1.00  0.00           H  
ATOM   2680  HA  LYS A 260      12.243  19.741 -16.855  1.00  0.00           H  
ATOM   2681 1HB  LYS A 260      14.830  20.403 -18.315  1.00  0.00           H  
ATOM   2682 2HB  LYS A 260      14.198  18.794 -17.994  1.00  0.00           H  
ATOM   2683 1HG  LYS A 260      12.581  20.744 -19.607  1.00  0.00           H  
ATOM   2684 2HG  LYS A 260      13.923  19.855 -20.340  1.00  0.00           H  
ATOM   2685 1HD  LYS A 260      12.887  17.727 -19.592  1.00  0.00           H  
ATOM   2686 2HD  LYS A 260      11.521  18.646 -18.943  1.00  0.00           H  
ATOM   2687 1HE  LYS A 260      11.196  19.596 -21.289  1.00  0.00           H  
ATOM   2688 2HE  LYS A 260      12.378  18.410 -21.847  1.00  0.00           H  
ATOM   2689 1HZ  LYS A 260      10.132  17.607 -22.108  1.00  0.00           H  
ATOM   2690 2HZ  LYS A 260      10.931  16.662 -21.017  1.00  0.00           H  
ATOM   2691 3HZ  LYS A 260       9.826  17.770 -20.496  1.00  0.00           H  
ATOM   2692  N   GLY A 261      13.631  21.159 -14.764  1.00 40.53           N  
ATOM   2693  CA  GLY A 261      14.394  21.243 -13.536  1.00 41.49           C  
ATOM   2694  C   GLY A 261      15.727  21.961 -13.685  1.00 42.35           C  
ATOM   2695  O   GLY A 261      16.554  21.946 -12.776  1.00 43.32           O  
ATOM   2696  H   GLY A 261      12.820  21.750 -14.881  1.00  0.00           H  
ATOM   2697 1HA  GLY A 261      13.809  21.765 -12.779  1.00  0.00           H  
ATOM   2698 2HA  GLY A 261      14.587  20.240 -13.158  1.00  0.00           H  
ATOM   2699  N   LYS A 262      15.956  22.569 -14.842  1.00 38.37           N  
ATOM   2700  CA  LYS A 262      17.121  23.422 -15.011  1.00 37.14           C  
ATOM   2701  C   LYS A 262      16.663  24.876 -14.864  1.00 39.42           C  
ATOM   2702  O   LYS A 262      15.612  25.252 -15.383  1.00 38.74           O  
ATOM   2703  CB  LYS A 262      17.781  23.175 -16.371  1.00 34.13           C  
ATOM   2704  CG  LYS A 262      18.888  24.157 -16.736  1.00 44.12           C  
ATOM   2705  CD  LYS A 262      20.054  24.089 -15.761  1.00 52.73           C  
ATOM   2706  CE  LYS A 262      21.063  25.221 -15.986  1.00 53.14           C  
ATOM   2707  NZ  LYS A 262      22.174  25.181 -14.980  1.00 55.31           N  
ATOM   2708  H   LYS A 262      15.321  22.444 -15.618  1.00  0.00           H  
ATOM   2709  HA  LYS A 262      17.841  23.184 -14.227  1.00  0.00           H  
ATOM   2710 1HB  LYS A 262      18.210  22.173 -16.391  1.00  0.00           H  
ATOM   2711 2HB  LYS A 262      17.026  23.223 -17.156  1.00  0.00           H  
ATOM   2712 1HG  LYS A 262      19.258  23.933 -17.737  1.00  0.00           H  
ATOM   2713 2HG  LYS A 262      18.490  25.171 -16.733  1.00  0.00           H  
ATOM   2714 1HD  LYS A 262      19.679  24.155 -14.739  1.00  0.00           H  
ATOM   2715 2HD  LYS A 262      20.571  23.136 -15.878  1.00  0.00           H  
ATOM   2716 1HE  LYS A 262      21.486  25.137 -16.986  1.00  0.00           H  
ATOM   2717 2HE  LYS A 262      20.553  26.182 -15.911  1.00  0.00           H  
ATOM   2718 1HZ  LYS A 262      22.818  25.939 -15.157  1.00  0.00           H  
ATOM   2719 2HZ  LYS A 262      21.791  25.275 -14.050  1.00  0.00           H  
ATOM   2720 3HZ  LYS A 262      22.664  24.300 -15.054  1.00  0.00           H  
ATOM   2721  N   ILE A 263      17.422  25.682 -14.121  1.00 39.41           N  
ATOM   2722  CA  ILE A 263      17.128  27.108 -14.019  1.00 34.24           C  
ATOM   2723  C   ILE A 263      17.671  27.764 -15.272  1.00 31.27           C  
ATOM   2724  O   ILE A 263      18.849  27.622 -15.589  1.00 34.27           O  
ATOM   2725  CB  ILE A 263      17.777  27.742 -12.777  1.00 35.48           C  
ATOM   2726  CG1 ILE A 263      17.371  26.962 -11.521  1.00 41.24           C  
ATOM   2727  CG2 ILE A 263      17.407  29.231 -12.668  1.00 26.92           C  
ATOM   2728  CD1 ILE A 263      18.045  27.422 -10.245  1.00 42.77           C  
ATOM   2729  H   ILE A 263      18.214  25.306 -13.619  1.00  0.00           H  
ATOM   2730  HA  ILE A 263      16.049  27.232 -13.934  1.00  0.00           H  
ATOM   2731  HB  ILE A 263      18.860  27.654 -12.848  1.00  0.00           H  
ATOM   2732 1HG1 ILE A 263      16.294  27.041 -11.376  1.00  0.00           H  
ATOM   2733 2HG1 ILE A 263      17.605  25.906 -11.657  1.00  0.00           H  
ATOM   2734 1HG2 ILE A 263      17.877  29.659 -11.783  1.00  0.00           H  
ATOM   2735 2HG2 ILE A 263      17.757  29.759 -13.555  1.00  0.00           H  
ATOM   2736 3HG2 ILE A 263      16.325  29.333 -12.590  1.00  0.00           H  
ATOM   2737 1HD1 ILE A 263      17.698  26.814  -9.410  1.00  0.00           H  
ATOM   2738 2HD1 ILE A 263      19.126  27.317 -10.346  1.00  0.00           H  
ATOM   2739 3HD1 ILE A 263      17.797  28.467 -10.059  1.00  0.00           H  
ATOM   2740  N   VAL A 264      16.815  28.453 -16.014  1.00 24.23           N  
ATOM   2741  CA  VAL A 264      17.282  29.063 -17.244  1.00 26.41           C  
ATOM   2742  C   VAL A 264      17.338  30.592 -17.151  1.00 34.18           C  
ATOM   2743  O   VAL A 264      18.099  31.245 -17.870  1.00 39.66           O  
ATOM   2744  CB  VAL A 264      16.485  28.584 -18.451  1.00 20.80           C  
ATOM   2745  CG1 VAL A 264      16.637  27.099 -18.577  1.00 20.57           C  
ATOM   2746  CG2 VAL A 264      15.038  28.966 -18.324  1.00 23.86           C  
ATOM   2747  H   VAL A 264      15.847  28.564 -15.747  1.00  0.00           H  
ATOM   2748  HA  VAL A 264      18.325  28.782 -17.395  1.00  0.00           H  
ATOM   2749  HB  VAL A 264      16.895  29.042 -19.351  1.00  0.00           H  
ATOM   2750 1HG1 VAL A 264      16.069  26.746 -19.439  1.00  0.00           H  
ATOM   2751 2HG1 VAL A 264      17.690  26.851 -18.710  1.00  0.00           H  
ATOM   2752 3HG1 VAL A 264      16.261  26.617 -17.674  1.00  0.00           H  
ATOM   2753 1HG2 VAL A 264      14.490  28.613 -19.198  1.00  0.00           H  
ATOM   2754 2HG2 VAL A 264      14.619  28.512 -17.425  1.00  0.00           H  
ATOM   2755 3HG2 VAL A 264      14.952  30.051 -18.256  1.00  0.00           H  
ATOM   2756  N   LYS A 265      16.564  31.157 -16.234  1.00 30.99           N  
ATOM   2757  CA  LYS A 265      16.598  32.587 -16.040  1.00 34.63           C  
ATOM   2758  C   LYS A 265      16.199  32.936 -14.630  1.00 36.06           C  
ATOM   2759  O   LYS A 265      15.311  32.312 -14.061  1.00 37.70           O  
ATOM   2760  CB  LYS A 265      15.666  33.290 -17.025  1.00 34.87           C  
ATOM   2761  CG  LYS A 265      15.760  34.812 -16.994  1.00 27.33           C  
ATOM   2762  CD  LYS A 265      14.860  35.435 -18.052  1.00 25.61           C  
ATOM   2763  CE  LYS A 265      15.345  36.825 -18.452  1.00 30.65           C  
ATOM   2764  NZ  LYS A 265      14.586  37.291 -19.650  1.00 31.10           N  
ATOM   2765  H   LYS A 265      15.945  30.598 -15.665  1.00  0.00           H  
ATOM   2766  HA  LYS A 265      17.616  32.936 -16.217  1.00  0.00           H  
ATOM   2767 1HB  LYS A 265      15.892  32.959 -18.039  1.00  0.00           H  
ATOM   2768 2HB  LYS A 265      14.634  33.011 -16.812  1.00  0.00           H  
ATOM   2769 1HG  LYS A 265      15.460  35.175 -16.010  1.00  0.00           H  
ATOM   2770 2HG  LYS A 265      16.790  35.117 -17.176  1.00  0.00           H  
ATOM   2771 1HD  LYS A 265      14.843  34.798 -18.938  1.00  0.00           H  
ATOM   2772 2HD  LYS A 265      13.844  35.515 -17.665  1.00  0.00           H  
ATOM   2773 1HE  LYS A 265      15.196  37.515 -17.622  1.00  0.00           H  
ATOM   2774 2HE  LYS A 265      16.411  36.787 -18.676  1.00  0.00           H  
ATOM   2775 1HZ  LYS A 265      14.907  38.212 -19.916  1.00  0.00           H  
ATOM   2776 2HZ  LYS A 265      14.736  36.649 -20.415  1.00  0.00           H  
ATOM   2777 3HZ  LYS A 265      13.601  37.329 -19.431  1.00  0.00           H  
ATOM   2778  N   SER A 266      16.862  33.947 -14.080  1.00 32.24           N  
ATOM   2779  CA  SER A 266      16.543  34.444 -12.759  1.00 35.30           C  
ATOM   2780  C   SER A 266      16.669  35.959 -12.747  1.00 47.84           C  
ATOM   2781  O   SER A 266      17.616  36.521 -13.304  1.00 53.50           O  
ATOM   2782  CB  SER A 266      17.464  33.820 -11.717  1.00 35.89           C  
ATOM   2783  OG  SER A 266      17.183  34.326 -10.424  1.00 47.28           O  
ATOM   2784  H   SER A 266      17.610  34.381 -14.601  1.00  0.00           H  
ATOM   2785  HA  SER A 266      15.514  34.168 -12.524  1.00  0.00           H  
ATOM   2786 1HB  SER A 266      17.339  32.737 -11.722  1.00  0.00           H  
ATOM   2787 2HB  SER A 266      18.501  34.030 -11.976  1.00  0.00           H  
ATOM   2788  HG  SER A 266      16.464  34.952 -10.535  1.00  0.00           H  
ATOM   2789  N   VAL A 267      15.703  36.612 -12.106  1.00 47.71           N  
ATOM   2790  CA  VAL A 267      15.658  38.069 -11.998  1.00 45.17           C  
ATOM   2791  C   VAL A 267      15.502  38.471 -10.525  1.00 43.67           C  
ATOM   2792  O   VAL A 267      14.715  37.867  -9.797  1.00 47.65           O  
ATOM   2793  CB  VAL A 267      14.462  38.631 -12.816  1.00 37.61           C  
ATOM   2794  CG1 VAL A 267      13.737  39.741 -12.061  1.00 44.61           C  
ATOM   2795  CG2 VAL A 267      14.900  39.095 -14.198  1.00 25.81           C  
ATOM   2796  H   VAL A 267      14.971  36.064 -11.678  1.00  0.00           H  
ATOM   2797  HA  VAL A 267      16.584  38.475 -12.406  1.00  0.00           H  
ATOM   2798  HB  VAL A 267      13.712  37.848 -12.932  1.00  0.00           H  
ATOM   2799 1HG1 VAL A 267      12.906  40.109 -12.664  1.00  0.00           H  
ATOM   2800 2HG1 VAL A 267      13.354  39.349 -11.118  1.00  0.00           H  
ATOM   2801 3HG1 VAL A 267      14.430  40.558 -11.861  1.00  0.00           H  
ATOM   2802 1HG2 VAL A 267      14.038  39.481 -14.742  1.00  0.00           H  
ATOM   2803 2HG2 VAL A 267      15.648  39.882 -14.098  1.00  0.00           H  
ATOM   2804 3HG2 VAL A 267      15.327  38.255 -14.746  1.00  0.00           H  
ATOM   2805  N   GLU A 268      16.254  39.473 -10.075  1.00 40.57           N  
ATOM   2806  CA  GLU A 268      16.031  40.021  -8.736  1.00 33.03           C  
ATOM   2807  C   GLU A 268      15.014  41.172  -8.769  1.00 36.23           C  
ATOM   2808  O   GLU A 268      15.200  42.164  -9.475  1.00 34.19           O  
ATOM   2809  CB  GLU A 268      17.335  40.457  -8.066  1.00 24.83           C  
ATOM   2810  CG  GLU A 268      17.106  40.993  -6.658  1.00 43.56           C  
ATOM   2811  CD  GLU A 268      18.381  41.149  -5.848  1.00 55.51           C  
ATOM   2812  OE1 GLU A 268      19.325  40.353  -6.047  1.00 54.71           O  
ATOM   2813  OE2 GLU A 268      18.433  42.074  -5.003  1.00 63.50           O  
ATOM   2814  H   GLU A 268      16.985  39.864 -10.652  1.00  0.00           H  
ATOM   2815  HA  GLU A 268      15.580  39.246  -8.116  1.00  0.00           H  
ATOM   2816 1HB  GLU A 268      18.020  39.611  -8.017  1.00  0.00           H  
ATOM   2817 2HB  GLU A 268      17.812  41.231  -8.667  1.00  0.00           H  
ATOM   2818 1HG  GLU A 268      16.620  41.966  -6.725  1.00  0.00           H  
ATOM   2819 2HG  GLU A 268      16.435  40.318  -6.128  1.00  0.00           H  
ATOM   2820  N   MET A 269      13.921  41.013  -8.031  1.00 35.75           N  
ATOM   2821  CA  MET A 269      12.909  42.057  -7.934  1.00 32.79           C  
ATOM   2822  C   MET A 269      13.491  43.315  -7.288  1.00 37.39           C  
ATOM   2823  O   MET A 269      14.139  43.251  -6.248  1.00 31.41           O  
ATOM   2824  CB  MET A 269      11.698  41.559  -7.149  1.00 37.88           C  
ATOM   2825  CG  MET A 269      10.830  40.581  -7.947  1.00 52.14           C  
ATOM   2826  SD  MET A 269       9.832  39.423  -6.967  1.00 54.91           S  
ATOM   2827  CE  MET A 269       8.862  40.564  -6.005  1.00 38.01           C  
ATOM   2828  H   MET A 269      13.787  40.149  -7.525  1.00  0.00           H  
ATOM   2829  HA  MET A 269      12.586  42.320  -8.941  1.00  0.00           H  
ATOM   2830 1HB  MET A 269      12.033  41.064  -6.238  1.00  0.00           H  
ATOM   2831 2HB  MET A 269      11.082  42.409  -6.852  1.00  0.00           H  
ATOM   2832 1HG  MET A 269      10.137  41.139  -8.575  1.00  0.00           H  
ATOM   2833 2HG  MET A 269      11.465  39.977  -8.595  1.00  0.00           H  
ATOM   2834 1HE  MET A 269       8.193  40.009  -5.348  1.00  0.00           H  
ATOM   2835 2HE  MET A 269       9.525  41.189  -5.406  1.00  0.00           H  
ATOM   2836 3HE  MET A 269       8.274  41.194  -6.673  1.00  0.00           H  
ATOM   2837  N   ASN A 270      13.295  44.446  -7.956  1.00 45.13           N  
ATOM   2838  CA  ASN A 270      13.625  45.745  -7.407  1.00 47.42           C  
ATOM   2839  C   ASN A 270      12.393  46.201  -6.652  1.00 55.52           C  
ATOM   2840  O   ASN A 270      11.453  46.744  -7.238  1.00 59.38           O  
ATOM   2841  CB  ASN A 270      13.968  46.729  -8.529  1.00 49.47           C  
ATOM   2842  CG  ASN A 270      14.121  48.163  -8.032  1.00 55.77           C  
ATOM   2843  OD1 ASN A 270      14.564  48.396  -6.905  1.00 64.44           O  
ATOM   2844  ND2 ASN A 270      13.749  49.132  -8.874  1.00 45.52           N  
ATOM   2845  H   ASN A 270      12.898  44.390  -8.883  1.00  0.00           H  
ATOM   2846  HA  ASN A 270      14.498  45.636  -6.761  1.00  0.00           H  
ATOM   2847 1HB  ASN A 270      14.898  46.424  -9.010  1.00  0.00           H  
ATOM   2848 2HB  ASN A 270      13.185  46.704  -9.287  1.00  0.00           H  
ATOM   2849 1HD2 ASN A 270      13.828  50.090  -8.600  1.00  0.00           H  
ATOM   2850 2HD2 ASN A 270      13.391  48.898  -9.778  1.00  0.00           H  
ATOM   2851  N   ALA A 271      12.382  45.939  -5.352  1.00 54.77           N  
ATOM   2852  CA  ALA A 271      11.216  46.214  -4.528  1.00 43.42           C  
ATOM   2853  C   ALA A 271      11.617  46.887  -3.234  1.00 42.14           C  
ATOM   2854  O   ALA A 271      11.452  46.300  -2.165  1.00 48.43           O  
ATOM   2855  CB  ALA A 271      10.468  44.921  -4.229  1.00 35.33           C  
ATOM   2856  H   ALA A 271      13.204  45.538  -4.923  1.00  0.00           H  
ATOM   2857  HA  ALA A 271      10.559  46.884  -5.083  1.00  0.00           H  
ATOM   2858 1HB  ALA A 271       9.597  45.139  -3.612  1.00  0.00           H  
ATOM   2859 2HB  ALA A 271      10.145  44.464  -5.164  1.00  0.00           H  
ATOM   2860 3HB  ALA A 271      11.126  44.235  -3.698  1.00  0.00           H  
ATOM   2861  N   PRO A 272      12.146  48.121  -3.320  1.00 38.54           N  
ATOM   2862  CA  PRO A 272      12.508  48.858  -2.103  1.00 29.04           C  
ATOM   2863  C   PRO A 272      11.263  49.131  -1.286  1.00 28.48           C  
ATOM   2864  O   PRO A 272      10.308  49.699  -1.828  1.00 31.55           O  
ATOM   2865  CB  PRO A 272      13.083  50.173  -2.643  1.00 30.88           C  
ATOM   2866  CG  PRO A 272      12.505  50.319  -4.005  1.00 30.11           C  
ATOM   2867  CD  PRO A 272      12.349  48.927  -4.539  1.00 33.18           C  
ATOM   2868  HA  PRO A 272      13.275  48.294  -1.552  1.00  0.00           H  
ATOM   2869 1HB  PRO A 272      12.805  51.006  -1.980  1.00  0.00           H  
ATOM   2870 2HB  PRO A 272      14.181  50.126  -2.657  1.00  0.00           H  
ATOM   2871 1HG  PRO A 272      11.543  50.849  -3.956  1.00  0.00           H  
ATOM   2872 2HG  PRO A 272      13.170  50.927  -4.637  1.00  0.00           H  
ATOM   2873 1HD  PRO A 272      11.473  48.885  -5.204  1.00  0.00           H  
ATOM   2874 2HD  PRO A 272      13.261  48.637  -5.081  1.00  0.00           H  
ATOM   2875  N   ASN A 273      11.267  48.690  -0.030  1.00 27.57           N  
ATOM   2876  CA  ASN A 273      10.152  48.891   0.909  1.00 33.94           C  
ATOM   2877  C   ASN A 273       8.979  47.887   0.766  1.00 47.25           C  
ATOM   2878  O   ASN A 273       7.957  47.978   1.460  1.00 43.36           O  
ATOM   2879  CB  ASN A 273       9.669  50.349   0.909  1.00 34.72           C  
ATOM   2880  CG  ASN A 273       9.163  50.787   2.253  1.00 47.96           C  
ATOM   2881  OD1 ASN A 273       9.900  50.755   3.240  1.00 49.41           O  
ATOM   2882  ND2 ASN A 273       7.894  51.203   2.308  1.00 53.78           N  
ATOM   2883  H   ASN A 273      12.088  48.192   0.282  1.00  0.00           H  
ATOM   2884  HA  ASN A 273      10.498  48.648   1.915  1.00  0.00           H  
ATOM   2885 1HB  ASN A 273      10.488  51.005   0.611  1.00  0.00           H  
ATOM   2886 2HB  ASN A 273       8.871  50.469   0.177  1.00  0.00           H  
ATOM   2887 1HD2 ASN A 273       7.504  51.506   3.179  1.00  0.00           H  
ATOM   2888 2HD2 ASN A 273       7.334  51.212   1.480  1.00  0.00           H  
ATOM   2889  N   TYR A 274       9.146  46.920  -0.127  1.00 43.13           N  
ATOM   2890  CA  TYR A 274       8.260  45.765  -0.167  1.00 42.53           C  
ATOM   2891  C   TYR A 274       8.926  44.594   0.577  1.00 41.74           C  
ATOM   2892  O   TYR A 274      10.156  44.524   0.660  1.00 42.18           O  
ATOM   2893  CB  TYR A 274       7.983  45.351  -1.614  1.00 45.45           C  
ATOM   2894  CG  TYR A 274       7.031  46.228  -2.406  1.00 49.60           C  
ATOM   2895  CD1 TYR A 274       7.243  47.589  -2.544  1.00 52.46           C  
ATOM   2896  CD2 TYR A 274       5.947  45.671  -3.072  1.00 52.94           C  
ATOM   2897  CE1 TYR A 274       6.380  48.372  -3.292  1.00 58.92           C  
ATOM   2898  CE2 TYR A 274       5.084  46.443  -3.820  1.00 53.94           C  
ATOM   2899  CZ  TYR A 274       5.303  47.791  -3.927  1.00 61.82           C  
ATOM   2900  OH  TYR A 274       4.438  48.556  -4.671  1.00 71.13           O  
ATOM   2901  H   TYR A 274       9.902  46.984  -0.794  1.00  0.00           H  
ATOM   2902  HA  TYR A 274       7.315  46.038   0.303  1.00  0.00           H  
ATOM   2903 1HB  TYR A 274       8.921  45.326  -2.171  1.00  0.00           H  
ATOM   2904 2HB  TYR A 274       7.566  44.344  -1.630  1.00  0.00           H  
ATOM   2905  HD1 TYR A 274       8.099  48.059  -2.060  1.00  0.00           H  
ATOM   2906  HD2 TYR A 274       5.762  44.599  -3.009  1.00  0.00           H  
ATOM   2907  HE1 TYR A 274       6.561  49.442  -3.390  1.00  0.00           H  
ATOM   2908  HE2 TYR A 274       4.234  45.980  -4.322  1.00  0.00           H  
ATOM   2909  HH  TYR A 274       3.751  47.994  -5.038  1.00  0.00           H  
ATOM   2910  N   HIS A 275       8.113  43.693   1.122  1.00 22.11           N  
ATOM   2911  CA  HIS A 275       8.595  42.433   1.689  1.00 25.89           C  
ATOM   2912  C   HIS A 275       7.781  41.288   1.113  1.00 30.92           C  
ATOM   2913  O   HIS A 275       6.543  41.333   1.138  1.00 30.51           O  
ATOM   2914  CB  HIS A 275       8.447  42.446   3.200  1.00 21.72           C  
ATOM   2915  CG  HIS A 275       9.328  41.465   3.913  1.00 37.41           C  
ATOM   2916  ND1 HIS A 275       8.830  40.390   4.612  1.00 48.97           N  
ATOM   2917  CD2 HIS A 275      10.671  41.424   4.066  1.00 37.38           C  
ATOM   2918  CE1 HIS A 275       9.829  39.714   5.157  1.00 43.61           C  
ATOM   2919  NE2 HIS A 275      10.958  40.325   4.843  1.00 41.64           N  
ATOM   2920  H   HIS A 275       7.123  43.894   1.141  1.00  0.00           H  
ATOM   2921  HA  HIS A 275       9.651  42.308   1.451  1.00  0.00           H  
ATOM   2922 1HB  HIS A 275       8.678  43.442   3.580  1.00  0.00           H  
ATOM   2923 2HB  HIS A 275       7.414  42.225   3.467  1.00  0.00           H  
ATOM   2924  HD2 HIS A 275      11.392  42.129   3.651  1.00  0.00           H  
ATOM   2925  HE1 HIS A 275       9.733  38.811   5.759  1.00  0.00           H  
ATOM   2926  HE2 HIS A 275      11.884  40.035   5.124  1.00  0.00           H  
ATOM   2927  N   TYR A 276       8.474  40.271   0.597  1.00 34.67           N  
ATOM   2928  CA  TYR A 276       7.833  39.100  -0.020  1.00 37.27           C  
ATOM   2929  C   TYR A 276       8.238  37.774   0.609  1.00 20.59           C  
ATOM   2930  O   TYR A 276       9.405  37.471   0.712  1.00 36.88           O  
ATOM   2931  CB  TYR A 276       8.191  39.009  -1.497  1.00 34.48           C  
ATOM   2932  CG  TYR A 276       7.526  40.007  -2.396  1.00 35.83           C  
ATOM   2933  CD1 TYR A 276       8.058  41.278  -2.558  1.00 40.77           C  
ATOM   2934  CD2 TYR A 276       6.394  39.667  -3.122  1.00 27.85           C  
ATOM   2935  CE1 TYR A 276       7.463  42.198  -3.403  1.00 36.60           C  
ATOM   2936  CE2 TYR A 276       5.795  40.571  -3.962  1.00 28.25           C  
ATOM   2937  CZ  TYR A 276       6.336  41.839  -4.100  1.00 32.79           C  
ATOM   2938  OH  TYR A 276       5.754  42.753  -4.945  1.00 37.60           O  
ATOM   2939  H   TYR A 276       9.482  40.316   0.637  1.00  0.00           H  
ATOM   2940  HA  TYR A 276       6.752  39.210   0.069  1.00  0.00           H  
ATOM   2941 1HB  TYR A 276       9.268  39.137  -1.619  1.00  0.00           H  
ATOM   2942 2HB  TYR A 276       7.934  38.020  -1.874  1.00  0.00           H  
ATOM   2943  HD1 TYR A 276       8.959  41.565  -2.016  1.00  0.00           H  
ATOM   2944  HD2 TYR A 276       5.966  38.668  -3.030  1.00  0.00           H  
ATOM   2945  HE1 TYR A 276       7.896  43.191  -3.517  1.00  0.00           H  
ATOM   2946  HE2 TYR A 276       4.898  40.291  -4.515  1.00  0.00           H  
ATOM   2947  HH  TYR A 276       4.985  42.358  -5.362  1.00  0.00           H  
ATOM   2948  N   GLU A 277       7.267  36.968   0.998  1.00 32.37           N  
ATOM   2949  CA  GLU A 277       7.558  35.620   1.473  1.00 35.17           C  
ATOM   2950  C   GLU A 277       6.448  34.658   1.062  1.00 42.26           C  
ATOM   2951  O   GLU A 277       5.299  35.080   0.893  1.00 43.74           O  
ATOM   2952  CB  GLU A 277       7.717  35.599   2.991  1.00 34.82           C  
ATOM   2953  CG  GLU A 277       9.048  36.117   3.492  1.00 47.14           C  
ATOM   2954  CD  GLU A 277       9.195  35.982   4.999  1.00 58.59           C  
ATOM   2955  OE1 GLU A 277       8.169  35.739   5.678  1.00 58.97           O  
ATOM   2956  OE2 GLU A 277      10.338  36.118   5.499  1.00 57.12           O  
ATOM   2957  H   GLU A 277       6.308  37.282   0.967  1.00  0.00           H  
ATOM   2958  HA  GLU A 277       8.496  35.290   1.024  1.00  0.00           H  
ATOM   2959 1HB  GLU A 277       6.932  36.202   3.447  1.00  0.00           H  
ATOM   2960 2HB  GLU A 277       7.599  34.578   3.355  1.00  0.00           H  
ATOM   2961 1HG  GLU A 277       9.849  35.561   3.006  1.00  0.00           H  
ATOM   2962 2HG  GLU A 277       9.147  37.164   3.210  1.00  0.00           H  
ATOM   2963  N   GLU A 278       6.813  33.382   0.893  1.00 36.86           N  
ATOM   2964  CA  GLU A 278       5.863  32.282   0.688  1.00 31.20           C  
ATOM   2965  C   GLU A 278       4.711  32.628  -0.242  1.00 33.00           C  
ATOM   2966  O   GLU A 278       3.547  32.621   0.157  1.00 31.04           O  
ATOM   2967  CB  GLU A 278       5.298  31.825   2.025  1.00 27.30           C  
ATOM   2968  CG  GLU A 278       6.337  31.291   2.964  1.00 33.19           C  
ATOM   2969  CD  GLU A 278       5.828  31.229   4.381  1.00 49.99           C  
ATOM   2970  OE1 GLU A 278       5.013  32.109   4.734  1.00 52.69           O  
ATOM   2971  OE2 GLU A 278       6.226  30.303   5.136  1.00 55.73           O  
ATOM   2972  H   GLU A 278       7.803  33.181   0.910  1.00  0.00           H  
ATOM   2973  HA  GLU A 278       6.394  31.449   0.226  1.00  0.00           H  
ATOM   2974 1HB  GLU A 278       4.793  32.660   2.512  1.00  0.00           H  
ATOM   2975 2HB  GLU A 278       4.554  31.046   1.858  1.00  0.00           H  
ATOM   2976 1HG  GLU A 278       6.627  30.293   2.638  1.00  0.00           H  
ATOM   2977 2HG  GLU A 278       7.218  31.930   2.915  1.00  0.00           H  
ATOM   2978  N   CYS A 279       5.049  32.934  -1.485  1.00 37.15           N  
ATOM   2979  CA  CYS A 279       4.068  33.395  -2.447  1.00 32.12           C  
ATOM   2980  C   CYS A 279       3.158  32.268  -2.896  1.00 36.84           C  
ATOM   2981  O   CYS A 279       3.573  31.117  -3.021  1.00 33.85           O  
ATOM   2982  CB  CYS A 279       4.771  34.000  -3.658  1.00 32.71           C  
ATOM   2983  SG  CYS A 279       5.974  35.287  -3.246  1.00 40.67           S  
ATOM   2984  H   CYS A 279       6.013  32.845  -1.770  1.00  0.00           H  
ATOM   2985  HA  CYS A 279       3.454  34.162  -1.975  1.00  0.00           H  
ATOM   2986 1HB  CYS A 279       5.291  33.215  -4.207  1.00  0.00           H  
ATOM   2987 2HB  CYS A 279       4.030  34.434  -4.330  1.00  0.00           H  
ATOM   2988  N   SER A 280       1.904  32.618  -3.131  1.00 38.80           N  
ATOM   2989  CA  SER A 280       0.976  31.701  -3.746  1.00 38.18           C  
ATOM   2990  C   SER A 280       0.832  32.130  -5.194  1.00 37.72           C  
ATOM   2991  O   SER A 280       0.296  33.194  -5.483  1.00 37.29           O  
ATOM   2992  CB  SER A 280      -0.357  31.730  -3.013  1.00 39.37           C  
ATOM   2993  OG  SER A 280      -0.197  31.246  -1.692  1.00 37.81           O  
ATOM   2994  H   SER A 280       1.587  33.542  -2.877  1.00  0.00           H  
ATOM   2995  HA  SER A 280       1.390  30.694  -3.681  1.00  0.00           H  
ATOM   2996 1HB  SER A 280      -0.739  32.750  -2.994  1.00  0.00           H  
ATOM   2997 2HB  SER A 280      -1.081  31.120  -3.551  1.00  0.00           H  
ATOM   2998  HG  SER A 280       0.732  31.020  -1.603  1.00  0.00           H  
ATOM   2999  N   CYS A 281       1.333  31.293  -6.098  1.00 34.20           N  
ATOM   3000  CA  CYS A 281       1.452  31.654  -7.499  1.00 27.75           C  
ATOM   3001  C   CYS A 281       0.605  30.755  -8.371  1.00 39.99           C  
ATOM   3002  O   CYS A 281       0.616  29.536  -8.214  1.00 43.79           O  
ATOM   3003  CB  CYS A 281       2.909  31.564  -7.944  1.00 26.69           C  
ATOM   3004  SG  CYS A 281       4.066  32.584  -6.997  1.00 28.49           S  
ATOM   3005  H   CYS A 281       1.638  30.378  -5.798  1.00  0.00           H  
ATOM   3006  HA  CYS A 281       1.111  32.682  -7.621  1.00  0.00           H  
ATOM   3007 1HB  CYS A 281       3.249  30.531  -7.873  1.00  0.00           H  
ATOM   3008 2HB  CYS A 281       2.989  31.863  -8.989  1.00  0.00           H  
ATOM   3009  N   TYR A 282      -0.125  31.374  -9.297  1.00 49.02           N  
ATOM   3010  CA  TYR A 282      -1.010  30.659 -10.213  1.00 40.89           C  
ATOM   3011  C   TYR A 282      -0.868  31.216 -11.620  1.00 33.04           C  
ATOM   3012  O   TYR A 282      -0.609  32.404 -11.793  1.00 39.17           O  
ATOM   3013  CB  TYR A 282      -2.470  30.746  -9.741  1.00 35.54           C  
ATOM   3014  CG  TYR A 282      -3.067  32.140  -9.722  1.00 27.61           C  
ATOM   3015  CD1 TYR A 282      -3.667  32.674 -10.852  1.00 26.39           C  
ATOM   3016  CD2 TYR A 282      -3.042  32.914  -8.573  1.00 29.48           C  
ATOM   3017  CE1 TYR A 282      -4.210  33.941 -10.836  1.00 31.15           C  
ATOM   3018  CE2 TYR A 282      -3.602  34.189  -8.547  1.00 20.49           C  
ATOM   3019  CZ  TYR A 282      -4.179  34.691  -9.681  1.00 33.69           C  
ATOM   3020  OH  TYR A 282      -4.730  35.952  -9.679  1.00 39.28           O  
ATOM   3021  H   TYR A 282      -0.058  32.380  -9.362  1.00  0.00           H  
ATOM   3022  HA  TYR A 282      -0.714  29.609 -10.230  1.00  0.00           H  
ATOM   3023 1HB  TYR A 282      -3.099  30.133 -10.389  1.00  0.00           H  
ATOM   3024 2HB  TYR A 282      -2.551  30.345  -8.732  1.00  0.00           H  
ATOM   3025  HD1 TYR A 282      -3.714  32.091 -11.772  1.00  0.00           H  
ATOM   3026  HD2 TYR A 282      -2.578  32.527  -7.666  1.00  0.00           H  
ATOM   3027  HE1 TYR A 282      -4.678  34.344 -11.734  1.00  0.00           H  
ATOM   3028  HE2 TYR A 282      -3.576  34.777  -7.629  1.00  0.00           H  
ATOM   3029  HH  TYR A 282      -4.627  36.344  -8.809  1.00  0.00           H  
ATOM   3030  N   PRO A 283      -1.013  30.356 -12.635  1.00 30.29           N  
ATOM   3031  CA  PRO A 283      -0.918  30.835 -14.013  1.00 28.63           C  
ATOM   3032  C   PRO A 283      -2.255  31.394 -14.449  1.00 28.59           C  
ATOM   3033  O   PRO A 283      -3.284  31.015 -13.893  1.00 32.98           O  
ATOM   3034  CB  PRO A 283      -0.581  29.568 -14.790  1.00 23.12           C  
ATOM   3035  CG  PRO A 283      -1.259  28.502 -14.023  1.00 29.58           C  
ATOM   3036  CD  PRO A 283      -1.150  28.892 -12.575  1.00 33.96           C  
ATOM   3037  HA  PRO A 283      -0.103  31.570 -14.084  1.00  0.00           H  
ATOM   3038 1HB  PRO A 283      -0.944  29.654 -15.825  1.00  0.00           H  
ATOM   3039 2HB  PRO A 283       0.510  29.438 -14.843  1.00  0.00           H  
ATOM   3040 1HG  PRO A 283      -2.307  28.412 -14.343  1.00  0.00           H  
ATOM   3041 2HG  PRO A 283      -0.782  27.530 -14.220  1.00  0.00           H  
ATOM   3042 1HD  PRO A 283      -2.065  28.590 -12.044  1.00  0.00           H  
ATOM   3043 2HD  PRO A 283      -0.267  28.411 -12.131  1.00  0.00           H  
ATOM   3044  N   ASP A 284      -2.234  32.286 -15.429  1.00 23.30           N  
ATOM   3045  CA  ASP A 284      -3.428  33.001 -15.862  1.00 25.74           C  
ATOM   3046  C   ASP A 284      -3.102  33.769 -17.139  1.00 30.39           C  
ATOM   3047  O   ASP A 284      -2.407  34.792 -17.124  1.00 39.29           O  
ATOM   3048  CB  ASP A 284      -3.927  33.955 -14.761  1.00 34.92           C  
ATOM   3049  CG  ASP A 284      -5.129  34.796 -15.195  1.00 46.76           C  
ATOM   3050  OD1 ASP A 284      -6.020  34.272 -15.898  1.00 53.15           O  
ATOM   3051  OD2 ASP A 284      -5.184  35.987 -14.823  1.00 47.52           O  
ATOM   3052  H   ASP A 284      -1.354  32.474 -15.888  1.00  0.00           H  
ATOM   3053  HA  ASP A 284      -4.212  32.272 -16.068  1.00  0.00           H  
ATOM   3054 1HB  ASP A 284      -4.207  33.378 -13.880  1.00  0.00           H  
ATOM   3055 2HB  ASP A 284      -3.119  34.627 -14.470  1.00  0.00           H  
ATOM   3056  N   SER A 285      -3.601  33.244 -18.244  1.00 26.84           N  
ATOM   3057  CA  SER A 285      -3.395  33.828 -19.552  1.00 22.15           C  
ATOM   3058  C   SER A 285      -1.914  33.989 -19.869  1.00 29.52           C  
ATOM   3059  O   SER A 285      -1.478  35.072 -20.273  1.00 27.60           O  
ATOM   3060  CB  SER A 285      -4.145  35.149 -19.657  1.00 26.76           C  
ATOM   3061  OG  SER A 285      -5.492  34.978 -19.255  1.00 27.58           O  
ATOM   3062  H   SER A 285      -4.148  32.399 -18.163  1.00  0.00           H  
ATOM   3063  HA  SER A 285      -3.785  33.141 -20.304  1.00  0.00           H  
ATOM   3064 1HB  SER A 285      -3.659  35.894 -19.027  1.00  0.00           H  
ATOM   3065 2HB  SER A 285      -4.103  35.510 -20.683  1.00  0.00           H  
ATOM   3066  HG  SER A 285      -5.582  34.052 -19.017  1.00  0.00           H  
ATOM   3067  N   SER A 286      -1.163  32.894 -19.681  1.00 28.14           N  
ATOM   3068  CA  SER A 286       0.269  32.779 -20.035  1.00 34.39           C  
ATOM   3069  C   SER A 286       1.181  33.682 -19.204  1.00 40.45           C  
ATOM   3070  O   SER A 286       2.363  33.840 -19.518  1.00 40.45           O  
ATOM   3071  CB  SER A 286       0.523  33.040 -21.525  1.00 26.84           C  
ATOM   3072  OG  SER A 286      -0.469  32.448 -22.333  1.00 30.22           O  
ATOM   3073  H   SER A 286      -1.633  32.103 -19.265  1.00  0.00           H  
ATOM   3074  HA  SER A 286       0.600  31.764 -19.813  1.00  0.00           H  
ATOM   3075 1HB  SER A 286       0.544  34.114 -21.709  1.00  0.00           H  
ATOM   3076 2HB  SER A 286       1.499  32.642 -21.802  1.00  0.00           H  
ATOM   3077  HG  SER A 286      -1.078  32.015 -21.730  1.00  0.00           H  
ATOM   3078  N   GLU A 287       0.627  34.273 -18.150  1.00 35.00           N  
ATOM   3079  CA  GLU A 287       1.416  35.104 -17.263  1.00 42.05           C  
ATOM   3080  C   GLU A 287       1.213  34.712 -15.800  1.00 39.28           C  
ATOM   3081  O   GLU A 287       0.151  34.233 -15.414  1.00 40.64           O  
ATOM   3082  CB  GLU A 287       1.099  36.576 -17.513  1.00 48.40           C  
ATOM   3083  CG  GLU A 287       1.553  37.036 -18.892  1.00 56.38           C  
ATOM   3084  CD  GLU A 287       1.202  38.480 -19.193  1.00 62.09           C  
ATOM   3085  OE1 GLU A 287       0.500  39.113 -18.375  1.00 68.10           O  
ATOM   3086  OE2 GLU A 287       1.627  38.978 -20.257  1.00 57.92           O  
ATOM   3087  H   GLU A 287      -0.357  34.145 -17.959  1.00  0.00           H  
ATOM   3088  HA  GLU A 287       2.472  34.929 -17.472  1.00  0.00           H  
ATOM   3089 1HB  GLU A 287       0.024  36.738 -17.420  1.00  0.00           H  
ATOM   3090 2HB  GLU A 287       1.588  37.188 -16.755  1.00  0.00           H  
ATOM   3091 1HG  GLU A 287       2.634  36.920 -18.964  1.00  0.00           H  
ATOM   3092 2HG  GLU A 287       1.096  36.396 -19.645  1.00  0.00           H  
ATOM   3093  N   ILE A 288       2.240  34.903 -14.987  1.00 35.68           N  
ATOM   3094  CA  ILE A 288       2.175  34.451 -13.601  1.00 45.05           C  
ATOM   3095  C   ILE A 288       1.790  35.557 -12.633  1.00 43.32           C  
ATOM   3096  O   ILE A 288       2.283  36.681 -12.724  1.00 46.48           O  
ATOM   3097  CB  ILE A 288       3.511  33.836 -13.145  1.00 44.70           C  
ATOM   3098  CG1 ILE A 288       3.990  32.825 -14.178  1.00 40.34           C  
ATOM   3099  CG2 ILE A 288       3.355  33.175 -11.777  1.00 43.07           C  
ATOM   3100  CD1 ILE A 288       3.017  31.675 -14.352  1.00 41.34           C  
ATOM   3101  H   ILE A 288       3.077  35.361 -15.316  1.00  0.00           H  
ATOM   3102  HA  ILE A 288       1.404  33.685 -13.522  1.00  0.00           H  
ATOM   3103  HB  ILE A 288       4.267  34.617 -13.077  1.00  0.00           H  
ATOM   3104 1HG1 ILE A 288       4.128  33.323 -15.137  1.00  0.00           H  
ATOM   3105 2HG1 ILE A 288       4.958  32.426 -13.875  1.00  0.00           H  
ATOM   3106 1HG2 ILE A 288       4.308  32.745 -11.470  1.00  0.00           H  
ATOM   3107 2HG2 ILE A 288       3.042  33.921 -11.047  1.00  0.00           H  
ATOM   3108 3HG2 ILE A 288       2.604  32.388 -11.836  1.00  0.00           H  
ATOM   3109 1HD1 ILE A 288       3.403  30.981 -15.098  1.00  0.00           H  
ATOM   3110 2HD1 ILE A 288       2.894  31.155 -13.401  1.00  0.00           H  
ATOM   3111 3HD1 ILE A 288       2.053  32.062 -14.681  1.00  0.00           H  
ATOM   3112  N   THR A 289       0.908  35.224 -11.702  1.00 38.89           N  
ATOM   3113  CA  THR A 289       0.489  36.162 -10.678  1.00 43.57           C  
ATOM   3114  C   THR A 289       0.691  35.525  -9.315  1.00 39.61           C  
ATOM   3115  O   THR A 289       0.162  34.444  -9.046  1.00 38.50           O  
ATOM   3116  CB  THR A 289      -0.992  36.558 -10.835  1.00 49.96           C  
ATOM   3117  OG1 THR A 289      -1.214  37.098 -12.144  1.00 51.72           O  
ATOM   3118  CG2 THR A 289      -1.380  37.589  -9.785  1.00 45.37           C  
ATOM   3119  H   THR A 289       0.517  34.292 -11.705  1.00  0.00           H  
ATOM   3120  HA  THR A 289       1.091  37.066 -10.771  1.00  0.00           H  
ATOM   3121  HB  THR A 289      -1.619  35.674 -10.719  1.00  0.00           H  
ATOM   3122  HG1 THR A 289      -0.389  37.094 -12.635  1.00  0.00           H  
ATOM   3123 1HG2 THR A 289      -2.429  37.857  -9.909  1.00  0.00           H  
ATOM   3124 2HG2 THR A 289      -1.228  37.170  -8.790  1.00  0.00           H  
ATOM   3125 3HG2 THR A 289      -0.762  38.478  -9.902  1.00  0.00           H  
ATOM   3126  N   CYS A 290       1.461  36.204  -8.469  1.00 32.54           N  
ATOM   3127  CA  CYS A 290       1.747  35.740  -7.117  1.00 34.65           C  
ATOM   3128  C   CYS A 290       1.237  36.706  -6.053  1.00 32.09           C  
ATOM   3129  O   CYS A 290       1.473  37.911  -6.123  1.00 36.01           O  
ATOM   3130  CB  CYS A 290       3.252  35.558  -6.926  1.00 34.01           C  
ATOM   3131  SG  CYS A 290       4.000  34.356  -8.012  1.00 41.12           S  
ATOM   3132  H   CYS A 290       1.860  37.076  -8.785  1.00  0.00           H  
ATOM   3133  HA  CYS A 290       1.257  34.778  -6.971  1.00  0.00           H  
ATOM   3134 1HB  CYS A 290       3.758  36.511  -7.086  1.00  0.00           H  
ATOM   3135 2HB  CYS A 290       3.454  35.249  -5.900  1.00  0.00           H  
ATOM   3136  N   VAL A 291       0.537  36.168  -5.066  1.00 26.22           N  
ATOM   3137  CA  VAL A 291       0.154  36.942  -3.898  1.00 33.14           C  
ATOM   3138  C   VAL A 291       0.928  36.373  -2.728  1.00 43.87           C  
ATOM   3139  O   VAL A 291       1.006  35.162  -2.555  1.00 48.42           O  
ATOM   3140  CB  VAL A 291      -1.354  36.893  -3.644  1.00 28.62           C  
ATOM   3141  CG1 VAL A 291      -1.699  37.605  -2.335  1.00 28.12           C  
ATOM   3142  CG2 VAL A 291      -2.086  37.525  -4.818  1.00 21.01           C  
ATOM   3143  H   VAL A 291       0.262  35.198  -5.124  1.00  0.00           H  
ATOM   3144  HA  VAL A 291       0.431  37.983  -4.068  1.00  0.00           H  
ATOM   3145  HB  VAL A 291      -1.662  35.853  -3.536  1.00  0.00           H  
ATOM   3146 1HG1 VAL A 291      -2.776  37.560  -2.170  1.00  0.00           H  
ATOM   3147 2HG1 VAL A 291      -1.185  37.115  -1.509  1.00  0.00           H  
ATOM   3148 3HG1 VAL A 291      -1.385  38.646  -2.394  1.00  0.00           H  
ATOM   3149 1HG2 VAL A 291      -3.161  37.490  -4.638  1.00  0.00           H  
ATOM   3150 2HG2 VAL A 291      -1.770  38.563  -4.928  1.00  0.00           H  
ATOM   3151 3HG2 VAL A 291      -1.853  36.976  -5.731  1.00  0.00           H  
ATOM   3152  N   CYS A 292       1.527  37.247  -1.932  1.00 45.27           N  
ATOM   3153  CA  CYS A 292       2.543  36.786  -1.008  1.00 37.50           C  
ATOM   3154  C   CYS A 292       2.325  37.252   0.420  1.00 37.09           C  
ATOM   3155  O   CYS A 292       1.204  37.585   0.819  1.00 33.77           O  
ATOM   3156  CB  CYS A 292       3.932  37.209  -1.505  1.00 25.56           C  
ATOM   3157  SG  CYS A 292       4.373  36.556  -3.150  1.00 44.07           S  
ATOM   3158  H   CYS A 292       1.291  38.229  -1.955  1.00  0.00           H  
ATOM   3159  HA  CYS A 292       2.500  35.698  -0.962  1.00  0.00           H  
ATOM   3160 1HB  CYS A 292       3.987  38.297  -1.550  1.00  0.00           H  
ATOM   3161 2HB  CYS A 292       4.690  36.873  -0.797  1.00  0.00           H  
ATOM   3162  N   ARG A 293       3.422  37.275   1.168  1.00 33.89           N  
ATOM   3163  CA  ARG A 293       3.399  37.591   2.581  1.00 33.58           C  
ATOM   3164  C   ARG A 293       4.438  38.649   2.963  1.00 36.02           C  
ATOM   3165  O   ARG A 293       5.652  38.423   2.848  1.00 28.21           O  
ATOM   3166  CB  ARG A 293       3.634  36.312   3.390  1.00 32.51           C  
ATOM   3167  CG  ARG A 293       3.821  36.544   4.889  1.00 34.62           C  
ATOM   3168  CD  ARG A 293       3.969  35.227   5.617  1.00 32.43           C  
ATOM   3169  NE  ARG A 293       4.566  35.388   6.935  1.00 33.49           N  
ATOM   3170  CZ  ARG A 293       4.863  34.376   7.740  1.00 31.18           C  
ATOM   3171  NH1 ARG A 293       4.610  33.130   7.363  1.00 26.99           N  
ATOM   3172  NH2 ARG A 293       5.408  34.608   8.925  1.00 30.35           N  
ATOM   3173  H   ARG A 293       4.304  37.063   0.726  1.00  0.00           H  
ATOM   3174  HA  ARG A 293       2.418  37.997   2.829  1.00  0.00           H  
ATOM   3175 1HB  ARG A 293       2.789  35.638   3.258  1.00  0.00           H  
ATOM   3176 2HB  ARG A 293       4.521  35.802   3.016  1.00  0.00           H  
ATOM   3177 1HG  ARG A 293       4.717  37.142   5.056  1.00  0.00           H  
ATOM   3178 2HG  ARG A 293       2.953  37.072   5.287  1.00  0.00           H  
ATOM   3179 1HD  ARG A 293       2.988  34.770   5.745  1.00  0.00           H  
ATOM   3180 2HD  ARG A 293       4.606  34.560   5.037  1.00  0.00           H  
ATOM   3181  HE  ARG A 293       4.763  36.328   7.249  1.00  0.00           H  
ATOM   3182 1HH1 ARG A 293       4.190  32.951   6.462  1.00  0.00           H  
ATOM   3183 2HH1 ARG A 293       4.837  32.361   7.976  1.00  0.00           H  
ATOM   3184 1HH2 ARG A 293       5.597  35.557   9.217  1.00  0.00           H  
ATOM   3185 2HH2 ARG A 293       5.633  33.837   9.536  1.00  0.00           H  
ATOM   3186  N   ASP A 294       3.955  39.806   3.414  1.00 43.43           N  
ATOM   3187  CA  ASP A 294       4.824  40.816   4.009  1.00 43.46           C  
ATOM   3188  C   ASP A 294       4.932  40.563   5.511  1.00 43.77           C  
ATOM   3189  O   ASP A 294       3.985  40.796   6.279  1.00 45.17           O  
ATOM   3190  CB  ASP A 294       4.299  42.223   3.736  1.00 46.39           C  
ATOM   3191  CG  ASP A 294       5.224  43.315   4.263  1.00 48.57           C  
ATOM   3192  OD1 ASP A 294       5.886  43.117   5.308  1.00 46.31           O  
ATOM   3193  OD2 ASP A 294       5.287  44.387   3.625  1.00 48.80           O  
ATOM   3194  H   ASP A 294       2.964  39.990   3.344  1.00  0.00           H  
ATOM   3195  HA  ASP A 294       5.815  40.727   3.562  1.00  0.00           H  
ATOM   3196 1HB  ASP A 294       4.171  42.362   2.663  1.00  0.00           H  
ATOM   3197 2HB  ASP A 294       3.319  42.342   4.201  1.00  0.00           H  
ATOM   3198  N   ASN A 295       6.103  40.100   5.920  1.00 33.18           N  
ATOM   3199  CA  ASN A 295       6.358  39.797   7.310  1.00 35.28           C  
ATOM   3200  C   ASN A 295       6.975  41.001   8.018  1.00 40.37           C  
ATOM   3201  O   ASN A 295       7.151  41.003   9.245  1.00 42.05           O  
ATOM   3202  CB  ASN A 295       7.302  38.602   7.405  1.00 34.63           C  
ATOM   3203  CG  ASN A 295       7.084  37.790   8.655  1.00 36.94           C  
ATOM   3204  OD1 ASN A 295       6.018  37.204   8.842  1.00 37.05           O  
ATOM   3205  ND2 ASN A 295       8.098  37.731   9.512  1.00 37.66           N  
ATOM   3206  H   ASN A 295       6.837  39.956   5.242  1.00  0.00           H  
ATOM   3207  HA  ASN A 295       5.411  39.544   7.789  1.00  0.00           H  
ATOM   3208 1HB  ASN A 295       7.160  37.957   6.537  1.00  0.00           H  
ATOM   3209 2HB  ASN A 295       8.334  38.951   7.388  1.00  0.00           H  
ATOM   3210 1HD2 ASN A 295       8.007  37.205  10.359  1.00  0.00           H  
ATOM   3211 2HD2 ASN A 295       8.951  38.211   9.311  1.00  0.00           H  
ATOM   3212  N   TRP A 296       7.296  42.027   7.235  1.00 33.37           N  
ATOM   3213  CA  TRP A 296       8.081  43.146   7.738  1.00 35.65           C  
ATOM   3214  C   TRP A 296       7.230  44.287   8.313  1.00 36.89           C  
ATOM   3215  O   TRP A 296       7.410  44.667   9.470  1.00 28.12           O  
ATOM   3216  CB  TRP A 296       9.038  43.632   6.642  1.00 34.54           C  
ATOM   3217  CG  TRP A 296       9.753  44.935   6.886  1.00 33.12           C  
ATOM   3218  CD1 TRP A 296       9.950  45.574   8.084  1.00 25.20           C  
ATOM   3219  CD2 TRP A 296      10.359  45.760   5.889  1.00 38.34           C  
ATOM   3220  NE1 TRP A 296      10.637  46.744   7.886  1.00 27.11           N  
ATOM   3221  CE2 TRP A 296      10.904  46.884   6.548  1.00 35.13           C  
ATOM   3222  CE3 TRP A 296      10.487  45.667   4.496  1.00 36.28           C  
ATOM   3223  CZ2 TRP A 296      11.577  47.899   5.863  1.00 26.53           C  
ATOM   3224  CZ3 TRP A 296      11.153  46.684   3.814  1.00 37.86           C  
ATOM   3225  CH2 TRP A 296      11.689  47.781   4.501  1.00 23.05           C  
ATOM   3226  H   TRP A 296       6.992  42.033   6.272  1.00  0.00           H  
ATOM   3227  HA  TRP A 296       8.662  42.804   8.594  1.00  0.00           H  
ATOM   3228 1HB  TRP A 296       9.811  42.882   6.475  1.00  0.00           H  
ATOM   3229 2HB  TRP A 296       8.490  43.752   5.708  1.00  0.00           H  
ATOM   3230  HD1 TRP A 296       9.610  45.205   9.050  1.00  0.00           H  
ATOM   3231  HE1 TRP A 296      10.904  47.399   8.607  1.00  0.00           H  
ATOM   3232  HE3 TRP A 296      10.074  44.814   3.958  1.00  0.00           H  
ATOM   3233  HZ2 TRP A 296      12.006  48.760   6.378  1.00  0.00           H  
ATOM   3234  HZ3 TRP A 296      11.247  46.605   2.731  1.00  0.00           H  
ATOM   3235  HH2 TRP A 296      12.206  48.558   3.937  1.00  0.00           H  
ATOM   3236  N   HIS A 297       6.319  44.824   7.503  1.00 40.10           N  
ATOM   3237  CA  HIS A 297       5.565  46.019   7.869  1.00 40.46           C  
ATOM   3238  C   HIS A 297       4.330  46.208   6.999  1.00 42.33           C  
ATOM   3239  O   HIS A 297       3.987  47.340   6.650  1.00 41.04           O  
ATOM   3240  CB  HIS A 297       6.449  47.273   7.770  1.00 41.31           C  
ATOM   3241  CG  HIS A 297       7.017  47.527   6.401  1.00 42.08           C  
ATOM   3242  ND1 HIS A 297       8.104  48.349   6.191  1.00 42.92           N  
ATOM   3243  CD2 HIS A 297       6.646  47.078   5.176  1.00 42.64           C  
ATOM   3244  CE1 HIS A 297       8.383  48.392   4.900  1.00 43.67           C  
ATOM   3245  NE2 HIS A 297       7.514  47.628   4.263  1.00 48.66           N  
ATOM   3246  H   HIS A 297       6.147  44.388   6.608  1.00  0.00           H  
ATOM   3247  HA  HIS A 297       5.221  45.930   8.899  1.00  0.00           H  
ATOM   3248 1HB  HIS A 297       5.870  48.150   8.060  1.00  0.00           H  
ATOM   3249 2HB  HIS A 297       7.283  47.186   8.467  1.00  0.00           H  
ATOM   3250  HD2 HIS A 297       5.818  46.403   4.957  1.00  0.00           H  
ATOM   3251  HE1 HIS A 297       9.191  48.961   4.441  1.00  0.00           H  
ATOM   3252  HE2 HIS A 297       7.487  47.470   3.265  1.00  0.00           H  
ATOM   3253  N   GLY A 298       3.675  45.104   6.639  1.00 39.53           N  
ATOM   3254  CA  GLY A 298       2.483  45.171   5.814  1.00 36.76           C  
ATOM   3255  C   GLY A 298       1.402  44.183   6.205  1.00 35.29           C  
ATOM   3256  O   GLY A 298       1.615  42.979   6.133  1.00 46.75           O  
ATOM   3257  H   GLY A 298       4.012  44.203   6.945  1.00  0.00           H  
ATOM   3258 1HA  GLY A 298       2.060  46.174   5.864  1.00  0.00           H  
ATOM   3259 2HA  GLY A 298       2.750  44.987   4.774  1.00  0.00           H  
ATOM   3260  N   SER A 299       0.239  44.694   6.600  1.00 32.40           N  
ATOM   3261  CA  SER A 299      -0.888  43.851   6.997  1.00 29.29           C  
ATOM   3262  C   SER A 299      -1.887  43.567   5.865  1.00 28.41           C  
ATOM   3263  O   SER A 299      -2.808  42.768   6.042  1.00 30.13           O  
ATOM   3264  CB  SER A 299      -1.614  44.440   8.211  1.00 36.84           C  
ATOM   3265  OG  SER A 299      -2.147  45.719   7.914  1.00 44.58           O  
ATOM   3266  H   SER A 299       0.135  45.698   6.626  1.00  0.00           H  
ATOM   3267  HA  SER A 299      -0.505  42.866   7.270  1.00  0.00           H  
ATOM   3268 1HB  SER A 299      -2.418  43.770   8.515  1.00  0.00           H  
ATOM   3269 2HB  SER A 299      -0.920  44.518   9.047  1.00  0.00           H  
ATOM   3270  HG  SER A 299      -1.912  45.899   7.000  1.00  0.00           H  
ATOM   3271  N   ASN A 300      -1.726  44.235   4.722  1.00 27.00           N  
ATOM   3272  CA  ASN A 300      -2.337  43.769   3.472  1.00 30.09           C  
ATOM   3273  C   ASN A 300      -1.285  42.974   2.688  1.00 28.50           C  
ATOM   3274  O   ASN A 300      -0.137  42.882   3.130  1.00 28.79           O  
ATOM   3275  CB  ASN A 300      -2.916  44.923   2.641  1.00 32.95           C  
ATOM   3276  CG  ASN A 300      -1.862  45.942   2.222  1.00 47.01           C  
ATOM   3277  OD1 ASN A 300      -0.925  46.238   2.976  1.00 52.76           O  
ATOM   3278  ND2 ASN A 300      -2.018  46.493   1.017  1.00 42.27           N  
ATOM   3279  H   ASN A 300      -1.173  45.080   4.714  1.00  0.00           H  
ATOM   3280  HA  ASN A 300      -3.156  43.092   3.718  1.00  0.00           H  
ATOM   3281 1HB  ASN A 300      -3.390  44.523   1.744  1.00  0.00           H  
ATOM   3282 2HB  ASN A 300      -3.686  45.436   3.217  1.00  0.00           H  
ATOM   3283 1HD2 ASN A 300      -1.358  47.169   0.686  1.00  0.00           H  
ATOM   3284 2HD2 ASN A 300      -2.794  46.232   0.444  1.00  0.00           H  
ATOM   3285  N   ARG A 301      -1.645  42.397   1.547  1.00 25.30           N  
ATOM   3286  CA  ARG A 301      -0.710  41.462   0.895  1.00 33.68           C  
ATOM   3287  C   ARG A 301      -0.014  41.989  -0.360  1.00 33.95           C  
ATOM   3288  O   ARG A 301      -0.652  42.585  -1.234  1.00 34.26           O  
ATOM   3289  CB  ARG A 301      -1.363  40.104   0.597  1.00 36.92           C  
ATOM   3290  CG  ARG A 301      -1.748  39.288   1.821  1.00 38.85           C  
ATOM   3291  CD  ARG A 301      -2.244  37.913   1.397  1.00 38.53           C  
ATOM   3292  NE  ARG A 301      -2.487  36.989   2.506  1.00 34.87           N  
ATOM   3293  CZ  ARG A 301      -1.555  36.538   3.344  1.00 32.23           C  
ATOM   3294  NH1 ARG A 301      -0.295  36.935   3.234  1.00 27.78           N  
ATOM   3295  NH2 ARG A 301      -1.889  35.689   4.311  1.00 36.03           N  
ATOM   3296  H   ARG A 301      -2.540  42.580   1.115  1.00  0.00           H  
ATOM   3297  HA  ARG A 301       0.131  41.289   1.567  1.00  0.00           H  
ATOM   3298 1HB  ARG A 301      -2.267  40.257   0.009  1.00  0.00           H  
ATOM   3299 2HB  ARG A 301      -0.683  39.497  -0.000  1.00  0.00           H  
ATOM   3300 1HG  ARG A 301      -0.879  39.171   2.469  1.00  0.00           H  
ATOM   3301 2HG  ARG A 301      -2.540  39.802   2.367  1.00  0.00           H  
ATOM   3302 1HD  ARG A 301      -3.185  38.016   0.858  1.00  0.00           H  
ATOM   3303 2HD  ARG A 301      -1.505  37.443   0.749  1.00  0.00           H  
ATOM   3304  HE  ARG A 301      -3.435  36.666   2.649  1.00  0.00           H  
ATOM   3305 1HH1 ARG A 301      -0.032  37.587   2.508  1.00  0.00           H  
ATOM   3306 2HH1 ARG A 301       0.402  36.586   3.876  1.00  0.00           H  
ATOM   3307 1HH2 ARG A 301      -2.849  35.387   4.410  1.00  0.00           H  
ATOM   3308 2HH2 ARG A 301      -1.184  35.347   4.947  1.00  0.00           H  
ATOM   3309  N   PRO A 302       1.307  41.753  -0.453  1.00 26.86           N  
ATOM   3310  CA  PRO A 302       2.123  42.125  -1.612  1.00 26.37           C  
ATOM   3311  C   PRO A 302       1.892  41.189  -2.775  1.00 31.25           C  
ATOM   3312  O   PRO A 302       1.553  40.019  -2.576  1.00 31.33           O  
ATOM   3313  CB  PRO A 302       3.556  41.938  -1.102  1.00 29.84           C  
ATOM   3314  CG  PRO A 302       3.452  40.907  -0.056  1.00 24.33           C  
ATOM   3315  CD  PRO A 302       2.119  41.147   0.617  1.00 25.95           C  
ATOM   3316  HA  PRO A 302       1.930  43.178  -1.866  1.00  0.00           H  
ATOM   3317 1HB  PRO A 302       4.213  41.634  -1.930  1.00  0.00           H  
ATOM   3318 2HB  PRO A 302       3.945  42.892  -0.716  1.00  0.00           H  
ATOM   3319 1HG  PRO A 302       3.514  39.904  -0.504  1.00  0.00           H  
ATOM   3320 2HG  PRO A 302       4.293  40.994   0.647  1.00  0.00           H  
ATOM   3321 1HD  PRO A 302       1.699  40.187   0.953  1.00  0.00           H  
ATOM   3322 2HD  PRO A 302       2.257  41.830   1.469  1.00  0.00           H  
ATOM   3323  N   TRP A 303       2.086  41.691  -3.986  1.00 35.37           N  
ATOM   3324  CA  TRP A 303       1.938  40.844  -5.158  1.00 38.22           C  
ATOM   3325  C   TRP A 303       2.963  41.133  -6.247  1.00 42.40           C  
ATOM   3326  O   TRP A 303       3.329  42.290  -6.486  1.00 43.80           O  
ATOM   3327  CB  TRP A 303       0.519  40.938  -5.728  1.00 38.90           C  
ATOM   3328  CG  TRP A 303       0.129  42.304  -6.243  1.00 36.80           C  
ATOM   3329  CD1 TRP A 303      -0.534  43.280  -5.556  1.00 38.28           C  
ATOM   3330  CD2 TRP A 303       0.355  42.822  -7.555  1.00 40.76           C  
ATOM   3331  NE1 TRP A 303      -0.727  44.377  -6.357  1.00 41.28           N  
ATOM   3332  CE2 TRP A 303      -0.191  44.123  -7.590  1.00 43.34           C  
ATOM   3333  CE3 TRP A 303       0.967  42.315  -8.706  1.00 46.94           C  
ATOM   3334  CZ2 TRP A 303      -0.139  44.927  -8.729  1.00 44.56           C  
ATOM   3335  CZ3 TRP A 303       1.020  43.119  -9.839  1.00 54.75           C  
ATOM   3336  CH2 TRP A 303       0.471  44.412  -9.841  1.00 48.43           C  
ATOM   3337  H   TRP A 303       2.337  42.662  -4.109  1.00  0.00           H  
ATOM   3338  HA  TRP A 303       2.123  39.811  -4.864  1.00  0.00           H  
ATOM   3339 1HB  TRP A 303       0.409  40.232  -6.551  1.00  0.00           H  
ATOM   3340 2HB  TRP A 303      -0.201  40.658  -4.959  1.00  0.00           H  
ATOM   3341  HD1 TRP A 303      -0.863  43.199  -4.521  1.00  0.00           H  
ATOM   3342  HE1 TRP A 303      -1.189  45.232  -6.082  1.00  0.00           H  
ATOM   3343  HE3 TRP A 303       1.395  41.313  -8.714  1.00  0.00           H  
ATOM   3344  HZ2 TRP A 303      -0.563  45.932  -8.748  1.00  0.00           H  
ATOM   3345  HZ3 TRP A 303       1.501  42.717 -10.731  1.00  0.00           H  
ATOM   3346  HH2 TRP A 303       0.531  45.016 -10.747  1.00  0.00           H  
ATOM   3347  N   VAL A 304       3.424  40.067  -6.897  1.00 32.49           N  
ATOM   3348  CA  VAL A 304       4.218  40.195  -8.105  1.00 32.93           C  
ATOM   3349  C   VAL A 304       3.468  39.524  -9.253  1.00 42.76           C  
ATOM   3350  O   VAL A 304       2.892  38.451  -9.076  1.00 45.63           O  
ATOM   3351  CB  VAL A 304       5.639  39.586  -7.934  1.00 42.29           C  
ATOM   3352  CG1 VAL A 304       5.561  38.174  -7.412  1.00 37.86           C  
ATOM   3353  CG2 VAL A 304       6.424  39.621  -9.245  1.00 42.56           C  
ATOM   3354  H   VAL A 304       3.215  39.145  -6.541  1.00  0.00           H  
ATOM   3355  HA  VAL A 304       4.332  41.256  -8.333  1.00  0.00           H  
ATOM   3356  HB  VAL A 304       6.184  40.162  -7.185  1.00  0.00           H  
ATOM   3357 1HG1 VAL A 304       6.568  37.771  -7.301  1.00  0.00           H  
ATOM   3358 2HG1 VAL A 304       5.061  38.172  -6.444  1.00  0.00           H  
ATOM   3359 3HG1 VAL A 304       5.000  37.558  -8.113  1.00  0.00           H  
ATOM   3360 1HG2 VAL A 304       7.412  39.189  -9.090  1.00  0.00           H  
ATOM   3361 2HG2 VAL A 304       5.891  39.047 -10.003  1.00  0.00           H  
ATOM   3362 3HG2 VAL A 304       6.528  40.654  -9.579  1.00  0.00           H  
ATOM   3363  N   SER A 305       3.441  40.180 -10.410  1.00 43.01           N  
ATOM   3364  CA  SER A 305       2.967  39.571 -11.649  1.00 36.83           C  
ATOM   3365  C   SER A 305       4.094  39.592 -12.669  1.00 36.87           C  
ATOM   3366  O   SER A 305       4.790  40.599 -12.806  1.00 36.98           O  
ATOM   3367  CB  SER A 305       1.767  40.332 -12.206  1.00 36.39           C  
ATOM   3368  OG  SER A 305       0.565  39.892 -11.609  1.00 35.68           O  
ATOM   3369  H   SER A 305       3.763  41.138 -10.424  1.00  0.00           H  
ATOM   3370  HA  SER A 305       2.657  38.547 -11.435  1.00  0.00           H  
ATOM   3371 1HB  SER A 305       1.896  41.398 -12.025  1.00  0.00           H  
ATOM   3372 2HB  SER A 305       1.714  40.187 -13.285  1.00  0.00           H  
ATOM   3373  HG  SER A 305       0.814  39.206 -10.985  1.00  0.00           H  
ATOM   3374  N   PHE A 306       4.282  38.493 -13.388  1.00 31.21           N  
ATOM   3375  CA  PHE A 306       5.331  38.467 -14.403  1.00 29.27           C  
ATOM   3376  C   PHE A 306       4.974  37.632 -15.631  1.00 25.86           C  
ATOM   3377  O   PHE A 306       3.985  36.897 -15.639  1.00 23.86           O  
ATOM   3378  CB  PHE A 306       6.678  38.037 -13.802  1.00 29.17           C  
ATOM   3379  CG  PHE A 306       6.638  36.720 -13.055  1.00 36.81           C  
ATOM   3380  CD1 PHE A 306       6.311  36.677 -11.703  1.00 37.36           C  
ATOM   3381  CD2 PHE A 306       6.960  35.530 -13.695  1.00 39.21           C  
ATOM   3382  CE1 PHE A 306       6.300  35.466 -11.004  1.00 35.87           C  
ATOM   3383  CE2 PHE A 306       6.950  34.319 -13.003  1.00 43.14           C  
ATOM   3384  CZ  PHE A 306       6.620  34.286 -11.654  1.00 37.78           C  
ATOM   3385  H   PHE A 306       3.714  37.671 -13.247  1.00  0.00           H  
ATOM   3386  HA  PHE A 306       5.444  39.473 -14.810  1.00  0.00           H  
ATOM   3387 1HB  PHE A 306       7.419  37.948 -14.596  1.00  0.00           H  
ATOM   3388 2HB  PHE A 306       7.029  38.802 -13.111  1.00  0.00           H  
ATOM   3389  HD1 PHE A 306       6.060  37.603 -11.186  1.00  0.00           H  
ATOM   3390  HD2 PHE A 306       7.220  35.551 -14.754  1.00  0.00           H  
ATOM   3391  HE1 PHE A 306       6.039  35.450  -9.947  1.00  0.00           H  
ATOM   3392  HE2 PHE A 306       7.203  33.396 -13.524  1.00  0.00           H  
ATOM   3393  HZ  PHE A 306       6.613  33.343 -11.109  1.00  0.00           H  
ATOM   3394  N   ASN A 307       5.766  37.769 -16.683  1.00 25.00           N  
ATOM   3395  CA  ASN A 307       5.533  36.968 -17.871  1.00 38.74           C  
ATOM   3396  C   ASN A 307       6.631  35.940 -18.084  1.00 45.45           C  
ATOM   3397  O   ASN A 307       7.592  35.872 -17.317  1.00 42.30           O  
ATOM   3398  CB  ASN A 307       5.296  37.836 -19.126  1.00 42.87           C  
ATOM   3399  CG  ASN A 307       6.447  38.788 -19.427  1.00 49.42           C  
ATOM   3400  OD1 ASN A 307       7.623  38.445 -19.273  1.00 55.64           O  
ATOM   3401  ND2 ASN A 307       6.107  39.999 -19.872  1.00 42.61           N  
ATOM   3402  H   ASN A 307       6.534  38.424 -16.674  1.00  0.00           H  
ATOM   3403  HA  ASN A 307       4.638  36.364 -17.712  1.00  0.00           H  
ATOM   3404 1HB  ASN A 307       5.148  37.190 -19.993  1.00  0.00           H  
ATOM   3405 2HB  ASN A 307       4.387  38.423 -18.997  1.00  0.00           H  
ATOM   3406 1HD2 ASN A 307       6.817  40.670 -20.087  1.00  0.00           H  
ATOM   3407 2HD2 ASN A 307       5.144  40.236 -19.990  1.00  0.00           H  
ATOM   3408  N   GLN A 308       6.477  35.152 -19.144  1.00 51.00           N  
ATOM   3409  CA  GLN A 308       7.374  34.048 -19.446  1.00 46.26           C  
ATOM   3410  C   GLN A 308       8.817  34.503 -19.560  1.00 48.43           C  
ATOM   3411  O   GLN A 308       9.734  33.684 -19.503  1.00 54.12           O  
ATOM   3412  CB  GLN A 308       6.933  33.345 -20.734  1.00 42.63           C  
ATOM   3413  CG  GLN A 308       5.446  32.999 -20.768  1.00 41.98           C  
ATOM   3414  CD  GLN A 308       5.101  31.968 -21.831  1.00 43.87           C  
ATOM   3415  OE1 GLN A 308       5.488  30.807 -21.722  1.00 46.79           O  
ATOM   3416  NE2 GLN A 308       4.362  32.387 -22.862  1.00 39.74           N  
ATOM   3417  H   GLN A 308       5.698  35.336 -19.760  1.00  0.00           H  
ATOM   3418  HA  GLN A 308       7.333  33.333 -18.625  1.00  0.00           H  
ATOM   3419 1HB  GLN A 308       7.154  33.982 -21.590  1.00  0.00           H  
ATOM   3420 2HB  GLN A 308       7.500  32.422 -20.857  1.00  0.00           H  
ATOM   3421 1HG  GLN A 308       5.156  32.593 -19.799  1.00  0.00           H  
ATOM   3422 2HG  GLN A 308       4.878  33.904 -20.980  1.00  0.00           H  
ATOM   3423 1HE2 GLN A 308       4.107  31.747 -23.589  1.00  0.00           H  
ATOM   3424 2HE2 GLN A 308       4.063  33.340 -22.909  1.00  0.00           H  
ATOM   3425  N   ASN A 309       9.013  35.810 -19.709  1.00 49.09           N  
ATOM   3426  CA  ASN A 309      10.351  36.372 -19.795  1.00 51.36           C  
ATOM   3427  C   ASN A 309      10.796  37.064 -18.506  1.00 50.56           C  
ATOM   3428  O   ASN A 309      11.859  37.685 -18.456  1.00 49.00           O  
ATOM   3429  CB  ASN A 309      10.468  37.324 -20.985  1.00 58.24           C  
ATOM   3430  CG  ASN A 309      11.899  37.516 -21.419  1.00 69.40           C  
ATOM   3431  OD1 ASN A 309      12.536  36.568 -21.884  1.00 79.23           O  
ATOM   3432  ND2 ASN A 309      12.428  38.735 -21.249  1.00 62.32           N  
ATOM   3433  H   ASN A 309       8.216  36.428 -19.763  1.00  0.00           H  
ATOM   3434  HA  ASN A 309      11.061  35.555 -19.937  1.00  0.00           H  
ATOM   3435 1HB  ASN A 309       9.890  36.932 -21.823  1.00  0.00           H  
ATOM   3436 2HB  ASN A 309      10.043  38.292 -20.719  1.00  0.00           H  
ATOM   3437 1HD2 ASN A 309      13.375  38.912 -21.521  1.00  0.00           H  
ATOM   3438 2HD2 ASN A 309      11.878  39.468 -20.850  1.00  0.00           H  
ATOM   3439  N   LEU A 310       9.973  36.947 -17.469  1.00 51.40           N  
ATOM   3440  CA  LEU A 310      10.290  37.483 -16.145  1.00 41.56           C  
ATOM   3441  C   LEU A 310      10.360  39.006 -16.114  1.00 42.71           C  
ATOM   3442  O   LEU A 310      11.059  39.593 -15.276  1.00 42.22           O  
ATOM   3443  CB  LEU A 310      11.572  36.858 -15.581  1.00 30.72           C  
ATOM   3444  CG  LEU A 310      11.529  35.336 -15.446  1.00 28.67           C  
ATOM   3445  CD1 LEU A 310      12.750  34.809 -14.711  1.00 21.36           C  
ATOM   3446  CD2 LEU A 310      10.240  34.904 -14.751  1.00 21.40           C  
ATOM   3447  H   LEU A 310       9.095  36.467 -17.608  1.00  0.00           H  
ATOM   3448  HA  LEU A 310       9.469  37.244 -15.470  1.00  0.00           H  
ATOM   3449 1HB  LEU A 310      12.403  37.120 -16.235  1.00  0.00           H  
ATOM   3450 2HB  LEU A 310      11.763  37.284 -14.596  1.00  0.00           H  
ATOM   3451  HG  LEU A 310      11.569  34.881 -16.437  1.00  0.00           H  
ATOM   3452 1HD1 LEU A 310      12.687  33.723 -14.633  1.00  0.00           H  
ATOM   3453 2HD1 LEU A 310      13.651  35.080 -15.260  1.00  0.00           H  
ATOM   3454 3HD1 LEU A 310      12.788  35.242 -13.712  1.00  0.00           H  
ATOM   3455 1HD2 LEU A 310      10.221  33.817 -14.661  1.00  0.00           H  
ATOM   3456 2HD2 LEU A 310      10.196  35.351 -13.757  1.00  0.00           H  
ATOM   3457 3HD2 LEU A 310       9.382  35.235 -15.336  1.00  0.00           H  
ATOM   3458  N   GLU A 311       9.644  39.641 -17.038  1.00 40.51           N  
ATOM   3459  CA  GLU A 311       9.346  41.058 -16.914  1.00 47.71           C  
ATOM   3460  C   GLU A 311       8.176  41.165 -15.928  1.00 50.00           C  
ATOM   3461  O   GLU A 311       7.143  40.523 -16.122  1.00 50.80           O  
ATOM   3462  CB  GLU A 311       8.993  41.646 -18.275  1.00 47.86           C  
ATOM   3463  CG  GLU A 311      10.138  41.579 -19.275  1.00 56.30           C  
ATOM   3464  CD  GLU A 311       9.666  41.609 -20.724  1.00 60.12           C  
ATOM   3465  OE1 GLU A 311       8.813  40.771 -21.101  1.00 62.68           O  
ATOM   3466  OE2 GLU A 311      10.154  42.467 -21.491  1.00 56.58           O  
ATOM   3467  H   GLU A 311       9.300  39.135 -17.841  1.00  0.00           H  
ATOM   3468  HA  GLU A 311      10.232  41.567 -16.532  1.00  0.00           H  
ATOM   3469 1HB  GLU A 311       8.139  41.112 -18.692  1.00  0.00           H  
ATOM   3470 2HB  GLU A 311       8.700  42.689 -18.156  1.00  0.00           H  
ATOM   3471 1HG  GLU A 311      10.804  42.425 -19.106  1.00  0.00           H  
ATOM   3472 2HG  GLU A 311      10.704  40.665 -19.102  1.00  0.00           H  
ATOM   3473  N   TYR A 312       8.340  41.952 -14.866  1.00 44.63           N  
ATOM   3474  CA  TYR A 312       7.403  41.891 -13.745  1.00 44.50           C  
ATOM   3475  C   TYR A 312       6.819  43.226 -13.291  1.00 47.34           C  
ATOM   3476  O   TYR A 312       7.391  44.287 -13.534  1.00 54.07           O  
ATOM   3477  CB  TYR A 312       8.083  41.229 -12.547  1.00 44.91           C  
ATOM   3478  CG  TYR A 312       9.120  42.114 -11.934  1.00 39.60           C  
ATOM   3479  CD1 TYR A 312       8.783  43.015 -10.930  1.00 42.58           C  
ATOM   3480  CD2 TYR A 312      10.435  42.077 -12.374  1.00 34.17           C  
ATOM   3481  CE1 TYR A 312       9.723  43.846 -10.375  1.00 35.79           C  
ATOM   3482  CE2 TYR A 312      11.391  42.913 -11.819  1.00 25.39           C  
ATOM   3483  CZ  TYR A 312      11.023  43.794 -10.823  1.00 26.04           C  
ATOM   3484  OH  TYR A 312      11.949  44.634 -10.257  1.00 30.59           O  
ATOM   3485  H   TYR A 312       9.115  42.599 -14.825  1.00  0.00           H  
ATOM   3486  HA  TYR A 312       6.544  41.291 -14.045  1.00  0.00           H  
ATOM   3487 1HB  TYR A 312       7.333  40.981 -11.795  1.00  0.00           H  
ATOM   3488 2HB  TYR A 312       8.550  40.297 -12.864  1.00  0.00           H  
ATOM   3489  HD1 TYR A 312       7.756  43.070 -10.570  1.00  0.00           H  
ATOM   3490  HD2 TYR A 312      10.726  41.385 -13.164  1.00  0.00           H  
ATOM   3491  HE1 TYR A 312       9.436  44.545  -9.589  1.00  0.00           H  
ATOM   3492  HE2 TYR A 312      12.422  42.871 -12.171  1.00  0.00           H  
ATOM   3493  HH  TYR A 312      12.806  44.486 -10.664  1.00  0.00           H  
ATOM   3494  N   GLN A 313       5.691  43.153 -12.590  1.00 46.82           N  
ATOM   3495  CA  GLN A 313       5.095  44.314 -11.930  1.00 48.18           C  
ATOM   3496  C   GLN A 313       4.769  43.971 -10.485  1.00 44.97           C  
ATOM   3497  O   GLN A 313       4.369  42.851 -10.185  1.00 46.45           O  
ATOM   3498  CB  GLN A 313       3.815  44.759 -12.642  1.00 52.28           C  
ATOM   3499  CG  GLN A 313       4.031  45.413 -13.993  1.00 57.78           C  
ATOM   3500  CD  GLN A 313       2.734  45.590 -14.764  1.00 67.06           C  
ATOM   3501  OE1 GLN A 313       1.678  45.097 -14.354  1.00 68.46           O  
ATOM   3502  NE2 GLN A 313       2.806  46.294 -15.890  1.00 70.21           N  
ATOM   3503  H   GLN A 313       5.233  42.256 -12.516  1.00  0.00           H  
ATOM   3504  HA  GLN A 313       5.809  45.136 -11.965  1.00  0.00           H  
ATOM   3505 1HB  GLN A 313       3.164  43.898 -12.792  1.00  0.00           H  
ATOM   3506 2HB  GLN A 313       3.278  45.470 -12.013  1.00  0.00           H  
ATOM   3507 1HG  GLN A 313       4.476  46.396 -13.842  1.00  0.00           H  
ATOM   3508 2HG  GLN A 313       4.698  44.787 -14.585  1.00  0.00           H  
ATOM   3509 1HE2 GLN A 313       1.983  46.444 -16.441  1.00  0.00           H  
ATOM   3510 2HE2 GLN A 313       3.682  46.674 -16.188  1.00  0.00           H  
ATOM   3511  N   ILE A 314       4.931  44.940  -9.592  1.00 44.37           N  
ATOM   3512  CA  ILE A 314       4.678  44.712  -8.172  1.00 41.07           C  
ATOM   3513  C   ILE A 314       3.650  45.695  -7.642  1.00 43.95           C  
ATOM   3514  O   ILE A 314       3.375  46.728  -8.262  1.00 48.46           O  
ATOM   3515  CB  ILE A 314       5.973  44.827  -7.312  1.00 34.63           C  
ATOM   3516  CG1 ILE A 314       6.654  46.175  -7.536  1.00 23.48           C  
ATOM   3517  CG2 ILE A 314       6.944  43.708  -7.640  1.00 42.70           C  
ATOM   3518  CD1 ILE A 314       7.886  46.366  -6.728  1.00 23.40           C  
ATOM   3519  H   ILE A 314       5.236  45.853  -9.898  1.00  0.00           H  
ATOM   3520  HA  ILE A 314       4.287  43.703  -8.048  1.00  0.00           H  
ATOM   3521  HB  ILE A 314       5.713  44.767  -6.255  1.00  0.00           H  
ATOM   3522 1HG1 ILE A 314       6.916  46.279  -8.588  1.00  0.00           H  
ATOM   3523 2HG1 ILE A 314       5.959  46.979  -7.292  1.00  0.00           H  
ATOM   3524 1HG2 ILE A 314       7.839  43.812  -7.026  1.00  0.00           H  
ATOM   3525 2HG2 ILE A 314       6.474  42.747  -7.436  1.00  0.00           H  
ATOM   3526 3HG2 ILE A 314       7.218  43.762  -8.693  1.00  0.00           H  
ATOM   3527 1HD1 ILE A 314       8.313  47.346  -6.941  1.00  0.00           H  
ATOM   3528 2HD1 ILE A 314       7.640  46.300  -5.667  1.00  0.00           H  
ATOM   3529 3HD1 ILE A 314       8.610  45.593  -6.981  1.00  0.00           H  
ATOM   3530  N   GLY A 315       3.094  45.361  -6.482  1.00 36.81           N  
ATOM   3531  CA  GLY A 315       2.183  46.243  -5.789  1.00 30.11           C  
ATOM   3532  C   GLY A 315       1.633  45.571  -4.557  1.00 33.79           C  
ATOM   3533  O   GLY A 315       2.056  44.472  -4.212  1.00 38.19           O  
ATOM   3534  H   GLY A 315       3.316  44.464  -6.074  1.00  0.00           H  
ATOM   3535 1HA  GLY A 315       2.704  47.161  -5.514  1.00  0.00           H  
ATOM   3536 2HA  GLY A 315       1.370  46.524  -6.457  1.00  0.00           H  
ATOM   3537  N   TYR A 316       0.696  46.234  -3.885  1.00 36.77           N  
ATOM   3538  CA  TYR A 316      -0.053  45.608  -2.802  1.00 39.82           C  
ATOM   3539  C   TYR A 316      -1.524  45.596  -3.126  1.00 33.09           C  
ATOM   3540  O   TYR A 316      -2.004  46.454  -3.854  1.00 33.17           O  
ATOM   3541  CB  TYR A 316       0.144  46.344  -1.482  1.00 44.24           C  
ATOM   3542  CG  TYR A 316       1.449  46.047  -0.796  1.00 38.01           C  
ATOM   3543  CD1 TYR A 316       2.644  46.516  -1.311  1.00 35.41           C  
ATOM   3544  CD2 TYR A 316       1.484  45.309   0.373  1.00 31.34           C  
ATOM   3545  CE1 TYR A 316       3.828  46.260  -0.676  1.00 32.62           C  
ATOM   3546  CE2 TYR A 316       2.662  45.043   1.003  1.00 27.36           C  
ATOM   3547  CZ  TYR A 316       3.830  45.523   0.474  1.00 27.54           C  
ATOM   3548  OH  TYR A 316       5.016  45.263   1.098  1.00 32.72           O  
ATOM   3549  H   TYR A 316       0.498  47.194  -4.130  1.00  0.00           H  
ATOM   3550  HA  TYR A 316       0.308  44.587  -2.676  1.00  0.00           H  
ATOM   3551 1HB  TYR A 316       0.092  47.420  -1.654  1.00  0.00           H  
ATOM   3552 2HB  TYR A 316      -0.662  46.083  -0.796  1.00  0.00           H  
ATOM   3553  HD1 TYR A 316       2.649  47.097  -2.234  1.00  0.00           H  
ATOM   3554  HD2 TYR A 316       0.559  44.929   0.806  1.00  0.00           H  
ATOM   3555  HE1 TYR A 316       4.762  46.636  -1.093  1.00  0.00           H  
ATOM   3556  HE2 TYR A 316       2.669  44.451   1.919  1.00  0.00           H  
ATOM   3557  HH  TYR A 316       4.854  44.738   1.885  1.00  0.00           H  
ATOM   3558  N   ILE A 317      -2.232  44.618  -2.578  1.00 35.47           N  
ATOM   3559  CA  ILE A 317      -3.678  44.534  -2.716  1.00 33.59           C  
ATOM   3560  C   ILE A 317      -4.326  45.732  -2.013  1.00 39.75           C  
ATOM   3561  O   ILE A 317      -4.268  45.876  -0.791  1.00 34.71           O  
ATOM   3562  CB  ILE A 317      -4.210  43.180  -2.192  1.00 36.32           C  
ATOM   3563  CG1 ILE A 317      -3.807  42.053  -3.158  1.00 41.01           C  
ATOM   3564  CG2 ILE A 317      -5.709  43.216  -2.008  1.00 38.16           C  
ATOM   3565  CD1 ILE A 317      -4.350  40.672  -2.811  1.00 38.84           C  
ATOM   3566  H   ILE A 317      -1.746  43.909  -2.047  1.00  0.00           H  
ATOM   3567  HA  ILE A 317      -3.930  44.616  -3.772  1.00  0.00           H  
ATOM   3568  HB  ILE A 317      -3.748  42.954  -1.231  1.00  0.00           H  
ATOM   3569 1HG1 ILE A 317      -4.149  42.296  -4.164  1.00  0.00           H  
ATOM   3570 2HG1 ILE A 317      -2.720  41.976  -3.194  1.00  0.00           H  
ATOM   3571 1HG2 ILE A 317      -6.054  42.250  -1.639  1.00  0.00           H  
ATOM   3572 2HG2 ILE A 317      -5.969  43.992  -1.289  1.00  0.00           H  
ATOM   3573 3HG2 ILE A 317      -6.188  43.431  -2.963  1.00  0.00           H  
ATOM   3574 1HD1 ILE A 317      -4.009  39.949  -3.552  1.00  0.00           H  
ATOM   3575 2HD1 ILE A 317      -3.991  40.377  -1.824  1.00  0.00           H  
ATOM   3576 3HD1 ILE A 317      -5.439  40.700  -2.807  1.00  0.00           H  
ATOM   3577  N   CYS A 318      -4.915  46.613  -2.816  1.00 46.95           N  
ATOM   3578  CA  CYS A 318      -5.437  47.881  -2.320  1.00 44.50           C  
ATOM   3579  C   CYS A 318      -6.551  47.718  -1.290  1.00 43.84           C  
ATOM   3580  O   CYS A 318      -6.591  48.450  -0.298  1.00 40.46           O  
ATOM   3581  CB  CYS A 318      -5.918  48.738  -3.494  1.00 38.32           C  
ATOM   3582  SG  CYS A 318      -4.583  49.242  -4.586  1.00 74.68           S  
ATOM   3583  H   CYS A 318      -5.002  46.395  -3.798  1.00  0.00           H  
ATOM   3584  HA  CYS A 318      -4.634  48.407  -1.803  1.00  0.00           H  
ATOM   3585 1HB  CYS A 318      -6.652  48.179  -4.075  1.00  0.00           H  
ATOM   3586 2HB  CYS A 318      -6.413  49.631  -3.113  1.00  0.00           H  
ATOM   3587  N   SER A 319      -7.436  46.753  -1.542  1.00 42.31           N  
ATOM   3588  CA  SER A 319      -8.631  46.485  -0.740  1.00 30.88           C  
ATOM   3589  C   SER A 319      -8.510  46.789   0.746  1.00 39.07           C  
ATOM   3590  O   SER A 319      -7.512  46.426   1.385  1.00 44.30           O  
ATOM   3591  CB  SER A 319      -9.045  45.025  -0.905  1.00 28.35           C  
ATOM   3592  OG  SER A 319     -10.073  44.690   0.008  1.00 40.20           O  
ATOM   3593  H   SER A 319      -7.247  46.178  -2.351  1.00  0.00           H  
ATOM   3594  HA  SER A 319      -9.438  47.126  -1.097  1.00  0.00           H  
ATOM   3595 1HB  SER A 319      -9.389  44.858  -1.926  1.00  0.00           H  
ATOM   3596 2HB  SER A 319      -8.181  44.382  -0.741  1.00  0.00           H  
ATOM   3597  HG  SER A 319     -10.251  45.489   0.511  1.00  0.00           H  
ATOM   3598  N   GLY A 320      -9.533  47.452   1.287  1.00 38.83           N  
ATOM   3599  CA  GLY A 320      -9.619  47.715   2.713  1.00 40.15           C  
ATOM   3600  C   GLY A 320      -9.775  46.415   3.490  1.00 45.89           C  
ATOM   3601  O   GLY A 320      -9.547  46.368   4.701  1.00 50.03           O  
ATOM   3602  H   GLY A 320     -10.271  47.781   0.681  1.00  0.00           H  
ATOM   3603 1HA  GLY A 320      -8.722  48.240   3.041  1.00  0.00           H  
ATOM   3604 2HA  GLY A 320     -10.466  48.372   2.911  1.00  0.00           H  
ATOM   3605  N   ILE A 321     -10.170  45.356   2.788  1.00 39.07           N  
ATOM   3606  CA  ILE A 321     -10.294  44.033   3.387  1.00 41.99           C  
ATOM   3607  C   ILE A 321      -8.921  43.402   3.494  1.00 43.36           C  
ATOM   3608  O   ILE A 321      -8.456  42.726   2.574  1.00 48.59           O  
ATOM   3609  CB  ILE A 321     -11.224  43.132   2.557  1.00 44.07           C  
ATOM   3610  CG1 ILE A 321     -12.606  43.782   2.442  1.00 37.10           C  
ATOM   3611  CG2 ILE A 321     -11.317  41.741   3.170  1.00 46.01           C  
ATOM   3612  CD1 ILE A 321     -13.157  44.232   3.788  1.00 41.64           C  
ATOM   3613  H   ILE A 321     -10.389  45.475   1.810  1.00  0.00           H  
ATOM   3614  HA  ILE A 321     -10.723  44.143   4.382  1.00  0.00           H  
ATOM   3615  HB  ILE A 321     -10.835  43.043   1.543  1.00  0.00           H  
ATOM   3616 1HG1 ILE A 321     -12.548  44.644   1.779  1.00  0.00           H  
ATOM   3617 2HG1 ILE A 321     -13.305  43.074   1.996  1.00  0.00           H  
ATOM   3618 1HG2 ILE A 321     -11.981  41.122   2.566  1.00  0.00           H  
ATOM   3619 2HG2 ILE A 321     -10.327  41.289   3.199  1.00  0.00           H  
ATOM   3620 3HG2 ILE A 321     -11.712  41.815   4.183  1.00  0.00           H  
ATOM   3621 1HD1 ILE A 321     -14.139  44.684   3.646  1.00  0.00           H  
ATOM   3622 2HD1 ILE A 321     -13.247  43.370   4.450  1.00  0.00           H  
ATOM   3623 3HD1 ILE A 321     -12.482  44.962   4.231  1.00  0.00           H  
ATOM   3624  N   PHE A 322      -8.264  43.649   4.621  1.00 43.20           N  
ATOM   3625  CA  PHE A 322      -6.865  43.278   4.786  1.00 44.96           C  
ATOM   3626  C   PHE A 322      -6.696  41.761   4.740  1.00 45.55           C  
ATOM   3627  O   PHE A 322      -7.422  41.027   5.412  1.00 47.71           O  
ATOM   3628  CB  PHE A 322      -6.325  43.854   6.095  1.00 40.37           C  
ATOM   3629  CG  PHE A 322      -6.548  45.328   6.238  1.00 38.85           C  
ATOM   3630  CD1 PHE A 322      -6.281  46.188   5.186  1.00 41.00           C  
ATOM   3631  CD2 PHE A 322      -7.031  45.860   7.428  1.00 38.56           C  
ATOM   3632  CE1 PHE A 322      -6.493  47.555   5.317  1.00 42.32           C  
ATOM   3633  CE2 PHE A 322      -7.243  47.217   7.564  1.00 34.20           C  
ATOM   3634  CZ  PHE A 322      -6.973  48.068   6.509  1.00 36.07           C  
ATOM   3635  H   PHE A 322      -8.745  44.106   5.383  1.00  0.00           H  
ATOM   3636  HA  PHE A 322      -6.296  43.696   3.954  1.00  0.00           H  
ATOM   3637 1HB  PHE A 322      -6.801  43.352   6.936  1.00  0.00           H  
ATOM   3638 2HB  PHE A 322      -5.255  43.662   6.162  1.00  0.00           H  
ATOM   3639  HD1 PHE A 322      -5.902  45.780   4.249  1.00  0.00           H  
ATOM   3640  HD2 PHE A 322      -7.243  45.189   8.260  1.00  0.00           H  
ATOM   3641  HE1 PHE A 322      -6.282  48.221   4.481  1.00  0.00           H  
ATOM   3642  HE2 PHE A 322      -7.622  47.619   8.504  1.00  0.00           H  
ATOM   3643  HZ  PHE A 322      -7.136  49.139   6.616  1.00  0.00           H  
ATOM   3644  N   GLY A 323      -5.743  41.300   3.937  1.00 40.02           N  
ATOM   3645  CA  GLY A 323      -5.563  39.877   3.712  1.00 47.79           C  
ATOM   3646  C   GLY A 323      -4.719  39.153   4.744  1.00 52.73           C  
ATOM   3647  O   GLY A 323      -5.039  38.035   5.142  1.00 61.49           O  
ATOM   3648  H   GLY A 323      -5.130  41.954   3.472  1.00  0.00           H  
ATOM   3649 1HA  GLY A 323      -6.536  39.387   3.684  1.00  0.00           H  
ATOM   3650 2HA  GLY A 323      -5.096  39.719   2.740  1.00  0.00           H  
ATOM   3651  N   ASP A 324      -3.638  39.791   5.178  1.00 48.08           N  
ATOM   3652  CA  ASP A 324      -2.668  39.158   6.061  1.00 41.30           C  
ATOM   3653  C   ASP A 324      -3.209  39.023   7.482  1.00 37.34           C  
ATOM   3654  O   ASP A 324      -4.205  39.639   7.824  1.00 33.01           O  
ATOM   3655  CB  ASP A 324      -1.371  39.974   6.072  1.00 38.45           C  
ATOM   3656  CG  ASP A 324      -0.191  39.189   6.592  1.00 37.97           C  
ATOM   3657  OD1 ASP A 324      -0.407  38.144   7.253  1.00 37.89           O  
ATOM   3658  OD2 ASP A 324       0.950  39.612   6.323  1.00 37.20           O  
ATOM   3659  H   ASP A 324      -3.487  40.745   4.884  1.00  0.00           H  
ATOM   3660  HA  ASP A 324      -2.456  38.158   5.682  1.00  0.00           H  
ATOM   3661 1HB  ASP A 324      -1.147  40.314   5.060  1.00  0.00           H  
ATOM   3662 2HB  ASP A 324      -1.504  40.860   6.693  1.00  0.00           H  
ATOM   3663  N   ASN A 325      -2.540  38.198   8.289  1.00 34.73           N  
ATOM   3664  CA  ASN A 325      -2.827  38.063   9.714  1.00 34.11           C  
ATOM   3665  C   ASN A 325      -1.506  37.931  10.470  1.00 35.69           C  
ATOM   3666  O   ASN A 325      -0.691  37.091  10.121  1.00 31.76           O  
ATOM   3667  CB  ASN A 325      -3.706  36.835   9.958  1.00 37.38           C  
ATOM   3668  CG  ASN A 325      -3.788  36.449  11.426  1.00 41.52           C  
ATOM   3669  OD1 ASN A 325      -2.857  35.864  11.987  1.00 39.10           O  
ATOM   3670  ND2 ASN A 325      -4.921  36.751  12.047  1.00 41.98           N  
ATOM   3671  H   ASN A 325      -1.800  37.645   7.882  1.00  0.00           H  
ATOM   3672  HA  ASN A 325      -3.366  38.953  10.044  1.00  0.00           H  
ATOM   3673 1HB  ASN A 325      -4.714  37.029   9.591  1.00  0.00           H  
ATOM   3674 2HB  ASN A 325      -3.311  35.988   9.397  1.00  0.00           H  
ATOM   3675 1HD2 ASN A 325      -5.037  36.523  13.014  1.00  0.00           H  
ATOM   3676 2HD2 ASN A 325      -5.658  37.206  11.549  1.00  0.00           H  
ATOM   3677  N   PRO A 326      -1.273  38.758  11.509  1.00 42.77           N  
ATOM   3678  CA  PRO A 326      -2.082  39.821  12.121  1.00 37.22           C  
ATOM   3679  C   PRO A 326      -2.371  40.971  11.174  1.00 36.61           C  
ATOM   3680  O   PRO A 326      -1.639  41.169  10.200  1.00 35.61           O  
ATOM   3681  CB  PRO A 326      -1.185  40.331  13.249  1.00 29.19           C  
ATOM   3682  CG  PRO A 326      -0.283  39.218  13.549  1.00 30.24           C  
ATOM   3683  CD  PRO A 326      -0.008  38.568  12.236  1.00 36.58           C  
ATOM   3684  HA  PRO A 326      -3.009  39.384  12.522  1.00  0.00           H  
ATOM   3685 1HB  PRO A 326      -0.646  41.232  12.923  1.00  0.00           H  
ATOM   3686 2HB  PRO A 326      -1.798  40.619  14.116  1.00  0.00           H  
ATOM   3687 1HG  PRO A 326       0.635  39.592  14.028  1.00  0.00           H  
ATOM   3688 2HG  PRO A 326      -0.755  38.528  14.264  1.00  0.00           H  
ATOM   3689 1HD  PRO A 326       0.829  39.080  11.741  1.00  0.00           H  
ATOM   3690 2HD  PRO A 326       0.226  37.505  12.395  1.00  0.00           H  
ATOM   3691  N   ARG A 327      -3.426  41.719  11.486  1.00 36.83           N  
ATOM   3692  CA  ARG A 327      -3.894  42.828  10.667  1.00 34.82           C  
ATOM   3693  C   ARG A 327      -4.773  43.732  11.531  1.00 43.66           C  
ATOM   3694  O   ARG A 327      -5.210  43.319  12.607  1.00 45.99           O  
ATOM   3695  CB  ARG A 327      -4.695  42.292   9.478  1.00 28.76           C  
ATOM   3696  CG  ARG A 327      -5.958  41.541   9.866  1.00 24.13           C  
ATOM   3697  CD  ARG A 327      -6.781  41.222   8.636  1.00 23.32           C  
ATOM   3698  NE  ARG A 327      -8.048  40.573   8.963  1.00 33.25           N  
ATOM   3699  CZ  ARG A 327      -8.246  39.258   8.985  1.00 35.78           C  
ATOM   3700  NH1 ARG A 327      -7.258  38.418   8.701  1.00 37.64           N  
ATOM   3701  NH2 ARG A 327      -9.443  38.784   9.282  1.00 35.07           N  
ATOM   3702  H   ARG A 327      -3.919  41.494  12.338  1.00  0.00           H  
ATOM   3703  HA  ARG A 327      -3.026  43.372  10.294  1.00  0.00           H  
ATOM   3704 1HB  ARG A 327      -4.982  43.120   8.830  1.00  0.00           H  
ATOM   3705 2HB  ARG A 327      -4.070  41.619   8.891  1.00  0.00           H  
ATOM   3706 1HG  ARG A 327      -5.689  40.609  10.364  1.00  0.00           H  
ATOM   3707 2HG  ARG A 327      -6.554  42.155  10.543  1.00  0.00           H  
ATOM   3708 1HD  ARG A 327      -7.005  42.144   8.100  1.00  0.00           H  
ATOM   3709 2HD  ARG A 327      -6.219  40.553   7.986  1.00  0.00           H  
ATOM   3710  HE  ARG A 327      -8.835  41.166   9.189  1.00  0.00           H  
ATOM   3711 1HH1 ARG A 327      -6.343  38.775   8.466  1.00  0.00           H  
ATOM   3712 2HH1 ARG A 327      -7.420  37.421   8.721  1.00  0.00           H  
ATOM   3713 1HH2 ARG A 327     -10.201  39.419   9.491  1.00  0.00           H  
ATOM   3714 2HH2 ARG A 327      -9.601  37.787   9.300  1.00  0.00           H  
ATOM   3715  N   PRO A 328      -5.038  44.971  11.075  1.00 49.70           N  
ATOM   3716  CA  PRO A 328      -5.994  45.786  11.831  1.00 56.76           C  
ATOM   3717  C   PRO A 328      -7.407  45.346  11.513  1.00 62.63           C  
ATOM   3718  O   PRO A 328      -7.579  44.508  10.636  1.00 72.85           O  
ATOM   3719  CB  PRO A 328      -5.780  47.200  11.282  1.00 54.02           C  
ATOM   3720  CG  PRO A 328      -4.813  47.073  10.137  1.00 54.46           C  
ATOM   3721  CD  PRO A 328      -4.606  45.638   9.836  1.00 47.69           C  
ATOM   3722  HA  PRO A 328      -5.741  45.742  12.900  1.00  0.00           H  
ATOM   3723 1HB  PRO A 328      -6.741  47.627  10.957  1.00  0.00           H  
ATOM   3724 2HB  PRO A 328      -5.389  47.856  12.073  1.00  0.00           H  
ATOM   3725 1HG  PRO A 328      -5.203  47.595   9.251  1.00  0.00           H  
ATOM   3726 2HG  PRO A 328      -3.856  47.550  10.393  1.00  0.00           H  
ATOM   3727 1HD  PRO A 328      -5.231  45.349   8.978  1.00  0.00           H  
ATOM   3728 2HD  PRO A 328      -3.542  45.459   9.618  1.00  0.00           H  
ATOM   3729  N   ASN A 329      -8.402  45.886  12.207  1.00 61.13           N  
ATOM   3730  CA  ASN A 329      -9.775  45.740  11.742  1.00 53.49           C  
ATOM   3731  C   ASN A 329      -9.884  46.470  10.412  1.00 56.81           C  
ATOM   3732  O   ASN A 329      -9.056  47.326  10.102  1.00 66.17           O  
ATOM   3733  CB  ASN A 329     -10.771  46.296  12.756  1.00 42.42           C  
ATOM   3734  CG  ASN A 329     -10.871  45.433  13.994  1.00 44.53           C  
ATOM   3735  OD1 ASN A 329     -11.453  44.353  13.955  1.00 42.93           O  
ATOM   3736  ND2 ASN A 329     -10.302  45.905  15.103  1.00 47.88           N  
ATOM   3737  H   ASN A 329      -8.223  46.401  13.057  1.00  0.00           H  
ATOM   3738  HA  ASN A 329      -9.984  44.678  11.608  1.00  0.00           H  
ATOM   3739 1HB  ASN A 329     -10.469  47.302  13.048  1.00  0.00           H  
ATOM   3740 2HB  ASN A 329     -11.756  46.370  12.295  1.00  0.00           H  
ATOM   3741 1HD2 ASN A 329     -10.339  45.373  15.950  1.00  0.00           H  
ATOM   3742 2HD2 ASN A 329      -9.837  46.790  15.089  1.00  0.00           H  
ATOM   3743  N   ASP A 330     -10.883  46.120   9.615  1.00 51.08           N  
ATOM   3744  CA  ASP A 330     -10.994  46.678   8.276  1.00 54.38           C  
ATOM   3745  C   ASP A 330     -11.231  48.185   8.275  1.00 55.49           C  
ATOM   3746  O   ASP A 330     -12.135  48.694   8.939  1.00 59.28           O  
ATOM   3747  CB  ASP A 330     -12.085  45.961   7.488  1.00 65.56           C  
ATOM   3748  CG  ASP A 330     -11.694  44.550   7.121  1.00 70.22           C  
ATOM   3749  OD1 ASP A 330     -10.475  44.302   7.004  1.00 72.39           O  
ATOM   3750  OD2 ASP A 330     -12.594  43.697   6.947  1.00 68.68           O  
ATOM   3751  H   ASP A 330     -11.578  45.459   9.932  1.00  0.00           H  
ATOM   3752  HA  ASP A 330     -10.043  46.537   7.762  1.00  0.00           H  
ATOM   3753 1HB  ASP A 330     -13.001  45.932   8.078  1.00  0.00           H  
ATOM   3754 2HB  ASP A 330     -12.301  46.517   6.576  1.00  0.00           H  
ATOM   3755  N   LYS A 331     -10.382  48.888   7.535  1.00 50.92           N  
ATOM   3756  CA  LYS A 331     -10.486  50.326   7.362  1.00 47.87           C  
ATOM   3757  C   LYS A 331     -10.391  50.602   5.873  1.00 46.21           C  
ATOM   3758  O   LYS A 331     -10.653  49.726   5.042  1.00 37.68           O  
ATOM   3759  CB  LYS A 331      -9.333  51.056   8.065  1.00 47.35           C  
ATOM   3760  CG  LYS A 331      -9.169  50.786   9.551  1.00 50.71           C  
ATOM   3761  CD  LYS A 331      -7.907  51.469  10.074  1.00 60.05           C  
ATOM   3762  CE  LYS A 331      -7.535  51.007  11.491  1.00 68.84           C  
ATOM   3763  NZ  LYS A 331      -6.210  51.550  11.974  1.00 66.01           N  
ATOM   3764  H   LYS A 331      -9.634  48.390   7.075  1.00  0.00           H  
ATOM   3765  HA  LYS A 331     -11.424  50.661   7.807  1.00  0.00           H  
ATOM   3766 1HB  LYS A 331      -8.389  50.788   7.589  1.00  0.00           H  
ATOM   3767 2HB  LYS A 331      -9.461  52.133   7.952  1.00  0.00           H  
ATOM   3768 1HG  LYS A 331     -10.039  51.166  10.088  1.00  0.00           H  
ATOM   3769 2HG  LYS A 331      -9.101  49.712   9.720  1.00  0.00           H  
ATOM   3770 1HD  LYS A 331      -7.071  51.247   9.408  1.00  0.00           H  
ATOM   3771 2HD  LYS A 331      -8.058  52.548  10.092  1.00  0.00           H  
ATOM   3772 1HE  LYS A 331      -8.304  51.328  12.192  1.00  0.00           H  
ATOM   3773 2HE  LYS A 331      -7.481  49.919  11.518  1.00  0.00           H  
ATOM   3774 1HZ  LYS A 331      -6.026  51.210  12.907  1.00  0.00           H  
ATOM   3775 2HZ  LYS A 331      -5.474  51.243  11.353  1.00  0.00           H  
ATOM   3776 3HZ  LYS A 331      -6.243  52.559  11.984  1.00  0.00           H  
ATOM   3777  N   THR A 332     -10.012  51.833   5.549  1.00 47.79           N  
ATOM   3778  CA  THR A 332      -9.604  52.173   4.206  1.00 49.11           C  
ATOM   3779  C   THR A 332      -8.212  51.586   4.023  1.00 47.71           C  
ATOM   3780  O   THR A 332      -7.422  51.546   4.966  1.00 50.16           O  
ATOM   3781  CB  THR A 332      -9.548  53.697   4.017  1.00 53.69           C  
ATOM   3782  OG1 THR A 332     -10.686  54.293   4.646  1.00 59.95           O  
ATOM   3783  CG2 THR A 332      -9.530  54.061   2.531  1.00 50.92           C  
ATOM   3784  H   THR A 332     -10.008  52.549   6.261  1.00  0.00           H  
ATOM   3785  HA  THR A 332     -10.336  51.766   3.508  1.00  0.00           H  
ATOM   3786  HB  THR A 332      -8.649  54.089   4.490  1.00  0.00           H  
ATOM   3787  HG1 THR A 332     -11.228  53.607   5.044  1.00  0.00           H  
ATOM   3788 1HG2 THR A 332      -9.490  55.145   2.423  1.00  0.00           H  
ATOM   3789 2HG2 THR A 332      -8.654  53.617   2.058  1.00  0.00           H  
ATOM   3790 3HG2 THR A 332     -10.432  53.682   2.052  1.00  0.00           H  
ATOM   3791  N   GLY A 333      -7.913  51.126   2.814  1.00 41.32           N  
ATOM   3792  CA  GLY A 333      -6.652  50.472   2.554  1.00 34.66           C  
ATOM   3793  C   GLY A 333      -5.622  51.349   1.875  1.00 36.71           C  
ATOM   3794  O   GLY A 333      -5.681  52.565   1.971  1.00 34.41           O  
ATOM   3795  H   GLY A 333      -8.577  51.234   2.061  1.00  0.00           H  
ATOM   3796 1HA  GLY A 333      -6.226  50.115   3.492  1.00  0.00           H  
ATOM   3797 2HA  GLY A 333      -6.818  49.598   1.924  1.00  0.00           H  
ATOM   3798  N   SER A 334      -4.689  50.708   1.175  1.00 39.26           N  
ATOM   3799  CA  SER A 334      -3.547  51.362   0.559  1.00 50.94           C  
ATOM   3800  C   SER A 334      -2.938  50.456  -0.513  1.00 61.96           C  
ATOM   3801  O   SER A 334      -3.018  49.228  -0.420  1.00 65.81           O  
ATOM   3802  CB  SER A 334      -2.497  51.668   1.630  1.00 58.82           C  
ATOM   3803  OG  SER A 334      -1.213  51.893   1.067  1.00 62.69           O  
ATOM   3804  H   SER A 334      -4.797  49.708   1.075  1.00  0.00           H  
ATOM   3805  HA  SER A 334      -3.885  52.298   0.111  1.00  0.00           H  
ATOM   3806 1HB  SER A 334      -2.799  52.551   2.193  1.00  0.00           H  
ATOM   3807 2HB  SER A 334      -2.439  50.836   2.330  1.00  0.00           H  
ATOM   3808  HG  SER A 334      -1.319  51.794   0.118  1.00  0.00           H  
ATOM   3809  N   CYS A 335      -2.322  51.053  -1.530  1.00 64.24           N  
ATOM   3810  CA  CYS A 335      -1.672  50.269  -2.581  1.00 61.18           C  
ATOM   3811  C   CYS A 335      -0.239  49.890  -2.210  1.00 50.37           C  
ATOM   3812  O   CYS A 335       0.435  49.153  -2.940  1.00 46.99           O  
ATOM   3813  CB  CYS A 335      -1.726  51.001  -3.924  1.00 60.81           C  
ATOM   3814  SG  CYS A 335      -3.321  50.830  -4.761  1.00159.13           S  
ATOM   3815  H   CYS A 335      -2.299  52.061  -1.583  1.00  0.00           H  
ATOM   3816  HA  CYS A 335      -2.202  49.322  -2.684  1.00  0.00           H  
ATOM   3817 1HB  CYS A 335      -1.528  52.062  -3.769  1.00  0.00           H  
ATOM   3818 2HB  CYS A 335      -0.947  50.615  -4.581  1.00  0.00           H  
ATOM   3819  N   GLY A 336       0.211  50.399  -1.066  1.00 37.36           N  
ATOM   3820  CA  GLY A 336       1.477  50.008  -0.483  1.00 33.19           C  
ATOM   3821  C   GLY A 336       1.233  49.318   0.842  1.00 44.80           C  
ATOM   3822  O   GLY A 336       0.086  49.102   1.231  1.00 53.00           O  
ATOM   3823  H   GLY A 336      -0.358  51.085  -0.592  1.00  0.00           H  
ATOM   3824 1HA  GLY A 336       2.005  49.344  -1.168  1.00  0.00           H  
ATOM   3825 2HA  GLY A 336       2.102  50.889  -0.345  1.00  0.00           H  
ATOM   3826  N   PRO A 337       2.310  48.980   1.555  1.00 44.83           N  
ATOM   3827  CA  PRO A 337       2.245  48.181   2.787  1.00 44.35           C  
ATOM   3828  C   PRO A 337       1.492  48.869   3.938  1.00 46.19           C  
ATOM   3829  O   PRO A 337       1.940  49.914   4.421  1.00 51.82           O  
ATOM   3830  CB  PRO A 337       3.719  47.995   3.156  1.00 46.42           C  
ATOM   3831  CG  PRO A 337       4.417  49.172   2.525  1.00 46.77           C  
ATOM   3832  CD  PRO A 337       3.672  49.455   1.257  1.00 42.18           C  
ATOM   3833  HA  PRO A 337       1.769  47.214   2.567  1.00  0.00           H  
ATOM   3834 1HB  PRO A 337       3.833  47.970   4.250  1.00  0.00           H  
ATOM   3835 2HB  PRO A 337       4.083  47.031   2.773  1.00  0.00           H  
ATOM   3836 1HG  PRO A 337       4.406  50.032   3.211  1.00  0.00           H  
ATOM   3837 2HG  PRO A 337       5.474  48.930   2.337  1.00  0.00           H  
ATOM   3838 1HD  PRO A 337       3.689  50.536   1.055  1.00  0.00           H  
ATOM   3839 2HD  PRO A 337       4.132  48.897   0.428  1.00  0.00           H  
ATOM   3840  N   VAL A 338       0.371  48.291   4.375  1.00 36.43           N  
ATOM   3841  CA  VAL A 338      -0.361  48.851   5.504  1.00 33.37           C  
ATOM   3842  C   VAL A 338       0.402  48.536   6.777  1.00 43.83           C  
ATOM   3843  O   VAL A 338       0.532  47.373   7.162  1.00 45.27           O  
ATOM   3844  CB  VAL A 338      -1.796  48.302   5.626  1.00 36.58           C  
ATOM   3845  CG1 VAL A 338      -2.466  48.850   6.888  1.00 26.66           C  
ATOM   3846  CG2 VAL A 338      -2.626  48.649   4.388  1.00 36.18           C  
ATOM   3847  H   VAL A 338       0.020  47.458   3.926  1.00  0.00           H  
ATOM   3848  HA  VAL A 338      -0.437  49.931   5.366  1.00  0.00           H  
ATOM   3849  HB  VAL A 338      -1.752  47.218   5.731  1.00  0.00           H  
ATOM   3850 1HG1 VAL A 338      -3.479  48.454   6.963  1.00  0.00           H  
ATOM   3851 2HG1 VAL A 338      -1.893  48.548   7.764  1.00  0.00           H  
ATOM   3852 3HG1 VAL A 338      -2.505  49.938   6.836  1.00  0.00           H  
ATOM   3853 1HG2 VAL A 338      -3.633  48.249   4.501  1.00  0.00           H  
ATOM   3854 2HG2 VAL A 338      -2.676  49.732   4.275  1.00  0.00           H  
ATOM   3855 3HG2 VAL A 338      -2.160  48.213   3.504  1.00  0.00           H  
ATOM   3856  N   SER A 339       0.903  49.580   7.432  1.00 42.88           N  
ATOM   3857  CA  SER A 339       1.841  49.410   8.533  1.00 40.75           C  
ATOM   3858  C   SER A 339       1.204  48.964   9.842  1.00 37.62           C  
ATOM   3859  O   SER A 339       1.847  48.281  10.641  1.00 38.85           O  
ATOM   3860  CB  SER A 339       2.648  50.687   8.724  1.00 47.99           C  
ATOM   3861  OG  SER A 339       3.310  50.998   7.509  1.00 56.76           O  
ATOM   3862  H   SER A 339       0.626  50.512   7.160  1.00  0.00           H  
ATOM   3863  HA  SER A 339       2.522  48.594   8.285  1.00  0.00           H  
ATOM   3864 1HB  SER A 339       1.982  51.497   9.019  1.00  0.00           H  
ATOM   3865 2HB  SER A 339       3.367  50.545   9.530  1.00  0.00           H  
ATOM   3866  HG  SER A 339       3.064  50.307   6.889  1.00  0.00           H  
ATOM   3867  N   SER A 340      -0.052  49.346  10.056  1.00 35.39           N  
ATOM   3868  CA  SER A 340      -0.795  48.937  11.247  1.00 41.90           C  
ATOM   3869  C   SER A 340      -0.857  47.401  11.370  1.00 40.00           C  
ATOM   3870  O   SER A 340      -1.441  46.726  10.525  1.00 38.86           O  
ATOM   3871  CB  SER A 340      -2.201  49.551  11.216  1.00 52.36           C  
ATOM   3872  OG  SER A 340      -2.884  49.377  12.446  1.00 58.59           O  
ATOM   3873  H   SER A 340      -0.503  49.937   9.373  1.00  0.00           H  
ATOM   3874  HA  SER A 340      -0.266  49.304  12.128  1.00  0.00           H  
ATOM   3875 1HB  SER A 340      -2.129  50.615  10.996  1.00  0.00           H  
ATOM   3876 2HB  SER A 340      -2.782  49.090  10.418  1.00  0.00           H  
ATOM   3877  HG  SER A 340      -2.279  48.901  13.020  1.00  0.00           H  
ATOM   3878  N   ASN A 341      -0.242  46.861  12.417  1.00 38.58           N  
ATOM   3879  CA  ASN A 341      -0.103  45.408  12.587  1.00 43.37           C  
ATOM   3880  C   ASN A 341       0.597  44.709  11.407  1.00 42.64           C  
ATOM   3881  O   ASN A 341       0.272  43.575  11.064  1.00 44.00           O  
ATOM   3882  CB  ASN A 341      -1.460  44.750  12.862  1.00 47.47           C  
ATOM   3883  CG  ASN A 341      -2.299  45.527  13.856  1.00 52.54           C  
ATOM   3884  OD1 ASN A 341      -3.114  46.367  13.473  1.00 58.40           O  
ATOM   3885  ND2 ASN A 341      -2.111  45.246  15.136  1.00 47.92           N  
ATOM   3886  H   ASN A 341       0.142  47.477  13.118  1.00  0.00           H  
ATOM   3887  HA  ASN A 341       0.548  45.221  13.443  1.00  0.00           H  
ATOM   3888 1HB  ASN A 341      -2.017  44.660  11.928  1.00  0.00           H  
ATOM   3889 2HB  ASN A 341      -1.304  43.742  13.248  1.00  0.00           H  
ATOM   3890 1HD2 ASN A 341      -2.638  45.729  15.836  1.00  0.00           H  
ATOM   3891 2HD2 ASN A 341      -1.444  44.552  15.403  1.00  0.00           H  
ATOM   3892  N   GLY A 342       1.571  45.384  10.807  1.00 42.21           N  
ATOM   3893  CA  GLY A 342       2.233  44.879   9.614  1.00 44.97           C  
ATOM   3894  C   GLY A 342       3.350  43.868   9.834  1.00 43.17           C  
ATOM   3895  O   GLY A 342       3.619  43.032   8.975  1.00 46.10           O  
ATOM   3896  H   GLY A 342       1.858  46.273  11.191  1.00  0.00           H  
ATOM   3897 1HA  GLY A 342       1.499  44.403   8.964  1.00  0.00           H  
ATOM   3898 2HA  GLY A 342       2.664  45.710   9.058  1.00  0.00           H  
ATOM   3899  N   ALA A 343       4.011  43.947  10.979  1.00 40.27           N  
ATOM   3900  CA  ALA A 343       5.019  42.958  11.324  1.00 38.70           C  
ATOM   3901  C   ALA A 343       4.404  41.554  11.496  1.00 43.22           C  
ATOM   3902  O   ALA A 343       3.226  41.409  11.850  1.00 41.67           O  
ATOM   3903  CB  ALA A 343       5.769  43.385  12.586  1.00 22.34           C  
ATOM   3904  H   ALA A 343       3.818  44.699  11.625  1.00  0.00           H  
ATOM   3905  HA  ALA A 343       5.726  42.892  10.497  1.00  0.00           H  
ATOM   3906 1HB  ALA A 343       6.521  42.636  12.833  1.00  0.00           H  
ATOM   3907 2HB  ALA A 343       6.256  44.344  12.412  1.00  0.00           H  
ATOM   3908 3HB  ALA A 343       5.066  43.480  13.412  1.00  0.00           H  
ATOM   3909  N   ASN A 344       5.228  40.534  11.247  1.00 45.55           N  
ATOM   3910  CA  ASN A 344       4.808  39.136  11.203  1.00 41.41           C  
ATOM   3911  C   ASN A 344       3.843  38.898  10.051  1.00 40.71           C  
ATOM   3912  O   ASN A 344       3.698  39.748   9.171  1.00 46.06           O  
ATOM   3913  CB  ASN A 344       4.196  38.686  12.529  1.00 49.50           C  
ATOM   3914  CG  ASN A 344       4.977  39.173  13.726  1.00 61.45           C  
ATOM   3915  OD1 ASN A 344       6.098  38.723  13.980  1.00 60.32           O  
ATOM   3916  ND2 ASN A 344       4.386  40.100  14.479  1.00 64.82           N  
ATOM   3917  H   ASN A 344       6.198  40.762  11.081  1.00  0.00           H  
ATOM   3918  HA  ASN A 344       5.685  38.517  11.009  1.00  0.00           H  
ATOM   3919 1HB  ASN A 344       3.173  39.057  12.603  1.00  0.00           H  
ATOM   3920 2HB  ASN A 344       4.152  37.597  12.558  1.00  0.00           H  
ATOM   3921 1HD2 ASN A 344       4.854  40.462  15.286  1.00  0.00           H  
ATOM   3922 2HD2 ASN A 344       3.475  40.433  14.238  1.00  0.00           H  
ATOM   3923  N   GLY A 345       3.193  37.738  10.050  1.00 33.37           N  
ATOM   3924  CA  GLY A 345       2.229  37.406   9.017  1.00 22.81           C  
ATOM   3925  C   GLY A 345       1.940  35.921   8.925  1.00 30.28           C  
ATOM   3926  O   GLY A 345       2.466  35.129   9.692  1.00 40.73           O  
ATOM   3927  H   GLY A 345       3.374  37.071  10.787  1.00  0.00           H  
ATOM   3928 1HA  GLY A 345       1.294  37.932   9.209  1.00  0.00           H  
ATOM   3929 2HA  GLY A 345       2.599  37.749   8.052  1.00  0.00           H  
ATOM   3930  N   VAL A 346       1.071  35.551   7.995  1.00 30.65           N  
ATOM   3931  CA  VAL A 346       0.789  34.156   7.692  1.00 25.47           C  
ATOM   3932  C   VAL A 346       0.751  34.005   6.169  1.00 36.47           C  
ATOM   3933  O   VAL A 346       0.403  34.954   5.451  1.00 32.31           O  
ATOM   3934  CB  VAL A 346      -0.554  33.672   8.311  1.00 34.82           C  
ATOM   3935  CG1 VAL A 346      -1.769  34.129   7.466  1.00 19.82           C  
ATOM   3936  CG2 VAL A 346      -0.559  32.161   8.451  1.00 35.20           C  
ATOM   3937  H   VAL A 346       0.589  36.273   7.479  1.00  0.00           H  
ATOM   3938  HA  VAL A 346       1.587  33.542   8.112  1.00  0.00           H  
ATOM   3939  HB  VAL A 346      -0.674  34.125   9.296  1.00  0.00           H  
ATOM   3940 1HG1 VAL A 346      -2.690  33.773   7.930  1.00  0.00           H  
ATOM   3941 2HG1 VAL A 346      -1.788  35.218   7.414  1.00  0.00           H  
ATOM   3942 3HG1 VAL A 346      -1.688  33.718   6.460  1.00  0.00           H  
ATOM   3943 1HG2 VAL A 346      -1.504  31.838   8.886  1.00  0.00           H  
ATOM   3944 2HG2 VAL A 346      -0.436  31.704   7.469  1.00  0.00           H  
ATOM   3945 3HG2 VAL A 346       0.262  31.853   9.100  1.00  0.00           H  
ATOM   3946  N   LYS A 347       1.130  32.827   5.674  1.00 38.39           N  
ATOM   3947  CA  LYS A 347       1.066  32.556   4.244  1.00 35.02           C  
ATOM   3948  C   LYS A 347      -0.391  32.540   3.793  1.00 35.11           C  
ATOM   3949  O   LYS A 347      -1.261  31.989   4.475  1.00 36.90           O  
ATOM   3950  CB  LYS A 347       1.720  31.222   3.907  1.00 29.25           C  
ATOM   3951  CG  LYS A 347       1.586  30.843   2.448  1.00 22.90           C  
ATOM   3952  CD  LYS A 347       1.734  29.357   2.246  1.00 24.57           C  
ATOM   3953  CE  LYS A 347       1.517  29.002   0.797  1.00 26.72           C  
ATOM   3954  NZ  LYS A 347       2.361  29.858  -0.084  1.00 25.28           N  
ATOM   3955  H   LYS A 347       1.469  32.106   6.296  1.00  0.00           H  
ATOM   3956  HA  LYS A 347       1.604  33.345   3.718  1.00  0.00           H  
ATOM   3957 1HB  LYS A 347       2.781  31.263   4.158  1.00  0.00           H  
ATOM   3958 2HB  LYS A 347       1.272  30.434   4.512  1.00  0.00           H  
ATOM   3959 1HG  LYS A 347       0.607  31.153   2.080  1.00  0.00           H  
ATOM   3960 2HG  LYS A 347       2.351  31.356   1.867  1.00  0.00           H  
ATOM   3961 1HD  LYS A 347       2.734  29.046   2.553  1.00  0.00           H  
ATOM   3962 2HD  LYS A 347       1.004  28.832   2.862  1.00  0.00           H  
ATOM   3963 1HE  LYS A 347       1.770  27.955   0.637  1.00  0.00           H  
ATOM   3964 2HE  LYS A 347       0.467  29.142   0.541  1.00  0.00           H  
ATOM   3965 1HZ  LYS A 347       2.203  29.607  -1.049  1.00  0.00           H  
ATOM   3966 2HZ  LYS A 347       2.118  30.829   0.056  1.00  0.00           H  
ATOM   3967 3HZ  LYS A 347       3.335  29.719   0.145  1.00  0.00           H  
ATOM   3968  N   GLY A 348      -0.653  33.151   2.645  1.00 29.97           N  
ATOM   3969  CA  GLY A 348      -2.006  33.256   2.143  1.00 30.09           C  
ATOM   3970  C   GLY A 348      -2.057  33.394   0.638  1.00 37.60           C  
ATOM   3971  O   GLY A 348      -1.060  33.208  -0.055  1.00 42.36           O  
ATOM   3972  H   GLY A 348       0.103  33.552   2.109  1.00  0.00           H  
ATOM   3973 1HA  GLY A 348      -2.573  32.372   2.437  1.00  0.00           H  
ATOM   3974 2HA  GLY A 348      -2.496  34.117   2.595  1.00  0.00           H  
ATOM   3975  N   PHE A 349      -3.229  33.735   0.129  1.00 38.24           N  
ATOM   3976  CA  PHE A 349      -3.456  33.710  -1.300  1.00 38.25           C  
ATOM   3977  C   PHE A 349      -4.586  34.646  -1.650  1.00 39.73           C  
ATOM   3978  O   PHE A 349      -5.307  35.124  -0.770  1.00 20.17           O  
ATOM   3979  CB  PHE A 349      -3.822  32.289  -1.759  1.00 33.79           C  
ATOM   3980  CG  PHE A 349      -5.216  31.875  -1.394  1.00 27.41           C  
ATOM   3981  CD1 PHE A 349      -5.488  31.321  -0.154  1.00 29.81           C  
ATOM   3982  CD2 PHE A 349      -6.260  32.037  -2.287  1.00 30.11           C  
ATOM   3983  CE1 PHE A 349      -6.777  30.939   0.190  1.00 28.32           C  
ATOM   3984  CE2 PHE A 349      -7.552  31.655  -1.940  1.00 34.85           C  
ATOM   3985  CZ  PHE A 349      -7.806  31.113  -0.702  1.00 28.12           C  
ATOM   3986  H   PHE A 349      -3.981  34.017   0.741  1.00  0.00           H  
ATOM   3987  HA  PHE A 349      -2.536  34.013  -1.802  1.00  0.00           H  
ATOM   3988 1HB  PHE A 349      -3.719  32.218  -2.841  1.00  0.00           H  
ATOM   3989 2HB  PHE A 349      -3.129  31.574  -1.318  1.00  0.00           H  
ATOM   3990  HD1 PHE A 349      -4.674  31.185   0.558  1.00  0.00           H  
ATOM   3991  HD2 PHE A 349      -6.064  32.465  -3.271  1.00  0.00           H  
ATOM   3992  HE1 PHE A 349      -6.972  30.502   1.169  1.00  0.00           H  
ATOM   3993  HE2 PHE A 349      -8.365  31.786  -2.654  1.00  0.00           H  
ATOM   3994  HZ  PHE A 349      -8.819  30.821  -0.430  1.00  0.00           H  
ATOM   3995  N   SER A 350      -4.731  34.891  -2.948  1.00 36.36           N  
ATOM   3996  CA  SER A 350      -5.837  35.661  -3.491  1.00 36.42           C  
ATOM   3997  C   SER A 350      -5.862  35.507  -4.995  1.00 32.24           C  
ATOM   3998  O   SER A 350      -4.825  35.272  -5.618  1.00 25.34           O  
ATOM   3999  CB  SER A 350      -5.740  37.136  -3.111  1.00 32.60           C  
ATOM   4000  OG  SER A 350      -6.045  37.298  -1.739  1.00 31.08           O  
ATOM   4001  H   SER A 350      -4.034  34.519  -3.578  1.00  0.00           H  
ATOM   4002  HA  SER A 350      -6.768  35.267  -3.081  1.00  0.00           H  
ATOM   4003 1HB  SER A 350      -4.734  37.500  -3.319  1.00  0.00           H  
ATOM   4004 2HB  SER A 350      -6.431  37.715  -3.722  1.00  0.00           H  
ATOM   4005  HG  SER A 350      -6.236  36.419  -1.405  1.00  0.00           H  
ATOM   4006  N   PHE A 351      -7.054  35.620  -5.568  1.00 31.11           N  
ATOM   4007  CA  PHE A 351      -7.200  35.510  -7.002  1.00 19.47           C  
ATOM   4008  C   PHE A 351      -7.656  36.841  -7.587  1.00 31.47           C  
ATOM   4009  O   PHE A 351      -8.617  37.455  -7.117  1.00 28.85           O  
ATOM   4010  CB  PHE A 351      -8.151  34.369  -7.363  1.00 27.17           C  
ATOM   4011  CG  PHE A 351      -7.594  33.003  -7.070  1.00 31.16           C  
ATOM   4012  CD1 PHE A 351      -6.464  32.543  -7.731  1.00 32.81           C  
ATOM   4013  CD2 PHE A 351      -8.192  32.180  -6.126  1.00 30.54           C  
ATOM   4014  CE1 PHE A 351      -5.949  31.287  -7.457  1.00 31.08           C  
ATOM   4015  CE2 PHE A 351      -7.684  30.935  -5.848  1.00 21.95           C  
ATOM   4016  CZ  PHE A 351      -6.562  30.486  -6.513  1.00 27.28           C  
ATOM   4017  H   PHE A 351      -7.874  35.785  -5.002  1.00  0.00           H  
ATOM   4018  HA  PHE A 351      -6.221  35.295  -7.434  1.00  0.00           H  
ATOM   4019 1HB  PHE A 351      -9.083  34.484  -6.810  1.00  0.00           H  
ATOM   4020 2HB  PHE A 351      -8.392  34.419  -8.424  1.00  0.00           H  
ATOM   4021  HD1 PHE A 351      -5.983  33.182  -8.471  1.00  0.00           H  
ATOM   4022  HD2 PHE A 351      -9.080  32.536  -5.602  1.00  0.00           H  
ATOM   4023  HE1 PHE A 351      -5.064  30.935  -7.985  1.00  0.00           H  
ATOM   4024  HE2 PHE A 351      -8.166  30.300  -5.104  1.00  0.00           H  
ATOM   4025  HZ  PHE A 351      -6.160  29.498  -6.292  1.00  0.00           H  
ATOM   4026  N   LYS A 352      -6.937  37.291  -8.610  1.00 31.88           N  
ATOM   4027  CA  LYS A 352      -7.246  38.539  -9.295  1.00 31.22           C  
ATOM   4028  C   LYS A 352      -8.198  38.278 -10.450  1.00 25.65           C  
ATOM   4029  O   LYS A 352      -8.027  37.329 -11.210  1.00 29.40           O  
ATOM   4030  CB  LYS A 352      -5.948  39.151  -9.826  1.00 33.93           C  
ATOM   4031  CG  LYS A 352      -6.104  40.402 -10.670  1.00 32.25           C  
ATOM   4032  CD  LYS A 352      -4.772  40.804 -11.285  1.00 35.26           C  
ATOM   4033  CE  LYS A 352      -4.903  42.072 -12.107  1.00 41.27           C  
ATOM   4034  NZ  LYS A 352      -5.839  41.876 -13.241  1.00 48.54           N  
ATOM   4035  H   LYS A 352      -6.147  36.743  -8.919  1.00  0.00           H  
ATOM   4036  HA  LYS A 352      -7.702  39.223  -8.579  1.00  0.00           H  
ATOM   4037 1HB  LYS A 352      -5.298  39.407  -8.990  1.00  0.00           H  
ATOM   4038 2HB  LYS A 352      -5.423  38.416 -10.437  1.00  0.00           H  
ATOM   4039 1HG  LYS A 352      -6.827  40.218 -11.465  1.00  0.00           H  
ATOM   4040 2HG  LYS A 352      -6.474  41.216 -10.048  1.00  0.00           H  
ATOM   4041 1HD  LYS A 352      -4.040  40.968 -10.493  1.00  0.00           H  
ATOM   4042 2HD  LYS A 352      -4.412  40.001 -11.928  1.00  0.00           H  
ATOM   4043 1HE  LYS A 352      -5.269  42.879 -11.474  1.00  0.00           H  
ATOM   4044 2HE  LYS A 352      -3.925  42.358 -12.494  1.00  0.00           H  
ATOM   4045 1HZ  LYS A 352      -5.909  42.732 -13.773  1.00  0.00           H  
ATOM   4046 2HZ  LYS A 352      -5.495  41.137 -13.838  1.00  0.00           H  
ATOM   4047 3HZ  LYS A 352      -6.751  41.625 -12.887  1.00  0.00           H  
ATOM   4048  N   TYR A 353      -9.215  39.110 -10.574  1.00 26.10           N  
ATOM   4049  CA  TYR A 353     -10.064  39.104 -11.763  1.00 30.90           C  
ATOM   4050  C   TYR A 353     -10.317  40.560 -12.087  1.00 39.98           C  
ATOM   4051  O   TYR A 353     -11.170  41.202 -11.469  1.00 39.86           O  
ATOM   4052  CB  TYR A 353     -11.402  38.366 -11.533  1.00 35.13           C  
ATOM   4053  CG  TYR A 353     -11.292  36.867 -11.285  1.00 35.17           C  
ATOM   4054  CD1 TYR A 353     -11.051  36.367 -10.005  1.00 37.17           C  
ATOM   4055  CD2 TYR A 353     -11.433  35.955 -12.325  1.00 28.54           C  
ATOM   4056  CE1 TYR A 353     -10.945  35.005  -9.772  1.00 35.30           C  
ATOM   4057  CE2 TYR A 353     -11.334  34.595 -12.103  1.00 28.34           C  
ATOM   4058  CZ  TYR A 353     -11.091  34.125 -10.824  1.00 38.81           C  
ATOM   4059  OH  TYR A 353     -10.990  32.773 -10.590  1.00 47.24           O  
ATOM   4060  H   TYR A 353      -9.413  39.765  -9.832  1.00  0.00           H  
ATOM   4061  HA  TYR A 353      -9.535  38.586 -12.563  1.00  0.00           H  
ATOM   4062 1HB  TYR A 353     -11.914  38.800 -10.673  1.00  0.00           H  
ATOM   4063 2HB  TYR A 353     -12.047  38.503 -12.401  1.00  0.00           H  
ATOM   4064  HD1 TYR A 353     -10.943  37.051  -9.163  1.00  0.00           H  
ATOM   4065  HD2 TYR A 353     -11.624  36.309 -13.338  1.00  0.00           H  
ATOM   4066  HE1 TYR A 353     -10.757  34.638  -8.764  1.00  0.00           H  
ATOM   4067  HE2 TYR A 353     -11.445  33.897 -12.933  1.00  0.00           H  
ATOM   4068  HH  TYR A 353     -11.112  32.297 -11.414  1.00  0.00           H  
ATOM   4069  N   GLY A 354      -9.553  41.084 -13.040  1.00 49.18           N  
ATOM   4070  CA  GLY A 354      -9.648  42.484 -13.416  1.00 46.27           C  
ATOM   4071  C   GLY A 354      -9.267  43.383 -12.262  1.00 38.29           C  
ATOM   4072  O   GLY A 354      -8.175  43.262 -11.698  1.00 38.11           O  
ATOM   4073  H   GLY A 354      -8.888  40.491 -13.515  1.00  0.00           H  
ATOM   4074 1HA  GLY A 354      -8.993  42.678 -14.266  1.00  0.00           H  
ATOM   4075 2HA  GLY A 354     -10.664  42.706 -13.737  1.00  0.00           H  
ATOM   4076  N   ASN A 355     -10.165  44.290 -11.903  1.00 30.15           N  
ATOM   4077  CA  ASN A 355      -9.939  45.092 -10.712  1.00 42.51           C  
ATOM   4078  C   ASN A 355     -10.557  44.440  -9.475  1.00 37.47           C  
ATOM   4079  O   ASN A 355     -10.409  44.935  -8.362  1.00 30.28           O  
ATOM   4080  CB  ASN A 355     -10.411  46.534 -10.915  1.00 55.06           C  
ATOM   4081  CG  ASN A 355      -9.558  47.287 -11.934  1.00 63.74           C  
ATOM   4082  OD1 ASN A 355      -8.322  47.218 -11.909  1.00 61.35           O  
ATOM   4083  ND2 ASN A 355     -10.215  47.992 -12.846  1.00 67.62           N  
ATOM   4084  H   ASN A 355     -11.006  44.436 -12.443  1.00  0.00           H  
ATOM   4085  HA  ASN A 355      -8.868  45.110 -10.503  1.00  0.00           H  
ATOM   4086 1HB  ASN A 355     -11.448  46.534 -11.254  1.00  0.00           H  
ATOM   4087 2HB  ASN A 355     -10.378  47.066  -9.964  1.00  0.00           H  
ATOM   4088 1HD2 ASN A 355      -9.711  48.507 -13.540  1.00  0.00           H  
ATOM   4089 2HD2 ASN A 355     -11.215  48.010 -12.839  1.00  0.00           H  
ATOM   4090  N   GLY A 356     -11.216  43.304  -9.686  1.00 39.51           N  
ATOM   4091  CA  GLY A 356     -11.773  42.519  -8.600  1.00 44.72           C  
ATOM   4092  C   GLY A 356     -10.791  41.526  -7.982  1.00 49.13           C  
ATOM   4093  O   GLY A 356      -9.762  41.197  -8.574  1.00 48.99           O  
ATOM   4094  H   GLY A 356     -11.329  42.980 -10.636  1.00  0.00           H  
ATOM   4095 1HA  GLY A 356     -12.125  43.185  -7.813  1.00  0.00           H  
ATOM   4096 2HA  GLY A 356     -12.638  41.962  -8.961  1.00  0.00           H  
ATOM   4097  N   VAL A 357     -11.108  41.049  -6.783  1.00 45.30           N  
ATOM   4098  CA  VAL A 357     -10.251  40.091  -6.112  1.00 47.84           C  
ATOM   4099  C   VAL A 357     -11.013  39.143  -5.184  1.00 51.12           C  
ATOM   4100  O   VAL A 357     -11.857  39.566  -4.387  1.00 47.84           O  
ATOM   4101  CB  VAL A 357      -9.101  40.787  -5.337  1.00 37.18           C  
ATOM   4102  CG1 VAL A 357      -9.646  41.667  -4.222  1.00 39.12           C  
ATOM   4103  CG2 VAL A 357      -8.141  39.756  -4.772  1.00 35.07           C  
ATOM   4104  H   VAL A 357     -11.957  41.353  -6.328  1.00  0.00           H  
ATOM   4105  HA  VAL A 357      -9.803  39.441  -6.865  1.00  0.00           H  
ATOM   4106  HB  VAL A 357      -8.561  41.444  -6.018  1.00  0.00           H  
ATOM   4107 1HG1 VAL A 357      -8.819  42.143  -3.695  1.00  0.00           H  
ATOM   4108 2HG1 VAL A 357     -10.293  42.434  -4.648  1.00  0.00           H  
ATOM   4109 3HG1 VAL A 357     -10.217  41.057  -3.523  1.00  0.00           H  
ATOM   4110 1HG2 VAL A 357      -7.341  40.261  -4.232  1.00  0.00           H  
ATOM   4111 2HG2 VAL A 357      -8.677  39.094  -4.091  1.00  0.00           H  
ATOM   4112 3HG2 VAL A 357      -7.715  39.170  -5.586  1.00  0.00           H  
ATOM   4113  N   TRP A 358     -10.716  37.850  -5.322  1.00 53.02           N  
ATOM   4114  CA  TRP A 358     -11.125  36.843  -4.353  1.00 43.16           C  
ATOM   4115  C   TRP A 358     -10.045  36.739  -3.277  1.00 42.28           C  
ATOM   4116  O   TRP A 358      -8.888  36.422  -3.568  1.00 34.64           O  
ATOM   4117  CB  TRP A 358     -11.352  35.485  -5.028  1.00 29.17           C  
ATOM   4118  CG  TRP A 358     -12.785  35.238  -5.461  1.00 27.21           C  
ATOM   4119  CD1 TRP A 358     -13.260  35.237  -6.733  1.00 30.00           C  
ATOM   4120  CD2 TRP A 358     -13.910  34.948  -4.614  1.00 34.33           C  
ATOM   4121  NE1 TRP A 358     -14.611  34.974  -6.741  1.00 35.58           N  
ATOM   4122  CE2 TRP A 358     -15.034  34.791  -5.453  1.00 36.38           C  
ATOM   4123  CE3 TRP A 358     -14.078  34.806  -3.233  1.00 35.26           C  
ATOM   4124  CZ2 TRP A 358     -16.308  34.496  -4.955  1.00 29.33           C  
ATOM   4125  CZ3 TRP A 358     -15.348  34.517  -2.742  1.00 34.63           C  
ATOM   4126  CH2 TRP A 358     -16.442  34.362  -3.603  1.00 26.47           C  
ATOM   4127  H   TRP A 358     -10.187  37.566  -6.134  1.00  0.00           H  
ATOM   4128  HA  TRP A 358     -12.063  37.160  -3.898  1.00  0.00           H  
ATOM   4129 1HB  TRP A 358     -10.716  35.406  -5.910  1.00  0.00           H  
ATOM   4130 2HB  TRP A 358     -11.064  34.686  -4.345  1.00  0.00           H  
ATOM   4131  HD1 TRP A 358     -12.660  35.420  -7.622  1.00  0.00           H  
ATOM   4132  HE1 TRP A 358     -15.195  34.923  -7.564  1.00  0.00           H  
ATOM   4133  HE3 TRP A 358     -13.232  34.916  -2.556  1.00  0.00           H  
ATOM   4134  HZ2 TRP A 358     -17.171  34.372  -5.609  1.00  0.00           H  
ATOM   4135  HZ3 TRP A 358     -15.469  34.415  -1.663  1.00  0.00           H  
ATOM   4136  HH2 TRP A 358     -17.421  34.130  -3.182  1.00  0.00           H  
ATOM   4137  N   ILE A 359     -10.439  37.031  -2.039  1.00 44.91           N  
ATOM   4138  CA  ILE A 359      -9.524  37.060  -0.904  1.00 40.69           C  
ATOM   4139  C   ILE A 359      -9.813  35.956   0.108  1.00 42.42           C  
ATOM   4140  O   ILE A 359     -10.886  35.916   0.706  1.00 45.51           O  
ATOM   4141  CB  ILE A 359      -9.611  38.398  -0.167  1.00 29.93           C  
ATOM   4142  CG1 ILE A 359      -9.019  39.516  -1.029  1.00 27.68           C  
ATOM   4143  CG2 ILE A 359      -8.898  38.302   1.178  1.00 23.47           C  
ATOM   4144  CD1 ILE A 359      -9.249  40.923  -0.475  1.00 26.31           C  
ATOM   4145  H   ILE A 359     -11.415  37.239  -1.890  1.00  0.00           H  
ATOM   4146  HA  ILE A 359      -8.508  36.936  -1.276  1.00  0.00           H  
ATOM   4147  HB  ILE A 359     -10.657  38.654  -0.000  1.00  0.00           H  
ATOM   4148 1HG1 ILE A 359      -7.945  39.365  -1.133  1.00  0.00           H  
ATOM   4149 2HG1 ILE A 359      -9.452  39.473  -2.029  1.00  0.00           H  
ATOM   4150 1HG2 ILE A 359      -8.965  39.259   1.694  1.00  0.00           H  
ATOM   4151 2HG2 ILE A 359      -9.369  37.529   1.784  1.00  0.00           H  
ATOM   4152 3HG2 ILE A 359      -7.850  38.049   1.017  1.00  0.00           H  
ATOM   4153 1HD1 ILE A 359      -8.799  41.656  -1.145  1.00  0.00           H  
ATOM   4154 2HD1 ILE A 359     -10.320  41.112  -0.397  1.00  0.00           H  
ATOM   4155 3HD1 ILE A 359      -8.793  41.005   0.510  1.00  0.00           H  
ATOM   4156  N   GLY A 360      -8.851  35.060   0.297  1.00 36.87           N  
ATOM   4157  CA  GLY A 360      -8.935  34.084   1.363  1.00 31.43           C  
ATOM   4158  C   GLY A 360      -8.109  34.541   2.547  1.00 38.61           C  
ATOM   4159  O   GLY A 360      -6.926  34.864   2.401  1.00 55.28           O  
ATOM   4160  H   GLY A 360      -8.045  35.056  -0.312  1.00  0.00           H  
ATOM   4161 1HA  GLY A 360      -9.977  33.953   1.655  1.00  0.00           H  
ATOM   4162 2HA  GLY A 360      -8.579  33.120   1.002  1.00  0.00           H  
ATOM   4163  N   ARG A 361      -8.716  34.571   3.725  1.00 27.00           N  
ATOM   4164  CA  ARG A 361      -7.984  35.015   4.900  1.00 35.93           C  
ATOM   4165  C   ARG A 361      -8.547  34.433   6.183  1.00 40.88           C  
ATOM   4166  O   ARG A 361      -9.672  33.924   6.199  1.00 45.15           O  
ATOM   4167  CB  ARG A 361      -8.028  36.534   4.981  1.00 36.52           C  
ATOM   4168  CG  ARG A 361      -9.423  37.069   5.123  1.00 40.12           C  
ATOM   4169  CD  ARG A 361      -9.398  38.439   5.754  1.00 44.62           C  
ATOM   4170  NE  ARG A 361     -10.731  38.894   6.134  1.00 42.07           N  
ATOM   4171  CZ  ARG A 361     -11.000  40.132   6.514  1.00 41.30           C  
ATOM   4172  NH1 ARG A 361     -10.028  41.030   6.554  1.00 42.43           N  
ATOM   4173  NH2 ARG A 361     -12.237  40.474   6.844  1.00 42.25           N  
ATOM   4174  H   ARG A 361      -9.681  34.290   3.824  1.00  0.00           H  
ATOM   4175  HA  ARG A 361      -6.947  34.692   4.804  1.00  0.00           H  
ATOM   4176 1HB  ARG A 361      -7.437  36.870   5.832  1.00  0.00           H  
ATOM   4177 2HB  ARG A 361      -7.579  36.959   4.083  1.00  0.00           H  
ATOM   4178 1HG  ARG A 361      -9.887  37.140   4.139  1.00  0.00           H  
ATOM   4179 2HG  ARG A 361     -10.008  36.398   5.753  1.00  0.00           H  
ATOM   4180 1HD  ARG A 361      -8.781  38.414   6.652  1.00  0.00           H  
ATOM   4181 2HD  ARG A 361      -8.983  39.157   5.048  1.00  0.00           H  
ATOM   4182  HE  ARG A 361     -11.485  38.221   6.103  1.00  0.00           H  
ATOM   4183 1HH1 ARG A 361      -9.087  40.767   6.295  1.00  0.00           H  
ATOM   4184 2HH1 ARG A 361     -10.226  41.977   6.842  1.00  0.00           H  
ATOM   4185 1HH2 ARG A 361     -12.978  39.787   6.806  1.00  0.00           H  
ATOM   4186 2HH2 ARG A 361     -12.439  41.419   7.133  1.00  0.00           H  
ATOM   4187  N   THR A 362      -7.771  34.519   7.263  1.00 35.72           N  
ATOM   4188  CA  THR A 362      -8.277  34.135   8.577  1.00 31.98           C  
ATOM   4189  C   THR A 362      -9.434  35.041   8.947  1.00 38.73           C  
ATOM   4190  O   THR A 362      -9.622  36.096   8.343  1.00 40.78           O  
ATOM   4191  CB  THR A 362      -7.228  34.257   9.710  1.00 28.43           C  
ATOM   4192  OG1 THR A 362      -6.935  35.638   9.952  1.00 23.79           O  
ATOM   4193  CG2 THR A 362      -5.951  33.500   9.382  1.00 31.81           C  
ATOM   4194  H   THR A 362      -6.821  34.853   7.180  1.00  0.00           H  
ATOM   4195  HA  THR A 362      -8.584  33.089   8.538  1.00  0.00           H  
ATOM   4196  HB  THR A 362      -7.642  33.854  10.634  1.00  0.00           H  
ATOM   4197  HG1 THR A 362      -7.455  36.184   9.357  1.00  0.00           H  
ATOM   4198 1HG2 THR A 362      -5.242  33.611  10.202  1.00  0.00           H  
ATOM   4199 2HG2 THR A 362      -6.181  32.444   9.241  1.00  0.00           H  
ATOM   4200 3HG2 THR A 362      -5.515  33.902   8.469  1.00  0.00           H  
ATOM   4201  N   LYS A 363     -10.200  34.627   9.953  1.00 39.15           N  
ATOM   4202  CA  LYS A 363     -11.296  35.432  10.456  1.00 33.68           C  
ATOM   4203  C   LYS A 363     -10.833  36.300  11.619  1.00 38.11           C  
ATOM   4204  O   LYS A 363     -11.325  37.414  11.802  1.00 43.34           O  
ATOM   4205  CB  LYS A 363     -12.475  34.551  10.867  1.00 33.82           C  
ATOM   4206  CG  LYS A 363     -13.354  34.073   9.712  1.00 29.62           C  
ATOM   4207  CD  LYS A 363     -14.551  33.301  10.253  1.00 33.39           C  
ATOM   4208  CE  LYS A 363     -15.519  32.877   9.166  1.00 30.11           C  
ATOM   4209  NZ  LYS A 363     -16.133  34.037   8.470  1.00 27.36           N  
ATOM   4210  H   LYS A 363     -10.014  33.730  10.377  1.00  0.00           H  
ATOM   4211  HA  LYS A 363     -11.627  36.102   9.661  1.00  0.00           H  
ATOM   4212 1HB  LYS A 363     -12.105  33.668  11.388  1.00  0.00           H  
ATOM   4213 2HB  LYS A 363     -13.113  35.098  11.562  1.00  0.00           H  
ATOM   4214 1HG  LYS A 363     -13.701  34.933   9.138  1.00  0.00           H  
ATOM   4215 2HG  LYS A 363     -12.770  33.431   9.054  1.00  0.00           H  
ATOM   4216 1HD  LYS A 363     -14.204  32.404  10.768  1.00  0.00           H  
ATOM   4217 2HD  LYS A 363     -15.093  33.922  10.966  1.00  0.00           H  
ATOM   4218 1HE  LYS A 363     -14.995  32.269   8.430  1.00  0.00           H  
ATOM   4219 2HE  LYS A 363     -16.315  32.275   9.603  1.00  0.00           H  
ATOM   4220 1HZ  LYS A 363     -16.768  33.705   7.758  1.00  0.00           H  
ATOM   4221 2HZ  LYS A 363     -16.641  34.600   9.138  1.00  0.00           H  
ATOM   4222 3HZ  LYS A 363     -15.409  34.595   8.041  1.00  0.00           H  
ATOM   4223  N   SER A 364      -9.885  35.798  12.404  1.00 26.02           N  
ATOM   4224  CA  SER A 364      -9.333  36.593  13.501  1.00 37.94           C  
ATOM   4225  C   SER A 364      -8.311  37.599  12.998  1.00 33.52           C  
ATOM   4226  O   SER A 364      -7.672  37.372  11.979  1.00 38.87           O  
ATOM   4227  CB  SER A 364      -8.681  35.703  14.552  1.00 37.47           C  
ATOM   4228  OG  SER A 364      -7.742  36.448  15.304  1.00 38.74           O  
ATOM   4229  H   SER A 364      -9.537  34.863  12.250  1.00  0.00           H  
ATOM   4230  HA  SER A 364     -10.148  37.142  13.974  1.00  0.00           H  
ATOM   4231 1HB  SER A 364      -9.449  35.295  15.210  1.00  0.00           H  
ATOM   4232 2HB  SER A 364      -8.189  34.863  14.063  1.00  0.00           H  
ATOM   4233  HG  SER A 364      -7.762  37.338  14.945  1.00  0.00           H  
ATOM   4234  N   ILE A 365      -8.154  38.708  13.714  1.00 32.43           N  
ATOM   4235  CA  ILE A 365      -7.143  39.698  13.340  1.00 32.91           C  
ATOM   4236  C   ILE A 365      -5.906  39.591  14.217  1.00 35.45           C  
ATOM   4237  O   ILE A 365      -4.910  40.270  13.992  1.00 42.07           O  
ATOM   4238  CB  ILE A 365      -7.681  41.147  13.361  1.00 27.36           C  
ATOM   4239  CG1 ILE A 365      -7.983  41.610  14.789  1.00 32.94           C  
ATOM   4240  CG2 ILE A 365      -8.908  41.276  12.470  1.00 27.77           C  
ATOM   4241  CD1 ILE A 365      -8.210  43.110  14.902  1.00 30.71           C  
ATOM   4242  H   ILE A 365      -8.733  38.878  14.524  1.00  0.00           H  
ATOM   4243  HA  ILE A 365      -6.812  39.488  12.324  1.00  0.00           H  
ATOM   4244  HB  ILE A 365      -6.910  41.826  13.000  1.00  0.00           H  
ATOM   4245 1HG1 ILE A 365      -8.871  41.098  15.158  1.00  0.00           H  
ATOM   4246 2HG1 ILE A 365      -7.155  41.337  15.444  1.00  0.00           H  
ATOM   4247 1HG2 ILE A 365      -9.272  42.303  12.498  1.00  0.00           H  
ATOM   4248 2HG2 ILE A 365      -8.643  41.014  11.446  1.00  0.00           H  
ATOM   4249 3HG2 ILE A 365      -9.689  40.604  12.826  1.00  0.00           H  
ATOM   4250 1HD1 ILE A 365      -8.418  43.370  15.940  1.00  0.00           H  
ATOM   4251 2HD1 ILE A 365      -7.317  43.639  14.568  1.00  0.00           H  
ATOM   4252 3HD1 ILE A 365      -9.056  43.398  14.280  1.00  0.00           H  
ATOM   4253  N   SER A 366      -5.961  38.718  15.209  1.00 38.53           N  
ATOM   4254  CA  SER A 366      -4.852  38.607  16.141  1.00 39.64           C  
ATOM   4255  C   SER A 366      -4.107  37.276  15.982  1.00 36.68           C  
ATOM   4256  O   SER A 366      -2.897  37.197  16.209  1.00 33.13           O  
ATOM   4257  CB  SER A 366      -5.345  38.808  17.585  1.00 35.50           C  
ATOM   4258  OG  SER A 366      -5.735  37.589  18.193  1.00 37.35           O  
ATOM   4259  H   SER A 366      -6.768  38.122  15.330  1.00  0.00           H  
ATOM   4260  HA  SER A 366      -4.125  39.386  15.908  1.00  0.00           H  
ATOM   4261 1HB  SER A 366      -4.553  39.263  18.180  1.00  0.00           H  
ATOM   4262 2HB  SER A 366      -6.192  39.493  17.589  1.00  0.00           H  
ATOM   4263  HG  SER A 366      -5.593  36.906  17.533  1.00  0.00           H  
ATOM   4264  N   SER A 367      -4.824  36.236  15.572  1.00 28.67           N  
ATOM   4265  CA  SER A 367      -4.238  34.905  15.556  1.00 30.50           C  
ATOM   4266  C   SER A 367      -4.779  34.045  14.433  1.00 34.84           C  
ATOM   4267  O   SER A 367      -5.797  34.374  13.829  1.00 36.59           O  
ATOM   4268  CB  SER A 367      -4.464  34.204  16.892  1.00 30.70           C  
ATOM   4269  OG  SER A 367      -5.844  34.169  17.189  1.00 43.39           O  
ATOM   4270  H   SER A 367      -5.780  36.357  15.269  1.00  0.00           H  
ATOM   4271  HA  SER A 367      -3.165  35.002  15.390  1.00  0.00           H  
ATOM   4272 1HB  SER A 367      -4.063  33.192  16.844  1.00  0.00           H  
ATOM   4273 2HB  SER A 367      -3.923  34.733  17.676  1.00  0.00           H  
ATOM   4274  HG  SER A 367      -6.284  34.605  16.455  1.00  0.00           H  
ATOM   4275  N   ARG A 368      -4.083  32.938  14.177  1.00 33.81           N  
ATOM   4276  CA  ARG A 368      -4.460  31.988  13.135  1.00 36.01           C  
ATOM   4277  C   ARG A 368      -5.742  31.197  13.464  1.00 36.36           C  
ATOM   4278  O   ARG A 368      -5.708  29.984  13.647  1.00 39.43           O  
ATOM   4279  CB  ARG A 368      -3.270  31.075  12.823  1.00 36.26           C  
ATOM   4280  CG  ARG A 368      -2.064  31.868  12.308  1.00 43.20           C  
ATOM   4281  CD  ARG A 368      -0.766  31.072  12.181  1.00 19.56           C  
ATOM   4282  NE  ARG A 368       0.275  31.907  11.587  1.00 19.20           N  
ATOM   4283  CZ  ARG A 368       1.543  31.545  11.391  1.00 26.54           C  
ATOM   4284  NH1 ARG A 368       1.970  30.340  11.745  1.00 23.30           N  
ATOM   4285  NH2 ARG A 368       2.394  32.396  10.836  1.00 18.14           N  
ATOM   4286  H   ARG A 368      -3.259  32.756  14.733  1.00  0.00           H  
ATOM   4287  HA  ARG A 368      -4.728  32.547  12.238  1.00  0.00           H  
ATOM   4288 1HB  ARG A 368      -2.984  30.531  13.722  1.00  0.00           H  
ATOM   4289 2HB  ARG A 368      -3.562  30.339  12.074  1.00  0.00           H  
ATOM   4290 1HG  ARG A 368      -2.285  32.262  11.315  1.00  0.00           H  
ATOM   4291 2HG  ARG A 368      -1.855  32.695  12.987  1.00  0.00           H  
ATOM   4292 1HD  ARG A 368      -0.443  30.744  13.168  1.00  0.00           H  
ATOM   4293 2HD  ARG A 368      -0.933  30.202  11.546  1.00  0.00           H  
ATOM   4294  HE  ARG A 368       0.020  32.842  11.297  1.00  0.00           H  
ATOM   4295 1HH1 ARG A 368       1.331  29.683  12.169  1.00  0.00           H  
ATOM   4296 2HH1 ARG A 368       2.933  30.080  11.590  1.00  0.00           H  
ATOM   4297 1HH2 ARG A 368       2.081  33.318  10.563  1.00  0.00           H  
ATOM   4298 2HH2 ARG A 368       3.354  32.124  10.687  1.00  0.00           H  
ATOM   4299  N   ASN A 369      -6.865  31.912  13.542  1.00 34.57           N  
ATOM   4300  CA  ASN A 369      -8.179  31.304  13.734  1.00 26.91           C  
ATOM   4301  C   ASN A 369      -9.200  31.732  12.700  1.00 27.00           C  
ATOM   4302  O   ASN A 369      -9.259  32.896  12.306  1.00 30.26           O  
ATOM   4303  CB  ASN A 369      -8.728  31.634  15.103  1.00 32.75           C  
ATOM   4304  CG  ASN A 369      -7.774  31.289  16.183  1.00 41.61           C  
ATOM   4305  OD1 ASN A 369      -7.359  32.147  16.949  1.00 42.81           O  
ATOM   4306  ND2 ASN A 369      -7.393  30.027  16.247  1.00 47.85           N  
ATOM   4307  H   ASN A 369      -6.795  32.917  13.464  1.00  0.00           H  
ATOM   4308  HA  ASN A 369      -8.074  30.221  13.656  1.00  0.00           H  
ATOM   4309 1HB  ASN A 369      -8.958  32.699  15.156  1.00  0.00           H  
ATOM   4310 2HB  ASN A 369      -9.659  31.090  15.262  1.00  0.00           H  
ATOM   4311 1HD2 ASN A 369      -6.750  29.734  16.956  1.00  0.00           H  
ATOM   4312 2HD2 ASN A 369      -7.747  29.364  15.588  1.00  0.00           H  
ATOM   4313  N   GLY A 370     -10.022  30.777  12.280  1.00 27.76           N  
ATOM   4314  CA  GLY A 370     -11.055  31.038  11.304  1.00 24.42           C  
ATOM   4315  C   GLY A 370     -10.474  31.024   9.911  1.00 25.19           C  
ATOM   4316  O   GLY A 370      -9.254  31.047   9.732  1.00 24.15           O  
ATOM   4317  H   GLY A 370      -9.923  29.844  12.654  1.00  0.00           H  
ATOM   4318 1HA  GLY A 370     -11.837  30.284  11.393  1.00  0.00           H  
ATOM   4319 2HA  GLY A 370     -11.514  32.004  11.510  1.00  0.00           H  
ATOM   4320  N   PHE A 371     -11.361  30.960   8.928  1.00 23.88           N  
ATOM   4321  CA  PHE A 371     -11.021  31.240   7.541  1.00 32.15           C  
ATOM   4322  C   PHE A 371     -12.292  31.642   6.784  1.00 26.30           C  
ATOM   4323  O   PHE A 371     -13.381  31.132   7.054  1.00 25.59           O  
ATOM   4324  CB  PHE A 371     -10.318  30.041   6.874  1.00 29.69           C  
ATOM   4325  CG  PHE A 371      -9.550  30.412   5.633  1.00 29.74           C  
ATOM   4326  CD1 PHE A 371      -8.290  30.991   5.728  1.00 28.19           C  
ATOM   4327  CD2 PHE A 371     -10.101  30.208   4.367  1.00 28.32           C  
ATOM   4328  CE1 PHE A 371      -7.582  31.349   4.585  1.00 20.97           C  
ATOM   4329  CE2 PHE A 371      -9.401  30.559   3.220  1.00 22.43           C  
ATOM   4330  CZ  PHE A 371      -8.138  31.132   3.326  1.00 24.00           C  
ATOM   4331  H   PHE A 371     -12.310  30.707   9.160  1.00  0.00           H  
ATOM   4332  HA  PHE A 371     -10.337  32.089   7.517  1.00  0.00           H  
ATOM   4333 1HB  PHE A 371      -9.627  29.585   7.581  1.00  0.00           H  
ATOM   4334 2HB  PHE A 371     -11.058  29.288   6.607  1.00  0.00           H  
ATOM   4335  HD1 PHE A 371      -7.857  31.162   6.714  1.00  0.00           H  
ATOM   4336  HD2 PHE A 371     -11.091  29.759   4.285  1.00  0.00           H  
ATOM   4337  HE1 PHE A 371      -6.593  31.797   4.676  1.00  0.00           H  
ATOM   4338  HE2 PHE A 371      -9.839  30.387   2.237  1.00  0.00           H  
ATOM   4339  HZ  PHE A 371      -7.587  31.413   2.430  1.00  0.00           H  
ATOM   4340  N   GLU A 372     -12.161  32.565   5.844  1.00 28.22           N  
ATOM   4341  CA  GLU A 372     -13.313  32.993   5.059  1.00 38.29           C  
ATOM   4342  C   GLU A 372     -12.861  33.443   3.681  1.00 35.80           C  
ATOM   4343  O   GLU A 372     -11.722  33.855   3.503  1.00 23.73           O  
ATOM   4344  CB  GLU A 372     -14.096  34.113   5.777  1.00 49.28           C  
ATOM   4345  CG  GLU A 372     -13.348  35.445   5.941  1.00 57.91           C  
ATOM   4346  CD  GLU A 372     -14.026  36.399   6.920  1.00 65.11           C  
ATOM   4347  OE1 GLU A 372     -14.990  35.979   7.594  1.00 70.78           O  
ATOM   4348  OE2 GLU A 372     -13.591  37.569   7.024  1.00 64.63           O  
ATOM   4349  H   GLU A 372     -11.259  32.981   5.661  1.00  0.00           H  
ATOM   4350  HA  GLU A 372     -13.980  32.140   4.930  1.00  0.00           H  
ATOM   4351 1HB  GLU A 372     -15.014  34.323   5.229  1.00  0.00           H  
ATOM   4352 2HB  GLU A 372     -14.379  33.776   6.774  1.00  0.00           H  
ATOM   4353 1HG  GLU A 372     -12.338  35.242   6.295  1.00  0.00           H  
ATOM   4354 2HG  GLU A 372     -13.272  35.929   4.968  1.00  0.00           H  
ATOM   4355  N   MET A 373     -13.758  33.338   2.708  1.00 34.25           N  
ATOM   4356  CA  MET A 373     -13.489  33.781   1.350  1.00 27.72           C  
ATOM   4357  C   MET A 373     -14.326  35.023   1.086  1.00 36.85           C  
ATOM   4358  O   MET A 373     -15.471  35.111   1.524  1.00 36.03           O  
ATOM   4359  CB  MET A 373     -13.837  32.676   0.344  1.00 28.74           C  
ATOM   4360  CG  MET A 373     -12.890  31.473   0.354  1.00 34.16           C  
ATOM   4361  SD  MET A 373     -11.167  31.879  -0.042  1.00 47.29           S  
ATOM   4362  CE  MET A 373     -11.338  32.648  -1.640  1.00 28.14           C  
ATOM   4363  H   MET A 373     -14.658  32.936   2.926  1.00  0.00           H  
ATOM   4364  HA  MET A 373     -12.426  34.007   1.264  1.00  0.00           H  
ATOM   4365 1HB  MET A 373     -14.842  32.306   0.544  1.00  0.00           H  
ATOM   4366 2HB  MET A 373     -13.835  33.089  -0.665  1.00  0.00           H  
ATOM   4367 1HG  MET A 373     -12.902  31.008   1.339  1.00  0.00           H  
ATOM   4368 2HG  MET A 373     -13.231  30.736  -0.374  1.00  0.00           H  
ATOM   4369 1HE  MET A 373     -10.357  32.949  -2.007  1.00  0.00           H  
ATOM   4370 2HE  MET A 373     -11.786  31.940  -2.339  1.00  0.00           H  
ATOM   4371 3HE  MET A 373     -11.979  33.527  -1.555  1.00  0.00           H  
ATOM   4372  N   ILE A 374     -13.752  35.992   0.379  1.00 45.42           N  
ATOM   4373  CA  ILE A 374     -14.404  37.282   0.170  1.00 43.83           C  
ATOM   4374  C   ILE A 374     -14.209  37.786  -1.253  1.00 41.50           C  
ATOM   4375  O   ILE A 374     -13.102  37.771  -1.785  1.00 32.92           O  
ATOM   4376  CB  ILE A 374     -13.854  38.356   1.142  1.00 41.80           C  
ATOM   4377  CG1 ILE A 374     -14.023  37.904   2.595  1.00 26.26           C  
ATOM   4378  CG2 ILE A 374     -14.508  39.717   0.882  1.00 26.79           C  
ATOM   4379  CD1 ILE A 374     -13.520  38.919   3.606  1.00 50.97           C  
ATOM   4380  H   ILE A 374     -12.841  35.830  -0.025  1.00  0.00           H  
ATOM   4381  HA  ILE A 374     -15.470  37.166   0.359  1.00  0.00           H  
ATOM   4382  HB  ILE A 374     -12.778  38.454   1.005  1.00  0.00           H  
ATOM   4383 1HG1 ILE A 374     -15.076  37.710   2.795  1.00  0.00           H  
ATOM   4384 2HG1 ILE A 374     -13.484  36.969   2.750  1.00  0.00           H  
ATOM   4385 1HG2 ILE A 374     -14.105  40.452   1.578  1.00  0.00           H  
ATOM   4386 2HG2 ILE A 374     -14.299  40.032  -0.139  1.00  0.00           H  
ATOM   4387 3HG2 ILE A 374     -15.585  39.636   1.024  1.00  0.00           H  
ATOM   4388 1HD1 ILE A 374     -13.670  38.533   4.614  1.00  0.00           H  
ATOM   4389 2HD1 ILE A 374     -12.457  39.101   3.441  1.00  0.00           H  
ATOM   4390 3HD1 ILE A 374     -14.070  39.851   3.489  1.00  0.00           H  
ATOM   4391  N   TRP A 375     -15.293  38.244  -1.866  1.00 44.63           N  
ATOM   4392  CA  TRP A 375     -15.204  38.840  -3.185  1.00 40.33           C  
ATOM   4393  C   TRP A 375     -15.317  40.368  -3.146  1.00 39.64           C  
ATOM   4394  O   TRP A 375     -16.348  40.927  -2.778  1.00 36.98           O  
ATOM   4395  CB  TRP A 375     -16.257  38.244  -4.115  1.00 35.44           C  
ATOM   4396  CG  TRP A 375     -16.330  38.958  -5.440  1.00 37.63           C  
ATOM   4397  CD1 TRP A 375     -17.363  39.721  -5.904  1.00 34.57           C  
ATOM   4398  CD2 TRP A 375     -15.318  38.989  -6.458  1.00 28.82           C  
ATOM   4399  NE1 TRP A 375     -17.061  40.213  -7.153  1.00 36.16           N  
ATOM   4400  CE2 TRP A 375     -15.814  39.776  -7.515  1.00 34.32           C  
ATOM   4401  CE3 TRP A 375     -14.047  38.420  -6.579  1.00 27.23           C  
ATOM   4402  CZ2 TRP A 375     -15.078  40.009  -8.684  1.00 35.91           C  
ATOM   4403  CZ3 TRP A 375     -13.315  38.652  -7.739  1.00 29.36           C  
ATOM   4404  CH2 TRP A 375     -13.833  39.439  -8.775  1.00 34.90           C  
ATOM   4405  H   TRP A 375     -16.195  38.180  -1.415  1.00  0.00           H  
ATOM   4406  HA  TRP A 375     -14.217  38.626  -3.595  1.00  0.00           H  
ATOM   4407 1HB  TRP A 375     -16.031  37.192  -4.295  1.00  0.00           H  
ATOM   4408 2HB  TRP A 375     -17.235  38.291  -3.636  1.00  0.00           H  
ATOM   4409  HD1 TRP A 375     -18.289  39.911  -5.364  1.00  0.00           H  
ATOM   4410  HE1 TRP A 375     -17.660  40.800  -7.715  1.00  0.00           H  
ATOM   4411  HE3 TRP A 375     -13.638  37.808  -5.776  1.00  0.00           H  
ATOM   4412  HZ2 TRP A 375     -15.466  40.620  -9.500  1.00  0.00           H  
ATOM   4413  HZ3 TRP A 375     -12.324  38.205  -7.822  1.00  0.00           H  
ATOM   4414  HH2 TRP A 375     -13.235  39.600  -9.672  1.00  0.00           H  
ATOM   4415  N   ASP A 376     -14.242  41.042  -3.523  1.00 45.89           N  
ATOM   4416  CA  ASP A 376     -14.272  42.490  -3.642  1.00 47.23           C  
ATOM   4417  C   ASP A 376     -14.114  42.809  -5.115  1.00 50.37           C  
ATOM   4418  O   ASP A 376     -13.015  42.702  -5.652  1.00 48.50           O  
ATOM   4419  CB  ASP A 376     -13.128  43.115  -2.851  1.00 44.08           C  
ATOM   4420  CG  ASP A 376     -13.365  44.570  -2.538  1.00 47.21           C  
ATOM   4421  OD1 ASP A 376     -14.226  45.192  -3.191  1.00 59.43           O  
ATOM   4422  OD2 ASP A 376     -12.687  45.099  -1.638  1.00 41.65           O  
ATOM   4423  H   ASP A 376     -13.386  40.549  -3.731  1.00  0.00           H  
ATOM   4424  HA  ASP A 376     -15.216  42.852  -3.234  1.00  0.00           H  
ATOM   4425 1HB  ASP A 376     -12.993  42.572  -1.915  1.00  0.00           H  
ATOM   4426 2HB  ASP A 376     -12.201  43.024  -3.418  1.00  0.00           H  
ATOM   4427  N   PRO A 377     -15.215  43.203  -5.775  1.00 51.77           N  
ATOM   4428  CA  PRO A 377     -15.251  43.433  -7.226  1.00 47.38           C  
ATOM   4429  C   PRO A 377     -14.337  44.570  -7.678  1.00 45.45           C  
ATOM   4430  O   PRO A 377     -14.110  44.718  -8.875  1.00 50.93           O  
ATOM   4431  CB  PRO A 377     -16.710  43.794  -7.482  1.00 27.47           C  
ATOM   4432  CG  PRO A 377     -17.192  44.335  -6.182  1.00 45.83           C  
ATOM   4433  CD  PRO A 377     -16.497  43.544  -5.132  1.00 47.51           C  
ATOM   4434  HA  PRO A 377     -14.979  42.503  -7.747  1.00  0.00           H  
ATOM   4435 1HB  PRO A 377     -16.779  44.527  -8.299  1.00  0.00           H  
ATOM   4436 2HB  PRO A 377     -17.267  42.901  -7.804  1.00  0.00           H  
ATOM   4437 1HG  PRO A 377     -16.962  45.408  -6.109  1.00  0.00           H  
ATOM   4438 2HG  PRO A 377     -18.286  44.238  -6.113  1.00  0.00           H  
ATOM   4439 1HD  PRO A 377     -16.352  44.168  -4.238  1.00  0.00           H  
ATOM   4440 2HD  PRO A 377     -17.092  42.651  -4.889  1.00  0.00           H  
ATOM   4441  N   ASN A 378     -13.823  45.350  -6.733  1.00 39.15           N  
ATOM   4442  CA  ASN A 378     -12.873  46.411  -7.045  1.00 45.35           C  
ATOM   4443  C   ASN A 378     -11.670  46.424  -6.098  1.00 48.57           C  
ATOM   4444  O   ASN A 378     -10.857  47.347  -6.141  1.00 51.11           O  
ATOM   4445  CB  ASN A 378     -13.558  47.770  -6.990  1.00 44.77           C  
ATOM   4446  CG  ASN A 378     -13.994  48.139  -5.590  1.00 49.28           C  
ATOM   4447  OD1 ASN A 378     -14.661  47.353  -4.899  1.00 44.00           O  
ATOM   4448  ND2 ASN A 378     -13.606  49.333  -5.148  1.00 54.09           N  
ATOM   4449  H   ASN A 378     -14.098  45.202  -5.773  1.00  0.00           H  
ATOM   4450  HA  ASN A 378     -12.494  46.252  -8.056  1.00  0.00           H  
ATOM   4451 1HB  ASN A 378     -12.877  48.537  -7.362  1.00  0.00           H  
ATOM   4452 2HB  ASN A 378     -14.431  47.764  -7.643  1.00  0.00           H  
ATOM   4453 1HD2 ASN A 378     -13.863  49.634  -4.229  1.00  0.00           H  
ATOM   4454 2HD2 ASN A 378     -13.058  49.928  -5.734  1.00  0.00           H  
ATOM   4455  N   GLY A 379     -11.557  45.397  -5.261  1.00 42.51           N  
ATOM   4456  CA  GLY A 379     -10.580  45.378  -4.188  1.00 37.45           C  
ATOM   4457  C   GLY A 379      -9.134  45.196  -4.600  1.00 46.87           C  
ATOM   4458  O   GLY A 379      -8.230  45.322  -3.776  1.00 50.40           O  
ATOM   4459  H   GLY A 379     -12.175  44.607  -5.379  1.00  0.00           H  
ATOM   4460 1HA  GLY A 379     -10.637  46.311  -3.626  1.00  0.00           H  
ATOM   4461 2HA  GLY A 379     -10.817  44.571  -3.495  1.00  0.00           H  
ATOM   4462  N   TRP A 380      -8.891  44.900  -5.870  1.00 50.76           N  
ATOM   4463  CA  TRP A 380      -7.512  44.741  -6.314  1.00 55.03           C  
ATOM   4464  C   TRP A 380      -6.806  46.093  -6.448  1.00 60.70           C  
ATOM   4465  O   TRP A 380      -5.629  46.237  -6.102  1.00 64.57           O  
ATOM   4466  CB  TRP A 380      -7.438  43.976  -7.632  1.00 47.86           C  
ATOM   4467  CG  TRP A 380      -6.045  43.601  -7.968  1.00 41.37           C  
ATOM   4468  CD1 TRP A 380      -5.156  44.330  -8.690  1.00 43.46           C  
ATOM   4469  CD2 TRP A 380      -5.358  42.414  -7.561  1.00 41.10           C  
ATOM   4470  NE1 TRP A 380      -3.961  43.664  -8.776  1.00 46.61           N  
ATOM   4471  CE2 TRP A 380      -4.059  42.484  -8.089  1.00 38.81           C  
ATOM   4472  CE3 TRP A 380      -5.720  41.296  -6.802  1.00 46.56           C  
ATOM   4473  CZ2 TRP A 380      -3.118  41.479  -7.889  1.00 36.76           C  
ATOM   4474  CZ3 TRP A 380      -4.782  40.293  -6.604  1.00 41.03           C  
ATOM   4475  CH2 TRP A 380      -3.500  40.392  -7.149  1.00 38.40           C  
ATOM   4476  H   TRP A 380      -9.640  44.781  -6.537  1.00  0.00           H  
ATOM   4477  HA  TRP A 380      -6.969  44.173  -5.559  1.00  0.00           H  
ATOM   4478 1HB  TRP A 380      -8.047  43.074  -7.565  1.00  0.00           H  
ATOM   4479 2HB  TRP A 380      -7.849  44.590  -8.433  1.00  0.00           H  
ATOM   4480  HD1 TRP A 380      -5.364  45.301  -9.136  1.00  0.00           H  
ATOM   4481  HE1 TRP A 380      -3.140  43.989  -9.266  1.00  0.00           H  
ATOM   4482  HE3 TRP A 380      -6.719  41.215  -6.373  1.00  0.00           H  
ATOM   4483  HZ2 TRP A 380      -2.109  41.542  -8.298  1.00  0.00           H  
ATOM   4484  HZ3 TRP A 380      -5.071  39.424  -6.012  1.00  0.00           H  
ATOM   4485  HH2 TRP A 380      -2.789  39.582  -6.980  1.00  0.00           H  
ATOM   4486  N   THR A 381      -7.540  47.083  -6.941  1.00 54.54           N  
ATOM   4487  CA  THR A 381      -6.989  48.405  -7.187  1.00 50.16           C  
ATOM   4488  C   THR A 381      -7.672  49.475  -6.349  1.00 46.59           C  
ATOM   4489  O   THR A 381      -7.234  50.623  -6.334  1.00 37.69           O  
ATOM   4490  CB  THR A 381      -7.142  48.788  -8.668  1.00 50.53           C  
ATOM   4491  OG1 THR A 381      -8.410  48.325  -9.150  1.00 49.42           O  
ATOM   4492  CG2 THR A 381      -6.047  48.148  -9.492  1.00 51.54           C  
ATOM   4493  H   THR A 381      -8.513  46.908  -7.152  1.00  0.00           H  
ATOM   4494  HA  THR A 381      -5.927  48.388  -6.939  1.00  0.00           H  
ATOM   4495  HB  THR A 381      -7.083  49.871  -8.772  1.00  0.00           H  
ATOM   4496  HG1 THR A 381      -8.879  47.880  -8.439  1.00  0.00           H  
ATOM   4497 1HG2 THR A 381      -6.168  48.428 -10.538  1.00  0.00           H  
ATOM   4498 2HG2 THR A 381      -5.076  48.489  -9.134  1.00  0.00           H  
ATOM   4499 3HG2 THR A 381      -6.108  47.064  -9.397  1.00  0.00           H  
ATOM   4500  N   GLY A 382      -8.744  49.094  -5.658  1.00 49.82           N  
ATOM   4501  CA  GLY A 382      -9.587  50.035  -4.942  1.00 45.56           C  
ATOM   4502  C   GLY A 382      -9.469  49.918  -3.437  1.00 49.45           C  
ATOM   4503  O   GLY A 382      -9.549  48.831  -2.869  1.00 60.28           O  
ATOM   4504  H   GLY A 382      -8.974  48.110  -5.635  1.00  0.00           H  
ATOM   4505 1HA  GLY A 382      -9.326  51.053  -5.234  1.00  0.00           H  
ATOM   4506 2HA  GLY A 382     -10.628  49.878  -5.223  1.00  0.00           H  
ATOM   4507  N   THR A 383      -9.301  51.055  -2.783  1.00 38.58           N  
ATOM   4508  CA  THR A 383      -8.952  51.075  -1.380  1.00 41.83           C  
ATOM   4509  C   THR A 383     -10.155  50.982  -0.456  1.00 45.53           C  
ATOM   4510  O   THR A 383     -10.010  51.038   0.766  1.00 43.39           O  
ATOM   4511  CB  THR A 383      -8.166  52.343  -1.053  1.00 47.93           C  
ATOM   4512  OG1 THR A 383      -8.835  53.478  -1.624  1.00 46.44           O  
ATOM   4513  CG2 THR A 383      -6.756  52.244  -1.625  1.00 44.45           C  
ATOM   4514  H   THR A 383      -9.418  51.929  -3.274  1.00  0.00           H  
ATOM   4515  HA  THR A 383      -8.327  50.208  -1.166  1.00  0.00           H  
ATOM   4516  HB  THR A 383      -8.112  52.469   0.028  1.00  0.00           H  
ATOM   4517  HG1 THR A 383      -9.627  53.185  -2.082  1.00  0.00           H  
ATOM   4518 1HG2 THR A 383      -6.202  53.152  -1.387  1.00  0.00           H  
ATOM   4519 2HG2 THR A 383      -6.246  51.384  -1.190  1.00  0.00           H  
ATOM   4520 3HG2 THR A 383      -6.809  52.125  -2.706  1.00  0.00           H  
ATOM   4521  N   ASP A 384     -11.340  50.833  -1.038  1.00 52.15           N  
ATOM   4522  CA  ASP A 384     -12.568  50.736  -0.253  1.00 58.36           C  
ATOM   4523  C   ASP A 384     -12.690  49.402   0.488  1.00 58.52           C  
ATOM   4524  O   ASP A 384     -12.162  48.384   0.041  1.00 51.10           O  
ATOM   4525  CB  ASP A 384     -13.778  50.920  -1.157  1.00 66.87           C  
ATOM   4526  CG  ASP A 384     -15.071  50.956  -0.383  1.00 85.71           C  
ATOM   4527  OD1 ASP A 384     -15.063  51.454   0.765  1.00 90.43           O  
ATOM   4528  OD2 ASP A 384     -16.096  50.484  -0.919  1.00 93.58           O  
ATOM   4529  H   ASP A 384     -11.395  50.786  -2.045  1.00  0.00           H  
ATOM   4530  HA  ASP A 384     -12.563  51.529   0.496  1.00  0.00           H  
ATOM   4531 1HB  ASP A 384     -13.676  51.849  -1.718  1.00  0.00           H  
ATOM   4532 2HB  ASP A 384     -13.820  50.105  -1.879  1.00  0.00           H  
ATOM   4533  N   ASN A 385     -13.400  49.409   1.613  1.00 62.90           N  
ATOM   4534  CA  ASN A 385     -13.621  48.186   2.390  1.00 57.92           C  
ATOM   4535  C   ASN A 385     -14.997  47.531   2.178  1.00 50.06           C  
ATOM   4536  O   ASN A 385     -15.510  46.850   3.066  1.00 50.50           O  
ATOM   4537  CB  ASN A 385     -13.366  48.434   3.882  1.00 58.53           C  
ATOM   4538  CG  ASN A 385     -14.380  49.373   4.498  1.00 65.23           C  
ATOM   4539  OD1 ASN A 385     -14.288  50.594   4.353  1.00 75.46           O  
ATOM   4540  ND2 ASN A 385     -15.357  48.807   5.193  1.00 61.79           N  
ATOM   4541  H   ASN A 385     -13.797  50.278   1.940  1.00  0.00           H  
ATOM   4542  HA  ASN A 385     -12.923  47.423   2.042  1.00  0.00           H  
ATOM   4543 1HB  ASN A 385     -13.395  47.485   4.419  1.00  0.00           H  
ATOM   4544 2HB  ASN A 385     -12.370  48.856   4.016  1.00  0.00           H  
ATOM   4545 1HD2 ASN A 385     -16.058  49.376   5.624  1.00  0.00           H  
ATOM   4546 2HD2 ASN A 385     -15.393  47.813   5.285  1.00  0.00           H  
ATOM   4547  N   ASN A 386     -15.577  47.734   0.997  1.00 46.56           N  
ATOM   4548  CA  ASN A 386     -16.829  47.077   0.617  1.00 58.91           C  
ATOM   4549  C   ASN A 386     -16.562  45.756  -0.087  1.00 59.34           C  
ATOM   4550  O   ASN A 386     -15.501  45.563  -0.667  1.00 64.25           O  
ATOM   4551  CB  ASN A 386     -17.651  47.966  -0.321  1.00 70.10           C  
ATOM   4552  CG  ASN A 386     -18.791  48.672   0.382  1.00 74.95           C  
ATOM   4553  OD1 ASN A 386     -19.857  48.086   0.600  1.00 80.31           O  
ATOM   4554  ND2 ASN A 386     -18.583  49.942   0.726  1.00 70.05           N  
ATOM   4555  H   ASN A 386     -15.135  48.364   0.343  1.00  0.00           H  
ATOM   4556  HA  ASN A 386     -17.413  46.896   1.521  1.00  0.00           H  
ATOM   4557 1HB  ASN A 386     -17.002  48.718  -0.773  1.00  0.00           H  
ATOM   4558 2HB  ASN A 386     -18.062  47.361  -1.129  1.00  0.00           H  
ATOM   4559 1HD2 ASN A 386     -19.302  50.458   1.193  1.00  0.00           H  
ATOM   4560 2HD2 ASN A 386     -17.709  50.380   0.517  1.00  0.00           H  
ATOM   4561  N   PHE A 387     -17.540  44.859  -0.057  1.00 55.34           N  
ATOM   4562  CA  PHE A 387     -17.420  43.564  -0.715  1.00 46.52           C  
ATOM   4563  C   PHE A 387     -18.809  42.953  -0.841  1.00 38.27           C  
ATOM   4564  O   PHE A 387     -19.706  43.292  -0.074  1.00 36.03           O  
ATOM   4565  CB  PHE A 387     -16.519  42.642   0.096  1.00 53.01           C  
ATOM   4566  CG  PHE A 387     -17.086  42.268   1.439  1.00 64.37           C  
ATOM   4567  CD1 PHE A 387     -16.893  43.087   2.542  1.00 66.90           C  
ATOM   4568  CD2 PHE A 387     -17.816  41.099   1.603  1.00 67.40           C  
ATOM   4569  CE1 PHE A 387     -17.412  42.741   3.779  1.00 68.67           C  
ATOM   4570  CE2 PHE A 387     -18.340  40.752   2.837  1.00 65.98           C  
ATOM   4571  CZ  PHE A 387     -18.135  41.573   3.926  1.00 67.04           C  
ATOM   4572  H   PHE A 387     -18.392  45.082   0.438  1.00  0.00           H  
ATOM   4573  HA  PHE A 387     -16.973  43.715  -1.698  1.00  0.00           H  
ATOM   4574 1HB  PHE A 387     -16.339  41.725  -0.464  1.00  0.00           H  
ATOM   4575 2HB  PHE A 387     -15.555  43.123   0.256  1.00  0.00           H  
ATOM   4576  HD1 PHE A 387     -16.326  44.012   2.426  1.00  0.00           H  
ATOM   4577  HD2 PHE A 387     -17.977  40.451   0.741  1.00  0.00           H  
ATOM   4578  HE1 PHE A 387     -17.250  43.392   4.638  1.00  0.00           H  
ATOM   4579  HE2 PHE A 387     -18.913  39.832   2.949  1.00  0.00           H  
ATOM   4580  HZ  PHE A 387     -18.539  41.300   4.900  1.00  0.00           H  
ATOM   4581  N   SER A 388     -18.989  42.032  -1.781  1.00 37.14           N  
ATOM   4582  CA  SER A 388     -20.328  41.526  -2.068  1.00 43.52           C  
ATOM   4583  C   SER A 388     -20.552  40.047  -1.725  1.00 48.36           C  
ATOM   4584  O   SER A 388     -21.679  39.560  -1.790  1.00 55.60           O  
ATOM   4585  CB  SER A 388     -20.720  41.816  -3.523  1.00 45.08           C  
ATOM   4586  OG  SER A 388     -19.806  41.242  -4.438  1.00 49.69           O  
ATOM   4587  H   SER A 388     -18.204  41.674  -2.306  1.00  0.00           H  
ATOM   4588  HA  SER A 388     -21.037  42.031  -1.411  1.00  0.00           H  
ATOM   4589 1HB  SER A 388     -21.717  41.422  -3.717  1.00  0.00           H  
ATOM   4590 2HB  SER A 388     -20.758  42.893  -3.682  1.00  0.00           H  
ATOM   4591  HG  SER A 388     -19.142  40.797  -3.905  1.00  0.00           H  
ATOM   4592  N   ILE A 389     -19.497  39.327  -1.361  1.00 44.21           N  
ATOM   4593  CA  ILE A 389     -19.659  37.925  -0.983  1.00 41.83           C  
ATOM   4594  C   ILE A 389     -18.733  37.549   0.168  1.00 39.43           C  
ATOM   4595  O   ILE A 389     -17.543  37.875   0.140  1.00 35.99           O  
ATOM   4596  CB  ILE A 389     -19.371  36.963  -2.163  1.00 40.44           C  
ATOM   4597  CG1 ILE A 389     -20.254  37.267  -3.371  1.00 33.11           C  
ATOM   4598  CG2 ILE A 389     -19.581  35.529  -1.734  1.00 40.56           C  
ATOM   4599  CD1 ILE A 389     -19.917  36.442  -4.578  1.00 31.59           C  
ATOM   4600  H   ILE A 389     -18.574  39.738  -1.341  1.00  0.00           H  
ATOM   4601  HA  ILE A 389     -20.691  37.768  -0.670  1.00  0.00           H  
ATOM   4602  HB  ILE A 389     -18.339  37.089  -2.490  1.00  0.00           H  
ATOM   4603 1HG1 ILE A 389     -21.298  37.091  -3.113  1.00  0.00           H  
ATOM   4604 2HG1 ILE A 389     -20.158  38.321  -3.637  1.00  0.00           H  
ATOM   4605 1HG2 ILE A 389     -19.375  34.865  -2.573  1.00  0.00           H  
ATOM   4606 2HG2 ILE A 389     -18.907  35.293  -0.911  1.00  0.00           H  
ATOM   4607 3HG2 ILE A 389     -20.612  35.394  -1.408  1.00  0.00           H  
ATOM   4608 1HD1 ILE A 389     -20.582  36.709  -5.400  1.00  0.00           H  
ATOM   4609 2HD1 ILE A 389     -18.884  36.631  -4.872  1.00  0.00           H  
ATOM   4610 3HD1 ILE A 389     -20.040  35.386  -4.342  1.00  0.00           H  
ATOM   4611  N   LYS A 390     -19.281  36.872   1.177  1.00 33.97           N  
ATOM   4612  CA  LYS A 390     -18.469  36.272   2.227  1.00 36.21           C  
ATOM   4613  C   LYS A 390     -18.913  34.851   2.510  1.00 42.78           C  
ATOM   4614  O   LYS A 390     -20.011  34.633   3.011  1.00 54.14           O  
ATOM   4615  CB  LYS A 390     -18.533  37.071   3.526  1.00 41.36           C  
ATOM   4616  CG  LYS A 390     -17.948  36.321   4.727  1.00 47.11           C  
ATOM   4617  CD  LYS A 390     -18.131  37.077   6.036  1.00 54.52           C  
ATOM   4618  CE  LYS A 390     -17.175  38.260   6.103  1.00 62.03           C  
ATOM   4619  NZ  LYS A 390     -16.996  38.781   7.487  1.00 66.00           N  
ATOM   4620  H   LYS A 390     -20.286  36.772   1.214  1.00  0.00           H  
ATOM   4621  HA  LYS A 390     -17.430  36.257   1.894  1.00  0.00           H  
ATOM   4622 1HB  LYS A 390     -17.989  38.007   3.405  1.00  0.00           H  
ATOM   4623 2HB  LYS A 390     -19.571  37.321   3.748  1.00  0.00           H  
ATOM   4624 1HG  LYS A 390     -18.434  35.349   4.822  1.00  0.00           H  
ATOM   4625 2HG  LYS A 390     -16.882  36.160   4.571  1.00  0.00           H  
ATOM   4626 1HD  LYS A 390     -19.159  37.434   6.109  1.00  0.00           H  
ATOM   4627 2HD  LYS A 390     -17.938  36.406   6.874  1.00  0.00           H  
ATOM   4628 1HE  LYS A 390     -16.200  37.961   5.720  1.00  0.00           H  
ATOM   4629 2HE  LYS A 390     -17.553  39.069   5.478  1.00  0.00           H  
ATOM   4630 1HZ  LYS A 390     -16.355  39.562   7.474  1.00  0.00           H  
ATOM   4631 2HZ  LYS A 390     -17.889  39.085   7.851  1.00  0.00           H  
ATOM   4632 3HZ  LYS A 390     -16.624  38.051   8.077  1.00  0.00           H  
ATOM   4633  N   GLN A 391     -18.052  33.887   2.207  1.00 35.73           N  
ATOM   4634  CA  GLN A 391     -18.351  32.489   2.471  1.00 30.80           C  
ATOM   4635  C   GLN A 391     -17.519  31.966   3.638  1.00 35.67           C  
ATOM   4636  O   GLN A 391     -16.292  32.098   3.662  1.00 34.55           O  
ATOM   4637  CB  GLN A 391     -18.112  31.649   1.217  1.00 25.49           C  
ATOM   4638  CG  GLN A 391     -18.498  30.186   1.344  1.00 35.91           C  
ATOM   4639  CD  GLN A 391     -18.155  29.394   0.094  1.00 38.14           C  
ATOM   4640  OE1 GLN A 391     -17.947  29.973  -0.978  1.00 38.03           O  
ATOM   4641  NE2 GLN A 391     -18.073  28.069   0.229  1.00 23.83           N  
ATOM   4642  H   GLN A 391     -17.168  34.129   1.782  1.00  0.00           H  
ATOM   4643  HA  GLN A 391     -19.401  32.407   2.752  1.00  0.00           H  
ATOM   4644 1HB  GLN A 391     -18.678  32.068   0.385  1.00  0.00           H  
ATOM   4645 2HB  GLN A 391     -17.057  31.689   0.948  1.00  0.00           H  
ATOM   4646 1HG  GLN A 391     -17.960  29.751   2.186  1.00  0.00           H  
ATOM   4647 2HG  GLN A 391     -19.573  30.118   1.511  1.00  0.00           H  
ATOM   4648 1HE2 GLN A 391     -17.850  27.498  -0.562  1.00  0.00           H  
ATOM   4649 2HE2 GLN A 391     -18.233  27.645   1.121  1.00  0.00           H  
ATOM   4650  N   ASP A 392     -18.195  31.372   4.614  1.00 42.98           N  
ATOM   4651  CA  ASP A 392     -17.501  30.753   5.734  1.00 44.75           C  
ATOM   4652  C   ASP A 392     -16.809  29.455   5.332  1.00 49.68           C  
ATOM   4653  O   ASP A 392     -17.375  28.619   4.627  1.00 52.74           O  
ATOM   4654  CB  ASP A 392     -18.461  30.511   6.889  1.00 42.13           C  
ATOM   4655  CG  ASP A 392     -18.806  31.779   7.608  1.00 47.88           C  
ATOM   4656  OD1 ASP A 392     -18.082  32.775   7.383  1.00 48.53           O  
ATOM   4657  OD2 ASP A 392     -19.785  31.783   8.390  1.00 50.51           O  
ATOM   4658  H   ASP A 392     -19.204  31.345   4.585  1.00  0.00           H  
ATOM   4659  HA  ASP A 392     -16.716  31.431   6.070  1.00  0.00           H  
ATOM   4660 1HB  ASP A 392     -19.376  30.054   6.512  1.00  0.00           H  
ATOM   4661 2HB  ASP A 392     -18.012  29.811   7.594  1.00  0.00           H  
ATOM   4662  N   ILE A 393     -15.573  29.304   5.787  1.00 43.26           N  
ATOM   4663  CA  ILE A 393     -14.785  28.128   5.486  1.00 36.71           C  
ATOM   4664  C   ILE A 393     -14.479  27.407   6.785  1.00 36.46           C  
ATOM   4665  O   ILE A 393     -14.770  26.217   6.930  1.00 35.86           O  
ATOM   4666  CB  ILE A 393     -13.479  28.519   4.782  1.00 35.73           C  
ATOM   4667  CG1 ILE A 393     -13.783  29.028   3.376  1.00 28.10           C  
ATOM   4668  CG2 ILE A 393     -12.502  27.341   4.739  1.00 33.63           C  
ATOM   4669  CD1 ILE A 393     -14.275  27.943   2.476  1.00 28.38           C  
ATOM   4670  H   ILE A 393     -15.171  30.031   6.361  1.00  0.00           H  
ATOM   4671  HA  ILE A 393     -15.361  27.487   4.819  1.00  0.00           H  
ATOM   4672  HB  ILE A 393     -13.009  29.342   5.319  1.00  0.00           H  
ATOM   4673 1HG1 ILE A 393     -14.534  29.816   3.429  1.00  0.00           H  
ATOM   4674 2HG1 ILE A 393     -12.882  29.466   2.945  1.00  0.00           H  
ATOM   4675 1HG2 ILE A 393     -11.586  27.647   4.234  1.00  0.00           H  
ATOM   4676 2HG2 ILE A 393     -12.268  27.025   5.755  1.00  0.00           H  
ATOM   4677 3HG2 ILE A 393     -12.956  26.511   4.196  1.00  0.00           H  
ATOM   4678 1HD1 ILE A 393     -14.477  28.355   1.487  1.00  0.00           H  
ATOM   4679 2HD1 ILE A 393     -13.517  27.164   2.397  1.00  0.00           H  
ATOM   4680 3HD1 ILE A 393     -15.191  27.519   2.886  1.00  0.00           H  
ATOM   4681  N   VAL A 394     -13.881  28.143   7.721  1.00 32.92           N  
ATOM   4682  CA  VAL A 394     -13.622  27.657   9.074  1.00 32.96           C  
ATOM   4683  C   VAL A 394     -14.086  28.743  10.067  1.00 32.55           C  
ATOM   4684  O   VAL A 394     -13.750  29.914   9.917  1.00 29.98           O  
ATOM   4685  CB  VAL A 394     -12.114  27.311   9.292  1.00 22.95           C  
ATOM   4686  CG1 VAL A 394     -11.944  26.428  10.494  1.00 28.57           C  
ATOM   4687  CG2 VAL A 394     -11.525  26.602   8.092  1.00 25.54           C  
ATOM   4688  H   VAL A 394     -13.598  29.080   7.472  1.00  0.00           H  
ATOM   4689  HA  VAL A 394     -14.201  26.747   9.232  1.00  0.00           H  
ATOM   4690  HB  VAL A 394     -11.559  28.234   9.459  1.00  0.00           H  
ATOM   4691 1HG1 VAL A 394     -10.887  26.197  10.630  1.00  0.00           H  
ATOM   4692 2HG1 VAL A 394     -12.320  26.941  11.379  1.00  0.00           H  
ATOM   4693 3HG1 VAL A 394     -12.500  25.502  10.347  1.00  0.00           H  
ATOM   4694 1HG2 VAL A 394     -10.475  26.378   8.280  1.00  0.00           H  
ATOM   4695 2HG2 VAL A 394     -12.068  25.674   7.914  1.00  0.00           H  
ATOM   4696 3HG2 VAL A 394     -11.607  27.244   7.214  1.00  0.00           H  
ATOM   4697  N   GLY A 395     -14.885  28.358  11.060  1.00 31.97           N  
ATOM   4698  CA  GLY A 395     -15.451  29.316  12.000  1.00 30.30           C  
ATOM   4699  C   GLY A 395     -14.380  30.033  12.801  1.00 44.53           C  
ATOM   4700  O   GLY A 395     -13.244  29.544  12.898  1.00 33.04           O  
ATOM   4701  H   GLY A 395     -15.105  27.378  11.164  1.00  0.00           H  
ATOM   4702 1HA  GLY A 395     -16.045  30.051  11.457  1.00  0.00           H  
ATOM   4703 2HA  GLY A 395     -16.124  28.800  12.683  1.00  0.00           H  
ATOM   4704  N   ILE A 396     -14.736  31.179  13.385  1.00 55.03           N  
ATOM   4705  CA  ILE A 396     -13.739  32.037  14.027  1.00 59.54           C  
ATOM   4706  C   ILE A 396     -13.057  31.415  15.259  1.00 58.90           C  
ATOM   4707  O   ILE A 396     -11.896  31.718  15.544  1.00 61.28           O  
ATOM   4708  CB  ILE A 396     -14.294  33.448  14.373  1.00 43.18           C  
ATOM   4709  CG1 ILE A 396     -13.133  34.414  14.647  1.00 50.34           C  
ATOM   4710  CG2 ILE A 396     -15.204  33.396  15.577  1.00 28.65           C  
ATOM   4711  CD1 ILE A 396     -13.551  35.783  15.124  1.00 48.85           C  
ATOM   4712  H   ILE A 396     -15.705  31.463  13.387  1.00  0.00           H  
ATOM   4713  HA  ILE A 396     -12.905  32.172  13.339  1.00  0.00           H  
ATOM   4714  HB  ILE A 396     -14.861  33.834  13.526  1.00  0.00           H  
ATOM   4715 1HG1 ILE A 396     -12.473  33.985  15.400  1.00  0.00           H  
ATOM   4716 2HG1 ILE A 396     -12.547  34.545  13.737  1.00  0.00           H  
ATOM   4717 1HG2 ILE A 396     -15.577  34.396  15.796  1.00  0.00           H  
ATOM   4718 2HG2 ILE A 396     -16.044  32.734  15.370  1.00  0.00           H  
ATOM   4719 3HG2 ILE A 396     -14.649  33.020  16.437  1.00  0.00           H  
ATOM   4720 1HD1 ILE A 396     -12.665  36.397  15.291  1.00  0.00           H  
ATOM   4721 2HD1 ILE A 396     -14.182  36.255  14.371  1.00  0.00           H  
ATOM   4722 3HD1 ILE A 396     -14.107  35.689  16.056  1.00  0.00           H  
ATOM   4723  N   ASN A 397     -13.760  30.543  15.976  1.00 49.58           N  
ATOM   4724  CA  ASN A 397     -13.197  29.939  17.186  1.00 51.93           C  
ATOM   4725  C   ASN A 397     -12.369  28.688  16.940  1.00 53.50           C  
ATOM   4726  O   ASN A 397     -11.843  28.086  17.871  1.00 54.16           O  
ATOM   4727  CB  ASN A 397     -14.290  29.649  18.205  1.00 55.33           C  
ATOM   4728  CG  ASN A 397     -14.830  30.904  18.823  1.00 65.45           C  
ATOM   4729  OD1 ASN A 397     -14.197  31.498  19.695  1.00 69.15           O  
ATOM   4730  ND2 ASN A 397     -16.000  31.337  18.363  1.00 69.44           N  
ATOM   4731  H   ASN A 397     -14.694  30.289  15.689  1.00  0.00           H  
ATOM   4732  HA  ASN A 397     -12.490  30.644  17.627  1.00  0.00           H  
ATOM   4733 1HB  ASN A 397     -15.105  29.108  17.722  1.00  0.00           H  
ATOM   4734 2HB  ASN A 397     -13.892  29.006  18.991  1.00  0.00           H  
ATOM   4735 1HD2 ASN A 397     -16.409  32.169  18.738  1.00  0.00           H  
ATOM   4736 2HD2 ASN A 397     -16.471  30.830  17.642  1.00  0.00           H  
ATOM   4737  N   GLU A 398     -12.251  28.306  15.678  1.00 51.89           N  
ATOM   4738  CA  GLU A 398     -11.472  27.139  15.322  1.00 49.74           C  
ATOM   4739  C   GLU A 398     -10.083  27.531  14.798  1.00 43.35           C  
ATOM   4740  O   GLU A 398      -9.886  28.632  14.274  1.00 33.68           O  
ATOM   4741  CB  GLU A 398     -12.237  26.295  14.299  1.00 55.47           C  
ATOM   4742  CG  GLU A 398     -13.462  25.614  14.879  1.00 62.35           C  
ATOM   4743  CD  GLU A 398     -13.106  24.616  15.969  1.00 73.08           C  
ATOM   4744  OE1 GLU A 398     -12.042  23.969  15.863  1.00 77.18           O  
ATOM   4745  OE2 GLU A 398     -13.888  24.480  16.936  1.00 77.12           O  
ATOM   4746  H   GLU A 398     -12.709  28.833  14.948  1.00  0.00           H  
ATOM   4747  HA  GLU A 398     -11.309  26.544  16.221  1.00  0.00           H  
ATOM   4748 1HB  GLU A 398     -12.555  26.928  13.470  1.00  0.00           H  
ATOM   4749 2HB  GLU A 398     -11.577  25.529  13.892  1.00  0.00           H  
ATOM   4750 1HG  GLU A 398     -14.126  26.374  15.292  1.00  0.00           H  
ATOM   4751 2HG  GLU A 398     -13.994  25.104  14.077  1.00  0.00           H  
ATOM   4752  N   TRP A 399      -9.123  26.624  14.955  1.00 42.00           N  
ATOM   4753  CA  TRP A 399      -7.776  26.836  14.449  1.00 22.05           C  
ATOM   4754  C   TRP A 399      -7.752  26.767  12.938  1.00 23.79           C  
ATOM   4755  O   TRP A 399      -8.357  25.888  12.329  1.00 32.75           O  
ATOM   4756  CB  TRP A 399      -6.828  25.771  14.989  1.00 21.33           C  
ATOM   4757  CG  TRP A 399      -6.971  25.522  16.457  1.00 33.40           C  
ATOM   4758  CD1 TRP A 399      -7.486  24.411  17.052  1.00 31.00           C  
ATOM   4759  CD2 TRP A 399      -6.595  26.412  17.519  1.00 27.14           C  
ATOM   4760  NE1 TRP A 399      -7.441  24.547  18.418  1.00 35.12           N  
ATOM   4761  CE2 TRP A 399      -6.902  25.769  18.728  1.00 30.21           C  
ATOM   4762  CE3 TRP A 399      -6.020  27.686  17.559  1.00 25.02           C  
ATOM   4763  CZ2 TRP A 399      -6.659  26.357  19.965  1.00 37.41           C  
ATOM   4764  CZ3 TRP A 399      -5.785  28.272  18.787  1.00 30.97           C  
ATOM   4765  CH2 TRP A 399      -6.101  27.610  19.972  1.00 38.60           C  
ATOM   4766  H   TRP A 399      -9.337  25.763  15.439  1.00  0.00           H  
ATOM   4767  HA  TRP A 399      -7.430  27.813  14.787  1.00  0.00           H  
ATOM   4768 1HB  TRP A 399      -7.003  24.830  14.466  1.00  0.00           H  
ATOM   4769 2HB  TRP A 399      -5.798  26.068  14.794  1.00  0.00           H  
ATOM   4770  HD1 TRP A 399      -7.874  23.544  16.521  1.00  0.00           H  
ATOM   4771  HE1 TRP A 399      -7.756  23.860  19.088  1.00  0.00           H  
ATOM   4772  HE3 TRP A 399      -5.761  28.204  16.637  1.00  0.00           H  
ATOM   4773  HZ2 TRP A 399      -6.897  25.853  20.903  1.00  0.00           H  
ATOM   4774  HZ3 TRP A 399      -5.344  29.269  18.806  1.00  0.00           H  
ATOM   4775  HH2 TRP A 399      -5.900  28.102  20.924  1.00  0.00           H  
ATOM   4776  N   SER A 400      -7.047  27.702  12.331  1.00 22.55           N  
ATOM   4777  CA  SER A 400      -6.700  27.577  10.931  1.00 30.09           C  
ATOM   4778  C   SER A 400      -5.199  27.764  10.830  1.00 29.97           C  
ATOM   4779  O   SER A 400      -4.448  27.373  11.736  1.00 31.16           O  
ATOM   4780  CB  SER A 400      -7.445  28.615  10.077  1.00 36.13           C  
ATOM   4781  OG  SER A 400      -7.149  29.951  10.462  1.00 36.94           O  
ATOM   4782  H   SER A 400      -6.744  28.519  12.842  1.00  0.00           H  
ATOM   4783  HA  SER A 400      -6.990  26.582  10.591  1.00  0.00           H  
ATOM   4784 1HB  SER A 400      -7.177  28.484   9.029  1.00  0.00           H  
ATOM   4785 2HB  SER A 400      -8.518  28.453  10.163  1.00  0.00           H  
ATOM   4786  HG  SER A 400      -6.530  29.885  11.193  1.00  0.00           H  
ATOM   4787  N   GLY A 401      -4.760  28.378   9.742  1.00 25.28           N  
ATOM   4788  CA  GLY A 401      -3.363  28.722   9.605  1.00 29.74           C  
ATOM   4789  C   GLY A 401      -2.992  29.098   8.191  1.00 29.67           C  
ATOM   4790  O   GLY A 401      -3.602  29.977   7.595  1.00 31.16           O  
ATOM   4791  H   GLY A 401      -5.400  28.612   8.996  1.00  0.00           H  
ATOM   4792 1HA  GLY A 401      -3.127  29.556  10.267  1.00  0.00           H  
ATOM   4793 2HA  GLY A 401      -2.749  27.879   9.920  1.00  0.00           H  
ATOM   4794  N   TYR A 402      -1.977  28.422   7.673  1.00 32.39           N  
ATOM   4795  CA  TYR A 402      -1.481  28.632   6.324  1.00 36.23           C  
ATOM   4796  C   TYR A 402      -2.563  28.388   5.275  1.00 34.04           C  
ATOM   4797  O   TYR A 402      -3.483  27.607   5.483  1.00 39.29           O  
ATOM   4798  CB  TYR A 402      -0.297  27.693   6.084  1.00 42.73           C  
ATOM   4799  CG  TYR A 402       1.051  28.320   6.316  1.00 36.33           C  
ATOM   4800  CD1 TYR A 402       1.270  29.195   7.378  1.00 33.63           C  
ATOM   4801  CD2 TYR A 402       2.106  28.037   5.467  1.00 28.28           C  
ATOM   4802  CE1 TYR A 402       2.506  29.774   7.569  1.00 32.87           C  
ATOM   4803  CE2 TYR A 402       3.325  28.598   5.644  1.00 28.56           C  
ATOM   4804  CZ  TYR A 402       3.526  29.469   6.692  1.00 36.87           C  
ATOM   4805  OH  TYR A 402       4.770  30.021   6.830  1.00 40.46           O  
ATOM   4806  H   TYR A 402      -1.535  27.727   8.257  1.00  0.00           H  
ATOM   4807  HA  TYR A 402      -1.148  29.667   6.236  1.00  0.00           H  
ATOM   4808 1HB  TYR A 402      -0.381  26.826   6.741  1.00  0.00           H  
ATOM   4809 2HB  TYR A 402      -0.325  27.328   5.058  1.00  0.00           H  
ATOM   4810  HD1 TYR A 402       0.458  29.428   8.069  1.00  0.00           H  
ATOM   4811  HD2 TYR A 402       1.965  27.350   4.633  1.00  0.00           H  
ATOM   4812  HE1 TYR A 402       2.665  30.457   8.403  1.00  0.00           H  
ATOM   4813  HE2 TYR A 402       4.139  28.360   4.958  1.00  0.00           H  
ATOM   4814  HH  TYR A 402       5.343  29.695   6.132  1.00  0.00           H  
ATOM   4815  N   SER A 403      -2.454  29.061   4.143  1.00 32.80           N  
ATOM   4816  CA  SER A 403      -3.409  28.865   3.070  1.00 32.52           C  
ATOM   4817  C   SER A 403      -2.743  29.228   1.764  1.00 38.18           C  
ATOM   4818  O   SER A 403      -1.986  30.193   1.685  1.00 28.31           O  
ATOM   4819  CB  SER A 403      -4.649  29.725   3.276  1.00 32.26           C  
ATOM   4820  OG  SER A 403      -4.359  31.085   3.034  1.00 37.19           O  
ATOM   4821  H   SER A 403      -1.701  29.722   4.016  1.00  0.00           H  
ATOM   4822  HA  SER A 403      -3.714  27.818   3.066  1.00  0.00           H  
ATOM   4823 1HB  SER A 403      -5.439  29.391   2.603  1.00  0.00           H  
ATOM   4824 2HB  SER A 403      -5.012  29.600   4.295  1.00  0.00           H  
ATOM   4825  HG  SER A 403      -3.429  31.119   2.796  1.00  0.00           H  
ATOM   4826  N   GLY A 404      -3.014  28.438   0.737  1.00 39.86           N  
ATOM   4827  CA  GLY A 404      -2.403  28.675  -0.545  1.00 36.75           C  
ATOM   4828  C   GLY A 404      -3.375  28.372  -1.654  1.00 38.85           C  
ATOM   4829  O   GLY A 404      -4.404  27.727  -1.435  1.00 36.27           O  
ATOM   4830  H   GLY A 404      -3.652  27.662   0.842  1.00  0.00           H  
ATOM   4831 1HA  GLY A 404      -2.077  29.713  -0.606  1.00  0.00           H  
ATOM   4832 2HA  GLY A 404      -1.515  28.053  -0.645  1.00  0.00           H  
ATOM   4833  N   SER A 405      -3.032  28.863  -2.838  1.00 37.51           N  
ATOM   4834  CA  SER A 405      -3.780  28.627  -4.053  1.00 35.21           C  
ATOM   4835  C   SER A 405      -3.263  27.372  -4.732  1.00 43.93           C  
ATOM   4836  O   SER A 405      -2.068  27.095  -4.698  1.00 47.27           O  
ATOM   4837  CB  SER A 405      -3.514  29.787  -4.993  1.00 38.78           C  
ATOM   4838  OG  SER A 405      -2.118  29.881  -5.238  1.00 38.84           O  
ATOM   4839  H   SER A 405      -2.198  29.431  -2.876  1.00  0.00           H  
ATOM   4840  HA  SER A 405      -4.842  28.587  -3.804  1.00  0.00           H  
ATOM   4841 1HB  SER A 405      -4.056  29.631  -5.925  1.00  0.00           H  
ATOM   4842 2HB  SER A 405      -3.886  30.708  -4.547  1.00  0.00           H  
ATOM   4843  HG  SER A 405      -1.711  29.172  -4.734  1.00  0.00           H  
ATOM   4844  N   PHE A 406      -4.151  26.608  -5.355  1.00 47.40           N  
ATOM   4845  CA  PHE A 406      -3.711  25.626  -6.333  1.00 44.33           C  
ATOM   4846  C   PHE A 406      -4.667  25.596  -7.491  1.00 42.99           C  
ATOM   4847  O   PHE A 406      -5.855  25.818  -7.308  1.00 49.71           O  
ATOM   4848  CB  PHE A 406      -3.524  24.241  -5.728  1.00 42.80           C  
ATOM   4849  CG  PHE A 406      -4.792  23.551  -5.317  1.00 36.54           C  
ATOM   4850  CD1 PHE A 406      -5.426  23.879  -4.137  1.00 32.77           C  
ATOM   4851  CD2 PHE A 406      -5.300  22.507  -6.074  1.00 35.50           C  
ATOM   4852  CE1 PHE A 406      -6.563  23.208  -3.735  1.00 31.38           C  
ATOM   4853  CE2 PHE A 406      -6.449  21.832  -5.678  1.00 33.91           C  
ATOM   4854  CZ  PHE A 406      -7.075  22.180  -4.507  1.00 28.92           C  
ATOM   4855  H   PHE A 406      -5.137  26.699  -5.158  1.00  0.00           H  
ATOM   4856  HA  PHE A 406      -2.748  25.944  -6.734  1.00  0.00           H  
ATOM   4857 1HB  PHE A 406      -3.016  23.596  -6.444  1.00  0.00           H  
ATOM   4858 2HB  PHE A 406      -2.889  24.312  -4.846  1.00  0.00           H  
ATOM   4859  HD1 PHE A 406      -5.020  24.681  -3.519  1.00  0.00           H  
ATOM   4860  HD2 PHE A 406      -4.800  22.234  -7.003  1.00  0.00           H  
ATOM   4861  HE1 PHE A 406      -7.061  23.487  -2.806  1.00  0.00           H  
ATOM   4862  HE2 PHE A 406      -6.853  21.028  -6.294  1.00  0.00           H  
ATOM   4863  HZ  PHE A 406      -7.970  21.648  -4.185  1.00  0.00           H  
ATOM   4864  N   VAL A 407      -4.155  25.360  -8.691  1.00 34.81           N  
ATOM   4865  CA  VAL A 407      -5.022  25.410  -9.856  1.00 29.47           C  
ATOM   4866  C   VAL A 407      -5.142  24.067 -10.513  1.00 29.28           C  
ATOM   4867  O   VAL A 407      -4.323  23.178 -10.282  1.00 31.06           O  
ATOM   4868  CB  VAL A 407      -4.568  26.443 -10.912  1.00 29.80           C  
ATOM   4869  CG1 VAL A 407      -4.415  27.803 -10.285  1.00 17.76           C  
ATOM   4870  CG2 VAL A 407      -3.282  26.004 -11.587  1.00 35.07           C  
ATOM   4871  H   VAL A 407      -3.176  25.145  -8.815  1.00  0.00           H  
ATOM   4872  HA  VAL A 407      -6.023  25.699  -9.531  1.00  0.00           H  
ATOM   4873  HB  VAL A 407      -5.348  26.543 -11.668  1.00  0.00           H  
ATOM   4874 1HG1 VAL A 407      -4.095  28.519 -11.042  1.00  0.00           H  
ATOM   4875 2HG1 VAL A 407      -5.370  28.120  -9.866  1.00  0.00           H  
ATOM   4876 3HG1 VAL A 407      -3.669  27.756  -9.492  1.00  0.00           H  
ATOM   4877 1HG2 VAL A 407      -2.987  26.749 -12.325  1.00  0.00           H  
ATOM   4878 2HG2 VAL A 407      -2.496  25.902 -10.839  1.00  0.00           H  
ATOM   4879 3HG2 VAL A 407      -3.439  25.046 -12.082  1.00  0.00           H  
ATOM   4880  N   GLN A 408      -6.187  23.943 -11.322  1.00 35.16           N  
ATOM   4881  CA  GLN A 408      -6.415  22.776 -12.165  1.00 34.40           C  
ATOM   4882  C   GLN A 408      -6.560  23.243 -13.605  1.00 33.24           C  
ATOM   4883  O   GLN A 408      -7.404  24.095 -13.928  1.00 16.88           O  
ATOM   4884  CB  GLN A 408      -7.661  22.005 -11.723  1.00 25.61           C  
ATOM   4885  CG  GLN A 408      -7.586  21.530 -10.297  1.00 28.13           C  
ATOM   4886  CD  GLN A 408      -8.763  20.691  -9.922  1.00 34.04           C  
ATOM   4887  OE1 GLN A 408      -9.846  20.839 -10.484  1.00 40.26           O  
ATOM   4888  NE2 GLN A 408      -8.564  19.789  -8.970  1.00 36.97           N  
ATOM   4889  H   GLN A 408      -6.850  24.704 -11.346  1.00  0.00           H  
ATOM   4890  HA  GLN A 408      -5.555  22.113 -12.077  1.00  0.00           H  
ATOM   4891 1HB  GLN A 408      -8.540  22.641 -11.832  1.00  0.00           H  
ATOM   4892 2HB  GLN A 408      -7.802  21.140 -12.371  1.00  0.00           H  
ATOM   4893 1HG  GLN A 408      -6.682  20.933 -10.171  1.00  0.00           H  
ATOM   4894 2HG  GLN A 408      -7.555  22.397  -9.637  1.00  0.00           H  
ATOM   4895 1HE2 GLN A 408      -9.316  19.197  -8.676  1.00  0.00           H  
ATOM   4896 2HE2 GLN A 408      -7.663  19.700  -8.546  1.00  0.00           H  
ATOM   4897  N   HIS A 409      -5.725  22.675 -14.464  1.00 21.05           N
[truncated: 1,646,983 more chars]
