# Supplementary material for: Structure-based design of stabilized recombinant influenza neuraminidase tetramers
Source: Nat Commun. 2022 Apr 5;13:1825. doi: 10.1038/s41467-022-29416-z (PMC8983682; doi:10.1038/s41467-022-29416-z)
Supplement: Supplementary file 5 — Supplementary Data 3 [file 41467_2022_29416_MOESM5_ESM.zip › code_directions (Contains Supplementary Data 3)/output/score_example2.sc]

SEQUENCE: 
SCORE: total_score       angle dslf_fa13    fa_atr fa_dun_dev fa_dun_rot fa_dun_semi     fa_elec fa_intra_atr_xover4 fa_intra_elec fa_intra_rep_xover4 fa_intra_sol_xover4              fa_rep              fa_sol gen_bonded hbond_bb_sc hbond_lr_bb    hbond_sc hbond_sr_bb    hxl_tors     lk_ball lk_ball_bridge lk_ball_bridge_uncpl lk_ball_iso       omega     p_aa_pp pro_close radial_disp rama_prepro         ref description 
SCORE:     629.798       0.000    42.216 -5011.904    970.271    385.425     732.717   -1402.265            -301.616      -220.849             230.875             240.952            1040.978            3561.044      0.000    -124.830    -317.553     -52.089     -66.927     569.816    1887.881         -6.424              -43.607   -1904.388     210.895    -133.081   113.935       0.000     355.192    -126.866 4b7q-aligned_example2_0001
SCORE:     629.798       0.000    42.216 -5011.904    970.271    385.425     732.717   -1402.265            -301.616      -220.849             230.875             240.952            1040.978            3561.044      0.000    -124.830    -317.553     -52.089     -66.927     569.816    1887.881         -6.424              -43.607   -1904.388     210.895    -133.081   113.935       0.000     355.192    -126.866 4b7q-aligned_example2_0002
SCORE:     629.798       0.000    42.216 -5011.904    970.271    385.425     732.717   -1402.265            -301.616      -220.849             230.875             240.952            1040.978            3561.044      0.000    -124.830    -317.553     -52.089     -66.927     569.816    1887.881         -6.424              -43.607   -1904.388     210.895    -133.081   113.935       0.000     355.192    -126.866 4b7q-aligned_example2_0003
