# Supplementary material for: Structure-based design of stabilized recombinant influenza neuraminidase tetramers
Source: Nat Commun. 2022 Apr 5;13:1825. doi: 10.1038/s41467-022-29416-z (PMC8983682; doi:10.1038/s41467-022-29416-z)
Supplement: Supplementary file 5 — Supplementary Data 3 [file 41467_2022_29416_MOESM5_ESM.zip › code_directions (Contains Supplementary Data 3)/output/example2.log]

core.init: Checking for fconfig files in pwd and ./rosetta/flags 
core.init.score_function_corrections: [ WARNING ] Flag -beta_nov16 is set but either -weights are also specified or this is being used with the genpot score function.  Not changing input weights file!
core.init: Rosetta version: 2021.14+HEAD.a81f6bd5d65 a81f6bd5d65d434fe237ca332eaa239883018ac9 git@github.com:RosettaCommons/main.git 2021-04-11T03:33:53
core.init: command: /software/rosetta/versions/v2021.14-dev61623/bin/rosetta_scripts -parser:protocol Supplementary_Item_3.xml -s 4b7q-aligned.pdb -native 4b7q-aligned.pdb -beta -nstruct 3 -parser:script_vars symfile=C4_Z.sym outpath=output/ resfile=example2.resfile -overwrite 1 -ex1 -ex2 -unmute all -out:suffix _example2 -out:level 300 -out::path::all output/
basic.random.init_random_generator: 'RNG device' seed mode, using '/dev/urandom', seed=481095705 seed_offset=0 real_seed=481095705
basic.random.init_random_generator: RandomGenerator:init: Normal mode, seed=481095705 RG_type=mt19937
core.init: Resolved executable path: /net/software/rosetta/versions/v2021.14-dev61623/main/source/build/src/release/linux/5.4/64/x86/gcc/9/hdf5/rosetta_scripts.hdf5.linuxgccrelease
core.init: Looking for database based on location of executable: /net/software/rosetta/versions/v2021.14-dev61623/main/database/
protocols.jd2.PDBJobInputter: Instantiate PDBJobInputter
protocols.jd2.PDBJobInputter: PDBJobInputter::fill_jobs
protocols.jd2.PDBJobInputter: pushed 4b7q-aligned.pdb nstruct indices 1 - 3
core.chemical.GlobalResidueTypeSet: Finished initializing fa_standard residue type set.  Created 984 residue types
core.chemical.GlobalResidueTypeSet: Total time to initialize 1.28554 seconds.
core.import_pose.import_pose: File '4b7q-aligned.pdb' automatically determined to be of type PDB
core.conformation.Conformation: [ WARNING ] missing heavyatom:  OXT on residue LYS:CtermProteinFull 387
core.conformation.Conformation: Found disulfide between residues 10 335
core.conformation.Conformation: current variant for 10 CYS
core.conformation.Conformation: current variant for 335 CYS
core.conformation.Conformation: current variant for 10 CYD
core.conformation.Conformation: current variant for 335 CYD
core.conformation.Conformation: Found disulfide between residues 42 47
core.conformation.Conformation: current variant for 42 CYS
core.conformation.Conformation: current variant for 47 CYS
core.conformation.Conformation: current variant for 42 CYD
core.conformation.Conformation: current variant for 47 CYD
core.conformation.Conformation: Found disulfide between residues 102 149
core.conformation.Conformation: current variant for 102 CYS
core.conformation.Conformation: current variant for 149 CYS
core.conformation.Conformation: current variant for 102 CYD
core.conformation.Conformation: current variant for 149 CYD
core.conformation.Conformation: Found disulfide between residues 151 156
core.conformation.Conformation: current variant for 151 CYS
core.conformation.Conformation: current variant for 156 CYS
core.conformation.Conformation: current variant for 151 CYD
core.conformation.Conformation: current variant for 156 CYD
core.conformation.Conformation: Found disulfide between residues 197 210
core.conformation.Conformation: current variant for 197 CYS
core.conformation.Conformation: current variant for 210 CYS
core.conformation.Conformation: current variant for 197 CYD
core.conformation.Conformation: current variant for 210 CYD
core.conformation.Conformation: Found disulfide between residues 199 208
core.conformation.Conformation: current variant for 199 CYS
core.conformation.Conformation: current variant for 208 CYS
core.conformation.Conformation: current variant for 199 CYD
core.conformation.Conformation: current variant for 208 CYD
core.conformation.Conformation: Found disulfide between residues 236 253
core.conformation.Conformation: current variant for 236 CYS
core.conformation.Conformation: current variant for 253 CYS
core.conformation.Conformation: current variant for 236 CYD
core.conformation.Conformation: current variant for 253 CYD
core.conformation.Conformation: Found disulfide between residues 339 364
core.conformation.Conformation: current variant for 339 CYS
core.conformation.Conformation: current variant for 364 CYS
core.conformation.Conformation: current variant for 339 CYD
core.conformation.Conformation: current variant for 364 CYD
protocols.evaluation.ChiWellRmsdEvaluatorCreator: Evaluation Creator active ... 
memory_usage: Virt/Res/Share/Exe/Data  343   257  171    0    83 MB   @ JobOutputter CSTOR
protocols.jd2.PDBJobInputter: PDBJobInputter::pose_from_job
protocols.jd2.PDBJobInputter: filling pose from PDB 4b7q-aligned.pdb
core.import_pose.import_pose: File '4b7q-aligned.pdb' automatically determined to be of type PDB
core.conformation.Conformation: [ WARNING ] missing heavyatom:  OXT on residue LYS:CtermProteinFull 387
core.conformation.Conformation: Found disulfide between residues 10 335
core.conformation.Conformation: current variant for 10 CYS
core.conformation.Conformation: current variant for 335 CYS
core.conformation.Conformation: current variant for 10 CYD
core.conformation.Conformation: current variant for 335 CYD
core.conformation.Conformation: Found disulfide between residues 42 47
core.conformation.Conformation: current variant for 42 CYS
core.conformation.Conformation: current variant for 47 CYS
core.conformation.Conformation: current variant for 42 CYD
core.conformation.Conformation: current variant for 47 CYD
core.conformation.Conformation: Found disulfide between residues 102 149
core.conformation.Conformation: current variant for 102 CYS
core.conformation.Conformation: current variant for 149 CYS
core.conformation.Conformation: current variant for 102 CYD
core.conformation.Conformation: current variant for 149 CYD
core.conformation.Conformation: Found disulfide between residues 151 156
core.conformation.Conformation: current variant for 151 CYS
core.conformation.Conformation: current variant for 156 CYS
core.conformation.Conformation: current variant for 151 CYD
core.conformation.Conformation: current variant for 156 CYD
core.conformation.Conformation: Found disulfide between residues 197 210
core.conformation.Conformation: current variant for 197 CYS
core.conformation.Conformation: current variant for 210 CYS
core.conformation.Conformation: current variant for 197 CYD
core.conformation.Conformation: current variant for 210 CYD
core.conformation.Conformation: Found disulfide between residues 199 208
core.conformation.Conformation: current variant for 199 CYS
core.conformation.Conformation: current variant for 208 CYS
core.conformation.Conformation: current variant for 199 CYD
core.conformation.Conformation: current variant for 208 CYD
core.conformation.Conformation: Found disulfide between residues 236 253
core.conformation.Conformation: current variant for 236 CYS
core.conformation.Conformation: current variant for 253 CYS
core.conformation.Conformation: current variant for 236 CYD
core.conformation.Conformation: current variant for 253 CYD
core.conformation.Conformation: Found disulfide between residues 339 364
core.conformation.Conformation: current variant for 339 CYS
core.conformation.Conformation: current variant for 364 CYS
core.conformation.Conformation: current variant for 339 CYD
core.conformation.Conformation: current variant for 364 CYD
protocols.rosetta_scripts.RosettaScriptsParser: dock_design_filename=Supplementary_Item_3.xml
protocols.rosetta_scripts.RosettaScriptsParser: Variable substitution will occur with the following values: '%%outpath%%'='output/';  '%%resfile%%'='example2.resfile';  '%%symfile%%'='C4_Z.sym';  
protocols.rosetta_scripts.RosettaScriptsParser: Substituted script:
<ROSETTASCRIPTS>
	<SCOREFXNS>
		<ScoreFunction name="sfx_clean" weights="beta" symmetric="1" />
	</SCOREFXNS>

	<TASKOPERATIONS>
		// Read resfile
                <ReadResfile name="designed_identities" filename="example2.resfile" />
	</TASKOPERATIONS>

	<RESIDUE_SELECTORS>		
		<Task name="resfile_muts" designable="true" task_operations="designed_identities" /> // selects mutations from resfile
			<Not name="not_resfile" selector="resfile_muts" /> // everything else that isn't mutated

		<Neighborhood name="mutant_neighbor" selector="resfile_muts" distance="5" include_focus_in_subset="false" /> // only operate on other residues that are 5A from mutation
		<Or name="resfile_or_nbors" selectors="resfile_muts,mutant_neighbor" />
			<Not name="not_res_or_nbors" selector="resfile_or_nbors" />

	</RESIDUE_SELECTORS>		

	<TASKOPERATIONS>
		<IncludeCurrent name="ic" />	//includes current rotamers
		<LimitAromaChi2 name="limitaro" chi2max="110" chi2min="70" />	// disallow extreme aromatic rotamers
		<RestrictToRepacking name="repack_only" />			// for minimize/repack
		<ExtraRotamersGeneric name="ex1_ex2" ex1="1" ex2="1" />		// use ex1 ex2 rotamers

		<OperateOnResidueSubset name="repack_neighbor" selector="mutant_neighbor" > // neighbors to mutations are only allowed to repack
			<RestrictToRepackingRLT/> </OperateOnResidueSubset>

		<OperateOnResidueSubset name="lock_not_resfile_or_nbors" selector="not_res_or_nbors" > // everything that isn't a mutation or neighbor cannot move
                        <PreventRepackingRLT/> </OperateOnResidueSubset>

	</TASKOPERATIONS>

	<MOVERS>
		<Symmetrizer name="gen_docked_config" symm_file="C4_Z.sym" />
		<SymPackRotamersMover name="design_from_resfile" scorefxn="sfx_clean" task_operations="designed_identities,repack_neighbor,lock_not_resfile_or_nbors,limitaro,ic,ex1_ex2" /> // Adds mutation and repacks the mutation and neighbors
		<TaskAwareSymMinMover name="rb_min_hard" scorefxn="sfx_clean" bb="0" chi="1" rb="0" task_operations="repack_neighbor,lock_not_resfile_or_nbors" /> // minimizes mutations and neighbors
		<TaskAwareSymMinMover name="rb_min_hard_bb" scorefxn="sfx_clean" bb="1" chi="1" rb="0" task_operations="repack_neighbor,lock_not_resfile_or_nbors" />
		<SymPackRotamersMover name="repack_hard" scorefxn="sfx_clean" task_operations="repack_only,repack_neighbor,lock_not_resfile_or_nbors,limitaro,ic,ex1_ex2" /> // repacks mutation and neighbors only

	</MOVERS>

	<FILTERS>
                <SaveResfileToDisk name="save_resfile" task_operations="designed_identities" designable_only="0" resfile_prefix="output/" resfile_suffix="" resfile_name="" resfile_general_property="NATRO" selected_resis_property="" renumber_pdb="0" /> // save a resfile with mutations

	</FILTERS>

	<PROTOCOLS>
		// generate symmetric configuration
		<Add mover_name="gen_docked_config" />

		// design and minimization
		<Add mover_name="design_from_resfile" />
		<Add mover_name="rb_min_hard_bb" />
		<Add mover_name="design_from_resfile" />
		<Add mover_name="rb_min_hard_bb" />

		// save resfile
		<Add filter_name="save_resfile" />

	</PROTOCOLS>

</ROSETTASCRIPTS>
protocols.rosetta_scripts.RosettaScriptsParser: Generating XML Schema for rosetta_scripts...
protocols.rosetta_scripts.RosettaScriptsParser: ...done
protocols.rosetta_scripts.RosettaScriptsParser: Initializing schema validator...
protocols.rosetta_scripts.RosettaScriptsParser: ...done
protocols.rosetta_scripts.RosettaScriptsParser: Validating input script...
protocols.rosetta_scripts.RosettaScriptsParser: ...done
protocols.rosetta_scripts.RosettaScriptsParser: Parsed script:
<ROSETTASCRIPTS>
	<SCOREFXNS>
		<ScoreFunction name="sfx_clean" symmetric="1" weights="beta"/>
	</SCOREFXNS>
	<TASKOPERATIONS>
		<ReadResfile filename="example2.resfile" name="designed_identities"/>
	</TASKOPERATIONS>
	<RESIDUE_SELECTORS>
		<Task designable="true" name="resfile_muts" task_operations="designed_identities"/>
		<Not name="not_resfile" selector="resfile_muts"/>
		<Neighborhood distance="5" include_focus_in_subset="false" name="mutant_neighbor" selector="resfile_muts"/>
		<Or name="resfile_or_nbors" selectors="resfile_muts,mutant_neighbor"/>
		<Not name="not_res_or_nbors" selector="resfile_or_nbors"/>
	</RESIDUE_SELECTORS>
	<TASKOPERATIONS>
		<IncludeCurrent name="ic"/>
		<LimitAromaChi2 chi2max="110" chi2min="70" name="limitaro"/>
		<RestrictToRepacking name="repack_only"/>
		<ExtraRotamersGeneric ex1="1" ex2="1" name="ex1_ex2"/>
		<OperateOnResidueSubset name="repack_neighbor" selector="mutant_neighbor">
			<RestrictToRepackingRLT/>
		</OperateOnResidueSubset>
		<OperateOnResidueSubset name="lock_not_resfile_or_nbors" selector="not_res_or_nbors">
			<PreventRepackingRLT/>
		</OperateOnResidueSubset>
	</TASKOPERATIONS>
	<MOVERS>
		<Symmetrizer name="gen_docked_config" symm_file="C4_Z.sym"/>
		<SymPackRotamersMover name="design_from_resfile" scorefxn="sfx_clean" task_operations="designed_identities,repack_neighbor,lock_not_resfile_or_nbors,limitaro,ic,ex1_ex2"/>
		<TaskAwareSymMinMover bb="0" chi="1" name="rb_min_hard" rb="0" scorefxn="sfx_clean" task_operations="repack_neighbor,lock_not_resfile_or_nbors"/>
		<TaskAwareSymMinMover bb="1" chi="1" name="rb_min_hard_bb" rb="0" scorefxn="sfx_clean" task_operations="repack_neighbor,lock_not_resfile_or_nbors"/>
		<SymPackRotamersMover name="repack_hard" scorefxn="sfx_clean" task_operations="repack_only,repack_neighbor,lock_not_resfile_or_nbors,limitaro,ic,ex1_ex2"/>
	</MOVERS>
	<FILTERS>
		<SaveResfileToDisk designable_only="0" name="save_resfile" renumber_pdb="0" resfile_general_property="NATRO" resfile_name="" resfile_prefix="output/" resfile_suffix="" selected_resis_property="" task_operations="designed_identities"/>
	</FILTERS>
	<PROTOCOLS>
		<Add mover_name="gen_docked_config"/>
		<Add mover_name="design_from_resfile"/>
		<Add mover_name="rb_min_hard_bb"/>
		<Add mover_name="design_from_resfile"/>
		<Add mover_name="rb_min_hard_bb"/>
		<Add filter_name="save_resfile"/>
	</PROTOCOLS>
</ROSETTASCRIPTS>
protocols.rosetta_scripts.RosettaScriptsParser: Loading native resource as native_pose to the datamap 
core.import_pose.import_pose: File '4b7q-aligned.pdb' automatically determined to be of type PDB
core.conformation.Conformation: [ WARNING ] missing heavyatom:  OXT on residue LYS:CtermProteinFull 387
core.conformation.Conformation: Found disulfide between residues 10 335
core.conformation.Conformation: current variant for 10 CYS
core.conformation.Conformation: current variant for 335 CYS
core.conformation.Conformation: current variant for 10 CYD
core.conformation.Conformation: current variant for 335 CYD
core.conformation.Conformation: Found disulfide between residues 42 47
core.conformation.Conformation: current variant for 42 CYS
core.conformation.Conformation: current variant for 47 CYS
core.conformation.Conformation: current variant for 42 CYD
core.conformation.Conformation: current variant for 47 CYD
core.conformation.Conformation: Found disulfide between residues 102 149
core.conformation.Conformation: current variant for 102 CYS
core.conformation.Conformation: current variant for 149 CYS
core.conformation.Conformation: current variant for 102 CYD
core.conformation.Conformation: current variant for 149 CYD
core.conformation.Conformation: Found disulfide between residues 151 156
core.conformation.Conformation: current variant for 151 CYS
core.conformation.Conformation: current variant for 156 CYS
core.conformation.Conformation: current variant for 151 CYD
core.conformation.Conformation: current variant for 156 CYD
core.conformation.Conformation: Found disulfide between residues 197 210
core.conformation.Conformation: current variant for 197 CYS
core.conformation.Conformation: current variant for 210 CYS
core.conformation.Conformation: current variant for 197 CYD
core.conformation.Conformation: current variant for 210 CYD
core.conformation.Conformation: Found disulfide between residues 199 208
core.conformation.Conformation: current variant for 199 CYS
core.conformation.Conformation: current variant for 208 CYS
core.conformation.Conformation: current variant for 199 CYD
core.conformation.Conformation: current variant for 208 CYD
core.conformation.Conformation: Found disulfide between residues 236 253
core.conformation.Conformation: current variant for 236 CYS
core.conformation.Conformation: current variant for 253 CYS
core.conformation.Conformation: current variant for 236 CYD
core.conformation.Conformation: current variant for 253 CYD
core.conformation.Conformation: Found disulfide between residues 339 364
core.conformation.Conformation: current variant for 339 CYS
core.conformation.Conformation: current variant for 364 CYS
core.conformation.Conformation: current variant for 339 CYD
core.conformation.Conformation: current variant for 364 CYD
core.scoring.ScoreFunctionFactory: SCOREFUNCTION: beta_genpot.wts
core.scoring.etable: Starting energy table calculation
core.scoring.etable: smooth_etable: changing atr/rep split to bottom of energy well
core.scoring.etable: smooth_etable: spline smoothing lj etables (maxdis = 6)
core.scoring.etable: smooth_etable: spline smoothing solvation etables (max_dis = 6)
core.scoring.etable: Finished calculating energy tables.
basic.io.database: Database file opened: scoring/score_functions/hbonds/ref2015_params/HBPoly1D.csv
basic.io.database: Database file opened: scoring/score_functions/hbonds/ref2015_params/HBFadeIntervals.csv
basic.io.database: Database file opened: scoring/score_functions/hbonds/ref2015_params/HBEval.csv
basic.io.database: Database file opened: scoring/score_functions/hbonds/ref2015_params/DonStrength.csv
basic.io.database: Database file opened: scoring/score_functions/hbonds/ref2015_params/AccStrength.csv
basic.io.database: Database file opened: scoring/score_functions/rama/fd_beta_nov2016/all.ramaProb
basic.io.database: Database file opened: scoring/score_functions/rama/fd_beta_nov2016/prepro.ramaProb
basic.io.database: Database file opened: scoring/score_functions/omega/omega_ppdep.all.txt
basic.io.database: Database file opened: scoring/score_functions/omega/omega_ppdep.gly.txt
basic.io.database: Database file opened: scoring/score_functions/omega/omega_ppdep.pro.txt
basic.io.database: Database file opened: scoring/score_functions/omega/omega_ppdep.valile.txt
basic.io.database: Database file opened: scoring/score_functions/P_AA_pp/P_AA
basic.io.database: Database file opened: scoring/score_functions/P_AA_pp/P_AA_n
core.scoring.P_AA: shapovalov_lib::shap_p_aa_pp_smooth_level of 1( aka low_smooth ) got activated.
basic.io.database: Database file opened: scoring/score_functions/P_AA_pp/shapovalov/10deg/kappa131/a20.prop
basic.io.database: Database file opened: scoring/score_functions/bondlength_bondangle/hydroxyl_torsion_preference.txt
basic.io.database: Database file opened: scoring/score_functions/generic_potential/generic_bonded.round6p.txt
core.scoring.GenericBondedPotential: Added total 0 bond parameters corresponding to 0 unique bonds.
core.scoring.GenericBondedPotential: Added total 0 angle parameters corresponding to 0 unique angles.
core.scoring.GenericBondedPotential: Added total 264 torsion parameters corresponding to 1126464 unique torsions.
core.scoring.GenericBondedPotential: Added total 50 improper parameters corresponding to 437 unique impropers.
core.scoring.etable: Starting energy table calculation
core.scoring.etable: smooth_etable: changing atr/rep split to bottom of energy well
core.scoring.etable: smooth_etable: spline smoothing lj etables (maxdis = 6)
core.scoring.etable: smooth_etable: spline smoothing solvation etables (max_dis = 6)
core.scoring.etable: Finished calculating energy tables.
basic.io.database: Database file opened: scoring/score_functions/PairEPotential/pdb_pair_stats_fine
basic.io.database: Database file opened: scoring/score_functions/InterchainPotential/interchain_env_log.txt
basic.io.database: Database file opened: scoring/score_functions/InterchainPotential/interchain_pair_log.txt
basic.io.database: Database file opened: scoring/score_functions/EnvPairPotential/env_log.txt
basic.io.database: Database file opened: scoring/score_functions/EnvPairPotential/cbeta_den.txt
basic.io.database: Database file opened: scoring/score_functions/EnvPairPotential/pair_log.txt
basic.io.database: Database file opened: scoring/score_functions/EnvPairPotential/cenpack_log.txt
core.scoring.ramachandran: shapovalov_lib::shap_rama_smooth_level of 4( aka highest_smooth ) got activated.
basic.io.database: Database file opened: scoring/score_functions/rama/shapovalov/kappa25/all.ramaProb
protocols.jd2.parser.ScoreFunctionLoader: defined score function "sfx_clean" with weights "beta"
protocols.jd2.parser.ScoreFunctionLoader: Scorefunction tag contains 'symmetric' option. This is no longer needed.
protocols.jd2.parser.TaskOperationLoader: Defined TaskOperation named "designed_identities" of type ReadResfile
protocols.residue_selectors.TaskSelector: Adding task operation designed_identities
core.pack.task.operation.TaskOperation: TaskOperation::parse_tag method called with no effect for Tag with type IncludeCurrent. Probably due to (un/mis)implemented virtual method in derived class.
protocols.jd2.parser.TaskOperationLoader: Defined TaskOperation named "ic" of type IncludeCurrent
protocols.jd2.parser.TaskOperationLoader: Defined TaskOperation named "limitaro" of type LimitAromaChi2
protocols.jd2.parser.TaskOperationLoader: Defined TaskOperation named "repack_only" of type RestrictToRepacking
protocols.jd2.parser.TaskOperationLoader: Defined TaskOperation named "ex1_ex2" of type ExtraRotamersGeneric
protocols.jd2.parser.TaskOperationLoader: Defined TaskOperation named "repack_neighbor" of type OperateOnResidueSubset
protocols.jd2.parser.TaskOperationLoader: Defined TaskOperation named "lock_not_resfile_or_nbors" of type OperateOnResidueSubset
devel.matdes.Symmetrizer: Setting sampling mode to uniform
protocols.rosetta_scripts.RosettaScriptsParser: Defined mover named "gen_docked_config" of type Symmetrizer
core.pack.task.xml_util: Object design_from_resfile reading the following task_operations: Adding the following task operations
designed_identities repack_neighbor lock_not_resfile_or_nbors limitaro ic ex1_ex2 
protocols.rosetta_scripts.RosettaScriptsParser: Defined mover named "design_from_resfile" of type SymPackRotamersMover
core.pack.task.xml_util: Object rb_min_hard reading the following task_operations: Adding the following task operations
repack_neighbor lock_not_resfile_or_nbors 
protocols.rosetta_scripts.RosettaScriptsParser: Defined mover named "rb_min_hard" of type TaskAwareSymMinMover
core.pack.task.xml_util: Object rb_min_hard_bb reading the following task_operations: Adding the following task operations
repack_neighbor lock_not_resfile_or_nbors 
protocols.rosetta_scripts.RosettaScriptsParser: Defined mover named "rb_min_hard_bb" of type TaskAwareSymMinMover
core.pack.task.xml_util: Object repack_hard reading the following task_operations: Adding the following task operations
repack_only repack_neighbor lock_not_resfile_or_nbors limitaro ic ex1_ex2 
protocols.rosetta_scripts.RosettaScriptsParser: Defined mover named "repack_hard" of type SymPackRotamersMover
core.pack.task.xml_util: Object save_resfile reading the following task_operations: Adding the following task operations
designed_identities 
protocols.rosetta_scripts.RosettaScriptsParser: Defined filter named "save_resfile" of type SaveResfileToDisk
protocols.rosetta_scripts.ParsedProtocol: ParsedProtocol mover with the following settings
protocols.rosetta_scripts.ParsedProtocol: Added mover "gen_docked_config"
protocols.rosetta_scripts.ParsedProtocol: Added mover "design_from_resfile"
protocols.rosetta_scripts.ParsedProtocol: Added mover "rb_min_hard_bb"
protocols.rosetta_scripts.ParsedProtocol: Added mover "design_from_resfile"
protocols.rosetta_scripts.ParsedProtocol: Added mover "rb_min_hard_bb"
protocols.rosetta_scripts.ParsedProtocol: Added filter "save_resfile"
protocols.jd2.PDBJobInputter: PDBJobInputter::pose_from_job
protocols.jd2.PDBJobInputter: filling pose from saved copy 4b7q-aligned.pdb
protocols.rosetta_scripts.ParsedProtocol: =======================BEGIN MOVER Symmetrizer - gen_docked_config=======================
devel.matdes.Symmetrizer: mode: uniform
core.conformation.symmetry.SymmData: [ WARNING ] Setting weight of master jump ( jump-id=1 ) to 1.0 (was undefined)
core.conformation.symmetry.SymmData: [ WARNING ] Setting jump_group GJS: [master 1]  2:0  3:0  4:0 
core.conformation.symmetry.SymmData: symmetry name: C4
core.conformation.symmetry.SymmData: number of subunits: 4
core.conformation.symmetry.SymmData: number of interfaces: 3
core.conformation.symmetry.SymmData: score subunit number: S1
core.conformation.symmetry.SymmData: anchor the subunits at residue: 1
core.conformation.symmetry.SymmData:  Virtual coordinate system S1
core.conformation.symmetry.SymmData: x: 0 0 1
core.conformation.symmetry.SymmData: y: 0 1 0
core.conformation.symmetry.SymmData: origin: 0 0 0
core.conformation.symmetry.SymmData:  Virtual coordinate system S2
core.conformation.symmetry.SymmData: x: 0 0 1
core.conformation.symmetry.SymmData: y: 1 0 0
core.conformation.symmetry.SymmData: origin: 0 0 0
core.conformation.symmetry.SymmData:  Virtual coordinate system S3
core.conformation.symmetry.SymmData: x: 0 0 1
core.conformation.symmetry.SymmData: y: 0 -1 0
core.conformation.symmetry.SymmData: origin: 0 0 0
core.conformation.symmetry.SymmData:  Virtual coordinate system S4
core.conformation.symmetry.SymmData: x: 0 0 1
core.conformation.symmetry.SymmData: y: -1 -0 0
core.conformation.symmetry.SymmData: origin: 0 0 0
core.conformation.symmetry.SymmData: Dof for jump: 1
core.conformation.symmetry.SymmData: x 1:0,0:0,0 n2c
core.conformation.symmetry.SymmData: y 1:0,0:0,0 n2c
core.conformation.symmetry.SymmData: z 1:0,0:0,0 n2c
core.conformation.symmetry.SymmData: x_angle 1:0,0:0,0 n2c
core.conformation.symmetry.SymmData: y_angle 1:0,0:0,0 n2c
core.conformation.symmetry.SymmData: z_angle 1:0,0:0,0 n2c
core.conformation.symmetry.SymmData: Jump J2 S1 S2
core.conformation.symmetry.SymmData: Jump J3 S1 S3
core.conformation.symmetry.SymmData: Jump J4 S1 S4
core.conformation.symmetry.SymmData: Jump JS1 S1 SUBUNIT
core.conformation.symmetry.SymmData: Jump JS2 S2 SUBUNIT
core.conformation.symmetry.SymmData: Jump JS3 S3 SUBUNIT
core.conformation.symmetry.SymmData: Jump JS4 S4 SUBUNIT
core.conformation.symmetry.SymmData: Include subunit: 1 2 3 4
core.conformation.symmetry.SymmData: Output subunit: 1 2 3 4
core.conformation.symmetry.SymmData: SlideType: RANDOM
core.conformation.symmetry.SymmData: SlideCriteriaType: CEN_DOCK_SCORE
core.conformation.symmetry.SymmData: SlideCriteriaVal: AUTOMATIC
core.conformation.symmetry.SymmData: SlideOrder: none
core.conformation.symmetry.util: =================== SYM FOLD TREE, jump notation: =symfixed= *indep* #symdof# jump[=follows] ========================
S1(1549)
|----#j1#------>1:Sub1A(1-387)
|----=j5=---->S2(1550)----j2=1---->388:Sub2A(388-774)
|----=j6=---->S3(1551)----j3=1---->775:Sub3A(775-1161)
\----=j7=---->S4(1552)----j4=1---->1162:Sub4A(1162-1548)
core.conformation.symmetry.Conformation: Found disulfide between residues 10 335
core.conformation.symmetry.Conformation: current variant for 10 CYD
core.conformation.symmetry.Conformation: current variant for 335 CYD
core.conformation.symmetry.Conformation: current variant for 10 CYD
core.conformation.symmetry.Conformation: current variant for 335 CYD
core.conformation.symmetry.Conformation: Add symmetric chemical bond 397 to 722
core.conformation.symmetry.Conformation: Add symmetric chemical bond 784 to 1109
core.conformation.symmetry.Conformation: Add symmetric chemical bond 1171 to 1496
core.conformation.symmetry.Conformation: Add symmetric chemical bond 10 to 335
core.conformation.symmetry.Conformation: Found disulfide between residues 42 47
core.conformation.symmetry.Conformation: current variant for 42 CYD
core.conformation.symmetry.Conformation: current variant for 47 CYD
core.conformation.symmetry.Conformation: current variant for 42 CYD
core.conformation.symmetry.Conformation: current variant for 47 CYD
core.conformation.symmetry.Conformation: Add symmetric chemical bond 429 to 434
core.conformation.symmetry.Conformation: Add symmetric chemical bond 816 to 821
core.conformation.symmetry.Conformation: Add symmetric chemical bond 1203 to 1208
core.conformation.symmetry.Conformation: Add symmetric chemical bond 42 to 47
core.conformation.symmetry.Conformation: Found disulfide between residues 102 149
core.conformation.symmetry.Conformation: current variant for 102 CYD
core.conformation.symmetry.Conformation: current variant for 149 CYD
core.conformation.symmetry.Conformation: current variant for 102 CYD
core.conformation.symmetry.Conformation: current variant for 149 CYD
core.conformation.symmetry.Conformation: Add symmetric chemical bond 489 to 536
core.conformation.symmetry.Conformation: Add symmetric chemical bond 876 to 923
core.conformation.symmetry.Conformation: Add symmetric chemical bond 1263 to 1310
core.conformation.symmetry.Conformation: Add symmetric chemical bond 102 to 149
core.conformation.symmetry.Conformation: Found disulfide between residues 151 156
core.conformation.symmetry.Conformation: current variant for 151 CYD
core.conformation.symmetry.Conformation: current variant for 156 CYD
core.conformation.symmetry.Conformation: current variant for 151 CYD
core.conformation.symmetry.Conformation: current variant for 156 CYD
core.conformation.symmetry.Conformation: Add symmetric chemical bond 538 to 543
core.conformation.symmetry.Conformation: Add symmetric chemical bond 925 to 930
core.conformation.symmetry.Conformation: Add symmetric chemical bond 1312 to 1317
core.conformation.symmetry.Conformation: Add symmetric chemical bond 151 to 156
core.conformation.symmetry.Conformation: Found disulfide between residues 197 210
core.conformation.symmetry.Conformation: current variant for 197 CYD
core.conformation.symmetry.Conformation: current variant for 210 CYD
core.conformation.symmetry.Conformation: current variant for 197 CYD
core.conformation.symmetry.Conformation: current variant for 210 CYD
core.conformation.symmetry.Conformation: Add symmetric chemical bond 584 to 597
core.conformation.symmetry.Conformation: Add symmetric chemical bond 971 to 984
core.conformation.symmetry.Conformation: Add symmetric chemical bond 1358 to 1371
core.conformation.symmetry.Conformation: Add symmetric chemical bond 197 to 210
core.conformation.symmetry.Conformation: Found disulfide between residues 199 208
core.conformation.symmetry.Conformation: current variant for 199 CYD
core.conformation.symmetry.Conformation: current variant for 208 CYD
core.conformation.symmetry.Conformation: current variant for 199 CYD
core.conformation.symmetry.Conformation: current variant for 208 CYD
core.conformation.symmetry.Conformation: Add symmetric chemical bond 586 to 595
core.conformation.symmetry.Conformation: Add symmetric chemical bond 973 to 982
core.conformation.symmetry.Conformation: Add symmetric chemical bond 1360 to 1369
core.conformation.symmetry.Conformation: Add symmetric chemical bond 199 to 208
core.conformation.symmetry.Conformation: Found disulfide between residues 236 253
core.conformation.symmetry.Conformation: current variant for 236 CYD
core.conformation.symmetry.Conformation: current variant for 253 CYD
core.conformation.symmetry.Conformation: current variant for 236 CYD
core.conformation.symmetry.Conformation: current variant for 253 CYD
core.conformation.symmetry.Conformation: Add symmetric chemical bond 623 to 640
core.conformation.symmetry.Conformation: Add symmetric chemical bond 1010 to 1027
core.conformation.symmetry.Conformation: Add symmetric chemical bond 1397 to 1414
core.conformation.symmetry.Conformation: Add symmetric chemical bond 236 to 253
core.conformation.symmetry.Conformation: Found disulfide between residues 339 364
core.conformation.symmetry.Conformation: current variant for 339 CYD
core.conformation.symmetry.Conformation: current variant for 364 CYD
core.conformation.symmetry.Conformation: current variant for 339 CYD
core.conformation.symmetry.Conformation: current variant for 364 CYD
core.conformation.symmetry.Conformation: Add symmetric chemical bond 726 to 751
core.conformation.symmetry.Conformation: Add symmetric chemical bond 1113 to 1138
core.conformation.symmetry.Conformation: Add symmetric chemical bond 1500 to 1525
core.conformation.symmetry.Conformation: Add symmetric chemical bond 339 to 364
devel.matdes.Symmetrizer: radial_disp = 0 angle = 0
protocols.rosetta_scripts.ParsedProtocol: =======================BEGIN MOVER SymPackRotamersMover - design_from_resfile=======================
core.energy_methods.GenericBondedEnergy: Creating new peptide-bonded energy container (387)
basic.io.database: Database file opened: scoring/score_functions/elec_cp_reps.dat
core.scoring.elec.util: Read 40 countpair representative atoms
core.pack.dunbrack.RotamerLibrary: shapovalov_lib_fixes_enable option is true.
core.pack.dunbrack.RotamerLibrary: Binary rotamer library selected: /home/ellisdr/.rosetta/database/rotamer/beta_nov2016/Dunbrack10.lib.bin
core.pack.dunbrack.RotamerLibrary: dunbrack library is out-dated /home/ellisdr/.rosetta/database/rotamer/beta_nov2016/Dunbrack10.lib.bin
core.pack.dunbrack.RotamerLibrary: Reading Dunbrack Libraries
core.pack.dunbrack.RotamerLibrary: Reading /net/software/rosetta/versions/v2021.14-dev61623/main/database/rotamer/beta_nov2016/cys.bbdep.rotamers.lib
core.pack.dunbrack.RotamerLibrary: Reading /net/software/rosetta/versions/v2021.14-dev61623/main/database/rotamer/beta_nov2016/ile.bbdep.rotamers.lib
core.pack.dunbrack.RotamerLibrary: Reading /net/software/rosetta/versions/v2021.14-dev61623/main/database/rotamer/beta_nov2016/lys.bbdep.rotamers.lib
core.pack.dunbrack.RotamerLibrary: Reading /net/software/rosetta/versions/v2021.14-dev61623/main/database/rotamer/beta_nov2016/leu.bbdep.rotamers.lib
core.pack.dunbrack.RotamerLibrary: Reading /net/software/rosetta/versions/v2021.14-dev61623/main/database/rotamer/beta_nov2016/met.bbdep.rotamers.lib
core.pack.dunbrack.RotamerLibrary: Reading /net/software/rosetta/versions/v2021.14-dev61623/main/database/rotamer/beta_nov2016/pro.bbdep.rotamers.lib
core.pack.dunbrack.RotamerLibrary: Reading /net/software/rosetta/versions/v2021.14-dev61623/main/database/rotamer/beta_nov2016/arg.bbdep.rotamers.lib
core.pack.dunbrack.RotamerLibrary: Reading /net/software/rosetta/versions/v2021.14-dev61623/main/database/rotamer/beta_nov2016/ser.bbdep.rotamers.lib
core.pack.dunbrack.RotamerLibrary: Reading /net/software/rosetta/versions/v2021.14-dev61623/main/database/rotamer/beta_nov2016/thr.bbdep.rotamers.lib
core.pack.dunbrack.RotamerLibrary: Reading /net/software/rosetta/versions/v2021.14-dev61623/main/database/rotamer/beta_nov2016/val.bbdep.rotamers.lib
core.pack.dunbrack.RotamerLibrary: Reading /net/software/rosetta/versions/v2021.14-dev61623/main/database/rotamer/beta_nov2016/asp.bbdep.rotamers.lib
core.pack.dunbrack.RotamerLibrary: Reading /net/software/rosetta/versions/v2021.14-dev61623/main/database/rotamer/beta_nov2016/asp.bbdep.densities.lib
core.pack.dunbrack.RotamerLibrary: Reading /net/software/rosetta/versions/v2021.14-dev61623/main/database/rotamer/beta_nov2016/asp.bbind.chi2.Definitions.lib
core.pack.dunbrack.RotamerLibrary: Reading /net/software/rosetta/versions/v2021.14-dev61623/main/database/rotamer/beta_nov2016/glu.bbdep.rotamers.lib
core.pack.dunbrack.RotamerLibrary: Reading /net/software/rosetta/versions/v2021.14-dev61623/main/database/rotamer/beta_nov2016/glu.bbdep.densities.lib
core.pack.dunbrack.RotamerLibrary: Reading /net/software/rosetta/versions/v2021.14-dev61623/main/database/rotamer/beta_nov2016/glu.bbind.chi3.Definitions.lib
core.pack.dunbrack.RotamerLibrary: Reading /net/software/rosetta/versions/v2021.14-dev61623/main/database/rotamer/beta_nov2016/phe.bbdep.rotamers.lib
core.pack.dunbrack.RotamerLibrary: Reading /net/software/rosetta/versions/v2021.14-dev61623/main/database/rotamer/beta_nov2016/phe.bbdep.densities.lib
core.pack.dunbrack.RotamerLibrary: Reading /net/software/rosetta/versions/v2021.14-dev61623/main/database/rotamer/beta_nov2016/phe.bbind.chi2.Definitions.lib
core.pack.dunbrack.RotamerLibrary: Reading /net/software/rosetta/versions/v2021.14-dev61623/main/database/rotamer/beta_nov2016/his.bbdep.rotamers.lib
core.pack.dunbrack.RotamerLibrary: Reading /net/software/rosetta/versions/v2021.14-dev61623/main/database/rotamer/beta_nov2016/his.bbdep.densities.lib
core.pack.dunbrack.RotamerLibrary: Reading /net/software/rosetta/versions/v2021.14-dev61623/main/database/rotamer/beta_nov2016/his.bbind.chi2.Definitions.lib
core.pack.dunbrack.RotamerLibrary: Reading /net/software/rosetta/versions/v2021.14-dev61623/main/database/rotamer/beta_nov2016/asn.bbdep.rotamers.lib
core.pack.dunbrack.RotamerLibrary: Reading /net/software/rosetta/versions/v2021.14-dev61623/main/database/rotamer/beta_nov2016/asn.bbdep.densities.lib
core.pack.dunbrack.RotamerLibrary: Reading /net/software/rosetta/versions/v2021.14-dev61623/main/database/rotamer/beta_nov2016/asn.bbind.chi2.Definitions.lib
core.pack.dunbrack.RotamerLibrary: Reading /net/software/rosetta/versions/v2021.14-dev61623/main/database/rotamer/beta_nov2016/gln.bbdep.rotamers.lib
core.pack.dunbrack.RotamerLibrary: Reading /net/software/rosetta/versions/v2021.14-dev61623/main/database/rotamer/beta_nov2016/gln.bbdep.densities.lib
core.pack.dunbrack.RotamerLibrary: Reading /net/software/rosetta/versions/v2021.14-dev61623/main/database/rotamer/beta_nov2016/gln.bbind.chi3.Definitions.lib
core.pack.dunbrack.RotamerLibrary: Reading /net/software/rosetta/versions/v2021.14-dev61623/main/database/rotamer/beta_nov2016/trp.bbdep.rotamers.lib
core.pack.dunbrack.RotamerLibrary: Reading /net/software/rosetta/versions/v2021.14-dev61623/main/database/rotamer/beta_nov2016/trp.bbdep.densities.lib
core.pack.dunbrack.RotamerLibrary: Reading /net/software/rosetta/versions/v2021.14-dev61623/main/database/rotamer/beta_nov2016/trp.bbind.chi2.Definitions.lib
core.pack.dunbrack.RotamerLibrary: Reading /net/software/rosetta/versions/v2021.14-dev61623/main/database/rotamer/beta_nov2016/tyr.bbdep.rotamers.lib
core.pack.dunbrack.RotamerLibrary: Reading /net/software/rosetta/versions/v2021.14-dev61623/main/database/rotamer/beta_nov2016/tyr.bbdep.densities.lib
core.pack.dunbrack.RotamerLibrary: Reading /net/software/rosetta/versions/v2021.14-dev61623/main/database/rotamer/beta_nov2016/tyr.bbind.chi2.Definitions.lib
core.pack.dunbrack.RotamerLibrary: Finished reading Dunbrack Libraries
core.pack.dunbrack.RotamerLibrary: Dunbrack 2010 library took 15.9917 seconds to load from ASCII
core.pack.dunbrack.RotamerLibrary: Memory usage: 
core.pack.dunbrack.RotamerLibrary: CYS with 250464 bytes
core.pack.dunbrack.RotamerLibrary: ILE with 841872 bytes
core.pack.dunbrack.RotamerLibrary: LYS with 8332944 bytes
core.pack.dunbrack.RotamerLibrary: LEU with 841872 bytes
core.pack.dunbrack.RotamerLibrary: MET with 2802816 bytes
core.pack.dunbrack.RotamerLibrary: PRO with 209016 bytes
core.pack.dunbrack.RotamerLibrary: ARG with 8561184 bytes
core.pack.dunbrack.RotamerLibrary: SER with 250464 bytes
core.pack.dunbrack.RotamerLibrary: THR with 250464 bytes
core.pack.dunbrack.RotamerLibrary: VAL with 250464 bytes
core.pack.dunbrack.RotamerLibrary: ASP with 10393056 bytes
core.pack.dunbrack.RotamerLibrary: GLU with 31360552 bytes
core.pack.dunbrack.RotamerLibrary: PHE with 10393056 bytes
core.pack.dunbrack.RotamerLibrary: HIS with 11326464 bytes
core.pack.dunbrack.RotamerLibrary: ASN with 11326464 bytes
core.pack.dunbrack.RotamerLibrary: GLN with 34160776 bytes
core.pack.dunbrack.RotamerLibrary: TRP with 11326464 bytes
core.pack.dunbrack.RotamerLibrary: TYR with 10393056 bytes
core.pack.dunbrack.RotamerLibrary: Total memory on Dunbrack Libraries: 153271448 bytes.
core.pack.dunbrack.RotamerLibrary: Random tempname will be: /home/ellisdr/.rosetta/database/rotamer/beta_nov2016/dun10_binaryFP7ZFEZJ
core.pack.dunbrack.RotamerLibrary: Opening file /home/ellisdr/.rosetta/database/rotamer/beta_nov2016/dun10_binaryFP7ZFEZJ for output.
core.pack.dunbrack.RotamerLibrary: Moving temporary file to /home/ellisdr/.rosetta/database/rotamer/beta_nov2016/Dunbrack10.lib.bin
core.pack.pack_rotamers: built 257 rotamers at 3 positions.
core.pack.interaction_graph.interaction_graph_factory: Instantiating PDInteractionGraph
protocols.rosetta_scripts.ParsedProtocol: =======================BEGIN MOVER TaskAwareSymMinMover - rb_min_hard_bb=======================
protocols.rosetta_scripts.ParsedProtocol: =======================BEGIN MOVER SymPackRotamersMover - design_from_resfile=======================
core.pack.pack_rotamers: built 286 rotamers at 3 positions.
core.pack.interaction_graph.interaction_graph_factory: Instantiating PDInteractionGraph
protocols.rosetta_scripts.ParsedProtocol: =======================BEGIN MOVER TaskAwareSymMinMover - rb_min_hard_bb=======================
protocols.rosetta_scripts.ParsedProtocol: =======================BEGIN FILTER save_resfile=======================
protocols.rosetta_scripts.ParsedProtocol: =======================END FILTER save_resfile=======================
protocols.rosetta_scripts.ParsedProtocol: setting status to success
protocols.rosetta_scripts.ParsedProtocol.REPORT: ============Begin report for save_resfile==================
protocols.rosetta_scripts.ParsedProtocol.REPORT: ============End report for save_resfile==================
protocols.jd2.JobDistributor: 4b7q-aligned_example2_0001 reported success in 35 seconds
protocols.jd2.PDBJobInputter: PDBJobInputter::pose_from_job
protocols.jd2.PDBJobInputter: filling pose from saved copy 4b7q-aligned.pdb
protocols.jd2.PDBJobInputter: PDBJobInputter::pose_from_job
protocols.jd2.PDBJobInputter: filling pose from PDB 4b7q-aligned.pdb
core.import_pose.import_pose: File '4b7q-aligned.pdb' automatically determined to be of type PDB
core.conformation.Conformation: [ WARNING ] missing heavyatom:  OXT on residue LYS:CtermProteinFull 387
core.conformation.Conformation: Found disulfide between residues 10 335
core.conformation.Conformation: current variant for 10 CYS
core.conformation.Conformation: current variant for 335 CYS
core.conformation.Conformation: current variant for 10 CYD
core.conformation.Conformation: current variant for 335 CYD
core.conformation.Conformation: Found disulfide between residues 42 47
core.conformation.Conformation: current variant for 42 CYS
core.conformation.Conformation: current variant for 47 CYS
core.conformation.Conformation: current variant for 42 CYD
core.conformation.Conformation: current variant for 47 CYD
core.conformation.Conformation: Found disulfide between residues 102 149
core.conformation.Conformation: current variant for 102 CYS
core.conformation.Conformation: current variant for 149 CYS
core.conformation.Conformation: current variant for 102 CYD
core.conformation.Conformation: current variant for 149 CYD
core.conformation.Conformation: Found disulfide between residues 151 156
core.conformation.Conformation: current variant for 151 CYS
core.conformation.Conformation: current variant for 156 CYS
core.conformation.Conformation: current variant for 151 CYD
core.conformation.Conformation: current variant for 156 CYD
core.conformation.Conformation: Found disulfide between residues 197 210
core.conformation.Conformation: current variant for 197 CYS
core.conformation.Conformation: current variant for 210 CYS
core.conformation.Conformation: current variant for 197 CYD
core.conformation.Conformation: current variant for 210 CYD
core.conformation.Conformation: Found disulfide between residues 199 208
core.conformation.Conformation: current variant for 199 CYS
core.conformation.Conformation: current variant for 208 CYS
core.conformation.Conformation: current variant for 199 CYD
core.conformation.Conformation: current variant for 208 CYD
core.conformation.Conformation: Found disulfide between residues 236 253
core.conformation.Conformation: current variant for 236 CYS
core.conformation.Conformation: current variant for 253 CYS
core.conformation.Conformation: current variant for 236 CYD
core.conformation.Conformation: current variant for 253 CYD
core.conformation.Conformation: Found disulfide between residues 339 364
core.conformation.Conformation: current variant for 339 CYS
core.conformation.Conformation: current variant for 364 CYS
core.conformation.Conformation: current variant for 339 CYD
core.conformation.Conformation: current variant for 364 CYD
protocols.rosetta_scripts.ParsedProtocol: =======================BEGIN MOVER Symmetrizer - gen_docked_config=======================
devel.matdes.Symmetrizer: mode: uniform
core.conformation.symmetry.SymmData: [ WARNING ] Setting weight of master jump ( jump-id=1 ) to 1.0 (was undefined)
core.conformation.symmetry.SymmData: [ WARNING ] Setting jump_group GJS: [master 1]  2:0  3:0  4:0 
core.conformation.symmetry.SymmData: symmetry name: C4
core.conformation.symmetry.SymmData: number of subunits: 4
core.conformation.symmetry.SymmData: number of interfaces: 3
core.conformation.symmetry.SymmData: score subunit number: S1
core.conformation.symmetry.SymmData: anchor the subunits at residue: 1
core.conformation.symmetry.SymmData:  Virtual coordinate system S1
core.conformation.symmetry.SymmData: x: 0 0 1
core.conformation.symmetry.SymmData: y: 0 1 0
core.conformation.symmetry.SymmData: origin: 0 0 0
core.conformation.symmetry.SymmData:  Virtual coordinate system S2
core.conformation.symmetry.SymmData: x: 0 0 1
core.conformation.symmetry.SymmData: y: 1 0 0
core.conformation.symmetry.SymmData: origin: 0 0 0
core.conformation.symmetry.SymmData:  Virtual coordinate system S3
core.conformation.symmetry.SymmData: x: 0 0 1
core.conformation.symmetry.SymmData: y: 0 -1 0
core.conformation.symmetry.SymmData: origin: 0 0 0
core.conformation.symmetry.SymmData:  Virtual coordinate system S4
core.conformation.symmetry.SymmData: x: 0 0 1
core.conformation.symmetry.SymmData: y: -1 -0 0
core.conformation.symmetry.SymmData: origin: 0 0 0
core.conformation.symmetry.SymmData: Dof for jump: 1
core.conformation.symmetry.SymmData: x 1:0,0:0,0 n2c
core.conformation.symmetry.SymmData: y 1:0,0:0,0 n2c
core.conformation.symmetry.SymmData: z 1:0,0:0,0 n2c
core.conformation.symmetry.SymmData: x_angle 1:0,0:0,0 n2c
core.conformation.symmetry.SymmData: y_angle 1:0,0:0,0 n2c
core.conformation.symmetry.SymmData: z_angle 1:0,0:0,0 n2c
core.conformation.symmetry.SymmData: Jump J2 S1 S2
core.conformation.symmetry.SymmData: Jump J3 S1 S3
core.conformation.symmetry.SymmData: Jump J4 S1 S4
core.conformation.symmetry.SymmData: Jump JS1 S1 SUBUNIT
core.conformation.symmetry.SymmData: Jump JS2 S2 SUBUNIT
core.conformation.symmetry.SymmData: Jump JS3 S3 SUBUNIT
core.conformation.symmetry.SymmData: Jump JS4 S4 SUBUNIT
core.conformation.symmetry.SymmData: Include subunit: 1 2 3 4
core.conformation.symmetry.SymmData: Output subunit: 1 2 3 4
core.conformation.symmetry.SymmData: SlideType: RANDOM
core.conformation.symmetry.SymmData: SlideCriteriaType: CEN_DOCK_SCORE
core.conformation.symmetry.SymmData: SlideCriteriaVal: AUTOMATIC
core.conformation.symmetry.SymmData: SlideOrder: none
core.conformation.symmetry.util: =================== SYM FOLD TREE, jump notation: =symfixed= *indep* #symdof# jump[=follows] ========================
S1(1549)
|----#j1#------>1:Sub1A(1-387)
|----=j5=---->S2(1550)----j2=1---->388:Sub2A(388-774)
|----=j6=---->S3(1551)----j3=1---->775:Sub3A(775-1161)
\----=j7=---->S4(1552)----j4=1---->1162:Sub4A(1162-1548)
core.conformation.symmetry.Conformation: Found disulfide between residues 10 335
core.conformation.symmetry.Conformation: current variant for 10 CYD
core.conformation.symmetry.Conformation: current variant for 335 CYD
core.conformation.symmetry.Conformation: current variant for 10 CYD
core.conformation.symmetry.Conformation: current variant for 335 CYD
core.conformation.symmetry.Conformation: Add symmetric chemical bond 397 to 722
core.conformation.symmetry.Conformation: Add symmetric chemical bond 784 to 1109
core.conformation.symmetry.Conformation: Add symmetric chemical bond 1171 to 1496
core.conformation.symmetry.Conformation: Add symmetric chemical bond 10 to 335
core.conformation.symmetry.Conformation: Found disulfide between residues 42 47
core.conformation.symmetry.Conformation: current variant for 42 CYD
core.conformation.symmetry.Conformation: current variant for 47 CYD
core.conformation.symmetry.Conformation: current variant for 42 CYD
core.conformation.symmetry.Conformation: current variant for 47 CYD
core.conformation.symmetry.Conformation: Add symmetric chemical bond 429 to 434
core.conformation.symmetry.Conformation: Add symmetric chemical bond 816 to 821
core.conformation.symmetry.Conformation: Add symmetric chemical bond 1203 to 1208
core.conformation.symmetry.Conformation: Add symmetric chemical bond 42 to 47
core.conformation.symmetry.Conformation: Found disulfide between residues 102 149
core.conformation.symmetry.Conformation: current variant for 102 CYD
core.conformation.symmetry.Conformation: current variant for 149 CYD
core.conformation.symmetry.Conformation: current variant for 102 CYD
core.conformation.symmetry.Conformation: current variant for 149 CYD
core.conformation.symmetry.Conformation: Add symmetric chemical bond 489 to 536
core.conformation.symmetry.Conformation: Add symmetric chemical bond 876 to 923
core.conformation.symmetry.Conformation: Add symmetric chemical bond 1263 to 1310
core.conformation.symmetry.Conformation: Add symmetric chemical bond 102 to 149
core.conformation.symmetry.Conformation: Found disulfide between residues 151 156
core.conformation.symmetry.Conformation: current variant for 151 CYD
core.conformation.symmetry.Conformation: current variant for 156 CYD
core.conformation.symmetry.Conformation: current variant for 151 CYD
core.conformation.symmetry.Conformation: current variant for 156 CYD
core.conformation.symmetry.Conformation: Add symmetric chemical bond 538 to 543
core.conformation.symmetry.Conformation: Add symmetric chemical bond 925 to 930
core.conformation.symmetry.Conformation: Add symmetric chemical bond 1312 to 1317
core.conformation.symmetry.Conformation: Add symmetric chemical bond 151 to 156
core.conformation.symmetry.Conformation: Found disulfide between residues 197 210
core.conformation.symmetry.Conformation: current variant for 197 CYD
core.conformation.symmetry.Conformation: current variant for 210 CYD
core.conformation.symmetry.Conformation: current variant for 197 CYD
core.conformation.symmetry.Conformation: current variant for 210 CYD
core.conformation.symmetry.Conformation: Add symmetric chemical bond 584 to 597
core.conformation.symmetry.Conformation: Add symmetric chemical bond 971 to 984
core.conformation.symmetry.Conformation: Add symmetric chemical bond 1358 to 1371
core.conformation.symmetry.Conformation: Add symmetric chemical bond 197 to 210
core.conformation.symmetry.Conformation: Found disulfide between residues 199 208
core.conformation.symmetry.Conformation: current variant for 199 CYD
core.conformation.symmetry.Conformation: current variant for 208 CYD
core.conformation.symmetry.Conformation: current variant for 199 CYD
core.conformation.symmetry.Conformation: current variant for 208 CYD
core.conformation.symmetry.Conformation: Add symmetric chemical bond 586 to 595
core.conformation.symmetry.Conformation: Add symmetric chemical bond 973 to 982
core.conformation.symmetry.Conformation: Add symmetric chemical bond 1360 to 1369
core.conformation.symmetry.Conformation: Add symmetric chemical bond 199 to 208
core.conformation.symmetry.Conformation: Found disulfide between residues 236 253
core.conformation.symmetry.Conformation: current variant for 236 CYD
core.conformation.symmetry.Conformation: current variant for 253 CYD
core.conformation.symmetry.Conformation: current variant for 236 CYD
core.conformation.symmetry.Conformation: current variant for 253 CYD
core.conformation.symmetry.Conformation: Add symmetric chemical bond 623 to 640
core.conformation.symmetry.Conformation: Add symmetric chemical bond 1010 to 1027
core.conformation.symmetry.Conformation: Add symmetric chemical bond 1397 to 1414
core.conformation.symmetry.Conformation: Add symmetric chemical bond 236 to 253
core.conformation.symmetry.Conformation: Found disulfide between residues 339 364
core.conformation.symmetry.Conformation: current variant for 339 CYD
core.conformation.symmetry.Conformation: current variant for 364 CYD
core.conformation.symmetry.Conformation: current variant for 339 CYD
core.conformation.symmetry.Conformation: current variant for 364 CYD
core.conformation.symmetry.Conformation: Add symmetric chemical bond 726 to 751
core.conformation.symmetry.Conformation: Add symmetric chemical bond 1113 to 1138
core.conformation.symmetry.Conformation: Add symmetric chemical bond 1500 to 1525
core.conformation.symmetry.Conformation: Add symmetric chemical bond 339 to 364
devel.matdes.Symmetrizer: radial_disp = 0 angle = 0
protocols.rosetta_scripts.ParsedProtocol: =======================BEGIN MOVER SymPackRotamersMover - design_from_resfile=======================
core.energy_methods.GenericBondedEnergy: Creating new peptide-bonded energy container (387)
core.pack.pack_rotamers: built 257 rotamers at 3 positions.
core.pack.interaction_graph.interaction_graph_factory: Instantiating PDInteractionGraph
protocols.rosetta_scripts.ParsedProtocol: =======================BEGIN MOVER TaskAwareSymMinMover - rb_min_hard_bb=======================
protocols.rosetta_scripts.ParsedProtocol: =======================BEGIN MOVER SymPackRotamersMover - design_from_resfile=======================
core.pack.pack_rotamers: built 286 rotamers at 3 positions.
core.pack.interaction_graph.interaction_graph_factory: Instantiating PDInteractionGraph
protocols.rosetta_scripts.ParsedProtocol: =======================BEGIN MOVER TaskAwareSymMinMover - rb_min_hard_bb=======================
protocols.rosetta_scripts.ParsedProtocol: =======================BEGIN FILTER save_resfile=======================
protocols.rosetta_scripts.ParsedProtocol: =======================END FILTER save_resfile=======================
protocols.rosetta_scripts.ParsedProtocol: setting status to success
protocols.rosetta_scripts.ParsedProtocol.REPORT: ============Begin report for save_resfile==================
protocols.rosetta_scripts.ParsedProtocol.REPORT: ============End report for save_resfile==================
protocols.jd2.JobDistributor: 4b7q-aligned_example2_0002 reported success in 8 seconds
protocols.jd2.PDBJobInputter: PDBJobInputter::pose_from_job
protocols.jd2.PDBJobInputter: filling pose from saved copy 4b7q-aligned.pdb
protocols.jd2.PDBJobInputter: PDBJobInputter::pose_from_job
protocols.jd2.PDBJobInputter: filling pose from PDB 4b7q-aligned.pdb
core.import_pose.import_pose: File '4b7q-aligned.pdb' automatically determined to be of type PDB
core.conformation.Conformation: [ WARNING ] missing heavyatom:  OXT on residue LYS:CtermProteinFull 387
core.conformation.Conformation: Found disulfide between residues 10 335
core.conformation.Conformation: current variant for 10 CYS
core.conformation.Conformation: current variant for 335 CYS
core.conformation.Conformation: current variant for 10 CYD
core.conformation.Conformation: current variant for 335 CYD
core.conformation.Conformation: Found disulfide between residues 42 47
core.conformation.Conformation: current variant for 42 CYS
core.conformation.Conformation: current variant for 47 CYS
core.conformation.Conformation: current variant for 42 CYD
core.conformation.Conformation: current variant for 47 CYD
core.conformation.Conformation: Found disulfide between residues 102 149
core.conformation.Conformation: current variant for 102 CYS
core.conformation.Conformation: current variant for 149 CYS
core.conformation.Conformation: current variant for 102 CYD
core.conformation.Conformation: current variant for 149 CYD
core.conformation.Conformation: Found disulfide between residues 151 156
core.conformation.Conformation: current variant for 151 CYS
core.conformation.Conformation: current variant for 156 CYS
core.conformation.Conformation: current variant for 151 CYD
core.conformation.Conformation: current variant for 156 CYD
core.conformation.Conformation: Found disulfide between residues 197 210
core.conformation.Conformation: current variant for 197 CYS
core.conformation.Conformation: current variant for 210 CYS
core.conformation.Conformation: current variant for 197 CYD
core.conformation.Conformation: current variant for 210 CYD
core.conformation.Conformation: Found disulfide between residues 199 208
core.conformation.Conformation: current variant for 199 CYS
core.conformation.Conformation: current variant for 208 CYS
core.conformation.Conformation: current variant for 199 CYD
core.conformation.Conformation: current variant for 208 CYD
core.conformation.Conformation: Found disulfide between residues 236 253
core.conformation.Conformation: current variant for 236 CYS
core.conformation.Conformation: current variant for 253 CYS
core.conformation.Conformation: current variant for 236 CYD
core.conformation.Conformation: current variant for 253 CYD
core.conformation.Conformation: Found disulfide between residues 339 364
core.conformation.Conformation: current variant for 339 CYS
core.conformation.Conformation: current variant for 364 CYS
core.conformation.Conformation: current variant for 339 CYD
core.conformation.Conformation: current variant for 364 CYD
protocols.rosetta_scripts.ParsedProtocol: =======================BEGIN MOVER Symmetrizer - gen_docked_config=======================
devel.matdes.Symmetrizer: mode: uniform
core.conformation.symmetry.SymmData: [ WARNING ] Setting weight of master jump ( jump-id=1 ) to 1.0 (was undefined)
core.conformation.symmetry.SymmData: [ WARNING ] Setting jump_group GJS: [master 1]  2:0  3:0  4:0 
core.conformation.symmetry.SymmData: symmetry name: C4
core.conformation.symmetry.SymmData: number of subunits: 4
core.conformation.symmetry.SymmData: number of interfaces: 3
core.conformation.symmetry.SymmData: score subunit number: S1
core.conformation.symmetry.SymmData: anchor the subunits at residue: 1
core.conformation.symmetry.SymmData:  Virtual coordinate system S1
core.conformation.symmetry.SymmData: x: 0 0 1
core.conformation.symmetry.SymmData: y: 0 1 0
core.conformation.symmetry.SymmData: origin: 0 0 0
core.conformation.symmetry.SymmData:  Virtual coordinate system S2
core.conformation.symmetry.SymmData: x: 0 0 1
core.conformation.symmetry.SymmData: y: 1 0 0
core.conformation.symmetry.SymmData: origin: 0 0 0
core.conformation.symmetry.SymmData:  Virtual coordinate system S3
core.conformation.symmetry.SymmData: x: 0 0 1
core.conformation.symmetry.SymmData: y: 0 -1 0
core.conformation.symmetry.SymmData: origin: 0 0 0
core.conformation.symmetry.SymmData:  Virtual coordinate system S4
core.conformation.symmetry.SymmData: x: 0 0 1
core.conformation.symmetry.SymmData: y: -1 -0 0
core.conformation.symmetry.SymmData: origin: 0 0 0
core.conformation.symmetry.SymmData: Dof for jump: 1
core.conformation.symmetry.SymmData: x 1:0,0:0,0 n2c
core.conformation.symmetry.SymmData: y 1:0,0:0,0 n2c
core.conformation.symmetry.SymmData: z 1:0,0:0,0 n2c
core.conformation.symmetry.SymmData: x_angle 1:0,0:0,0 n2c
core.conformation.symmetry.SymmData: y_angle 1:0,0:0,0 n2c
core.conformation.symmetry.SymmData: z_angle 1:0,0:0,0 n2c
core.conformation.symmetry.SymmData: Jump J2 S1 S2
core.conformation.symmetry.SymmData: Jump J3 S1 S3
core.conformation.symmetry.SymmData: Jump J4 S1 S4
core.conformation.symmetry.SymmData: Jump JS1 S1 SUBUNIT
core.conformation.symmetry.SymmData: Jump JS2 S2 SUBUNIT
core.conformation.symmetry.SymmData: Jump JS3 S3 SUBUNIT
core.conformation.symmetry.SymmData: Jump JS4 S4 SUBUNIT
core.conformation.symmetry.SymmData: Include subunit: 1 2 3 4
core.conformation.symmetry.SymmData: Output subunit: 1 2 3 4
core.conformation.symmetry.SymmData: SlideType: RANDOM
core.conformation.symmetry.SymmData: SlideCriteriaType: CEN_DOCK_SCORE
core.conformation.symmetry.SymmData: SlideCriteriaVal: AUTOMATIC
core.conformation.symmetry.SymmData: SlideOrder: none
core.conformation.symmetry.util: =================== SYM FOLD TREE, jump notation: =symfixed= *indep* #symdof# jump[=follows] ========================
S1(1549)
|----#j1#------>1:Sub1A(1-387)
|----=j5=---->S2(1550)----j2=1---->388:Sub2A(388-774)
|----=j6=---->S3(1551)----j3=1---->775:Sub3A(775-1161)
\----=j7=---->S4(1552)----j4=1---->1162:Sub4A(1162-1548)
core.conformation.symmetry.Conformation: Found disulfide between residues 10 335
core.conformation.symmetry.Conformation: current variant for 10 CYD
core.conformation.symmetry.Conformation: current variant for 335 CYD
core.conformation.symmetry.Conformation: current variant for 10 CYD
core.conformation.symmetry.Conformation: current variant for 335 CYD
core.conformation.symmetry.Conformation: Add symmetric chemical bond 397 to 722
core.conformation.symmetry.Conformation: Add symmetric chemical bond 784 to 1109
core.conformation.symmetry.Conformation: Add symmetric chemical bond 1171 to 1496
core.conformation.symmetry.Conformation: Add symmetric chemical bond 10 to 335
core.conformation.symmetry.Conformation: Found disulfide between residues 42 47
core.conformation.symmetry.Conformation: current variant for 42 CYD
core.conformation.symmetry.Conformation: current variant for 47 CYD
core.conformation.symmetry.Conformation: current variant for 42 CYD
core.conformation.symmetry.Conformation: current variant for 47 CYD
core.conformation.symmetry.Conformation: Add symmetric chemical bond 429 to 434
core.conformation.symmetry.Conformation: Add symmetric chemical bond 816 to 821
core.conformation.symmetry.Conformation: Add symmetric chemical bond 1203 to 1208
core.conformation.symmetry.Conformation: Add symmetric chemical bond 42 to 47
core.conformation.symmetry.Conformation: Found disulfide between residues 102 149
core.conformation.symmetry.Conformation: current variant for 102 CYD
core.conformation.symmetry.Conformation: current variant for 149 CYD
core.conformation.symmetry.Conformation: current variant for 102 CYD
core.conformation.symmetry.Conformation: current variant for 149 CYD
core.conformation.symmetry.Conformation: Add symmetric chemical bond 489 to 536
core.conformation.symmetry.Conformation: Add symmetric chemical bond 876 to 923
core.conformation.symmetry.Conformation: Add symmetric chemical bond 1263 to 1310
core.conformation.symmetry.Conformation: Add symmetric chemical bond 102 to 149
core.conformation.symmetry.Conformation: Found disulfide between residues 151 156
core.conformation.symmetry.Conformation: current variant for 151 CYD
core.conformation.symmetry.Conformation: current variant for 156 CYD
core.conformation.symmetry.Conformation: current variant for 151 CYD
core.conformation.symmetry.Conformation: current variant for 156 CYD
core.conformation.symmetry.Conformation: Add symmetric chemical bond 538 to 543
core.conformation.symmetry.Conformation: Add symmetric chemical bond 925 to 930
core.conformation.symmetry.Conformation: Add symmetric chemical bond 1312 to 1317
core.conformation.symmetry.Conformation: Add symmetric chemical bond 151 to 156
core.conformation.symmetry.Conformation: Found disulfide between residues 197 210
core.conformation.symmetry.Conformation: current variant for 197 CYD
core.conformation.symmetry.Conformation: current variant for 210 CYD
core.conformation.symmetry.Conformation: current variant for 197 CYD
core.conformation.symmetry.Conformation: current variant for 210 CYD
core.conformation.symmetry.Conformation: Add symmetric chemical bond 584 to 597
core.conformation.symmetry.Conformation: Add symmetric chemical bond 971 to 984
core.conformation.symmetry.Conformation: Add symmetric chemical bond 1358 to 1371
core.conformation.symmetry.Conformation: Add symmetric chemical bond 197 to 210
core.conformation.symmetry.Conformation: Found disulfide between residues 199 208
core.conformation.symmetry.Conformation: current variant for 199 CYD
core.conformation.symmetry.Conformation: current variant for 208 CYD
core.conformation.symmetry.Conformation: current variant for 199 CYD
core.conformation.symmetry.Conformation: current variant for 208 CYD
core.conformation.symmetry.Conformation: Add symmetric chemical bond 586 to 595
core.conformation.symmetry.Conformation: Add symmetric chemical bond 973 to 982
core.conformation.symmetry.Conformation: Add symmetric chemical bond 1360 to 1369
core.conformation.symmetry.Conformation: Add symmetric chemical bond 199 to 208
core.conformation.symmetry.Conformation: Found disulfide between residues 236 253
core.conformation.symmetry.Conformation: current variant for 236 CYD
core.conformation.symmetry.Conformation: current variant for 253 CYD
core.conformation.symmetry.Conformation: current variant for 236 CYD
core.conformation.symmetry.Conformation: current variant for 253 CYD
core.conformation.symmetry.Conformation: Add symmetric chemical bond 623 to 640
core.conformation.symmetry.Conformation: Add symmetric chemical bond 1010 to 1027
core.conformation.symmetry.Conformation: Add symmetric chemical bond 1397 to 1414
core.conformation.symmetry.Conformation: Add symmetric chemical bond 236 to 253
core.conformation.symmetry.Conformation: Found disulfide between residues 339 364
core.conformation.symmetry.Conformation: current variant for 339 CYD
core.conformation.symmetry.Conformation: current variant for 364 CYD
core.conformation.symmetry.Conformation: current variant for 339 CYD
core.conformation.symmetry.Conformation: current variant for 364 CYD
core.conformation.symmetry.Conformation: Add symmetric chemical bond 726 to 751
core.conformation.symmetry.Conformation: Add symmetric chemical bond 1113 to 1138
core.conformation.symmetry.Conformation: Add symmetric chemical bond 1500 to 1525
core.conformation.symmetry.Conformation: Add symmetric chemical bond 339 to 364
devel.matdes.Symmetrizer: radial_disp = 0 angle = 0
protocols.rosetta_scripts.ParsedProtocol: =======================BEGIN MOVER SymPackRotamersMover - design_from_resfile=======================
core.energy_methods.GenericBondedEnergy: Creating new peptide-bonded energy container (387)
core.pack.pack_rotamers: built 257 rotamers at 3 positions.
core.pack.interaction_graph.interaction_graph_factory: Instantiating PDInteractionGraph
protocols.rosetta_scripts.ParsedProtocol: =======================BEGIN MOVER TaskAwareSymMinMover - rb_min_hard_bb=======================
protocols.rosetta_scripts.ParsedProtocol: =======================BEGIN MOVER SymPackRotamersMover - design_from_resfile=======================
core.pack.pack_rotamers: built 286 rotamers at 3 positions.
core.pack.interaction_graph.interaction_graph_factory: Instantiating PDInteractionGraph
protocols.rosetta_scripts.ParsedProtocol: =======================BEGIN MOVER TaskAwareSymMinMover - rb_min_hard_bb=======================
protocols.rosetta_scripts.ParsedProtocol: =======================BEGIN FILTER save_resfile=======================
protocols.rosetta_scripts.ParsedProtocol: =======================END FILTER save_resfile=======================
protocols.rosetta_scripts.ParsedProtocol: setting status to success
protocols.rosetta_scripts.ParsedProtocol.REPORT: ============Begin report for save_resfile==================
protocols.rosetta_scripts.ParsedProtocol.REPORT: ============End report for save_resfile==================
protocols.jd2.JobDistributor: 4b7q-aligned_example2_0003 reported success in 8 seconds
protocols.jd2.JobDistributor: no more batches to process... 
protocols.jd2.JobDistributor: 3 jobs considered, 3 jobs attempted in 52 seconds
basic.citation_manager.CitationManager: 
The following Rosetta modules were used during this run of Rosetta, and should be cited:

rosetta_scripts Application's citation(s):
Fleishman SJ, Leaver-Fay A, Corn JE, Strauch E-M, Khare SD, Koga N, Ashworth J, Murphy P, Richter F, Lemmon G, Meiler J, and Baker D.  (2011).  RosettaScripts: A Scripting Language Interface to the Rosetta Macromolecular Modeling Suite.  PLoS ONE 6(6):e20161.  doi: 10.1371/journal.pone.0020161.


The following UNPUBLISHED Rosetta modules were used during this run of Rosetta.  Their authors should be included in the author list when this work is published:

NeighborhoodResidueSelector ResidueSelector's author(s):
Robert Lindner, Natural Sciences and Mathematics, Ruperto-Carola University, Heidelberg, Germany <rlindner@mpimf-heidelberg.mpg.de>
Jared Adolf-Bryfogle, Schief lab, Scripps Research Institute <jadolfbr@gmail.com>
Gerard Daniel, Institue for Protein Design, University of Washington <gerardda@uw.edu>
