# Supplementary material for: Structure-based design of stabilized recombinant influenza neuraminidase tetramers
Source: Nat Commun. 2022 Apr 5;13:1825. doi: 10.1038/s41467-022-29416-z (PMC8983682; doi:10.1038/s41467-022-29416-z)
Supplement: Supplementary file 5 — Supplementary Data 3 [file 41467_2022_29416_MOESM5_ESM.zip › code_directions (Contains Supplementary Data 3)/output/4b7q-aligned_example1_0001.pdb]

HEADER                                            14-APR-21   XXXX              
EXPDTA    THEORETICAL MODEL                                                     
REMARK 220                                                                      
REMARK 220 EXPERIMENTAL DETAILS                                                 
REMARK 220  EXPERIMENT TYPE                : THEORETICAL MODELLING              
REMARK 220  DATE OF DATA COLLECTION        : 14-APR-21                          
REMARK 220                                                                      
REMARK 220 REMARK: MODEL GENERATED BY ROSETTA                                   
REMARK 220  VERSION 2021.14+HEAD.a81f6bd5d65                                    
SSBOND     CYS A   92    CYS A  417                                       2.02  
SSBOND     CYS B   92    CYS B  417                                       2.02  
SSBOND     CYS C   92    CYS C  417                                       2.02  
SSBOND     CYS D   92    CYS D  417                                       2.02  
SSBOND     CYS A  124    CYS A  129                                       2.04  
SSBOND     CYS B  124    CYS B  129                                       2.04  
SSBOND     CYS C  124    CYS C  129                                       2.04  
SSBOND     CYS D  124    CYS D  129                                       2.04  
SSBOND     CYS A  184    CYS A  231                                       2.02  
SSBOND     CYS B  184    CYS B  231                                       2.02  
SSBOND     CYS C  184    CYS C  231                                       2.02  
SSBOND     CYS D  184    CYS D  231                                       2.02  
SSBOND     CYS A  233    CYS A  238                                       2.03  
SSBOND     CYS B  233    CYS B  238                                       2.03  
SSBOND     CYS C  233    CYS C  238                                       2.03  
SSBOND     CYS D  233    CYS D  238                                       2.03  
SSBOND     CYS A  279    CYS A  292                                       2.05  
SSBOND     CYS B  279    CYS B  292                                       2.05  
SSBOND     CYS C  279    CYS C  292                                       2.05  
SSBOND     CYS D  279    CYS D  292                                       2.05  
SSBOND     CYS A  281    CYS A  290                                       2.04  
SSBOND     CYS B  281    CYS B  290                                       2.04  
SSBOND     CYS C  281    CYS C  290                                       2.04  
SSBOND     CYS D  281    CYS D  290                                       2.04  
SSBOND     CYS A  318    CYS A  335                                       2.04  
SSBOND     CYS B  318    CYS B  335                                       2.04  
SSBOND     CYS C  318    CYS C  335                                       2.04  
SSBOND     CYS D  318    CYS D  335                                       2.04  
SSBOND     CYS A  421    CYS A  446                                       2.06  
SSBOND     CYS B  421    CYS B  446                                       2.06  
SSBOND     CYS C  421    CYS C  446                                       2.06  
SSBOND     CYS D  421    CYS D  446                                       2.06  
ATOM      1  N   VAL A  83       1.986  14.835 -22.174  1.00 45.76           N  
ATOM      2  CA  VAL A  83       1.711  16.060 -22.921  1.00 47.81           C  
ATOM      3  C   VAL A  83       1.729  17.317 -22.023  1.00 45.66           C  
ATOM      4  O   VAL A  83       1.057  17.358 -20.991  1.00 39.85           O  
ATOM      5  CB  VAL A  83       0.375  15.939 -23.727  1.00 52.25           C  
ATOM      6  CG1 VAL A  83      -0.680  15.169 -22.932  1.00 54.19           C  
ATOM      7  CG2 VAL A  83      -0.146  17.306 -24.150  1.00 46.78           C  
ATOM      8 1H   VAL A  83       1.963  14.052 -22.796  1.00  0.00           H  
ATOM      9 2H   VAL A  83       2.890  14.898 -21.751  1.00  0.00           H  
ATOM     10 3H   VAL A  83       1.293  14.715 -21.463  1.00  0.00           H  
ATOM     11  HA  VAL A  83       2.525  16.224 -23.628  1.00  0.00           H  
ATOM     12  HB  VAL A  83       0.553  15.340 -24.620  1.00  0.00           H  
ATOM     13 1HG1 VAL A  83      -1.598  15.100 -23.517  1.00  0.00           H  
ATOM     14 2HG1 VAL A  83      -0.312  14.166 -22.716  1.00  0.00           H  
ATOM     15 3HG1 VAL A  83      -0.884  15.691 -21.998  1.00  0.00           H  
ATOM     16 1HG2 VAL A  83      -1.074  17.185 -24.708  1.00  0.00           H  
ATOM     17 2HG2 VAL A  83      -0.331  17.915 -23.265  1.00  0.00           H  
ATOM     18 3HG2 VAL A  83       0.594  17.798 -24.781  1.00  0.00           H  
ATOM     19  N   LYS A  84       2.509  18.326 -22.431  1.00 46.41           N  
ATOM     20  CA  LYS A  84       2.641  19.619 -21.729  1.00 47.27           C  
ATOM     21  C   LYS A  84       1.346  20.319 -21.286  1.00 46.48           C  
ATOM     22  O   LYS A  84       0.338  20.303 -21.990  1.00 52.67           O  
ATOM     23  CB  LYS A  84       3.426  20.617 -22.592  1.00 49.67           C  
ATOM     24  CG  LYS A  84       4.929  20.511 -22.482  1.00 58.61           C  
ATOM     25  CD  LYS A  84       5.633  21.563 -23.330  1.00 61.81           C  
ATOM     26  CE  LYS A  84       7.146  21.327 -23.323  1.00 70.07           C  
ATOM     27  NZ  LYS A  84       7.922  22.375 -24.053  1.00 75.73           N  
ATOM     28  H   LYS A  84       3.035  18.171 -23.279  1.00  0.00           H  
ATOM     29  HA  LYS A  84       3.188  19.454 -20.800  1.00  0.00           H  
ATOM     30 1HB  LYS A  84       3.162  20.478 -23.641  1.00  0.00           H  
ATOM     31 2HB  LYS A  84       3.147  21.634 -22.317  1.00  0.00           H  
ATOM     32 1HG  LYS A  84       5.228  20.642 -21.441  1.00  0.00           H  
ATOM     33 2HG  LYS A  84       5.249  19.523 -22.812  1.00  0.00           H  
ATOM     34 1HD  LYS A  84       5.261  21.514 -24.354  1.00  0.00           H  
ATOM     35 2HD  LYS A  84       5.419  22.555 -22.932  1.00  0.00           H  
ATOM     36 1HE  LYS A  84       7.505  21.300 -22.295  1.00  0.00           H  
ATOM     37 2HE  LYS A  84       7.366  20.365 -23.786  1.00  0.00           H  
ATOM     38 1HZ  LYS A  84       8.907  22.157 -24.009  1.00  0.00           H  
ATOM     39 2HZ  LYS A  84       7.627  22.402 -25.019  1.00  0.00           H  
ATOM     40 3HZ  LYS A  84       7.757  23.275 -23.626  1.00  0.00           H  
ATOM     41  N   LEU A  85       1.402  20.944 -20.114  1.00 43.50           N  
ATOM     42  CA  LEU A  85       0.380  21.887 -19.690  1.00 38.00           C  
ATOM     43  C   LEU A  85       0.528  23.125 -20.546  1.00 43.95           C  
ATOM     44  O   LEU A  85       1.618  23.699 -20.624  1.00 49.39           O  
ATOM     45  CB  LEU A  85       0.555  22.281 -18.218  1.00 26.93           C  
ATOM     46  CG  LEU A  85       0.116  21.281 -17.149  1.00 26.30           C  
ATOM     47  CD1 LEU A  85       0.186  21.919 -15.779  1.00 28.30           C  
ATOM     48  CD2 LEU A  85      -1.279  20.747 -17.416  1.00 24.93           C  
ATOM     49  H   LEU A  85       2.182  20.755 -19.501  1.00  0.00           H  
ATOM     50  HA  LEU A  85      -0.595  21.413 -19.801  1.00  0.00           H  
ATOM     51 1HB  LEU A  85       1.609  22.484 -18.036  1.00  0.00           H  
ATOM     52 2HB  LEU A  85      -0.007  23.196 -18.034  1.00  0.00           H  
ATOM     53  HG  LEU A  85       0.808  20.438 -17.133  1.00  0.00           H  
ATOM     54 1HD1 LEU A  85      -0.129  21.197 -15.025  1.00  0.00           H  
ATOM     55 2HD1 LEU A  85       1.210  22.232 -15.575  1.00  0.00           H  
ATOM     56 3HD1 LEU A  85      -0.472  22.786 -15.748  1.00  0.00           H  
ATOM     57 1HD2 LEU A  85      -1.553  20.039 -16.634  1.00  0.00           H  
ATOM     58 2HD2 LEU A  85      -1.990  21.573 -17.423  1.00  0.00           H  
ATOM     59 3HD2 LEU A  85      -1.297  20.245 -18.383  1.00  0.00           H  
ATOM     60  N   ALA A  86      -0.566  23.538 -21.179  1.00 36.91           N  
ATOM     61  CA  ALA A  86      -0.531  24.667 -22.093  1.00 29.59           C  
ATOM     62  C   ALA A  86      -0.242  25.986 -21.369  1.00 32.23           C  
ATOM     63  O   ALA A  86       0.690  26.699 -21.729  1.00 29.50           O  
ATOM     64  CB  ALA A  86      -1.832  24.749 -22.868  1.00 28.03           C  
ATOM     65  H   ALA A  86      -1.441  23.058 -21.023  1.00  0.00           H  
ATOM     66  HA  ALA A  86       0.291  24.511 -22.792  1.00  0.00           H  
ATOM     67 1HB  ALA A  86      -1.796  25.598 -23.550  1.00  0.00           H  
ATOM     68 2HB  ALA A  86      -1.974  23.831 -23.438  1.00  0.00           H  
ATOM     69 3HB  ALA A  86      -2.661  24.877 -22.174  1.00  0.00           H  
ATOM     70  N   GLY A  87      -1.038  26.304 -20.347  1.00 30.43           N  
ATOM     71  CA  GLY A  87      -0.888  27.555 -19.618  1.00 28.92           C  
ATOM     72  C   GLY A  87      -1.504  28.759 -20.321  1.00 41.89           C  
ATOM     73  O   GLY A  87      -1.557  29.858 -19.761  1.00 46.22           O  
ATOM     74  H   GLY A  87      -1.764  25.658 -20.072  1.00  0.00           H  
ATOM     75 1HA  GLY A  87      -1.349  27.461 -18.635  1.00  0.00           H  
ATOM     76 2HA  GLY A  87       0.170  27.758 -19.458  1.00  0.00           H  
ATOM     77  N   ASN A  88      -1.989  28.549 -21.542  1.00 38.14           N  
ATOM     78  CA  ASN A  88      -2.461  29.645 -22.372  1.00 38.24           C  
ATOM     79  C   ASN A  88      -3.882  30.140 -22.073  1.00 49.41           C  
ATOM     80  O   ASN A  88      -4.275  31.197 -22.572  1.00 55.93           O  
ATOM     81  CB  ASN A  88      -2.299  29.312 -23.864  1.00 34.48           C  
ATOM     82  CG  ASN A  88      -3.149  28.124 -24.307  1.00 41.65           C  
ATOM     83  OD1 ASN A  88      -3.574  27.315 -23.478  1.00 42.59           O  
ATOM     84  ND2 ASN A  88      -3.393  28.011 -25.626  1.00 39.25           N  
ATOM     85  H   ASN A  88      -2.031  27.606 -21.902  1.00  0.00           H  
ATOM     86  HA  ASN A  88      -1.863  30.530 -22.149  1.00  0.00           H  
ATOM     87 1HB  ASN A  88      -2.576  30.180 -24.463  1.00  0.00           H  
ATOM     88 2HB  ASN A  88      -1.253  29.089 -24.076  1.00  0.00           H  
ATOM     89 1HD2 ASN A  88      -3.945  27.250 -25.969  1.00  0.00           H  
ATOM     90 2HD2 ASN A  88      -3.023  28.687 -26.262  1.00  0.00           H  
ATOM     91  N   SER A  89      -4.645  29.404 -21.264  1.00 43.14           N  
ATOM     92  CA  SER A  89      -6.038  29.787 -20.996  1.00 38.82           C  
ATOM     93  C   SER A  89      -6.209  30.636 -19.738  1.00 39.32           C  
ATOM     94  O   SER A  89      -5.302  30.769 -18.930  1.00 41.23           O  
ATOM     95  CB  SER A  89      -6.958  28.565 -20.932  1.00 47.12           C  
ATOM     96  OG  SER A  89      -6.894  27.929 -19.668  1.00 53.70           O  
ATOM     97  H   SER A  89      -4.270  28.574 -20.827  1.00  0.00           H  
ATOM     98  HA  SER A  89      -6.383  30.428 -21.808  1.00  0.00           H  
ATOM     99 1HB  SER A  89      -7.985  28.872 -21.130  1.00  0.00           H  
ATOM    100 2HB  SER A  89      -6.674  27.855 -21.708  1.00  0.00           H  
ATOM    101  HG  SER A  89      -6.269  28.438 -19.147  1.00  0.00           H  
ATOM    102  N   SER A  90      -7.394  31.201 -19.570  1.00 43.23           N  
ATOM    103  CA  SER A  90      -7.622  32.166 -18.503  1.00 44.33           C  
ATOM    104  C   SER A  90      -8.173  31.505 -17.252  1.00 35.30           C  
ATOM    105  O   SER A  90      -8.691  30.401 -17.311  1.00 40.77           O  
ATOM    106  CB  SER A  90      -8.592  33.250 -18.979  1.00 47.09           C  
ATOM    107  OG  SER A  90      -9.847  32.688 -19.326  1.00 50.31           O  
ATOM    108  H   SER A  90      -8.156  30.963 -20.189  1.00  0.00           H  
ATOM    109  HA  SER A  90      -6.669  32.632 -18.248  1.00  0.00           H  
ATOM    110 1HB  SER A  90      -8.726  33.990 -18.190  1.00  0.00           H  
ATOM    111 2HB  SER A  90      -8.169  33.764 -19.841  1.00  0.00           H  
ATOM    112  HG  SER A  90      -9.767  31.744 -19.170  1.00  0.00           H  
ATOM    113  N   LEU A  91      -8.059  32.191 -16.124  1.00 25.41           N  
ATOM    114  CA  LEU A  91      -8.674  31.735 -14.884  1.00 35.33           C  
ATOM    115  C   LEU A  91     -10.191  31.652 -15.025  1.00 32.22           C  
ATOM    116  O   LEU A  91     -10.803  32.551 -15.580  1.00 30.25           O  
ATOM    117  CB  LEU A  91      -8.328  32.694 -13.744  1.00 37.79           C  
ATOM    118  CG  LEU A  91      -7.401  32.173 -12.649  1.00 37.39           C  
ATOM    119  CD1 LEU A  91      -7.411  33.122 -11.483  1.00 40.45           C  
ATOM    120  CD2 LEU A  91      -7.811  30.782 -12.195  1.00 39.72           C  
ATOM    121  H   LEU A  91      -7.532  33.053 -16.124  1.00  0.00           H  
ATOM    122  HA  LEU A  91      -8.280  30.748 -14.645  1.00  0.00           H  
ATOM    123 1HB  LEU A  91      -7.853  33.578 -14.166  1.00  0.00           H  
ATOM    124 2HB  LEU A  91      -9.253  33.002 -13.256  1.00  0.00           H  
ATOM    125  HG  LEU A  91      -6.380  32.127 -13.028  1.00  0.00           H  
ATOM    126 1HD1 LEU A  91      -6.748  32.747 -10.703  1.00  0.00           H  
ATOM    127 2HD1 LEU A  91      -7.067  34.103 -11.810  1.00  0.00           H  
ATOM    128 3HD1 LEU A  91      -8.424  33.204 -11.090  1.00  0.00           H  
ATOM    129 1HD2 LEU A  91      -7.131  30.438 -11.415  1.00  0.00           H  
ATOM    130 2HD2 LEU A  91      -8.828  30.812 -11.802  1.00  0.00           H  
ATOM    131 3HD2 LEU A  91      -7.769  30.096 -13.041  1.00  0.00           H  
ATOM    132  N   CYS A  92     -10.788  30.572 -14.528  1.00 35.39           N  
ATOM    133  CA  CYS A  92     -12.245  30.426 -14.514  1.00 39.01           C  
ATOM    134  C   CYS A  92     -12.874  31.424 -13.558  1.00 47.96           C  
ATOM    135  O   CYS A  92     -12.483  31.499 -12.395  1.00 38.09           O  
ATOM    136  CB  CYS A  92     -12.667  29.017 -14.067  1.00 24.24           C  
ATOM    137  SG  CYS A  92     -12.346  27.711 -15.256  1.00 96.03           S  
ATOM    138  H   CYS A  92     -10.216  29.831 -14.149  1.00  0.00           H  
ATOM    139  HA  CYS A  92     -12.618  30.587 -15.525  1.00  0.00           H  
ATOM    140 1HB  CYS A  92     -12.146  28.756 -13.146  1.00  0.00           H  
ATOM    141 2HB  CYS A  92     -13.735  29.008 -13.852  1.00  0.00           H  
ATOM    142  N   PRO A  93     -13.864  32.191 -14.040  1.00 56.04           N  
ATOM    143  CA  PRO A  93     -14.647  32.987 -13.099  1.00 51.15           C  
ATOM    144  C   PRO A  93     -15.426  32.016 -12.224  1.00 40.02           C  
ATOM    145  O   PRO A  93     -15.926  31.013 -12.712  1.00 39.03           O  
ATOM    146  CB  PRO A  93     -15.591  33.776 -14.009  1.00 51.48           C  
ATOM    147  CG  PRO A  93     -14.954  33.731 -15.365  1.00 52.33           C  
ATOM    148  CD  PRO A  93     -14.321  32.379 -15.426  1.00 54.19           C  
ATOM    149  HA  PRO A  93     -13.975  33.663 -12.551  1.00  0.00           H  
ATOM    150 1HB  PRO A  93     -16.591  33.319 -14.001  1.00  0.00           H  
ATOM    151 2HB  PRO A  93     -15.704  34.804 -13.633  1.00  0.00           H  
ATOM    152 1HG  PRO A  93     -15.713  33.881 -16.147  1.00  0.00           H  
ATOM    153 2HG  PRO A  93     -14.225  34.548 -15.469  1.00  0.00           H  
ATOM    154 1HD  PRO A  93     -15.075  31.633 -15.719  1.00  0.00           H  
ATOM    155 2HD  PRO A  93     -13.490  32.395 -16.147  1.00  0.00           H  
ATOM    156  N   VAL A  94     -15.490  32.291 -10.932  1.00 36.57           N  
ATOM    157  CA  VAL A  94     -16.109  31.373  -9.996  1.00 33.22           C  
ATOM    158  C   VAL A  94     -16.874  32.148  -8.932  1.00 31.80           C  
ATOM    159  O   VAL A  94     -16.370  33.124  -8.371  1.00 26.78           O  
ATOM    160  CB  VAL A  94     -15.062  30.446  -9.344  1.00 41.25           C  
ATOM    161  CG1 VAL A  94     -14.569  29.417 -10.367  1.00 44.59           C  
ATOM    162  CG2 VAL A  94     -13.897  31.260  -8.744  1.00 29.68           C  
ATOM    163  H   VAL A  94     -15.101  33.157 -10.587  1.00  0.00           H  
ATOM    164  HA  VAL A  94     -16.822  30.753 -10.540  1.00  0.00           H  
ATOM    165  HB  VAL A  94     -15.541  29.875  -8.548  1.00  0.00           H  
ATOM    166 1HG1 VAL A  94     -13.830  28.765  -9.900  1.00  0.00           H  
ATOM    167 2HG1 VAL A  94     -15.411  28.819 -10.716  1.00  0.00           H  
ATOM    168 3HG1 VAL A  94     -14.114  29.933 -11.212  1.00  0.00           H  
ATOM    169 1HG2 VAL A  94     -13.175  30.582  -8.291  1.00  0.00           H  
ATOM    170 2HG2 VAL A  94     -13.411  31.835  -9.532  1.00  0.00           H  
ATOM    171 3HG2 VAL A  94     -14.282  31.940  -7.984  1.00  0.00           H  
ATOM    172  N   SER A  95     -18.102  31.718  -8.674  1.00 29.96           N  
ATOM    173  CA  SER A  95     -18.989  32.464  -7.794  1.00 30.96           C  
ATOM    174  C   SER A  95     -18.798  32.036  -6.362  1.00 31.85           C  
ATOM    175  O   SER A  95     -19.058  32.808  -5.455  1.00 37.89           O  
ATOM    176  CB  SER A  95     -20.454  32.270  -8.200  1.00 37.87           C  
ATOM    177  OG  SER A  95     -20.813  30.896  -8.225  1.00 45.80           O  
ATOM    178  H   SER A  95     -18.432  30.860  -9.092  1.00  0.00           H  
ATOM    179  HA  SER A  95     -18.746  33.524  -7.876  1.00  0.00           H  
ATOM    180 1HB  SER A  95     -21.099  32.798  -7.498  1.00  0.00           H  
ATOM    181 2HB  SER A  95     -20.619  32.703  -9.186  1.00  0.00           H  
ATOM    182  HG  SER A  95     -20.023  30.411  -7.973  1.00  0.00           H  
ATOM    183  N   GLY A  96     -18.342  30.802  -6.167  1.00 31.96           N  
ATOM    184  CA  GLY A  96     -18.227  30.226  -4.839  1.00 25.55           C  
ATOM    185  C   GLY A  96     -17.296  29.033  -4.837  1.00 27.65           C  
ATOM    186  O   GLY A  96     -16.717  28.676  -5.871  1.00 26.35           O  
ATOM    187  H   GLY A  96     -18.068  30.251  -6.968  1.00  0.00           H  
ATOM    188 1HA  GLY A  96     -17.857  30.981  -4.145  1.00  0.00           H  
ATOM    189 2HA  GLY A  96     -19.213  29.923  -4.488  1.00  0.00           H  
ATOM    190  N   TRP A  97     -17.161  28.410  -3.672  1.00 30.33           N  
ATOM    191  CA  TRP A  97     -16.186  27.341  -3.471  1.00 33.10           C  
ATOM    192  C   TRP A  97     -16.802  26.063  -2.896  1.00 33.52           C  
ATOM    193  O   TRP A  97     -17.352  26.064  -1.797  1.00 36.90           O  
ATOM    194  CB  TRP A  97     -15.065  27.828  -2.553  1.00 26.03           C  
ATOM    195  CG  TRP A  97     -14.481  29.138  -2.976  1.00 21.10           C  
ATOM    196  CD1 TRP A  97     -14.871  30.381  -2.569  1.00 23.31           C  
ATOM    197  CD2 TRP A  97     -13.396  29.339  -3.884  1.00 33.69           C  
ATOM    198  NE1 TRP A  97     -14.094  31.345  -3.165  1.00 22.06           N  
ATOM    199  CE2 TRP A  97     -13.186  30.731  -3.985  1.00 28.68           C  
ATOM    200  CE3 TRP A  97     -12.581  28.477  -4.625  1.00 37.12           C  
ATOM    201  CZ2 TRP A  97     -12.198  31.278  -4.798  1.00 28.59           C  
ATOM    202  CZ3 TRP A  97     -11.598  29.020  -5.425  1.00 37.67           C  
ATOM    203  CH2 TRP A  97     -11.412  30.408  -5.504  1.00 37.58           C  
ATOM    204  H   TRP A  97     -17.753  28.687  -2.902  1.00  0.00           H  
ATOM    205  HA  TRP A  97     -15.761  27.074  -4.438  1.00  0.00           H  
ATOM    206 1HB  TRP A  97     -15.446  27.932  -1.537  1.00  0.00           H  
ATOM    207 2HB  TRP A  97     -14.267  27.086  -2.529  1.00  0.00           H  
ATOM    208  HD1 TRP A  97     -15.682  30.582  -1.872  1.00  0.00           H  
ATOM    209  HE1 TRP A  97     -14.180  32.341  -3.022  1.00  0.00           H  
ATOM    210  HE3 TRP A  97     -12.719  27.398  -4.569  1.00  0.00           H  
ATOM    211  HZ2 TRP A  97     -12.044  32.354  -4.878  1.00  0.00           H  
ATOM    212  HZ3 TRP A  97     -10.967  28.340  -5.997  1.00  0.00           H  
ATOM    213  HH2 TRP A  97     -10.622  30.800  -6.145  1.00  0.00           H  
ATOM    214  N   ALA A  98     -16.693  24.978  -3.652  1.00 33.59           N  
ATOM    215  CA  ALA A  98     -17.160  23.661  -3.230  1.00 31.61           C  
ATOM    216  C   ALA A  98     -16.039  22.927  -2.514  1.00 34.59           C  
ATOM    217  O   ALA A  98     -14.897  22.952  -2.960  1.00 38.18           O  
ATOM    218  CB  ALA A  98     -17.604  22.861  -4.439  1.00 29.80           C  
ATOM    219  H   ALA A  98     -16.265  25.080  -4.561  1.00  0.00           H  
ATOM    220  HA  ALA A  98     -18.010  23.801  -2.562  1.00  0.00           H  
ATOM    221 1HB  ALA A  98     -17.952  21.879  -4.118  1.00  0.00           H  
ATOM    222 2HB  ALA A  98     -18.415  23.385  -4.945  1.00  0.00           H  
ATOM    223 3HB  ALA A  98     -16.766  22.743  -5.124  1.00  0.00           H  
ATOM    224  N   PRO A  99     -16.357  22.260  -1.410  1.00  0.00           N  
ATOM    225  CA  PRO A  99     -15.320  21.562  -0.652  1.00  0.00           C  
ATOM    226  C   PRO A  99     -14.763  20.365  -1.432  1.00  0.00           C  
ATOM    227  O   PRO A  99     -15.500  19.661  -2.143  1.00  0.00           O  
ATOM    228  CB  PRO A  99     -16.063  21.117   0.611  1.00  0.00           C  
ATOM    229  CG  PRO A  99     -17.492  21.050   0.191  1.00  0.00           C  
ATOM    230  CD  PRO A  99     -17.657  22.206  -0.759  1.00  0.00           C  
ATOM    231  HA  PRO A  99     -14.469  22.232  -0.533  1.00  0.00           H  
ATOM    232 1HB  PRO A  99     -15.674  20.147   0.955  1.00  0.00           H  
ATOM    233 2HB  PRO A  99     -15.891  21.838   1.423  1.00  0.00           H  
ATOM    234 1HG  PRO A  99     -17.703  20.080  -0.283  1.00  0.00           H  
ATOM    235 2HG  PRO A  99     -18.150  21.125   1.068  1.00  0.00           H  
ATOM    236 1HD  PRO A  99     -18.464  21.983  -1.473  1.00  0.00           H  
ATOM    237 2HD  PRO A  99     -17.884  23.120  -0.189  1.00  0.00           H  
ATOM    238  N   TYR A 100     -13.457  20.148  -1.310  1.00 27.72           N  
ATOM    239  CA  TYR A 100     -12.775  19.219  -2.202  1.00 28.41           C  
ATOM    240  C   TYR A 100     -12.077  18.073  -1.475  1.00 38.75           C  
ATOM    241  O   TYR A 100     -12.250  16.907  -1.839  1.00 38.03           O  
ATOM    242  CB  TYR A 100     -11.781  19.981  -3.065  1.00 22.62           C  
ATOM    243  CG  TYR A 100     -11.220  19.196  -4.214  1.00 30.34           C  
ATOM    244  CD1 TYR A 100     -12.055  18.635  -5.174  1.00 33.59           C  
ATOM    245  CD2 TYR A 100      -9.852  19.032  -4.355  1.00 33.87           C  
ATOM    246  CE1 TYR A 100     -11.539  17.927  -6.236  1.00 32.54           C  
ATOM    247  CE2 TYR A 100      -9.325  18.329  -5.414  1.00 32.93           C  
ATOM    248  CZ  TYR A 100     -10.167  17.783  -6.357  1.00 32.88           C  
ATOM    249  OH  TYR A 100      -9.630  17.083  -7.420  1.00 32.91           O  
ATOM    250  H   TYR A 100     -12.924  20.625  -0.597  1.00  0.00           H  
ATOM    251  HA  TYR A 100     -13.519  18.747  -2.845  1.00  0.00           H  
ATOM    252 1HB  TYR A 100     -12.262  20.871  -3.473  1.00  0.00           H  
ATOM    253 2HB  TYR A 100     -10.945  20.313  -2.450  1.00  0.00           H  
ATOM    254  HD1 TYR A 100     -13.136  18.754  -5.092  1.00  0.00           H  
ATOM    255  HD2 TYR A 100      -9.173  19.461  -3.619  1.00  0.00           H  
ATOM    256  HE1 TYR A 100     -12.208  17.494  -6.979  1.00  0.00           H  
ATOM    257  HE2 TYR A 100      -8.245  18.206  -5.503  1.00  0.00           H  
ATOM    258  HH  TYR A 100      -8.673  17.075  -7.345  1.00  0.00           H  
ATOM    259  N   SER A 101     -11.284  18.405  -0.459  1.00 34.58           N  
ATOM    260  CA  SER A 101     -10.656  17.391   0.372  1.00 24.84           C  
ATOM    261  C   SER A 101     -10.729  17.727   1.861  1.00 22.50           C  
ATOM    262  O   SER A 101     -10.843  18.892   2.235  1.00 23.81           O  
ATOM    263  CB  SER A 101      -9.200  17.208  -0.035  1.00 34.79           C  
ATOM    264  OG  SER A 101      -8.419  18.329   0.348  1.00 43.33           O  
ATOM    265  H   SER A 101     -11.114  19.380  -0.258  1.00  0.00           H  
ATOM    266  HA  SER A 101     -11.183  16.447   0.225  1.00  0.00           H  
ATOM    267 1HB  SER A 101      -8.802  16.308   0.432  1.00  0.00           H  
ATOM    268 2HB  SER A 101      -9.139  17.071  -1.114  1.00  0.00           H  
ATOM    269  HG  SER A 101      -9.023  18.938   0.780  1.00  0.00           H  
ATOM    270  N   LYS A 102     -10.665  16.695   2.703  1.00 23.06           N  
ATOM    271  CA  LYS A 102     -10.413  16.863   4.136  1.00 22.41           C  
ATOM    272  C   LYS A 102      -9.784  15.585   4.618  1.00 29.28           C  
ATOM    273  O   LYS A 102     -10.384  14.525   4.478  1.00 36.23           O  
ATOM    274  CB  LYS A 102     -11.692  17.124   4.917  1.00 22.96           C  
ATOM    275  CG  LYS A 102     -11.452  17.399   6.380  1.00 20.64           C  
ATOM    276  CD  LYS A 102     -12.745  17.518   7.170  1.00 20.69           C  
ATOM    277  CE  LYS A 102     -12.539  18.376   8.411  1.00 29.43           C  
ATOM    278  NZ  LYS A 102     -11.202  18.140   9.037  1.00 36.57           N  
ATOM    279  H   LYS A 102     -10.796  15.765   2.332  1.00  0.00           H  
ATOM    280  HA  LYS A 102      -9.756  17.723   4.273  1.00  0.00           H  
ATOM    281 1HB  LYS A 102     -12.213  17.980   4.486  1.00  0.00           H  
ATOM    282 2HB  LYS A 102     -12.353  16.262   4.831  1.00  0.00           H  
ATOM    283 1HG  LYS A 102     -10.860  16.590   6.810  1.00  0.00           H  
ATOM    284 2HG  LYS A 102     -10.896  18.329   6.489  1.00  0.00           H  
ATOM    285 1HD  LYS A 102     -13.515  17.968   6.542  1.00  0.00           H  
ATOM    286 2HD  LYS A 102     -13.081  16.525   7.471  1.00  0.00           H  
ATOM    287 1HE  LYS A 102     -12.620  19.429   8.142  1.00  0.00           H  
ATOM    288 2HE  LYS A 102     -13.315  18.150   9.143  1.00  0.00           H  
ATOM    289 1HZ  LYS A 102     -11.104  18.725   9.855  1.00  0.00           H  
ATOM    290 2HZ  LYS A 102     -11.123  17.169   9.307  1.00  0.00           H  
ATOM    291 3HZ  LYS A 102     -10.474  18.364   8.374  1.00  0.00           H  
ATOM    292  N   ASP A 103      -8.580  15.679   5.182  1.00 32.40           N  
ATOM    293  CA  ASP A 103      -7.777  14.493   5.491  1.00 33.17           C  
ATOM    294  C   ASP A 103      -7.952  13.914   6.903  1.00 31.77           C  
ATOM    295  O   ASP A 103      -7.761  12.714   7.099  1.00 35.95           O  
ATOM    296  CB  ASP A 103      -6.291  14.736   5.182  1.00 36.40           C  
ATOM    297  CG  ASP A 103      -5.683  15.878   6.002  1.00 44.72           C  
ATOM    298  OD1 ASP A 103      -6.221  16.229   7.084  1.00 44.49           O  
ATOM    299  OD2 ASP A 103      -4.641  16.416   5.565  1.00 43.34           O  
ATOM    300  H   ASP A 103      -8.212  16.593   5.403  1.00  0.00           H  
ATOM    301  HA  ASP A 103      -8.126  13.668   4.870  1.00  0.00           H  
ATOM    302 1HB  ASP A 103      -5.724  13.826   5.383  1.00  0.00           H  
ATOM    303 2HB  ASP A 103      -6.172  14.968   4.123  1.00  0.00           H  
ATOM    304  N   ASN A 104      -8.310  14.762   7.869  1.00 21.33           N  
ATOM    305  CA  ASN A 104      -8.410  14.357   9.274  1.00 26.81           C  
ATOM    306  C   ASN A 104      -7.100  13.803   9.828  1.00 37.51           C  
ATOM    307  O   ASN A 104      -7.101  12.822  10.559  1.00 46.96           O  
ATOM    308  CB  ASN A 104      -9.521  13.319   9.474  1.00 36.57           C  
ATOM    309  CG  ASN A 104     -10.896  13.842   9.089  1.00 34.12           C  
ATOM    310  OD1 ASN A 104     -11.339  14.873   9.578  1.00 37.21           O  
ATOM    311  ND2 ASN A 104     -11.573  13.124   8.207  1.00 27.90           N  
ATOM    312  H   ASN A 104      -8.518  15.717   7.616  1.00  0.00           H  
ATOM    313  HA  ASN A 104      -8.652  15.238   9.872  1.00  0.00           H  
ATOM    314 1HB  ASN A 104      -9.305  12.434   8.875  1.00  0.00           H  
ATOM    315 2HB  ASN A 104      -9.546  13.009  10.519  1.00  0.00           H  
ATOM    316 1HD2 ASN A 104     -12.484  13.418   7.915  1.00  0.00           H  
ATOM    317 2HD2 ASN A 104     -11.175  12.287   7.833  1.00  0.00           H  
ATOM    318  N   SER A 105      -5.986  14.445   9.493  1.00 39.66           N  
ATOM    319  CA  SER A 105      -4.665  13.891   9.779  1.00 34.89           C  
ATOM    320  C   SER A 105      -4.304  13.797  11.254  1.00 28.18           C  
ATOM    321  O   SER A 105      -3.747  12.791  11.703  1.00 24.72           O  
ATOM    322  CB  SER A 105      -3.595  14.682   9.036  1.00 41.18           C  
ATOM    323  OG  SER A 105      -3.777  14.541   7.642  1.00 42.82           O  
ATOM    324  H   SER A 105      -6.054  15.339   9.028  1.00  0.00           H  
ATOM    325  HA  SER A 105      -4.642  12.856   9.436  1.00  0.00           H  
ATOM    326 1HB  SER A 105      -3.656  15.732   9.320  1.00  0.00           H  
ATOM    327 2HB  SER A 105      -2.609  14.321   9.325  1.00  0.00           H  
ATOM    328  HG  SER A 105      -4.543  13.973   7.531  1.00  0.00           H  
ATOM    329  N   VAL A 106      -4.607  14.850  12.000  1.00 26.73           N  
ATOM    330  CA  VAL A 106      -4.254  14.904  13.408  1.00 19.87           C  
ATOM    331  C   VAL A 106      -5.190  14.009  14.201  1.00 23.81           C  
ATOM    332  O   VAL A 106      -4.768  13.315  15.131  1.00 21.14           O  
ATOM    333  CB  VAL A 106      -4.290  16.346  13.937  1.00 22.45           C  
ATOM    334  CG1 VAL A 106      -3.848  16.401  15.393  1.00 19.66           C  
ATOM    335  CG2 VAL A 106      -3.406  17.229  13.072  1.00 19.96           C  
ATOM    336  H   VAL A 106      -5.092  15.633  11.584  1.00  0.00           H  
ATOM    337  HA  VAL A 106      -3.239  14.522  13.525  1.00  0.00           H  
ATOM    338  HB  VAL A 106      -5.317  16.710  13.903  1.00  0.00           H  
ATOM    339 1HG1 VAL A 106      -3.882  17.432  15.745  1.00  0.00           H  
ATOM    340 2HG1 VAL A 106      -4.516  15.789  15.999  1.00  0.00           H  
ATOM    341 3HG1 VAL A 106      -2.830  16.022  15.478  1.00  0.00           H  
ATOM    342 1HG2 VAL A 106      -3.434  18.251  13.449  1.00  0.00           H  
ATOM    343 2HG2 VAL A 106      -2.381  16.859  13.102  1.00  0.00           H  
ATOM    344 3HG2 VAL A 106      -3.768  17.212  12.044  1.00  0.00           H  
ATOM    345  N   ARG A 107      -6.461  14.005  13.819  1.00 23.46           N  
ATOM    346  CA  ARG A 107      -7.426  13.113  14.451  1.00 24.50           C  
ATOM    347  C   ARG A 107      -7.034  11.667  14.258  1.00 25.15           C  
ATOM    348  O   ARG A 107      -6.954  10.919  15.223  1.00 33.88           O  
ATOM    349  CB  ARG A 107      -8.833  13.348  13.913  1.00 23.97           C  
ATOM    350  CG  ARG A 107      -9.558  14.467  14.608  1.00 20.02           C  
ATOM    351  CD  ARG A 107     -10.788  14.866  13.834  1.00 41.94           C  
ATOM    352  NE  ARG A 107     -11.737  13.770  13.719  1.00 38.43           N  
ATOM    353  CZ  ARG A 107     -12.770  13.608  14.530  1.00 35.65           C  
ATOM    354  NH1 ARG A 107     -12.982  14.482  15.502  1.00 32.07           N  
ATOM    355  NH2 ARG A 107     -13.591  12.582  14.361  1.00 35.72           N  
ATOM    356  H   ARG A 107      -6.771  14.622  13.082  1.00  0.00           H  
ATOM    357  HA  ARG A 107      -7.433  13.314  15.523  1.00  0.00           H  
ATOM    358 1HB  ARG A 107      -8.782  13.578  12.849  1.00  0.00           H  
ATOM    359 2HB  ARG A 107      -9.421  12.436  14.021  1.00  0.00           H  
ATOM    360 1HG  ARG A 107      -9.858  14.143  15.605  1.00  0.00           H  
ATOM    361 2HG  ARG A 107      -8.898  15.332  14.692  1.00  0.00           H  
ATOM    362 1HD  ARG A 107     -11.284  15.695  14.340  1.00  0.00           H  
ATOM    363 2HD  ARG A 107     -10.501  15.175  12.829  1.00  0.00           H  
ATOM    364  HE  ARG A 107     -11.593  13.100  12.976  1.00  0.00           H  
ATOM    365 1HH1 ARG A 107     -12.357  15.267  15.620  1.00  0.00           H  
ATOM    366 2HH1 ARG A 107     -13.768  14.365  16.125  1.00  0.00           H  
ATOM    367 1HH2 ARG A 107     -13.429  11.923  13.612  1.00  0.00           H  
ATOM    368 2HH2 ARG A 107     -14.378  12.459  14.981  1.00  0.00           H  
ATOM    369  N   ILE A 108      -6.788  11.278  13.012  1.00 20.13           N  
ATOM    370  CA  ILE A 108      -6.354   9.917  12.701  1.00 23.67           C  
ATOM    371  C   ILE A 108      -4.987   9.612  13.324  1.00 28.77           C  
ATOM    372  O   ILE A 108      -4.752   8.503  13.819  1.00 27.81           O  
ATOM    373  CB  ILE A 108      -6.302   9.670  11.179  1.00 30.94           C  
ATOM    374  CG1 ILE A 108      -7.681   9.860  10.564  1.00 35.60           C  
ATOM    375  CG2 ILE A 108      -5.821   8.275  10.875  1.00 33.19           C  
ATOM    376  CD1 ILE A 108      -8.708   9.036  11.226  1.00 44.27           C  
ATOM    377  H   ILE A 108      -6.903  11.942  12.259  1.00  0.00           H  
ATOM    378  HA  ILE A 108      -7.071   9.219  13.131  1.00  0.00           H  
ATOM    379  HB  ILE A 108      -5.619  10.383  10.718  1.00  0.00           H  
ATOM    380 1HG1 ILE A 108      -7.969  10.909  10.632  1.00  0.00           H  
ATOM    381 2HG1 ILE A 108      -7.647   9.600   9.506  1.00  0.00           H  
ATOM    382 1HG2 ILE A 108      -5.794   8.127   9.796  1.00  0.00           H  
ATOM    383 2HG2 ILE A 108      -4.822   8.137  11.286  1.00  0.00           H  
ATOM    384 3HG2 ILE A 108      -6.501   7.550  11.324  1.00  0.00           H  
ATOM    385 1HD1 ILE A 108      -9.674   9.207  10.751  1.00  0.00           H  
ATOM    386 2HD1 ILE A 108      -8.441   7.982  11.138  1.00  0.00           H  
ATOM    387 3HD1 ILE A 108      -8.769   9.308  12.279  1.00  0.00           H  
ATOM    388  N   GLY A 109      -4.104  10.610  13.320  1.00 32.50           N  
ATOM    389  CA  GLY A 109      -2.791  10.501  13.941  1.00 37.19           C  
ATOM    390  C   GLY A 109      -2.760  10.175  15.426  1.00 39.59           C  
ATOM    391  O   GLY A 109      -1.711   9.843  15.980  1.00 45.61           O  
ATOM    392  H   GLY A 109      -4.364  11.474  12.867  1.00  0.00           H  
ATOM    393 1HA  GLY A 109      -2.214   9.726  13.437  1.00  0.00           H  
ATOM    394 2HA  GLY A 109      -2.250  11.438  13.813  1.00  0.00           H  
ATOM    395  N   SER A 110      -3.912  10.275  16.076  1.00 32.98           N  
ATOM    396  CA  SER A 110      -4.034   9.942  17.485  1.00 29.92           C  
ATOM    397  C   SER A 110      -3.811   8.451  17.728  1.00 26.10           C  
ATOM    398  O   SER A 110      -3.499   8.042  18.841  1.00 26.26           O  
ATOM    399  CB  SER A 110      -5.408  10.376  17.998  1.00 33.20           C  
ATOM    400  OG  SER A 110      -5.597  10.012  19.351  1.00 38.15           O  
ATOM    401  H   SER A 110      -4.729  10.592  15.573  1.00  0.00           H  
ATOM    402  HA  SER A 110      -3.261  10.481  18.036  1.00  0.00           H  
ATOM    403 1HB  SER A 110      -5.510  11.456  17.898  1.00  0.00           H  
ATOM    404 2HB  SER A 110      -6.185   9.916  17.389  1.00  0.00           H  
ATOM    405  HG  SER A 110      -4.790   9.568  19.621  1.00  0.00           H  
ATOM    406  N   LYS A 111      -3.971   7.646  16.679  1.00 19.90           N  
ATOM    407  CA  LYS A 111      -3.801   6.204  16.773  1.00 19.97           C  
ATOM    408  C   LYS A 111      -2.969   5.675  15.610  1.00 39.52           C  
ATOM    409  O   LYS A 111      -1.967   4.990  15.801  1.00 38.46           O  
ATOM    410  CB  LYS A 111      -5.166   5.509  16.764  1.00 20.03           C  
ATOM    411  CG  LYS A 111      -5.096   4.055  17.176  1.00 20.07           C  
ATOM    412  CD  LYS A 111      -6.238   3.223  16.672  1.00 37.53           C  
ATOM    413  CE  LYS A 111      -5.915   1.742  16.869  1.00 39.34           C  
ATOM    414  NZ  LYS A 111      -6.974   0.864  16.307  1.00 46.49           N  
ATOM    415  H   LYS A 111      -4.219   8.055  15.790  1.00  0.00           H  
ATOM    416  HA  LYS A 111      -3.297   5.975  17.713  1.00  0.00           H  
ATOM    417 1HB  LYS A 111      -5.844   6.029  17.441  1.00  0.00           H  
ATOM    418 2HB  LYS A 111      -5.596   5.565  15.764  1.00  0.00           H  
ATOM    419 1HG  LYS A 111      -4.173   3.614  16.797  1.00  0.00           H  
ATOM    420 2HG  LYS A 111      -5.091   3.985  18.263  1.00  0.00           H  
ATOM    421 1HD  LYS A 111      -7.146   3.482  17.219  1.00  0.00           H  
ATOM    422 2HD  LYS A 111      -6.400   3.430  15.614  1.00  0.00           H  
ATOM    423 1HE  LYS A 111      -4.970   1.508  16.381  1.00  0.00           H  
ATOM    424 2HE  LYS A 111      -5.812   1.530  17.933  1.00  0.00           H  
ATOM    425 1HZ  LYS A 111      -6.724  -0.104  16.457  1.00  0.00           H  
ATOM    426 2HZ  LYS A 111      -7.853   1.059  16.766  1.00  0.00           H  
ATOM    427 3HZ  LYS A 111      -7.066   1.037  15.316  1.00  0.00           H  
ATOM    428  N   GLY A 112      -3.404   5.996  14.397  1.00 40.22           N  
ATOM    429  CA  GLY A 112      -2.710   5.575  13.198  1.00 37.47           C  
ATOM    430  C   GLY A 112      -1.334   6.195  13.081  1.00 42.31           C  
ATOM    431  O   GLY A 112      -1.046   7.227  13.686  1.00 43.14           O  
ATOM    432  H   GLY A 112      -4.244   6.551  14.309  1.00  0.00           H  
ATOM    433 1HA  GLY A 112      -2.613   4.489  13.196  1.00  0.00           H  
ATOM    434 2HA  GLY A 112      -3.299   5.846  12.322  1.00  0.00           H  
ATOM    435  N   ASP A 113      -0.474   5.563  12.294  1.00 41.40           N  
ATOM    436  CA  ASP A 113       0.880   6.051  12.133  1.00 36.61           C  
ATOM    437  C   ASP A 113       0.899   7.195  11.142  1.00 33.74           C  
ATOM    438  O   ASP A 113       0.913   6.970   9.943  1.00 27.91           O  
ATOM    439  CB  ASP A 113       1.809   4.927  11.701  1.00 32.83           C  
ATOM    440  CG  ASP A 113       1.972   3.870  12.772  1.00 36.41           C  
ATOM    441  OD1 ASP A 113       1.694   4.168  13.954  1.00 32.57           O  
ATOM    442  OD2 ASP A 113       2.372   2.738  12.433  1.00 45.10           O  
ATOM    443  H   ASP A 113      -0.759   4.730  11.799  1.00  0.00           H  
ATOM    444  HA  ASP A 113       1.226   6.437  13.093  1.00  0.00           H  
ATOM    445 1HB  ASP A 113       1.418   4.458  10.798  1.00  0.00           H  
ATOM    446 2HB  ASP A 113       2.790   5.338  11.458  1.00  0.00           H  
ATOM    447  N   VAL A 114       0.900   8.421  11.664  1.00 33.48           N  
ATOM    448  CA  VAL A 114       0.800   9.625  10.842  1.00 31.52           C  
ATOM    449  C   VAL A 114       2.003  10.533  11.056  1.00 30.51           C  
ATOM    450  O   VAL A 114       2.449  10.711  12.177  1.00 32.06           O  
ATOM    451  CB  VAL A 114      -0.506  10.369  11.158  1.00 20.16           C  
ATOM    452  CG1 VAL A 114      -0.634  11.634  10.346  1.00 20.15           C  
ATOM    453  CG2 VAL A 114      -1.696   9.445  10.903  1.00 20.25           C  
ATOM    454  H   VAL A 114       0.973   8.515  12.667  1.00  0.00           H  
ATOM    455  HA  VAL A 114       0.792   9.328   9.793  1.00  0.00           H  
ATOM    456  HB  VAL A 114      -0.496  10.673  12.205  1.00  0.00           H  
ATOM    457 1HG1 VAL A 114      -1.570  12.134  10.596  1.00  0.00           H  
ATOM    458 2HG1 VAL A 114       0.202  12.296  10.570  1.00  0.00           H  
ATOM    459 3HG1 VAL A 114      -0.628  11.387   9.284  1.00  0.00           H  
ATOM    460 1HG2 VAL A 114      -2.622   9.974  11.128  1.00  0.00           H  
ATOM    461 2HG2 VAL A 114      -1.699   9.137   9.857  1.00  0.00           H  
ATOM    462 3HG2 VAL A 114      -1.617   8.565  11.541  1.00  0.00           H  
ATOM    463  N   PHE A 115       2.551  11.086   9.980  1.00 37.41           N  
ATOM    464  CA  PHE A 115       3.665  12.028  10.120  1.00 38.17           C  
ATOM    465  C   PHE A 115       3.216  13.297  10.823  1.00 42.59           C  
ATOM    466  O   PHE A 115       2.150  13.853  10.521  1.00 39.22           O  
ATOM    467  CB  PHE A 115       4.236  12.443   8.759  1.00 32.60           C  
ATOM    468  CG  PHE A 115       5.080  11.400   8.097  1.00 30.69           C  
ATOM    469  CD1 PHE A 115       6.213  10.907   8.723  1.00 23.99           C  
ATOM    470  CD2 PHE A 115       4.746  10.919   6.839  1.00 31.90           C  
ATOM    471  CE1 PHE A 115       6.996   9.951   8.107  1.00 31.58           C  
ATOM    472  CE2 PHE A 115       5.521   9.962   6.215  1.00 35.11           C  
ATOM    473  CZ  PHE A 115       6.651   9.473   6.845  1.00 32.68           C  
ATOM    474  H   PHE A 115       2.208  10.864   9.056  1.00  0.00           H  
ATOM    475  HA  PHE A 115       4.461  11.541  10.685  1.00  0.00           H  
ATOM    476 1HB  PHE A 115       3.419  12.690   8.082  1.00  0.00           H  
ATOM    477 2HB  PHE A 115       4.844  13.338   8.878  1.00  0.00           H  
ATOM    478  HD1 PHE A 115       6.481  11.283   9.711  1.00  0.00           H  
ATOM    479  HD2 PHE A 115       3.854  11.306   6.344  1.00  0.00           H  
ATOM    480  HE1 PHE A 115       7.886   9.571   8.608  1.00  0.00           H  
ATOM    481  HE2 PHE A 115       5.246   9.592   5.227  1.00  0.00           H  
ATOM    482  HZ  PHE A 115       7.268   8.720   6.359  1.00  0.00           H  
ATOM    483  N   VAL A 116       4.036  13.763  11.755  1.00 44.54           N  
ATOM    484  CA  VAL A 116       3.935  15.147  12.174  1.00 36.53           C  
ATOM    485  C   VAL A 116       4.453  15.951  10.996  1.00 41.98           C  
ATOM    486  O   VAL A 116       5.597  15.776  10.567  1.00 43.33           O  
ATOM    487  CB  VAL A 116       4.795  15.459  13.407  1.00 29.64           C  
ATOM    488  CG1 VAL A 116       4.871  16.967  13.621  1.00 30.11           C  
ATOM    489  CG2 VAL A 116       4.225  14.788  14.642  1.00 29.95           C  
ATOM    490  H   VAL A 116       4.734  13.170  12.181  1.00  0.00           H  
ATOM    491  HA  VAL A 116       2.896  15.354  12.437  1.00  0.00           H  
ATOM    492  HB  VAL A 116       5.807  15.092  13.236  1.00  0.00           H  
ATOM    493 1HG1 VAL A 116       5.484  17.180  14.498  1.00  0.00           H  
ATOM    494 2HG1 VAL A 116       5.318  17.436  12.744  1.00  0.00           H  
ATOM    495 3HG1 VAL A 116       3.868  17.364  13.775  1.00  0.00           H  
ATOM    496 1HG2 VAL A 116       4.850  15.021  15.504  1.00  0.00           H  
ATOM    497 2HG2 VAL A 116       3.212  15.150  14.819  1.00  0.00           H  
ATOM    498 3HG2 VAL A 116       4.204  13.708  14.492  1.00  0.00           H  
ATOM    499  N   ILE A 117       3.601  16.805  10.448  1.00 41.43           N  
ATOM    500  CA  ILE A 117       3.987  17.639   9.318  1.00 31.36           C  
ATOM    501  C   ILE A 117       3.619  19.091   9.588  1.00 27.21           C  
ATOM    502  O   ILE A 117       3.167  19.432  10.672  1.00 31.60           O  
ATOM    503  CB  ILE A 117       3.288  17.181   8.021  1.00 22.31           C  
ATOM    504  CG1 ILE A 117       1.777  17.323   8.152  1.00 21.52           C  
ATOM    505  CG2 ILE A 117       3.606  15.736   7.734  1.00 29.02           C  
ATOM    506  CD1 ILE A 117       1.125  17.967   6.964  1.00 25.64           C  
ATOM    507  H   ILE A 117       2.665  16.882  10.818  1.00  0.00           H  
ATOM    508  HA  ILE A 117       5.064  17.551   9.175  1.00  0.00           H  
ATOM    509  HB  ILE A 117       3.632  17.792   7.187  1.00  0.00           H  
ATOM    510 1HG1 ILE A 117       1.330  16.340   8.296  1.00  0.00           H  
ATOM    511 2HG1 ILE A 117       1.543  17.920   9.034  1.00  0.00           H  
ATOM    512 1HG2 ILE A 117       3.105  15.429   6.816  1.00  0.00           H  
ATOM    513 2HG2 ILE A 117       4.683  15.618   7.616  1.00  0.00           H  
ATOM    514 3HG2 ILE A 117       3.261  15.116   8.561  1.00  0.00           H  
ATOM    515 1HD1 ILE A 117       0.050  18.035   7.132  1.00  0.00           H  
ATOM    516 2HD1 ILE A 117       1.533  18.969   6.823  1.00  0.00           H  
ATOM    517 3HD1 ILE A 117       1.316  17.368   6.075  1.00  0.00           H  
ATOM    518  N   ARG A 118       3.840  19.929   8.590  1.00 25.72           N  
ATOM    519  CA  ARG A 118       3.322  21.289   8.533  1.00 30.77           C  
ATOM    520  C   ARG A 118       3.674  21.795   7.154  1.00 30.62           C  
ATOM    521  O   ARG A 118       4.382  21.114   6.401  1.00 30.14           O  
ATOM    522  CB  ARG A 118       3.908  22.214   9.614  1.00 26.79           C  
ATOM    523  CG  ARG A 118       3.001  22.383  10.839  1.00 24.97           C  
ATOM    524  CD  ARG A 118       2.929  23.786  11.324  1.00 19.56           C  
ATOM    525  NE  ARG A 118       2.497  24.704  10.283  1.00 34.57           N  
ATOM    526  CZ  ARG A 118       2.960  25.943  10.163  1.00 19.56           C  
ATOM    527  NH1 ARG A 118       3.863  26.383  11.012  1.00 22.04           N  
ATOM    528  NH2 ARG A 118       2.532  26.739   9.200  1.00 26.08           N  
ATOM    529  H   ARG A 118       4.407  19.586   7.827  1.00  0.00           H  
ATOM    530  HA  ARG A 118       2.244  21.255   8.689  1.00  0.00           H  
ATOM    531 1HB  ARG A 118       4.865  21.818   9.951  1.00  0.00           H  
ATOM    532 2HB  ARG A 118       4.094  23.200   9.188  1.00  0.00           H  
ATOM    533 1HG  ARG A 118       1.988  22.069  10.588  1.00  0.00           H  
ATOM    534 2HG  ARG A 118       3.378  21.771  11.659  1.00  0.00           H  
ATOM    535 1HD  ARG A 118       2.218  23.850  12.148  1.00  0.00           H  
ATOM    536 2HD  ARG A 118       3.912  24.103  11.669  1.00  0.00           H  
ATOM    537  HE  ARG A 118       1.808  24.373   9.620  1.00  0.00           H  
ATOM    538 1HH1 ARG A 118       4.199  25.780  11.749  1.00  0.00           H  
ATOM    539 2HH1 ARG A 118       4.219  27.324  10.927  1.00  0.00           H  
ATOM    540 1HH2 ARG A 118       1.841  26.408   8.540  1.00  0.00           H  
ATOM    541 2HH2 ARG A 118       2.894  27.678   9.123  1.00  0.00           H  
ATOM    542  N   GLU A 119       3.179  22.982   6.828  1.00 24.88           N  
ATOM    543  CA  GLU A 119       3.370  23.558   5.508  1.00 28.76           C  
ATOM    544  C   GLU A 119       2.906  22.603   4.395  1.00 31.25           C  
ATOM    545  O   GLU A 119       3.659  22.304   3.470  1.00 30.67           O  
ATOM    546  CB  GLU A 119       4.835  23.979   5.294  1.00 19.78           C  
ATOM    547  CG  GLU A 119       5.359  25.036   6.259  1.00 38.13           C  
ATOM    548  CD  GLU A 119       5.953  24.452   7.549  1.00 41.85           C  
ATOM    549  OE1 GLU A 119       6.381  23.278   7.545  1.00 41.33           O  
ATOM    550  OE2 GLU A 119       5.995  25.172   8.572  1.00 41.70           O  
ATOM    551  H   GLU A 119       2.654  23.498   7.519  1.00  0.00           H  
ATOM    552  HA  GLU A 119       2.742  24.446   5.424  1.00  0.00           H  
ATOM    553 1HB  GLU A 119       5.482  23.106   5.385  1.00  0.00           H  
ATOM    554 2HB  GLU A 119       4.957  24.372   4.284  1.00  0.00           H  
ATOM    555 1HG  GLU A 119       6.131  25.620   5.759  1.00  0.00           H  
ATOM    556 2HG  GLU A 119       4.544  25.709   6.521  1.00  0.00           H  
ATOM    557  N   PRO A 120       1.656  22.133   4.468  1.00 35.27           N  
ATOM    558  CA  PRO A 120       1.238  21.272   3.364  1.00 44.87           C  
ATOM    559  C   PRO A 120       0.789  22.123   2.170  1.00 44.73           C  
ATOM    560  O   PRO A 120       0.602  23.333   2.325  1.00 20.01           O  
ATOM    561  CB  PRO A 120       0.046  20.541   3.960  1.00 20.07           C  
ATOM    562  CG  PRO A 120      -0.603  21.611   4.788  1.00 20.01           C  
ATOM    563  CD  PRO A 120       0.536  22.421   5.377  1.00 19.92           C  
ATOM    564  HA  PRO A 120       2.053  20.575   3.120  1.00  0.00           H  
ATOM    565 1HB  PRO A 120      -0.596  20.151   3.157  1.00  0.00           H  
ATOM    566 2HB  PRO A 120       0.390  19.675   4.545  1.00  0.00           H  
ATOM    567 1HG  PRO A 120      -1.266  22.226   4.162  1.00  0.00           H  
ATOM    568 2HG  PRO A 120      -1.233  21.158   5.568  1.00  0.00           H  
ATOM    569 1HD  PRO A 120       0.270  23.488   5.368  1.00  0.00           H  
ATOM    570 2HD  PRO A 120       0.738  22.079   6.403  1.00  0.00           H  
ATOM    571  N   PHE A 121       0.624  21.500   1.003  1.00 36.95           N  
ATOM    572  CA  PHE A 121       0.067  22.185  -0.164  1.00 35.46           C  
ATOM    573  C   PHE A 121      -0.305  21.192  -1.258  1.00 38.73           C  
ATOM    574  O   PHE A 121       0.286  20.121  -1.360  1.00 39.77           O  
ATOM    575  CB  PHE A 121       1.019  23.267  -0.714  1.00 28.08           C  
ATOM    576  CG  PHE A 121       2.322  22.732  -1.259  1.00 29.04           C  
ATOM    577  CD1 PHE A 121       3.416  22.542  -0.420  1.00 30.09           C  
ATOM    578  CD2 PHE A 121       2.455  22.430  -2.607  1.00 20.15           C  
ATOM    579  CE1 PHE A 121       4.610  22.064  -0.909  1.00 28.11           C  
ATOM    580  CE2 PHE A 121       3.650  21.950  -3.117  1.00 26.61           C  
ATOM    581  CZ  PHE A 121       4.735  21.770  -2.268  1.00 33.27           C  
ATOM    582  H   PHE A 121       0.891  20.529   0.923  1.00  0.00           H  
ATOM    583  HA  PHE A 121      -0.861  22.676   0.133  1.00  0.00           H  
ATOM    584 1HB  PHE A 121       0.522  23.816  -1.513  1.00  0.00           H  
ATOM    585 2HB  PHE A 121       1.254  23.980   0.076  1.00  0.00           H  
ATOM    586  HD1 PHE A 121       3.320  22.777   0.641  1.00  0.00           H  
ATOM    587  HD2 PHE A 121       1.599  22.574  -3.267  1.00  0.00           H  
ATOM    588  HE1 PHE A 121       5.454  21.915  -0.236  1.00  0.00           H  
ATOM    589  HE2 PHE A 121       3.744  21.715  -4.177  1.00  0.00           H  
ATOM    590  HZ  PHE A 121       5.682  21.402  -2.662  1.00  0.00           H  
ATOM    591  N   ILE A 122      -1.281  21.561  -2.080  1.00 37.46           N  
ATOM    592  CA  ILE A 122      -1.726  20.702  -3.167  1.00 35.94           C  
ATOM    593  C   ILE A 122      -1.227  21.197  -4.533  1.00 37.67           C  
ATOM    594  O   ILE A 122      -1.262  22.392  -4.834  1.00 32.44           O  
ATOM    595  CB  ILE A 122      -3.281  20.532  -3.148  1.00 24.03           C  
ATOM    596  CG1 ILE A 122      -3.698  19.760  -1.889  1.00 22.65           C  
ATOM    597  CG2 ILE A 122      -3.786  19.819  -4.401  1.00 20.59           C  
ATOM    598  CD1 ILE A 122      -4.910  20.319  -1.169  1.00 20.51           C  
ATOM    599  H   ILE A 122      -1.726  22.458  -1.948  1.00  0.00           H  
ATOM    600  HA  ILE A 122      -1.272  19.720  -3.040  1.00  0.00           H  
ATOM    601  HB  ILE A 122      -3.753  21.513  -3.099  1.00  0.00           H  
ATOM    602 1HG1 ILE A 122      -3.917  18.725  -2.152  1.00  0.00           H  
ATOM    603 2HG1 ILE A 122      -2.870  19.747  -1.179  1.00  0.00           H  
ATOM    604 1HG2 ILE A 122      -4.870  19.719  -4.351  1.00  0.00           H  
ATOM    605 2HG2 ILE A 122      -3.515  20.398  -5.283  1.00  0.00           H  
ATOM    606 3HG2 ILE A 122      -3.333  18.829  -4.463  1.00  0.00           H  
ATOM    607 1HD1 ILE A 122      -5.127  19.707  -0.293  1.00  0.00           H  
ATOM    608 2HD1 ILE A 122      -4.707  21.343  -0.855  1.00  0.00           H  
ATOM    609 3HD1 ILE A 122      -5.768  20.308  -1.840  1.00  0.00           H  
ATOM    610  N   SER A 123      -0.729  20.265  -5.337  1.00 38.06           N  
ATOM    611  CA  SER A 123      -0.476  20.513  -6.744  1.00 37.81           C  
ATOM    612  C   SER A 123      -0.995  19.331  -7.574  1.00 40.86           C  
ATOM    613  O   SER A 123      -0.993  18.182  -7.123  1.00 40.53           O  
ATOM    614  CB  SER A 123       1.012  20.764  -7.008  1.00 30.39           C  
ATOM    615  OG  SER A 123       1.213  21.177  -8.351  1.00 27.79           O  
ATOM    616  H   SER A 123      -0.521  19.354  -4.953  1.00  0.00           H  
ATOM    617  HA  SER A 123      -1.030  21.404  -7.044  1.00  0.00           H  
ATOM    618 1HB  SER A 123       1.378  21.529  -6.324  1.00  0.00           H  
ATOM    619 2HB  SER A 123       1.575  19.853  -6.811  1.00  0.00           H  
ATOM    620  HG  SER A 123       0.343  21.193  -8.756  1.00  0.00           H  
ATOM    621  N   CYS A 124      -1.445  19.618  -8.787  1.00 39.87           N  
ATOM    622  CA  CYS A 124      -2.033  18.587  -9.623  1.00 37.06           C  
ATOM    623  C   CYS A 124      -1.224  18.356 -10.885  1.00 33.49           C  
ATOM    624  O   CYS A 124      -0.826  19.298 -11.545  1.00 33.56           O  
ATOM    625  CB  CYS A 124      -3.459  18.978 -10.002  1.00 20.80           C  
ATOM    626  SG  CYS A 124      -4.477  19.396  -8.609  1.00 52.91           S  
ATOM    627  H   CYS A 124      -1.383  20.562  -9.141  1.00  0.00           H  
ATOM    628  HA  CYS A 124      -2.060  17.656  -9.057  1.00  0.00           H  
ATOM    629 1HB  CYS A 124      -3.435  19.835 -10.676  1.00  0.00           H  
ATOM    630 2HB  CYS A 124      -3.933  18.155 -10.536  1.00  0.00           H  
ATOM    631  N   SER A 125      -0.978  17.089 -11.200  1.00 40.42           N  
ATOM    632  CA  SER A 125      -0.436  16.690 -12.490  1.00 46.04           C  
ATOM    633  C   SER A 125      -1.626  16.653 -13.455  1.00 56.85           C  
ATOM    634  O   SER A 125      -2.765  16.851 -13.028  1.00 63.37           O  
ATOM    635  CB  SER A 125       0.211  15.304 -12.375  1.00 39.03           C  
ATOM    636  OG  SER A 125      -0.745  14.281 -12.604  1.00 41.43           O  
ATOM    637  H   SER A 125      -1.178  16.379 -10.510  1.00  0.00           H  
ATOM    638  HA  SER A 125       0.326  17.413 -12.785  1.00  0.00           H  
ATOM    639 1HB  SER A 125       1.021  15.219 -13.099  1.00  0.00           H  
ATOM    640 2HB  SER A 125       0.645  15.187 -11.383  1.00  0.00           H  
ATOM    641  HG  SER A 125      -1.577  14.729 -12.777  1.00  0.00           H  
ATOM    642  N   PRO A 126      -1.391  16.394 -14.757  1.00 55.94           N  
ATOM    643  CA  PRO A 126      -2.611  16.319 -15.565  1.00 44.91           C  
ATOM    644  C   PRO A 126      -3.381  15.026 -15.299  1.00 41.11           C  
ATOM    645  O   PRO A 126      -4.421  14.824 -15.909  1.00 39.71           O  
ATOM    646  CB  PRO A 126      -2.076  16.359 -16.999  1.00 41.23           C  
ATOM    647  CG  PRO A 126      -0.716  15.772 -16.906  1.00 43.57           C  
ATOM    648  CD  PRO A 126      -0.177  16.220 -15.578  1.00 52.49           C  
ATOM    649  HA  PRO A 126      -3.240  17.197 -15.354  1.00  0.00           H  
ATOM    650 1HB  PRO A 126      -2.740  15.788 -17.664  1.00  0.00           H  
ATOM    651 2HB  PRO A 126      -2.066  17.396 -17.367  1.00  0.00           H  
ATOM    652 1HG  PRO A 126      -0.770  14.676 -16.983  1.00  0.00           H  
ATOM    653 2HG  PRO A 126      -0.094  16.119 -17.744  1.00  0.00           H  
ATOM    654 1HD  PRO A 126       0.480  15.439 -15.166  1.00  0.00           H  
ATOM    655 2HD  PRO A 126       0.374  17.164 -15.705  1.00  0.00           H  
ATOM    656  N   LEU A 127      -2.889  14.189 -14.387  1.00 45.64           N  
ATOM    657  CA  LEU A 127      -3.550  12.923 -14.058  1.00 49.87           C  
ATOM    658  C   LEU A 127      -4.050  12.796 -12.612  1.00 54.05           C  
ATOM    659  O   LEU A 127      -5.086  12.176 -12.354  1.00 52.42           O  
ATOM    660  CB  LEU A 127      -2.647  11.737 -14.404  1.00 36.47           C  
ATOM    661  CG  LEU A 127      -2.602  11.474 -15.904  1.00 35.24           C  
ATOM    662  CD1 LEU A 127      -1.652  10.330 -16.266  1.00 21.63           C  
ATOM    663  CD2 LEU A 127      -4.020  11.221 -16.404  1.00 29.01           C  
ATOM    664  H   LEU A 127      -2.035  14.436 -13.909  1.00  0.00           H  
ATOM    665  HA  LEU A 127      -4.464  12.846 -14.647  1.00  0.00           H  
ATOM    666 1HB  LEU A 127      -1.643  11.947 -14.039  1.00  0.00           H  
ATOM    667 2HB  LEU A 127      -3.020  10.853 -13.888  1.00  0.00           H  
ATOM    668  HG  LEU A 127      -2.181  12.341 -16.413  1.00  0.00           H  
ATOM    669 1HD1 LEU A 127      -1.656  10.183 -17.346  1.00  0.00           H  
ATOM    670 2HD1 LEU A 127      -0.643  10.578 -15.938  1.00  0.00           H  
ATOM    671 3HD1 LEU A 127      -1.980   9.416 -15.774  1.00  0.00           H  
ATOM    672 1HD2 LEU A 127      -3.999  11.032 -17.478  1.00  0.00           H  
ATOM    673 2HD2 LEU A 127      -4.438  10.354 -15.892  1.00  0.00           H  
ATOM    674 3HD2 LEU A 127      -4.639  12.095 -16.202  1.00  0.00           H  
ATOM    675  N   GLU A 128      -3.315  13.365 -11.666  1.00 49.17           N  
ATOM    676  CA  GLU A 128      -3.686  13.202 -10.268  1.00 43.87           C  
ATOM    677  C   GLU A 128      -3.400  14.467  -9.468  1.00 43.84           C  
ATOM    678  O   GLU A 128      -2.691  15.350  -9.939  1.00 48.87           O  
ATOM    679  CB  GLU A 128      -2.993  11.970  -9.651  1.00 36.33           C  
ATOM    680  CG  GLU A 128      -1.572  12.168  -9.092  1.00 33.82           C  
ATOM    681  CD  GLU A 128      -1.096  10.971  -8.232  1.00 49.22           C  
ATOM    682  OE1 GLU A 128      -1.897  10.418  -7.428  1.00 46.38           O  
ATOM    683  OE2 GLU A 128       0.087  10.581  -8.364  1.00 52.83           O  
ATOM    684  H   GLU A 128      -2.499  13.912 -11.898  1.00  0.00           H  
ATOM    685  HA  GLU A 128      -4.765  13.054 -10.211  1.00  0.00           H  
ATOM    686 1HB  GLU A 128      -3.596  11.587  -8.828  1.00  0.00           H  
ATOM    687 2HB  GLU A 128      -2.921  11.180 -10.399  1.00  0.00           H  
ATOM    688 1HG  GLU A 128      -0.881  12.303  -9.924  1.00  0.00           H  
ATOM    689 2HG  GLU A 128      -1.554  13.075  -8.489  1.00  0.00           H  
ATOM    690  N   CYS A 129      -3.978  14.561  -8.275  1.00 35.50           N  
ATOM    691  CA  CYS A 129      -3.700  15.677  -7.383  1.00 34.00           C  
ATOM    692  C   CYS A 129      -3.087  15.123  -6.132  1.00 35.80           C  
ATOM    693  O   CYS A 129      -3.594  14.163  -5.572  1.00 44.43           O  
ATOM    694  CB  CYS A 129      -4.974  16.449  -7.032  1.00 31.53           C  
ATOM    695  SG  CYS A 129      -5.470  17.644  -8.277  1.00 81.20           S  
ATOM    696  H   CYS A 129      -4.624  13.843  -7.978  1.00  0.00           H  
ATOM    697  HA  CYS A 129      -3.017  16.361  -7.887  1.00  0.00           H  
ATOM    698 1HB  CYS A 129      -5.796  15.748  -6.889  1.00  0.00           H  
ATOM    699 2HB  CYS A 129      -4.830  16.981  -6.092  1.00  0.00           H  
ATOM    700  N   ARG A 130      -1.987  15.719  -5.692  1.00 36.78           N  
ATOM    701  CA  ARG A 130      -1.273  15.192  -4.545  1.00 20.78           C  
ATOM    702  C   ARG A 130      -1.133  16.236  -3.461  1.00 26.64           C  
ATOM    703  O   ARG A 130      -1.191  17.436  -3.732  1.00 24.11           O  
ATOM    704  CB  ARG A 130       0.108  14.683  -4.966  1.00 20.78           C  
ATOM    705  CG  ARG A 130       0.068  13.562  -5.993  1.00 25.47           C  
ATOM    706  CD  ARG A 130       1.445  13.018  -6.287  1.00 20.93           C  
ATOM    707  NE  ARG A 130       2.046  12.433  -5.102  1.00 30.82           N  
ATOM    708  CZ  ARG A 130       1.777  11.208  -4.672  1.00 39.92           C  
ATOM    709  NH1 ARG A 130       0.904  10.459  -5.341  1.00 43.77           N  
ATOM    710  NH2 ARG A 130       2.370  10.735  -3.579  1.00 35.92           N  
ATOM    711  H   ARG A 130      -1.635  16.547  -6.152  1.00  0.00           H  
ATOM    712  HA  ARG A 130      -1.843  14.357  -4.137  1.00  0.00           H  
ATOM    713 1HB  ARG A 130       0.686  15.505  -5.386  1.00  0.00           H  
ATOM    714 2HB  ARG A 130       0.645  14.320  -4.090  1.00  0.00           H  
ATOM    715 1HG  ARG A 130      -0.548  12.746  -5.616  1.00  0.00           H  
ATOM    716 2HG  ARG A 130      -0.356  13.938  -6.925  1.00  0.00           H  
ATOM    717 1HD  ARG A 130       1.375  12.248  -7.055  1.00  0.00           H  
ATOM    718 2HD  ARG A 130       2.087  13.824  -6.638  1.00  0.00           H  
ATOM    719  HE  ARG A 130       2.706  12.998  -4.582  1.00  0.00           H  
ATOM    720 1HH1 ARG A 130       0.453  10.826  -6.168  1.00  0.00           H  
ATOM    721 2HH1 ARG A 130       0.691   9.525  -5.023  1.00  0.00           H  
ATOM    722 1HH2 ARG A 130       3.029  11.310  -3.073  1.00  0.00           H  
ATOM    723 2HH2 ARG A 130       2.162   9.802  -3.256  1.00  0.00           H  
ATOM    724  N   THR A 131      -0.957  15.772  -2.226  1.00 24.29           N  
ATOM    725  CA  THR A 131      -0.616  16.661  -1.130  1.00 25.53           C  
ATOM    726  C   THR A 131       0.872  16.560  -0.817  1.00 32.21           C  
ATOM    727  O   THR A 131       1.398  15.481  -0.572  1.00 37.52           O  
ATOM    728  CB  THR A 131      -1.426  16.358   0.127  1.00 33.60           C  
ATOM    729  OG1 THR A 131      -2.784  16.104  -0.240  1.00 45.20           O  
ATOM    730  CG2 THR A 131      -1.381  17.546   1.111  1.00 20.39           C  
ATOM    731  H   THR A 131      -1.062  14.784  -2.044  1.00  0.00           H  
ATOM    732  HA  THR A 131      -0.838  17.685  -1.433  1.00  0.00           H  
ATOM    733  HB  THR A 131      -1.018  15.476   0.619  1.00  0.00           H  
ATOM    734  HG1 THR A 131      -2.877  16.181  -1.193  1.00  0.00           H  
ATOM    735 1HG2 THR A 131      -1.965  17.306   1.999  1.00  0.00           H  
ATOM    736 2HG2 THR A 131      -0.348  17.742   1.398  1.00  0.00           H  
ATOM    737 3HG2 THR A 131      -1.798  18.431   0.631  1.00  0.00           H  
ATOM    738  N   PHE A 132       1.548  17.700  -0.862  1.00 31.64           N  
ATOM    739  CA  PHE A 132       2.935  17.784  -0.449  1.00 28.74           C  
ATOM    740  C   PHE A 132       2.994  18.387   0.943  1.00 35.60           C  
ATOM    741  O   PHE A 132       2.316  19.373   1.230  1.00 42.81           O  
ATOM    742  CB  PHE A 132       3.726  18.666  -1.409  1.00 25.00           C  
ATOM    743  CG  PHE A 132       3.866  18.096  -2.779  1.00 27.66           C  
ATOM    744  CD1 PHE A 132       2.840  18.232  -3.711  1.00 28.01           C  
ATOM    745  CD2 PHE A 132       5.019  17.423  -3.144  1.00 20.42           C  
ATOM    746  CE1 PHE A 132       2.963  17.711  -4.979  1.00 27.67           C  
ATOM    747  CE2 PHE A 132       5.147  16.893  -4.409  1.00 31.09           C  
ATOM    748  CZ  PHE A 132       4.121  17.044  -5.333  1.00 26.89           C  
ATOM    749  H   PHE A 132       1.082  18.533  -1.193  1.00  0.00           H  
ATOM    750  HA  PHE A 132       3.362  16.780  -0.466  1.00  0.00           H  
ATOM    751 1HB  PHE A 132       3.240  19.637  -1.495  1.00  0.00           H  
ATOM    752 2HB  PHE A 132       4.725  18.834  -1.009  1.00  0.00           H  
ATOM    753  HD1 PHE A 132       1.929  18.759  -3.426  1.00  0.00           H  
ATOM    754  HD2 PHE A 132       5.825  17.303  -2.419  1.00  0.00           H  
ATOM    755  HE1 PHE A 132       2.151  17.825  -5.696  1.00  0.00           H  
ATOM    756  HE2 PHE A 132       6.054  16.355  -4.685  1.00  0.00           H  
ATOM    757  HZ  PHE A 132       4.230  16.635  -6.337  1.00  0.00           H  
ATOM    758  N   PHE A 133       3.812  17.802   1.804  1.00 27.37           N  
ATOM    759  CA  PHE A 133       3.930  18.283   3.158  1.00 26.15           C  
ATOM    760  C   PHE A 133       5.374  18.283   3.582  1.00 26.00           C  
ATOM    761  O   PHE A 133       6.195  17.628   2.967  1.00 30.79           O  
ATOM    762  CB  PHE A 133       3.103  17.420   4.101  1.00 30.85           C  
ATOM    763  CG  PHE A 133       3.135  15.962   3.772  1.00 30.99           C  
ATOM    764  CD1 PHE A 133       2.254  15.427   2.836  1.00 28.65           C  
ATOM    765  CD2 PHE A 133       4.032  15.116   4.415  1.00 28.03           C  
ATOM    766  CE1 PHE A 133       2.285  14.076   2.531  1.00 31.13           C  
ATOM    767  CE2 PHE A 133       4.062  13.761   4.127  1.00 24.30           C  
ATOM    768  CZ  PHE A 133       3.195  13.240   3.185  1.00 30.71           C  
ATOM    769  H   PHE A 133       4.363  17.007   1.514  1.00  0.00           H  
ATOM    770  HA  PHE A 133       3.550  19.305   3.196  1.00  0.00           H  
ATOM    771 1HB  PHE A 133       3.466  17.545   5.120  1.00  0.00           H  
ATOM    772 2HB  PHE A 133       2.065  17.750   4.081  1.00  0.00           H  
ATOM    773  HD1 PHE A 133       1.537  16.084   2.342  1.00  0.00           H  
ATOM    774  HD2 PHE A 133       4.714  15.530   5.158  1.00  0.00           H  
ATOM    775  HE1 PHE A 133       1.602  13.670   1.785  1.00  0.00           H  
ATOM    776  HE2 PHE A 133       4.765  13.106   4.641  1.00  0.00           H  
ATOM    777  HZ  PHE A 133       3.222  12.176   2.954  1.00  0.00           H  
ATOM    778  N   LEU A 134       5.691  19.047   4.615  1.00 30.37           N  
ATOM    779  CA  LEU A 134       7.025  19.010   5.188  1.00 27.27           C  
ATOM    780  C   LEU A 134       6.955  18.192   6.459  1.00 30.89           C  
ATOM    781  O   LEU A 134       6.414  18.646   7.468  1.00 29.34           O  
ATOM    782  CB  LEU A 134       7.543  20.419   5.484  1.00 23.25           C  
ATOM    783  CG  LEU A 134       7.969  21.323   4.317  1.00 25.32           C  
ATOM    784  CD1 LEU A 134       8.692  22.551   4.831  1.00 27.48           C  
ATOM    785  CD2 LEU A 134       8.857  20.590   3.330  1.00 25.58           C  
ATOM    786  H   LEU A 134       5.001  19.666   5.015  1.00  0.00           H  
ATOM    787  HA  LEU A 134       7.697  18.543   4.469  1.00  0.00           H  
ATOM    788 1HB  LEU A 134       6.769  20.969   6.017  1.00  0.00           H  
ATOM    789 2HB  LEU A 134       8.416  20.340   6.132  1.00  0.00           H  
ATOM    790  HG  LEU A 134       7.084  21.672   3.785  1.00  0.00           H  
ATOM    791 1HD1 LEU A 134       8.986  23.179   3.990  1.00  0.00           H  
ATOM    792 2HD1 LEU A 134       8.030  23.114   5.489  1.00  0.00           H  
ATOM    793 3HD1 LEU A 134       9.580  22.245   5.383  1.00  0.00           H  
ATOM    794 1HD2 LEU A 134       9.136  21.265   2.520  1.00  0.00           H  
ATOM    795 2HD2 LEU A 134       9.757  20.243   3.839  1.00  0.00           H  
ATOM    796 3HD2 LEU A 134       8.319  19.735   2.922  1.00  0.00           H  
ATOM    797  N   THR A 135       7.472  16.970   6.405  1.00 20.05           N  
ATOM    798  CA  THR A 135       7.518  16.132   7.597  1.00 22.11           C  
ATOM    799  C   THR A 135       8.530  16.685   8.583  1.00 23.79           C  
ATOM    800  O   THR A 135       9.458  17.392   8.210  1.00 26.89           O  
ATOM    801  CB  THR A 135       7.958  14.691   7.292  1.00 25.19           C  
ATOM    802  OG1 THR A 135       9.352  14.687   6.951  1.00 31.38           O  
ATOM    803  CG2 THR A 135       7.132  14.077   6.184  1.00 20.23           C  
ATOM    804  H   THR A 135       7.840  16.610   5.536  1.00  0.00           H  
ATOM    805  HA  THR A 135       6.517  16.086   8.026  1.00  0.00           H  
ATOM    806  HB  THR A 135       7.846  14.080   8.188  1.00  0.00           H  
ATOM    807  HG1 THR A 135       9.694  15.583   6.991  1.00  0.00           H  
ATOM    808 1HG2 THR A 135       7.472  13.058   5.998  1.00  0.00           H  
ATOM    809 2HG2 THR A 135       6.082  14.061   6.478  1.00  0.00           H  
ATOM    810 3HG2 THR A 135       7.245  14.668   5.276  1.00  0.00           H  
ATOM    811  N   GLN A 136       8.354  16.344   9.846  1.00 26.78           N  
ATOM    812  CA  GLN A 136       9.351  16.655  10.848  1.00 25.62           C  
ATOM    813  C   GLN A 136      10.181  15.418  11.086  1.00 24.29           C  
ATOM    814  O   GLN A 136      10.997  15.381  11.998  1.00 21.39           O  
ATOM    815  CB  GLN A 136       8.674  17.070  12.139  1.00 30.13           C  
ATOM    816  CG  GLN A 136       7.973  18.395  12.026  1.00 38.72           C  
ATOM    817  CD  GLN A 136       8.926  19.558  12.148  1.00 38.72           C  
ATOM    818  OE1 GLN A 136      10.145  19.395  12.054  1.00 37.81           O  
ATOM    819  NE2 GLN A 136       8.374  20.746  12.386  1.00 37.54           N  
ATOM    820  H   GLN A 136       7.513  15.857  10.123  1.00  0.00           H  
ATOM    821  HA  GLN A 136       9.959  17.483  10.486  1.00  0.00           H  
ATOM    822 1HB  GLN A 136       7.946  16.312  12.428  1.00  0.00           H  
ATOM    823 2HB  GLN A 136       9.415  17.133  12.935  1.00  0.00           H  
ATOM    824 1HG  GLN A 136       7.483  18.453  11.055  1.00  0.00           H  
ATOM    825 2HG  GLN A 136       7.234  18.472  12.824  1.00  0.00           H  
ATOM    826 1HE2 GLN A 136       8.953  21.557  12.477  1.00  0.00           H  
ATOM    827 2HE2 GLN A 136       7.382  20.828  12.474  1.00  0.00           H  
ATOM    828  N   GLY A 137       9.939  14.394  10.270  1.00 25.56           N  
ATOM    829  CA  GLY A 137      10.637  13.134  10.401  1.00 26.69           C  
ATOM    830  C   GLY A 137      10.236  12.413  11.666  1.00 28.50           C  
ATOM    831  O   GLY A 137      11.050  11.726  12.280  1.00 31.80           O  
ATOM    832  H   GLY A 137       9.249  14.501   9.540  1.00  0.00           H  
ATOM    833 1HA  GLY A 137      10.421  12.506   9.537  1.00  0.00           H  
ATOM    834 2HA  GLY A 137      11.712  13.312  10.407  1.00  0.00           H  
ATOM    835  N   ALA A 138       8.977  12.574  12.057  1.00 20.01           N  
ATOM    836  CA  ALA A 138       8.447  11.889  13.236  1.00 34.93           C  
ATOM    837  C   ALA A 138       6.970  11.504  13.078  1.00 36.73           C  
ATOM    838  O   ALA A 138       6.284  11.959  12.154  1.00 42.29           O  
ATOM    839  CB  ALA A 138       8.656  12.733  14.485  1.00 19.84           C  
ATOM    840  H   ALA A 138       8.371  13.185  11.529  1.00  0.00           H  
ATOM    841  HA  ALA A 138       8.987  10.949  13.352  1.00  0.00           H  
ATOM    842 1HB  ALA A 138       8.255  12.206  15.351  1.00  0.00           H  
ATOM    843 2HB  ALA A 138       9.722  12.911  14.630  1.00  0.00           H  
ATOM    844 3HB  ALA A 138       8.142  13.686  14.371  1.00  0.00           H  
ATOM    845  N   LEU A 139       6.483  10.657  13.977  1.00 32.30           N  
ATOM    846  CA  LEU A 139       5.074  10.287  13.967  1.00 30.81           C  
ATOM    847  C   LEU A 139       4.272  11.036  15.035  1.00 36.99           C  
ATOM    848  O   LEU A 139       4.833  11.580  15.983  1.00 47.83           O  
ATOM    849  CB  LEU A 139       4.914   8.770  14.117  1.00 22.56           C  
ATOM    850  CG  LEU A 139       5.490   7.951  12.953  1.00 22.27           C  
ATOM    851  CD1 LEU A 139       4.935   6.541  12.931  1.00 22.32           C  
ATOM    852  CD2 LEU A 139       5.209   8.633  11.643  1.00 21.45           C  
ATOM    853  H   LEU A 139       7.091  10.260  14.680  1.00  0.00           H  
ATOM    854  HA  LEU A 139       4.644  10.589  13.013  1.00  0.00           H  
ATOM    855 1HB  LEU A 139       5.410   8.458  15.034  1.00  0.00           H  
ATOM    856 2HB  LEU A 139       3.852   8.540  14.206  1.00  0.00           H  
ATOM    857  HG  LEU A 139       6.568   7.850  13.078  1.00  0.00           H  
ATOM    858 1HD1 LEU A 139       5.367   5.993  12.093  1.00  0.00           H  
ATOM    859 2HD1 LEU A 139       5.188   6.035  13.863  1.00  0.00           H  
ATOM    860 3HD1 LEU A 139       3.852   6.578  12.820  1.00  0.00           H  
ATOM    861 1HD2 LEU A 139       5.625   8.040  10.828  1.00  0.00           H  
ATOM    862 2HD2 LEU A 139       4.132   8.733  11.508  1.00  0.00           H  
ATOM    863 3HD2 LEU A 139       5.668   9.622  11.643  1.00  0.00           H  
ATOM    864  N   LEU A 140       2.955  11.077  14.875  1.00 33.72           N  
ATOM    865  CA  LEU A 140       2.105  11.687  15.885  1.00 32.82           C  
ATOM    866  C   LEU A 140       1.979  10.765  17.087  1.00 30.15           C  
ATOM    867  O   LEU A 140       1.834   9.554  16.939  1.00 31.88           O  
ATOM    868  CB  LEU A 140       0.728  12.021  15.313  1.00 33.59           C  
ATOM    869  CG  LEU A 140       0.628  13.397  14.653  1.00 28.10           C  
ATOM    870  CD1 LEU A 140      -0.672  13.527  13.914  1.00 30.83           C  
ATOM    871  CD2 LEU A 140       0.736  14.469  15.704  1.00 26.52           C  
ATOM    872  H   LEU A 140       2.531  10.683  14.048  1.00  0.00           H  
ATOM    873  HA  LEU A 140       2.573  12.612  16.218  1.00  0.00           H  
ATOM    874 1HB  LEU A 140       0.468  11.268  14.571  1.00  0.00           H  
ATOM    875 2HB  LEU A 140      -0.004  11.976  16.119  1.00  0.00           H  
ATOM    876  HG  LEU A 140       1.437  13.514  13.931  1.00  0.00           H  
ATOM    877 1HD1 LEU A 140      -0.729  14.512  13.449  1.00  0.00           H  
ATOM    878 2HD1 LEU A 140      -0.731  12.759  13.143  1.00  0.00           H  
ATOM    879 3HD1 LEU A 140      -1.500  13.407  14.611  1.00  0.00           H  
ATOM    880 1HD2 LEU A 140       0.665  15.450  15.233  1.00  0.00           H  
ATOM    881 2HD2 LEU A 140      -0.073  14.354  16.426  1.00  0.00           H  
ATOM    882 3HD2 LEU A 140       1.694  14.381  16.217  1.00  0.00           H  
ATOM    883  N   ASN A 141       2.060  11.356  18.270  1.00 21.90           N  
ATOM    884  CA  ASN A 141       1.947  10.641  19.537  1.00 25.00           C  
ATOM    885  C   ASN A 141       3.152   9.771  19.848  1.00 20.34           C  
ATOM    886  O   ASN A 141       3.022   8.654  20.324  1.00 20.42           O  
ATOM    887  CB  ASN A 141       0.644   9.842  19.612  1.00 31.35           C  
ATOM    888  CG  ASN A 141      -0.152  10.158  20.855  1.00 37.93           C  
ATOM    889  OD1 ASN A 141       0.216  11.040  21.627  1.00 42.87           O  
ATOM    890  ND2 ASN A 141      -1.256   9.452  21.049  1.00 36.31           N  
ATOM    891  H   ASN A 141       2.208  12.355  18.280  1.00  0.00           H  
ATOM    892  HA  ASN A 141       1.947  11.371  20.348  1.00  0.00           H  
ATOM    893 1HB  ASN A 141       0.032  10.060  18.735  1.00  0.00           H  
ATOM    894 2HB  ASN A 141       0.869   8.776  19.598  1.00  0.00           H  
ATOM    895 1HD2 ASN A 141      -1.822   9.620  21.857  1.00  0.00           H  
ATOM    896 2HD2 ASN A 141      -1.524   8.751  20.388  1.00  0.00           H  
ATOM    897  N   ASP A 142       4.334  10.306  19.585  1.00 28.14           N  
ATOM    898  CA  ASP A 142       5.576   9.587  19.827  1.00 32.79           C  
ATOM    899  C   ASP A 142       6.625  10.571  20.342  1.00 23.75           C  
ATOM    900  O   ASP A 142       6.534  11.765  20.080  1.00 23.59           O  
ATOM    901  CB  ASP A 142       6.043   8.903  18.532  1.00 35.78           C  
ATOM    902  CG  ASP A 142       7.414   8.264  18.667  1.00 42.42           C  
ATOM    903  OD1 ASP A 142       7.527   7.236  19.367  1.00 42.76           O  
ATOM    904  OD2 ASP A 142       8.380   8.795  18.076  1.00 44.94           O  
ATOM    905  H   ASP A 142       4.373  11.242  19.207  1.00  0.00           H  
ATOM    906  HA  ASP A 142       5.392   8.825  20.584  1.00  0.00           H  
ATOM    907 1HB  ASP A 142       5.324   8.134  18.247  1.00  0.00           H  
ATOM    908 2HB  ASP A 142       6.075   9.635  17.725  1.00  0.00           H  
ATOM    909  N   LYS A 143       7.620  10.076  21.064  1.00 20.52           N  
ATOM    910  CA  LYS A 143       8.612  10.952  21.673  1.00 30.27           C  
ATOM    911  C   LYS A 143       9.323  11.903  20.698  1.00 31.03           C  
ATOM    912  O   LYS A 143       9.807  12.957  21.096  1.00 33.54           O  
ATOM    913  CB  LYS A 143       9.634  10.147  22.491  1.00 37.70           C  
ATOM    914  CG  LYS A 143      10.359   9.067  21.711  1.00 46.45           C  
ATOM    915  CD  LYS A 143      11.113   8.102  22.630  1.00 46.63           C  
ATOM    916  CE  LYS A 143      12.570   8.498  22.835  1.00 44.37           C  
ATOM    917  NZ  LYS A 143      13.327   7.426  23.563  1.00 42.90           N  
ATOM    918  H   LYS A 143       7.696   9.078  21.199  1.00  0.00           H  
ATOM    919  HA  LYS A 143       8.100  11.640  22.346  1.00  0.00           H  
ATOM    920 1HB  LYS A 143      10.386  10.822  22.900  1.00  0.00           H  
ATOM    921 2HB  LYS A 143       9.132   9.668  23.331  1.00  0.00           H  
ATOM    922 1HG  LYS A 143       9.639   8.496  21.124  1.00  0.00           H  
ATOM    923 2HG  LYS A 143      11.073   9.528  21.030  1.00  0.00           H  
ATOM    924 1HD  LYS A 143      10.626   8.072  23.605  1.00  0.00           H  
ATOM    925 2HD  LYS A 143      11.091   7.100  22.201  1.00  0.00           H  
ATOM    926 1HE  LYS A 143      13.038   8.674  21.868  1.00  0.00           H  
ATOM    927 2HE  LYS A 143      12.617   9.423  23.410  1.00  0.00           H  
ATOM    928 1HZ  LYS A 143      14.287   7.716  23.685  1.00  0.00           H  
ATOM    929 2HZ  LYS A 143      12.905   7.270  24.467  1.00  0.00           H  
ATOM    930 3HZ  LYS A 143      13.299   6.571  23.027  1.00  0.00           H  
ATOM    931  N   HIS A 144       9.376  11.560  19.423  1.00 19.56           N  
ATOM    932  CA  HIS A 144      10.170  12.384  18.518  1.00 31.76           C  
ATOM    933  C   HIS A 144       9.416  13.599  17.989  1.00 32.34           C  
ATOM    934  O   HIS A 144      10.006  14.472  17.348  1.00 30.12           O  
ATOM    935  CB  HIS A 144      10.759  11.557  17.376  1.00 25.52           C  
ATOM    936  CG  HIS A 144      11.665  10.462  17.844  1.00 25.70           C  
ATOM    937  ND1 HIS A 144      11.239   9.164  18.014  1.00 25.67           N  
ATOM    938  CD2 HIS A 144      12.974  10.480  18.181  1.00 26.33           C  
ATOM    939  CE1 HIS A 144      12.248   8.425  18.432  1.00 24.39           C  
ATOM    940  NE2 HIS A 144      13.313   9.201  18.544  1.00 27.39           N  
ATOM    941  H   HIS A 144       8.890  10.754  19.056  1.00  0.00           H  
ATOM    942  HA  HIS A 144      11.000  12.829  19.066  1.00  0.00           H  
ATOM    943 1HB  HIS A 144       9.950  11.111  16.796  1.00  0.00           H  
ATOM    944 2HB  HIS A 144      11.321  12.208  16.708  1.00  0.00           H  
ATOM    945  HD2 HIS A 144      13.636  11.346  18.169  1.00  0.00           H  
ATOM    946  HE1 HIS A 144      12.210   7.357  18.648  1.00  0.00           H  
ATOM    947  HE2 HIS A 144      14.231   8.906  18.847  1.00  0.00           H  
ATOM    948  N   SER A 145       8.117  13.658  18.270  1.00 35.72           N  
ATOM    949  CA  SER A 145       7.339  14.846  17.944  1.00 37.12           C  
ATOM    950  C   SER A 145       7.678  15.996  18.897  1.00 31.76           C  
ATOM    951  O   SER A 145       7.341  17.145  18.611  1.00 21.41           O  
ATOM    952  CB  SER A 145       5.833  14.556  17.948  1.00 42.54           C  
ATOM    953  OG  SER A 145       5.358  14.224  19.240  1.00 40.44           O  
ATOM    954  H   SER A 145       7.657  12.876  18.714  1.00  0.00           H  
ATOM    955  HA  SER A 145       7.618  15.178  16.943  1.00  0.00           H  
ATOM    956 1HB  SER A 145       5.293  15.429  17.584  1.00  0.00           H  
ATOM    957 2HB  SER A 145       5.620  13.732  17.268  1.00  0.00           H  
ATOM    958  HG  SER A 145       6.121  14.263  19.821  1.00  0.00           H  
ATOM    959  N   ASN A 146       8.348  15.668  20.008  1.00 19.30           N  
ATOM    960  CA  ASN A 146       8.898  16.655  20.943  1.00 22.99           C  
ATOM    961  C   ASN A 146       9.715  17.746  20.235  1.00 31.02           C  
ATOM    962  O   ASN A 146      10.671  17.458  19.527  1.00 39.55           O  
ATOM    963  CB  ASN A 146       9.765  15.946  21.993  1.00 28.58           C  
ATOM    964  CG  ASN A 146       9.938  16.752  23.280  1.00 32.61           C  
ATOM    965  OD1 ASN A 146       9.369  17.835  23.426  1.00 30.88           O  
ATOM    966  ND2 ASN A 146      10.733  16.212  24.221  1.00 42.90           N  
ATOM    967  H   ASN A 146       8.475  14.685  20.201  1.00  0.00           H  
ATOM    968  HA  ASN A 146       8.069  17.156  21.445  1.00  0.00           H  
ATOM    969 1HB  ASN A 146       9.317  14.984  22.246  1.00  0.00           H  
ATOM    970 2HB  ASN A 146      10.752  15.747  21.576  1.00  0.00           H  
ATOM    971 1HD2 ASN A 146      10.884  16.693  25.085  1.00  0.00           H  
ATOM    972 2HD2 ASN A 146      11.172  15.329  24.057  1.00  0.00           H  
ATOM    973  N   GLY A 147       9.324  19.003  20.409  1.00 35.25           N  
ATOM    974  CA  GLY A 147      10.067  20.104  19.823  1.00 34.78           C  
ATOM    975  C   GLY A 147       9.667  20.517  18.413  1.00 38.25           C  
ATOM    976  O   GLY A 147      10.279  21.424  17.846  1.00 42.43           O  
ATOM    977  H   GLY A 147       8.498  19.202  20.956  1.00  0.00           H  
ATOM    978 1HA  GLY A 147       9.965  20.988  20.453  1.00  0.00           H  
ATOM    979 2HA  GLY A 147      11.126  19.853  19.792  1.00  0.00           H  
ATOM    980  N   THR A 148       8.628  19.888  17.857  1.00 31.02           N  
ATOM    981  CA  THR A 148       8.266  20.093  16.443  1.00 26.32           C  
ATOM    982  C   THR A 148       7.714  21.486  16.080  1.00 36.35           C  
ATOM    983  O   THR A 148       7.247  21.701  14.957  1.00 38.78           O  
ATOM    984  CB  THR A 148       7.335  18.970  15.897  1.00 24.77           C  
ATOM    985  OG1 THR A 148       6.364  18.619  16.888  1.00 32.67           O  
ATOM    986  CG2 THR A 148       8.137  17.709  15.545  1.00 19.52           C  
ATOM    987  H   THR A 148       8.076  19.256  18.420  1.00  0.00           H  
ATOM    988  HA  THR A 148       9.179  20.084  15.847  1.00  0.00           H  
ATOM    989  HB  THR A 148       6.825  19.323  15.002  1.00  0.00           H  
ATOM    990  HG1 THR A 148       6.500  19.155  17.673  1.00  0.00           H  
ATOM    991 1HG2 THR A 148       7.462  16.942  15.167  1.00  0.00           H  
ATOM    992 2HG2 THR A 148       8.878  17.950  14.783  1.00  0.00           H  
ATOM    993 3HG2 THR A 148       8.642  17.339  16.437  1.00  0.00           H  
ATOM    994  N   ILE A 149       7.782  22.422  17.027  1.00 39.17           N  
ATOM    995  CA  ILE A 149       7.533  23.838  16.762  1.00 37.28           C  
ATOM    996  C   ILE A 149       8.678  24.367  15.900  1.00 42.51           C  
ATOM    997  O   ILE A 149       8.505  25.309  15.112  1.00 47.83           O  
ATOM    998  CB  ILE A 149       7.424  24.671  18.086  1.00 30.24           C  
ATOM    999  CG1 ILE A 149       6.871  26.071  17.827  1.00 20.22           C  
ATOM   1000  CG2 ILE A 149       8.762  24.769  18.811  1.00 19.15           C  
ATOM   1001  CD1 ILE A 149       5.448  26.064  17.363  1.00 23.95           C  
ATOM   1002  H   ILE A 149       8.018  22.132  17.965  1.00  0.00           H  
ATOM   1003  HA  ILE A 149       6.586  23.928  16.230  1.00  0.00           H  
ATOM   1004  HB  ILE A 149       6.708  24.197  18.757  1.00  0.00           H  
ATOM   1005 1HG1 ILE A 149       6.938  26.663  18.739  1.00  0.00           H  
ATOM   1006 2HG1 ILE A 149       7.480  26.568  17.071  1.00  0.00           H  
ATOM   1007 1HG2 ILE A 149       8.640  25.356  19.721  1.00  0.00           H  
ATOM   1008 2HG2 ILE A 149       9.111  23.770  19.067  1.00  0.00           H  
ATOM   1009 3HG2 ILE A 149       9.492  25.254  18.162  1.00  0.00           H  
ATOM   1010 1HD1 ILE A 149       5.114  27.089  17.197  1.00  0.00           H  
ATOM   1011 2HD1 ILE A 149       5.370  25.502  16.433  1.00  0.00           H  
ATOM   1012 3HD1 ILE A 149       4.820  25.599  18.122  1.00  0.00           H  
ATOM   1013  N   LYS A 150       9.842  23.727  16.051  1.00 33.48           N  
ATOM   1014  CA  LYS A 150      11.066  24.086  15.336  1.00 33.10           C  
ATOM   1015  C   LYS A 150      10.850  24.124  13.826  1.00 29.72           C  
ATOM   1016  O   LYS A 150      10.462  23.133  13.224  1.00 38.42           O  
ATOM   1017  CB  LYS A 150      12.175  23.086  15.686  1.00 42.85           C  
ATOM   1018  CG  LYS A 150      13.593  23.507  15.309  1.00 54.82           C  
ATOM   1019  CD  LYS A 150      14.635  22.697  16.097  1.00 58.94           C  
ATOM   1020  CE  LYS A 150      16.061  22.968  15.616  1.00 61.43           C  
ATOM   1021  NZ  LYS A 150      16.457  24.413  15.681  1.00 58.70           N  
ATOM   1022  H   LYS A 150       9.860  22.953  16.700  1.00  0.00           H  
ATOM   1023  HA  LYS A 150      11.372  25.084  15.653  1.00  0.00           H  
ATOM   1024 1HB  LYS A 150      12.171  22.899  16.761  1.00  0.00           H  
ATOM   1025 2HB  LYS A 150      11.979  22.136  15.188  1.00  0.00           H  
ATOM   1026 1HG  LYS A 150      13.748  23.348  14.241  1.00  0.00           H  
ATOM   1027 2HG  LYS A 150      13.727  24.567  15.524  1.00  0.00           H  
ATOM   1028 1HD  LYS A 150      14.571  22.953  17.155  1.00  0.00           H  
ATOM   1029 2HD  LYS A 150      14.429  21.633  15.985  1.00  0.00           H  
ATOM   1030 1HE  LYS A 150      16.764  22.401  16.224  1.00  0.00           H  
ATOM   1031 2HE  LYS A 150      16.164  22.641  14.581  1.00  0.00           H  
ATOM   1032 1HZ  LYS A 150      17.406  24.517  15.349  1.00  0.00           H  
ATOM   1033 2HZ  LYS A 150      15.836  24.959  15.101  1.00  0.00           H  
ATOM   1034 3HZ  LYS A 150      16.397  24.736  16.635  1.00  0.00           H  
ATOM   1035  N   ASP A 151      11.102  25.269  13.213  1.00 25.85           N  
ATOM   1036  CA  ASP A 151      10.899  25.394  11.779  1.00 27.71           C  
ATOM   1037  C   ASP A 151      11.839  24.530  10.964  1.00 31.20           C  
ATOM   1038  O   ASP A 151      11.412  23.907   9.991  1.00 31.21           O  
ATOM   1039  CB  ASP A 151      11.014  26.848  11.333  1.00 30.90           C  
ATOM   1040  CG  ASP A 151       9.830  27.676  11.766  1.00 42.50           C  
ATOM   1041  OD1 ASP A 151       8.690  27.174  11.670  1.00 38.66           O  
ATOM   1042  OD2 ASP A 151      10.041  28.825  12.211  1.00 57.86           O  
ATOM   1043  H   ASP A 151      11.438  26.067  13.734  1.00  0.00           H  
ATOM   1044  HA  ASP A 151       9.896  25.040  11.540  1.00  0.00           H  
ATOM   1045 1HB  ASP A 151      11.922  27.285  11.747  1.00  0.00           H  
ATOM   1046 2HB  ASP A 151      11.096  26.889  10.246  1.00  0.00           H  
ATOM   1047  N   ARG A 152      13.112  24.491  11.356  1.00 32.37           N  
ATOM   1048  CA  ARG A 152      14.136  23.830  10.545  1.00 30.71           C  
ATOM   1049  C   ARG A 152      14.997  22.799  11.272  1.00 27.80           C  
ATOM   1050  O   ARG A 152      15.347  22.978  12.433  1.00 35.93           O  
ATOM   1051  CB  ARG A 152      15.033  24.886   9.907  1.00 28.62           C  
ATOM   1052  CG  ARG A 152      14.257  25.939   9.169  1.00 26.24           C  
ATOM   1053  CD  ARG A 152      15.168  27.043   8.704  1.00 34.15           C  
ATOM   1054  NE  ARG A 152      15.829  27.753   9.795  1.00 28.57           N  
ATOM   1055  CZ  ARG A 152      15.280  28.739  10.491  1.00 25.03           C  
ATOM   1056  NH1 ARG A 152      14.039  29.139  10.242  1.00 19.51           N  
ATOM   1057  NH2 ARG A 152      15.983  29.326  11.443  1.00 19.52           N  
ATOM   1058  H   ARG A 152      13.380  24.925  12.228  1.00  0.00           H  
ATOM   1059  HA  ARG A 152      13.639  23.259   9.760  1.00  0.00           H  
ATOM   1060 1HB  ARG A 152      15.631  25.369  10.678  1.00  0.00           H  
ATOM   1061 2HB  ARG A 152      15.722  24.406   9.211  1.00  0.00           H  
ATOM   1062 1HG  ARG A 152      13.773  25.492   8.300  1.00  0.00           H  
ATOM   1063 2HG  ARG A 152      13.499  26.362   9.829  1.00  0.00           H  
ATOM   1064 1HD  ARG A 152      15.948  26.627   8.068  1.00  0.00           H  
ATOM   1065 2HD  ARG A 152      14.593  27.776   8.140  1.00  0.00           H  
ATOM   1066  HE  ARG A 152      16.770  27.473  10.037  1.00  0.00           H  
ATOM   1067 1HH1 ARG A 152      13.501  28.691   9.514  1.00  0.00           H  
ATOM   1068 2HH1 ARG A 152      13.634  29.892  10.779  1.00  0.00           H  
ATOM   1069 1HH2 ARG A 152      16.928  29.022  11.633  1.00  0.00           H  
ATOM   1070 2HH2 ARG A 152      15.577  30.078  11.979  1.00  0.00           H  
ATOM   1071  N   SER A 153      15.338  21.722  10.573  1.00 31.23           N  
ATOM   1072  CA  SER A 153      16.241  20.700  11.099  1.00 37.99           C  
ATOM   1073  C   SER A 153      16.668  19.769   9.962  1.00 44.45           C  
ATOM   1074  O   SER A 153      16.047  19.775   8.896  1.00 44.99           O  
ATOM   1075  CB  SER A 153      15.546  19.887  12.184  1.00 19.82           C  
ATOM   1076  OG  SER A 153      14.775  18.862  11.585  1.00 41.38           O  
ATOM   1077  H   SER A 153      14.957  21.610   9.644  1.00  0.00           H  
ATOM   1078  HA  SER A 153      17.108  21.197  11.535  1.00  0.00           H  
ATOM   1079 1HB  SER A 153      16.293  19.460  12.852  1.00  0.00           H  
ATOM   1080 2HB  SER A 153      14.911  20.542  12.778  1.00  0.00           H  
ATOM   1081  HG  SER A 153      14.900  18.956  10.637  1.00  0.00           H  
ATOM   1082  N   PRO A 154      17.722  18.954  10.180  1.00 45.02           N  
ATOM   1083  CA  PRO A 154      18.144  17.990   9.149  1.00 39.69           C  
ATOM   1084  C   PRO A 154      17.179  16.809   8.944  1.00 37.25           C  
ATOM   1085  O   PRO A 154      17.430  15.984   8.063  1.00 41.45           O  
ATOM   1086  CB  PRO A 154      19.484  17.463   9.687  1.00 32.77           C  
ATOM   1087  CG  PRO A 154      19.915  18.444  10.701  1.00 35.08           C  
ATOM   1088  CD  PRO A 154      18.670  18.990  11.304  1.00 36.37           C  
ATOM   1089  HA  PRO A 154      18.285  18.519   8.195  1.00  0.00           H  
ATOM   1090 1HB  PRO A 154      19.349  16.458  10.112  1.00  0.00           H  
ATOM   1091 2HB  PRO A 154      20.208  17.370   8.865  1.00  0.00           H  
ATOM   1092 1HG  PRO A 154      20.553  17.957  11.453  1.00  0.00           H  
ATOM   1093 2HG  PRO A 154      20.521  19.233  10.232  1.00  0.00           H  
ATOM   1094 1HD  PRO A 154      18.349  18.341  12.132  1.00  0.00           H  
ATOM   1095 2HD  PRO A 154      18.855  20.014  11.662  1.00  0.00           H  
ATOM   1096  N   TYR A 155      16.109  16.713   9.730  1.00 30.54           N  
ATOM   1097  CA  TYR A 155      15.217  15.563   9.614  1.00 29.91           C  
ATOM   1098  C   TYR A 155      13.987  15.880   8.787  1.00 29.76           C  
ATOM   1099  O   TYR A 155      13.242  14.975   8.403  1.00 36.36           O  
ATOM   1100  CB  TYR A 155      14.830  15.005  10.994  1.00 27.03           C  
ATOM   1101  CG  TYR A 155      15.979  15.049  11.965  1.00 34.35           C  
ATOM   1102  CD1 TYR A 155      17.083  14.222  11.804  1.00 34.23           C  
ATOM   1103  CD2 TYR A 155      15.978  15.936  13.028  1.00 38.87           C  
ATOM   1104  CE1 TYR A 155      18.146  14.276  12.673  1.00 30.39           C  
ATOM   1105  CE2 TYR A 155      17.033  15.989  13.907  1.00 39.41           C  
ATOM   1106  CZ  TYR A 155      18.115  15.160  13.719  1.00 20.14           C  
ATOM   1107  OH  TYR A 155      19.172  15.226  14.589  1.00 21.67           O  
ATOM   1108  H   TYR A 155      15.903  17.429  10.412  1.00  0.00           H  
ATOM   1109  HA  TYR A 155      15.735  14.777   9.064  1.00  0.00           H  
ATOM   1110 1HB  TYR A 155      13.998  15.581  11.400  1.00  0.00           H  
ATOM   1111 2HB  TYR A 155      14.493  13.974  10.888  1.00  0.00           H  
ATOM   1112  HD1 TYR A 155      17.117  13.514  10.975  1.00  0.00           H  
ATOM   1113  HD2 TYR A 155      15.131  16.606  13.177  1.00  0.00           H  
ATOM   1114  HE1 TYR A 155      19.002  13.618  12.528  1.00  0.00           H  
ATOM   1115  HE2 TYR A 155      17.008  16.683  14.747  1.00  0.00           H  
ATOM   1116  HH  TYR A 155      18.993  15.893  15.257  1.00  0.00           H  
ATOM   1117  N   ARG A 156      13.780  17.161   8.500  1.00 20.82           N  
ATOM   1118  CA  ARG A 156      12.620  17.559   7.710  1.00 21.99           C  
ATOM   1119  C   ARG A 156      12.756  17.141   6.249  1.00 25.78           C  
ATOM   1120  O   ARG A 156      13.687  17.558   5.562  1.00 20.17           O  
ATOM   1121  CB  ARG A 156      12.350  19.060   7.829  1.00 19.95           C  
ATOM   1122  CG  ARG A 156      12.020  19.503   9.241  1.00 26.03           C  
ATOM   1123  CD  ARG A 156      11.057  20.693   9.282  1.00 30.38           C  
ATOM   1124  NE  ARG A 156       9.684  20.331   8.931  1.00 33.61           N  
ATOM   1125  CZ  ARG A 156       8.634  21.142   9.041  1.00 36.26           C  
ATOM   1126  NH1 ARG A 156       8.772  22.377   9.501  1.00 36.34           N  
ATOM   1127  NH2 ARG A 156       7.431  20.716   8.692  1.00 44.22           N  
ATOM   1128  H   ARG A 156      14.421  17.870   8.825  1.00  0.00           H  
ATOM   1129  HA  ARG A 156      11.746  17.025   8.084  1.00  0.00           H  
ATOM   1130 1HB  ARG A 156      13.224  19.615   7.492  1.00  0.00           H  
ATOM   1131 2HB  ARG A 156      11.518  19.333   7.180  1.00  0.00           H  
ATOM   1132 1HG  ARG A 156      11.552  18.679   9.781  1.00  0.00           H  
ATOM   1133 2HG  ARG A 156      12.936  19.799   9.753  1.00  0.00           H  
ATOM   1134 1HD  ARG A 156      11.041  21.113  10.287  1.00  0.00           H  
ATOM   1135 2HD  ARG A 156      11.389  21.453   8.576  1.00  0.00           H  
ATOM   1136  HE  ARG A 156       9.519  19.398   8.578  1.00  0.00           H  
ATOM   1137 1HH1 ARG A 156       9.685  22.714   9.774  1.00  0.00           H  
ATOM   1138 2HH1 ARG A 156       7.967  22.980   9.579  1.00  0.00           H  
ATOM   1139 1HH2 ARG A 156       7.309  19.776   8.342  1.00  0.00           H  
ATOM   1140 2HH2 ARG A 156       6.634  21.330   8.775  1.00  0.00           H  
ATOM   1141  N   THR A 157      11.831  16.301   5.785  1.00 18.42           N  
ATOM   1142  CA  THR A 157      11.800  15.913   4.375  1.00 20.98           C  
ATOM   1143  C   THR A 157      10.484  16.300   3.682  1.00 28.40           C  
ATOM   1144  O   THR A 157       9.424  16.327   4.296  1.00 24.58           O  
ATOM   1145  CB  THR A 157      12.052  14.397   4.190  1.00 23.56           C  
ATOM   1146  OG1 THR A 157      10.908  13.652   4.625  1.00 23.91           O  
ATOM   1147  CG2 THR A 157      13.289  13.945   4.974  1.00 16.65           C  
ATOM   1148  H   THR A 157      11.138  15.924   6.414  1.00  0.00           H  
ATOM   1149  HA  THR A 157      12.589  16.452   3.850  1.00  0.00           H  
ATOM   1150  HB  THR A 157      12.207  14.181   3.133  1.00  0.00           H  
ATOM   1151  HG1 THR A 157      10.232  14.258   4.938  1.00  0.00           H  
ATOM   1152 1HG2 THR A 157      13.443  12.877   4.826  1.00  0.00           H  
ATOM   1153 2HG2 THR A 157      14.164  14.491   4.621  1.00  0.00           H  
ATOM   1154 3HG2 THR A 157      13.140  14.146   6.035  1.00  0.00           H  
ATOM   1155  N   LEU A 158      10.564  16.622   2.398  1.00 35.40           N  
ATOM   1156  CA  LEU A 158       9.378  16.915   1.613  1.00 25.18           C  
ATOM   1157  C   LEU A 158       8.855  15.594   1.088  1.00 32.48           C  
ATOM   1158  O   LEU A 158       9.550  14.901   0.338  1.00 33.03           O  
ATOM   1159  CB  LEU A 158       9.723  17.844   0.447  1.00 26.80           C  
ATOM   1160  CG  LEU A 158       8.674  18.082  -0.653  1.00 31.63           C  
ATOM   1161  CD1 LEU A 158       7.377  18.719  -0.134  1.00 16.91           C  
ATOM   1162  CD2 LEU A 158       9.266  18.904  -1.793  1.00 18.30           C  
ATOM   1163  H   LEU A 158      11.471  16.664   1.954  1.00  0.00           H  
ATOM   1164  HA  LEU A 158       8.654  17.417   2.254  1.00  0.00           H  
ATOM   1165 1HB  LEU A 158       9.966  18.828   0.846  1.00  0.00           H  
ATOM   1166 2HB  LEU A 158      10.605  17.453  -0.060  1.00  0.00           H  
ATOM   1167  HG  LEU A 158       8.338  17.123  -1.048  1.00  0.00           H  
ATOM   1168 1HD1 LEU A 158       6.683  18.858  -0.963  1.00  0.00           H  
ATOM   1169 2HD1 LEU A 158       6.923  18.067   0.612  1.00  0.00           H  
ATOM   1170 3HD1 LEU A 158       7.601  19.686   0.316  1.00  0.00           H  
ATOM   1171 1HD2 LEU A 158       8.507  19.060  -2.561  1.00  0.00           H  
ATOM   1172 2HD2 LEU A 158       9.599  19.869  -1.410  1.00  0.00           H  
ATOM   1173 3HD2 LEU A 158      10.114  18.372  -2.223  1.00  0.00           H  
ATOM   1174  N   MET A 159       7.640  15.240   1.497  1.00 31.62           N  
ATOM   1175  CA  MET A 159       6.976  14.031   1.030  1.00 23.45           C  
ATOM   1176  C   MET A 159       5.645  14.329   0.343  1.00 29.21           C  
ATOM   1177  O   MET A 159       5.161  15.463   0.360  1.00 31.96           O  
ATOM   1178  CB  MET A 159       6.784  13.061   2.176  1.00 16.12           C  
ATOM   1179  CG  MET A 159       8.084  12.723   2.878  1.00 47.33           C  
ATOM   1180  SD  MET A 159       8.021  11.155   3.753  1.00 43.85           S  
ATOM   1181  CE  MET A 159       8.471  10.005   2.459  1.00 20.16           C  
ATOM   1182  H   MET A 159       7.164  15.838   2.158  1.00  0.00           H  
ATOM   1183  HA  MET A 159       7.607  13.561   0.275  1.00  0.00           H  
ATOM   1184 1HB  MET A 159       6.094  13.488   2.902  1.00  0.00           H  
ATOM   1185 2HB  MET A 159       6.337  12.139   1.801  1.00  0.00           H  
ATOM   1186 1HG  MET A 159       8.890  12.674   2.147  1.00  0.00           H  
ATOM   1187 2HG  MET A 159       8.323  13.506   3.597  1.00  0.00           H  
ATOM   1188 1HE  MET A 159       8.473   8.990   2.859  1.00  0.00           H  
ATOM   1189 2HE  MET A 159       7.750  10.073   1.644  1.00  0.00           H  
ATOM   1190 3HE  MET A 159       9.466  10.249   2.085  1.00  0.00           H  
ATOM   1191  N   SER A 160       5.063  13.298  -0.259  1.00 27.08           N  
ATOM   1192  CA  SER A 160       3.900  13.459  -1.115  1.00 24.02           C  
ATOM   1193  C   SER A 160       2.892  12.328  -0.913  1.00 24.57           C  
ATOM   1194  O   SER A 160       3.274  11.175  -0.752  1.00 26.71           O  
ATOM   1195  CB  SER A 160       4.362  13.469  -2.573  1.00 16.12           C  
ATOM   1196  OG  SER A 160       3.362  13.949  -3.443  1.00 25.93           O  
ATOM   1197  H   SER A 160       5.443  12.374  -0.115  1.00  0.00           H  
ATOM   1198  HA  SER A 160       3.424  14.412  -0.877  1.00  0.00           H  
ATOM   1199 1HB  SER A 160       5.249  14.095  -2.669  1.00  0.00           H  
ATOM   1200 2HB  SER A 160       4.641  12.460  -2.873  1.00  0.00           H  
ATOM   1201  HG  SER A 160       2.607  14.160  -2.888  1.00  0.00           H  
ATOM   1202  N   CYS A 161       1.604  12.651  -0.938  1.00 27.78           N  
ATOM   1203  CA  CYS A 161       0.575  11.615  -0.881  1.00 29.73           C  
ATOM   1204  C   CYS A 161      -0.673  12.063  -1.645  1.00 24.95           C  
ATOM   1205  O   CYS A 161      -0.815  13.248  -1.915  1.00 29.41           O  
ATOM   1206  CB  CYS A 161       0.259  11.245   0.574  1.00 15.51           C  
ATOM   1207  SG  CYS A 161      -0.697  12.453   1.424  1.00 33.84           S  
ATOM   1208  H   CYS A 161       1.323  13.619  -0.998  1.00  0.00           H  
ATOM   1209  HA  CYS A 161       0.950  10.727  -1.391  1.00  0.00           H  
ATOM   1210 1HB  CYS A 161      -0.286  10.301   0.600  1.00  0.00           H  
ATOM   1211 2HB  CYS A 161       1.190  11.100   1.123  1.00  0.00           H  
ATOM   1212  HG  CYS A 161      -0.753  11.799   2.580  1.00  0.00           H  
ATOM   1213  N   PRO A 162      -1.552  11.113  -2.033  1.00 26.65           N  
ATOM   1214  CA  PRO A 162      -2.810  11.421  -2.733  1.00 24.61           C  
ATOM   1215  C   PRO A 162      -3.718  12.338  -1.933  1.00 23.42           C  
ATOM   1216  O   PRO A 162      -3.902  12.118  -0.731  1.00 22.35           O  
ATOM   1217  CB  PRO A 162      -3.479  10.058  -2.860  1.00 15.22           C  
ATOM   1218  CG  PRO A 162      -2.391   9.105  -2.855  1.00 22.24           C  
ATOM   1219  CD  PRO A 162      -1.312   9.661  -1.978  1.00 23.99           C  
ATOM   1220  HA  PRO A 162      -2.579  11.839  -3.724  1.00  0.00           H  
ATOM   1221 1HB  PRO A 162      -4.178   9.903  -2.025  1.00  0.00           H  
ATOM   1222 2HB  PRO A 162      -4.071  10.015  -3.787  1.00  0.00           H  
ATOM   1223 1HG  PRO A 162      -2.741   8.131  -2.483  1.00  0.00           H  
ATOM   1224 2HG  PRO A 162      -2.024   8.941  -3.879  1.00  0.00           H  
ATOM   1225 1HD  PRO A 162      -1.430   9.268  -0.958  1.00  0.00           H  
ATOM   1226 2HD  PRO A 162      -0.329   9.388  -2.389  1.00  0.00           H  
ATOM   1227  N   ILE A 163      -4.289  13.335  -2.610  1.00 33.42           N  
ATOM   1228  CA  ILE A 163      -5.103  14.372  -1.976  1.00 36.76           C  
ATOM   1229  C   ILE A 163      -6.178  13.791  -1.071  1.00 33.93           C  
ATOM   1230  O   ILE A 163      -6.876  12.859  -1.461  1.00 35.53           O  
ATOM   1231  CB  ILE A 163      -5.764  15.307  -3.026  1.00 24.14           C  
ATOM   1232  CG1 ILE A 163      -6.861  16.146  -2.389  1.00 19.60           C  
ATOM   1233  CG2 ILE A 163      -6.388  14.517  -4.139  1.00 29.06           C  
ATOM   1234  CD1 ILE A 163      -6.672  17.625  -2.603  1.00 27.31           C  
ATOM   1235  H   ILE A 163      -4.144  13.366  -3.610  1.00  0.00           H  
ATOM   1236  HA  ILE A 163      -4.458  14.979  -1.342  1.00  0.00           H  
ATOM   1237  HB  ILE A 163      -5.009  15.968  -3.450  1.00  0.00           H  
ATOM   1238 1HG1 ILE A 163      -7.827  15.856  -2.801  1.00  0.00           H  
ATOM   1239 2HG1 ILE A 163      -6.892  15.952  -1.317  1.00  0.00           H  
ATOM   1240 1HG2 ILE A 163      -6.842  15.198  -4.858  1.00  0.00           H  
ATOM   1241 2HG2 ILE A 163      -5.622  13.923  -4.637  1.00  0.00           H  
ATOM   1242 3HG2 ILE A 163      -7.153  13.856  -3.732  1.00  0.00           H  
ATOM   1243 1HD1 ILE A 163      -7.486  18.169  -2.124  1.00  0.00           H  
ATOM   1244 2HD1 ILE A 163      -5.722  17.937  -2.167  1.00  0.00           H  
ATOM   1245 3HD1 ILE A 163      -6.670  17.841  -3.670  1.00  0.00           H  
ATOM   1246  N   GLY A 164      -6.282  14.335   0.139  1.00 33.37           N  
ATOM   1247  CA  GLY A 164      -7.314  13.955   1.089  1.00 35.86           C  
ATOM   1248  C   GLY A 164      -6.896  12.809   1.997  1.00 46.26           C  
ATOM   1249  O   GLY A 164      -7.469  12.610   3.070  1.00 42.70           O  
ATOM   1250  H   GLY A 164      -5.610  15.042   0.400  1.00  0.00           H  
ATOM   1251 1HA  GLY A 164      -7.573  14.815   1.708  1.00  0.00           H  
ATOM   1252 2HA  GLY A 164      -8.215  13.664   0.551  1.00  0.00           H  
ATOM   1253  N   GLU A 165      -5.899  12.042   1.563  1.00 48.89           N  
ATOM   1254  CA  GLU A 165      -5.414  10.928   2.355  1.00 43.94           C  
ATOM   1255  C   GLU A 165      -4.537  11.449   3.486  1.00 33.53           C  
ATOM   1256  O   GLU A 165      -4.041  12.569   3.427  1.00 31.52           O  
ATOM   1257  CB  GLU A 165      -4.648   9.929   1.484  1.00 53.20           C  
ATOM   1258  CG  GLU A 165      -5.522   9.185   0.466  1.00 54.05           C  
ATOM   1259  CD  GLU A 165      -4.769   8.072  -0.272  1.00 55.26           C  
ATOM   1260  OE1 GLU A 165      -3.706   7.625   0.220  1.00 52.23           O  
ATOM   1261  OE2 GLU A 165      -5.245   7.643  -1.347  1.00 53.36           O  
ATOM   1262  H   GLU A 165      -5.469  12.234   0.670  1.00  0.00           H  
ATOM   1263  HA  GLU A 165      -6.271  10.416   2.794  1.00  0.00           H  
ATOM   1264 1HB  GLU A 165      -3.864  10.451   0.935  1.00  0.00           H  
ATOM   1265 2HB  GLU A 165      -4.165   9.187   2.119  1.00  0.00           H  
ATOM   1266 1HG  GLU A 165      -6.373   8.746   0.986  1.00  0.00           H  
ATOM   1267 2HG  GLU A 165      -5.904   9.900  -0.260  1.00  0.00           H  
ATOM   1268  N   VAL A 166      -4.375  10.632   4.522  1.00 32.02           N  
ATOM   1269  CA  VAL A 166      -3.562  10.965   5.692  1.00 28.98           C  
ATOM   1270  C   VAL A 166      -2.060  10.734   5.420  1.00 29.31           C  
ATOM   1271  O   VAL A 166      -1.676   9.696   4.889  1.00 29.44           O  
ATOM   1272  CB  VAL A 166      -4.058  10.159   6.929  1.00 18.01           C  
ATOM   1273  CG1 VAL A 166      -2.920   9.477   7.649  1.00 24.59           C  
ATOM   1274  CG2 VAL A 166      -4.834  11.051   7.858  1.00 17.70           C  
ATOM   1275  H   VAL A 166      -4.845   9.739   4.487  1.00  0.00           H  
ATOM   1276  HA  VAL A 166      -3.670  12.031   5.897  1.00  0.00           H  
ATOM   1277  HB  VAL A 166      -4.702   9.348   6.588  1.00  0.00           H  
ATOM   1278 1HG1 VAL A 166      -3.310   8.925   8.505  1.00  0.00           H  
ATOM   1279 2HG1 VAL A 166      -2.422   8.785   6.969  1.00  0.00           H  
ATOM   1280 3HG1 VAL A 166      -2.207  10.225   7.994  1.00  0.00           H  
ATOM   1281 1HG2 VAL A 166      -5.175  10.474   8.717  1.00  0.00           H  
ATOM   1282 2HG2 VAL A 166      -4.195  11.866   8.199  1.00  0.00           H  
ATOM   1283 3HG2 VAL A 166      -5.696  11.462   7.332  1.00  0.00           H  
ATOM   1284  N   PRO A 167      -1.203  11.717   5.757  1.00 29.23           N  
ATOM   1285  CA  PRO A 167       0.196  11.570   5.359  1.00 18.79           C  
ATOM   1286  C   PRO A 167       0.870  10.601   6.284  1.00 22.44           C  
ATOM   1287  O   PRO A 167       0.999  10.865   7.483  1.00 25.67           O  
ATOM   1288  CB  PRO A 167       0.768  12.968   5.558  1.00 20.66           C  
ATOM   1289  CG  PRO A 167      -0.431  13.864   5.784  1.00 31.75           C  
ATOM   1290  CD  PRO A 167      -1.436  13.000   6.431  1.00 28.87           C  
ATOM   1291  HA  PRO A 167       0.243  11.276   4.300  1.00  0.00           H  
ATOM   1292 1HB  PRO A 167       1.460  12.973   6.414  1.00  0.00           H  
ATOM   1293 2HB  PRO A 167       1.350  13.266   4.673  1.00  0.00           H  
ATOM   1294 1HG  PRO A 167      -0.151  14.722   6.412  1.00  0.00           H  
ATOM   1295 2HG  PRO A 167      -0.785  14.273   4.826  1.00  0.00           H  
ATOM   1296 1HD  PRO A 167      -1.234  12.948   7.511  1.00  0.00           H  
ATOM   1297 2HD  PRO A 167      -2.442  13.403   6.243  1.00  0.00           H  
ATOM   1298  N   SER A 168       1.277   9.465   5.743  1.00 27.12           N  
ATOM   1299  CA  SER A 168       1.875   8.443   6.588  1.00 34.28           C  
ATOM   1300  C   SER A 168       3.046   7.803   5.863  1.00 36.02           C  
ATOM   1301  O   SER A 168       3.182   7.959   4.653  1.00 39.35           O  
ATOM   1302  CB  SER A 168       0.808   7.423   7.028  1.00 29.20           C  
ATOM   1303  OG  SER A 168       0.772   6.290   6.200  1.00 33.87           O  
ATOM   1304  H   SER A 168       1.182   9.290   4.753  1.00  0.00           H  
ATOM   1305  HA  SER A 168       2.286   8.926   7.476  1.00  0.00           H  
ATOM   1306 1HB  SER A 168       1.008   7.105   8.050  1.00  0.00           H  
ATOM   1307 2HB  SER A 168      -0.173   7.896   7.018  1.00  0.00           H  
ATOM   1308  HG  SER A 168       1.448   6.428   5.532  1.00  0.00           H  
ATOM   1309  N   PRO A 169       3.929   7.123   6.606  1.00 30.94           N  
ATOM   1310  CA  PRO A 169       5.014   6.376   5.963  1.00 32.42           C  
ATOM   1311  C   PRO A 169       4.503   5.299   5.010  1.00 32.72           C  
ATOM   1312  O   PRO A 169       5.236   4.882   4.120  1.00 37.70           O  
ATOM   1313  CB  PRO A 169       5.744   5.723   7.151  1.00 30.69           C  
ATOM   1314  CG  PRO A 169       4.805   5.827   8.303  1.00 29.12           C  
ATOM   1315  CD  PRO A 169       4.053   7.099   8.066  1.00 30.46           C  
ATOM   1316  HA  PRO A 169       5.675   7.080   5.436  1.00  0.00           H  
ATOM   1317 1HB  PRO A 169       5.993   4.678   6.912  1.00  0.00           H  
ATOM   1318 2HB  PRO A 169       6.693   6.244   7.342  1.00  0.00           H  
ATOM   1319 1HG  PRO A 169       4.145   4.948   8.335  1.00  0.00           H  
ATOM   1320 2HG  PRO A 169       5.365   5.838   9.249  1.00  0.00           H  
ATOM   1321 1HD  PRO A 169       3.073   7.044   8.563  1.00  0.00           H  
ATOM   1322 2HD  PRO A 169       4.637   7.948   8.453  1.00  0.00           H  
ATOM   1323  N   TYR A 170       3.257   4.876   5.181  1.00 35.61           N  
ATOM   1324  CA  TYR A 170       2.728   3.746   4.423  1.00 38.58           C  
ATOM   1325  C   TYR A 170       2.074   4.160   3.115  1.00 31.94           C  
ATOM   1326  O   TYR A 170       1.778   3.317   2.281  1.00 35.20           O  
ATOM   1327  CB  TYR A 170       1.736   2.944   5.270  1.00 36.80           C  
ATOM   1328  CG  TYR A 170       2.247   2.620   6.656  1.00 33.05           C  
ATOM   1329  CD1 TYR A 170       3.553   2.208   6.858  1.00 29.49           C  
ATOM   1330  CD2 TYR A 170       1.423   2.742   7.759  1.00 37.39           C  
ATOM   1331  CE1 TYR A 170       4.019   1.921   8.118  1.00 29.49           C  
ATOM   1332  CE2 TYR A 170       1.879   2.462   9.019  1.00 34.28           C  
ATOM   1333  CZ  TYR A 170       3.177   2.052   9.196  1.00 32.12           C  
ATOM   1334  OH  TYR A 170       3.624   1.766  10.468  1.00 34.46           O  
ATOM   1335  H   TYR A 170       2.661   5.344   5.848  1.00  0.00           H  
ATOM   1336  HA  TYR A 170       3.557   3.093   4.150  1.00  0.00           H  
ATOM   1337 1HB  TYR A 170       0.806   3.504   5.370  1.00  0.00           H  
ATOM   1338 2HB  TYR A 170       1.501   2.007   4.765  1.00  0.00           H  
ATOM   1339  HD1 TYR A 170       4.230   2.105   6.010  1.00  0.00           H  
ATOM   1340  HD2 TYR A 170       0.390   3.066   7.634  1.00  0.00           H  
ATOM   1341  HE1 TYR A 170       5.050   1.598   8.257  1.00  0.00           H  
ATOM   1342  HE2 TYR A 170       1.212   2.564   9.875  1.00  0.00           H  
ATOM   1343  HH  TYR A 170       2.910   1.904  11.095  1.00  0.00           H  
ATOM   1344  N   ASN A 171       1.842   5.452   2.930  1.00 26.48           N  
ATOM   1345  CA  ASN A 171       1.209   5.908   1.697  1.00 22.32           C  
ATOM   1346  C   ASN A 171       1.920   7.058   1.016  1.00 18.22           C  
ATOM   1347  O   ASN A 171       1.527   7.476  -0.064  1.00 28.95           O  
ATOM   1348  CB  ASN A 171      -0.263   6.262   1.921  1.00 19.64           C  
ATOM   1349  CG  ASN A 171      -0.458   7.323   2.964  1.00 30.76           C  
ATOM   1350  OD1 ASN A 171       0.491   7.973   3.397  1.00 35.06           O  
ATOM   1351  ND2 ASN A 171      -1.701   7.510   3.384  1.00 41.22           N  
ATOM   1352  H   ASN A 171       2.097   6.131   3.632  1.00  0.00           H  
ATOM   1353  HA  ASN A 171       1.257   5.100   0.964  1.00  0.00           H  
ATOM   1354 1HB  ASN A 171      -0.700   6.610   0.985  1.00  0.00           H  
ATOM   1355 2HB  ASN A 171      -0.809   5.369   2.226  1.00  0.00           H  
ATOM   1356 1HD2 ASN A 171      -1.895   8.204   4.079  1.00  0.00           H  
ATOM   1357 2HD2 ASN A 171      -2.444   6.959   3.007  1.00  0.00           H  
ATOM   1358  N   SER A 172       2.964   7.568   1.651  1.00 18.08           N  
ATOM   1359  CA  SER A 172       3.646   8.749   1.134  1.00 25.57           C  
ATOM   1360  C   SER A 172       4.861   8.419   0.295  1.00 28.31           C  
ATOM   1361  O   SER A 172       5.480   7.373   0.457  1.00 38.08           O  
ATOM   1362  CB  SER A 172       4.011   9.719   2.254  1.00 25.85           C  
ATOM   1363  OG  SER A 172       2.831  10.135   2.925  1.00 25.83           O  
ATOM   1364  H   SER A 172       3.298   7.141   2.503  1.00  0.00           H  
ATOM   1365  HA  SER A 172       2.974   9.263   0.445  1.00  0.00           H  
ATOM   1366 1HB  SER A 172       4.693   9.231   2.950  1.00  0.00           H  
ATOM   1367 2HB  SER A 172       4.533  10.579   1.835  1.00  0.00           H  
ATOM   1368  HG  SER A 172       2.105   9.686   2.487  1.00  0.00           H  
ATOM   1369  N   ARG A 173       5.181   9.336  -0.605  1.00 29.51           N  
ATOM   1370  CA  ARG A 173       6.267   9.179  -1.552  1.00 26.42           C  
ATOM   1371  C   ARG A 173       7.395  10.127  -1.155  1.00 34.40           C  
ATOM   1372  O   ARG A 173       7.143  11.284  -0.780  1.00 32.74           O  
ATOM   1373  CB  ARG A 173       5.759   9.525  -2.944  1.00 26.25           C  
ATOM   1374  CG  ARG A 173       6.663   9.097  -4.075  1.00 40.29           C  
ATOM   1375  CD  ARG A 173       5.992   9.363  -5.400  1.00 40.70           C  
ATOM   1376  NE  ARG A 173       5.638  10.769  -5.536  1.00 48.14           N  
ATOM   1377  CZ  ARG A 173       5.067  11.287  -6.620  1.00 55.66           C  
ATOM   1378  NH1 ARG A 173       4.789  10.496  -7.645  1.00 64.23           N  
ATOM   1379  NH2 ARG A 173       4.774  12.586  -6.684  1.00 41.89           N  
ATOM   1380  H   ARG A 173       4.632  10.184  -0.624  1.00  0.00           H  
ATOM   1381  HA  ARG A 173       6.594   8.139  -1.533  1.00  0.00           H  
ATOM   1382 1HB  ARG A 173       4.789   9.058  -3.104  1.00  0.00           H  
ATOM   1383 2HB  ARG A 173       5.620  10.604  -3.023  1.00  0.00           H  
ATOM   1384 1HG  ARG A 173       7.596   9.659  -4.026  1.00  0.00           H  
ATOM   1385 2HG  ARG A 173       6.875   8.031  -3.987  1.00  0.00           H  
ATOM   1386 1HD  ARG A 173       6.669   9.095  -6.210  1.00  0.00           H  
ATOM   1387 2HD  ARG A 173       5.084   8.766  -5.474  1.00  0.00           H  
ATOM   1388  HE  ARG A 173       5.840  11.383  -4.758  1.00  0.00           H  
ATOM   1389 1HH1 ARG A 173       5.010   9.511  -7.598  1.00  0.00           H  
ATOM   1390 2HH1 ARG A 173       4.355  10.877  -8.474  1.00  0.00           H  
ATOM   1391 1HH2 ARG A 173       4.986  13.192  -5.903  1.00  0.00           H  
ATOM   1392 2HH2 ARG A 173       4.341  12.965  -7.513  1.00  0.00           H  
ATOM   1393  N   PHE A 174       8.637   9.655  -1.223  1.00 28.75           N  
ATOM   1394  CA  PHE A 174       9.747  10.565  -0.968  1.00 25.17           C  
ATOM   1395  C   PHE A 174      10.061  11.500  -2.137  1.00 33.02           C  
ATOM   1396  O   PHE A 174      10.329  11.052  -3.256  1.00 34.48           O  
ATOM   1397  CB  PHE A 174      11.023   9.835  -0.562  1.00 23.91           C  
ATOM   1398  CG  PHE A 174      12.057  10.755  -0.010  1.00 30.18           C  
ATOM   1399  CD1 PHE A 174      12.906  11.454  -0.856  1.00 25.82           C  
ATOM   1400  CD2 PHE A 174      12.138  10.978   1.356  1.00 29.22           C  
ATOM   1401  CE1 PHE A 174      13.820  12.339  -0.353  1.00 28.00           C  
ATOM   1402  CE2 PHE A 174      13.061  11.850   1.868  1.00 24.12           C  
ATOM   1403  CZ  PHE A 174      13.902  12.535   1.016  1.00 32.32           C  
ATOM   1404  H   PHE A 174       8.832   8.690  -1.444  1.00  0.00           H  
ATOM   1405  HA  PHE A 174       9.471  11.227  -0.147  1.00  0.00           H  
ATOM   1406 1HB  PHE A 174      10.787   9.080   0.188  1.00  0.00           H  
ATOM   1407 2HB  PHE A 174      11.437   9.318  -1.427  1.00  0.00           H  
ATOM   1408  HD1 PHE A 174      12.838  11.292  -1.932  1.00  0.00           H  
ATOM   1409  HD2 PHE A 174      11.472  10.434   2.027  1.00  0.00           H  
ATOM   1410  HE1 PHE A 174      14.478  12.885  -1.028  1.00  0.00           H  
ATOM   1411  HE2 PHE A 174      13.133  12.004   2.944  1.00  0.00           H  
ATOM   1412  HZ  PHE A 174      14.632  13.231   1.425  1.00  0.00           H  
ATOM   1413  N   GLU A 175      10.078  12.798  -1.844  1.00 36.94           N  
ATOM   1414  CA  GLU A 175      10.406  13.822  -2.835  1.00 43.03           C  
ATOM   1415  C   GLU A 175      11.807  14.430  -2.651  1.00 46.67           C  
ATOM   1416  O   GLU A 175      12.641  14.380  -3.553  1.00 51.66           O  
ATOM   1417  CB  GLU A 175       9.352  14.939  -2.811  1.00 45.13           C  
ATOM   1418  CG  GLU A 175       7.916  14.464  -2.981  1.00 40.13           C  
ATOM   1419  CD  GLU A 175       7.638  13.946  -4.376  1.00 39.99           C  
ATOM   1420  OE1 GLU A 175       8.497  14.117  -5.261  1.00 49.50           O  
ATOM   1421  OE2 GLU A 175       6.554  13.375  -4.599  1.00 39.77           O  
ATOM   1422  H   GLU A 175       9.855  13.080  -0.900  1.00  0.00           H  
ATOM   1423  HA  GLU A 175      10.405  13.360  -3.823  1.00  0.00           H  
ATOM   1424 1HB  GLU A 175       9.414  15.477  -1.865  1.00  0.00           H  
ATOM   1425 2HB  GLU A 175       9.561  15.653  -3.608  1.00  0.00           H  
ATOM   1426 1HG  GLU A 175       7.720  13.669  -2.261  1.00  0.00           H  
ATOM   1427 2HG  GLU A 175       7.242  15.290  -2.760  1.00  0.00           H  
ATOM   1428  N   SER A 176      12.053  15.015  -1.484  1.00 43.10           N  
ATOM   1429  CA  SER A 176      13.316  15.691  -1.232  1.00 33.97           C  
ATOM   1430  C   SER A 176      13.516  15.931   0.262  1.00 34.61           C  
ATOM   1431  O   SER A 176      12.575  15.804   1.047  1.00 37.74           O  
ATOM   1432  CB  SER A 176      13.350  17.013  -1.986  1.00 33.77           C  
ATOM   1433  OG  SER A 176      14.661  17.523  -2.050  1.00 45.04           O  
ATOM   1434  H   SER A 176      11.353  14.992  -0.756  1.00  0.00           H  
ATOM   1435  HA  SER A 176      14.126  15.056  -1.591  1.00  0.00           H  
ATOM   1436 1HB  SER A 176      12.965  16.866  -2.994  1.00  0.00           H  
ATOM   1437 2HB  SER A 176      12.701  17.732  -1.489  1.00  0.00           H  
ATOM   1438  HG  SER A 176      15.215  16.890  -1.588  1.00  0.00           H  
ATOM   1439  N   VAL A 177      14.750  16.249   0.652  1.00 28.97           N  
ATOM   1440  CA  VAL A 177      15.057  16.634   2.030  1.00 25.82           C  
ATOM   1441  C   VAL A 177      14.894  18.143   2.125  1.00 20.48           C  
ATOM   1442  O   VAL A 177      15.535  18.878   1.390  1.00 21.01           O  
ATOM   1443  CB  VAL A 177      16.493  16.243   2.429  1.00 26.31           C  
ATOM   1444  CG1 VAL A 177      16.729  16.544   3.910  1.00 17.09           C  
ATOM   1445  CG2 VAL A 177      16.759  14.754   2.105  1.00 19.11           C  
ATOM   1446  H   VAL A 177      15.495  16.223  -0.029  1.00  0.00           H  
ATOM   1447  HA  VAL A 177      14.369  16.112   2.696  1.00  0.00           H  
ATOM   1448  HB  VAL A 177      17.196  16.863   1.872  1.00  0.00           H  
ATOM   1449 1HG1 VAL A 177      17.747  16.264   4.180  1.00  0.00           H  
ATOM   1450 2HG1 VAL A 177      16.585  17.609   4.092  1.00  0.00           H  
ATOM   1451 3HG1 VAL A 177      16.024  15.973   4.513  1.00  0.00           H  
ATOM   1452 1HG2 VAL A 177      17.777  14.495   2.393  1.00  0.00           H  
ATOM   1453 2HG2 VAL A 177      16.056  14.130   2.658  1.00  0.00           H  
ATOM   1454 3HG2 VAL A 177      16.630  14.585   1.036  1.00  0.00           H  
ATOM   1455  N   ALA A 178      14.019  18.605   3.010  1.00 22.34           N  
ATOM   1456  CA  ALA A 178      13.569  19.989   2.933  1.00 30.73           C  
ATOM   1457  C   ALA A 178      12.920  20.540   4.204  1.00 30.74           C  
ATOM   1458  O   ALA A 178      12.034  19.912   4.791  1.00 24.79           O  
ATOM   1459  CB  ALA A 178      12.609  20.162   1.742  1.00 17.31           C  
ATOM   1460  H   ALA A 178      13.657  18.010   3.742  1.00  0.00           H  
ATOM   1461  HA  ALA A 178      14.444  20.622   2.782  1.00  0.00           H  
ATOM   1462 1HB  ALA A 178      12.277  21.199   1.690  1.00  0.00           H  
ATOM   1463 2HB  ALA A 178      13.125  19.900   0.818  1.00  0.00           H  
ATOM   1464 3HB  ALA A 178      11.747  19.511   1.872  1.00  0.00           H  
ATOM   1465  N   TRP A 179      13.358  21.728   4.613  1.00 24.51           N  
ATOM   1466  CA  TRP A 179      12.584  22.524   5.558  1.00 28.11           C  
ATOM   1467  C   TRP A 179      11.887  23.728   4.892  1.00 28.36           C  
ATOM   1468  O   TRP A 179      11.289  24.557   5.561  1.00 29.96           O  
ATOM   1469  CB  TRP A 179      13.427  22.961   6.754  1.00 29.61           C  
ATOM   1470  CG  TRP A 179      14.826  23.389   6.454  1.00 27.58           C  
ATOM   1471  CD1 TRP A 179      15.962  22.665   6.674  1.00 22.66           C  
ATOM   1472  CD2 TRP A 179      15.249  24.653   5.923  1.00 26.91           C  
ATOM   1473  NE1 TRP A 179      17.064  23.396   6.318  1.00 26.29           N  
ATOM   1474  CE2 TRP A 179      16.657  24.622   5.853  1.00 28.81           C  
ATOM   1475  CE3 TRP A 179      14.578  25.810   5.511  1.00 24.77           C  
ATOM   1476  CZ2 TRP A 179      17.408  25.705   5.375  1.00 23.99           C  
ATOM   1477  CZ3 TRP A 179      15.325  26.886   5.039  1.00 26.00           C  
ATOM   1478  CH2 TRP A 179      16.726  26.822   4.971  1.00 22.77           C  
ATOM   1479  H   TRP A 179      14.236  22.089   4.269  1.00  0.00           H  
ATOM   1480  HA  TRP A 179      11.761  21.915   5.930  1.00  0.00           H  
ATOM   1481 1HB  TRP A 179      12.940  23.797   7.256  1.00  0.00           H  
ATOM   1482 2HB  TRP A 179      13.492  22.142   7.470  1.00  0.00           H  
ATOM   1483  HD1 TRP A 179      15.988  21.654   7.076  1.00  0.00           H  
ATOM   1484  HE1 TRP A 179      18.022  23.086   6.385  1.00  0.00           H  
ATOM   1485  HE3 TRP A 179      13.490  25.865   5.558  1.00  0.00           H  
ATOM   1486  HZ2 TRP A 179      18.496  25.676   5.318  1.00  0.00           H  
ATOM   1487  HZ3 TRP A 179      14.792  27.783   4.722  1.00  0.00           H  
ATOM   1488  HH2 TRP A 179      17.280  27.680   4.591  1.00  0.00           H  
ATOM   1489  N   SER A 180      11.975  23.806   3.570  1.00 31.61           N  
ATOM   1490  CA  SER A 180      11.235  24.791   2.794  1.00 29.31           C  
ATOM   1491  C   SER A 180      11.185  24.275   1.367  1.00 34.09           C  
ATOM   1492  O   SER A 180      12.197  23.814   0.844  1.00 35.83           O  
ATOM   1493  CB  SER A 180      11.910  26.155   2.837  1.00 28.10           C  
ATOM   1494  OG  SER A 180      11.011  27.158   2.405  1.00 32.10           O  
ATOM   1495  H   SER A 180      12.580  23.155   3.090  1.00  0.00           H  
ATOM   1496  HA  SER A 180      10.237  24.891   3.224  1.00  0.00           H  
ATOM   1497 1HB  SER A 180      12.244  26.364   3.854  1.00  0.00           H  
ATOM   1498 2HB  SER A 180      12.793  26.144   2.200  1.00  0.00           H  
ATOM   1499  HG  SER A 180      10.191  26.705   2.193  1.00  0.00           H  
ATOM   1500  N   ALA A 181      10.016  24.343   0.736  1.00 29.40           N  
ATOM   1501  CA  ALA A 181       9.839  23.629  -0.519  1.00 24.85           C  
ATOM   1502  C   ALA A 181       8.819  24.208  -1.489  1.00 30.80           C  
ATOM   1503  O   ALA A 181       8.105  25.169  -1.189  1.00 29.68           O  
ATOM   1504  CB  ALA A 181       9.515  22.176  -0.246  1.00 17.51           C  
ATOM   1505  H   ALA A 181       9.247  24.881   1.109  1.00  0.00           H  
ATOM   1506  HA  ALA A 181      10.775  23.687  -1.076  1.00  0.00           H  
ATOM   1507 1HB  ALA A 181       9.384  21.649  -1.191  1.00  0.00           H  
ATOM   1508 2HB  ALA A 181      10.331  21.720   0.314  1.00  0.00           H  
ATOM   1509 3HB  ALA A 181       8.596  22.112   0.335  1.00  0.00           H  
ATOM   1510  N   SER A 182       8.784  23.588  -2.665  1.00 30.32           N  
ATOM   1511  CA  SER A 182       7.843  23.916  -3.726  1.00 33.73           C  
ATOM   1512  C   SER A 182       7.775  22.769  -4.739  1.00 27.11           C  
ATOM   1513  O   SER A 182       8.743  22.028  -4.935  1.00 21.26           O  
ATOM   1514  CB  SER A 182       8.243  25.218  -4.417  1.00 42.02           C  
ATOM   1515  OG  SER A 182       7.334  25.541  -5.456  1.00 47.90           O  
ATOM   1516  H   SER A 182       9.457  22.850  -2.815  1.00  0.00           H  
ATOM   1517  HA  SER A 182       6.854  24.047  -3.284  1.00  0.00           H  
ATOM   1518 1HB  SER A 182       8.266  26.026  -3.686  1.00  0.00           H  
ATOM   1519 2HB  SER A 182       9.247  25.119  -4.827  1.00  0.00           H  
ATOM   1520  HG  SER A 182       6.679  24.839  -5.461  1.00  0.00           H  
ATOM   1521  N   ALA A 183       6.624  22.608  -5.373  1.00 30.13           N  
ATOM   1522  CA  ALA A 183       6.461  21.538  -6.348  1.00 29.93           C  
ATOM   1523  C   ALA A 183       5.423  21.917  -7.382  1.00 25.40           C  
ATOM   1524  O   ALA A 183       4.530  22.710  -7.114  1.00 28.06           O  
ATOM   1525  CB  ALA A 183       6.082  20.238  -5.665  1.00 17.36           C  
ATOM   1526  H   ALA A 183       5.847  23.226  -5.187  1.00  0.00           H  
ATOM   1527  HA  ALA A 183       7.414  21.399  -6.860  1.00  0.00           H  
ATOM   1528 1HB  ALA A 183       5.966  19.454  -6.413  1.00  0.00           H  
ATOM   1529 2HB  ALA A 183       6.865  19.955  -4.961  1.00  0.00           H  
ATOM   1530 3HB  ALA A 183       5.144  20.370  -5.129  1.00  0.00           H  
ATOM   1531  N   CYS A 184       5.569  21.369  -8.576  1.00 26.79           N  
ATOM   1532  CA  CYS A 184       4.590  21.570  -9.633  1.00 29.83           C  
ATOM   1533  C   CYS A 184       4.916  20.666 -10.801  1.00 35.70           C  
ATOM   1534  O   CYS A 184       6.079  20.323 -11.044  1.00 37.81           O  
ATOM   1535  CB  CYS A 184       4.508  23.034 -10.097  1.00 20.05           C  
ATOM   1536  SG  CYS A 184       6.064  23.796 -10.639  1.00 41.37           S  
ATOM   1537  H   CYS A 184       6.380  20.795  -8.758  1.00  0.00           H  
ATOM   1538  HA  CYS A 184       3.608  21.290  -9.253  1.00  0.00           H  
ATOM   1539 1HB  CYS A 184       3.811  23.113 -10.932  1.00  0.00           H  
ATOM   1540 2HB  CYS A 184       4.121  23.651  -9.287  1.00  0.00           H  
ATOM   1541  N   HIS A 185       3.869  20.276 -11.509  1.00 31.55           N  
ATOM   1542  CA  HIS A 185       3.993  19.378 -12.629  1.00 32.70           C  
ATOM   1543  C   HIS A 185       3.753  20.192 -13.911  1.00 34.47           C  
ATOM   1544  O   HIS A 185       2.808  20.982 -13.996  1.00 31.93           O  
ATOM   1545  CB  HIS A 185       2.979  18.250 -12.460  1.00 24.80           C  
ATOM   1546  CG  HIS A 185       3.250  17.043 -13.306  1.00 32.90           C  
ATOM   1547  ND1 HIS A 185       2.854  16.950 -14.626  1.00 29.24           N  
ATOM   1548  CD2 HIS A 185       3.841  15.861 -13.010  1.00 38.92           C  
ATOM   1549  CE1 HIS A 185       3.198  15.767 -15.106  1.00 31.04           C  
ATOM   1550  NE2 HIS A 185       3.795  15.088 -14.146  1.00 41.22           N  
ATOM   1551  H   HIS A 185       2.955  20.621 -11.254  1.00  0.00           H  
ATOM   1552  HA  HIS A 185       4.997  18.955 -12.647  1.00  0.00           H  
ATOM   1553 1HB  HIS A 185       2.959  17.930 -11.418  1.00  0.00           H  
ATOM   1554 2HB  HIS A 185       1.983  18.615 -12.709  1.00  0.00           H  
ATOM   1555  HD2 HIS A 185       4.272  15.575 -12.050  1.00  0.00           H  
ATOM   1556  HE1 HIS A 185       3.020  15.415 -16.122  1.00  0.00           H  
ATOM   1557  HE2 HIS A 185       4.161  14.150 -14.226  1.00  0.00           H  
ATOM   1558  N   ASP A 186       4.626  20.013 -14.896  1.00 32.79           N  
ATOM   1559  CA  ASP A 186       4.533  20.774 -16.135  1.00 35.90           C  
ATOM   1560  C   ASP A 186       3.645  20.101 -17.156  1.00 37.90           C  
ATOM   1561  O   ASP A 186       3.453  20.630 -18.253  1.00 37.89           O  
ATOM   1562  CB  ASP A 186       5.919  21.011 -16.746  1.00 43.26           C  
ATOM   1563  CG  ASP A 186       6.661  19.715 -17.077  1.00 41.81           C  
ATOM   1564  OD1 ASP A 186       6.035  18.627 -17.139  1.00 30.98           O  
ATOM   1565  OD2 ASP A 186       7.894  19.802 -17.284  1.00 43.60           O  
ATOM   1566  H   ASP A 186       5.369  19.338 -14.788  1.00  0.00           H  
ATOM   1567  HA  ASP A 186       4.086  21.743 -15.913  1.00  0.00           H  
ATOM   1568 1HB  ASP A 186       5.818  21.595 -17.660  1.00  0.00           H  
ATOM   1569 2HB  ASP A 186       6.528  21.591 -16.052  1.00  0.00           H  
ATOM   1570  N   GLY A 187       3.132  18.925 -16.796  1.00 35.57           N  
ATOM   1571  CA  GLY A 187       2.308  18.130 -17.686  1.00 31.93           C  
ATOM   1572  C   GLY A 187       3.069  16.933 -18.224  1.00 37.43           C  
ATOM   1573  O   GLY A 187       2.475  15.995 -18.774  1.00 34.37           O  
ATOM   1574  H   GLY A 187       3.329  18.579 -15.868  1.00  0.00           H  
ATOM   1575 1HA  GLY A 187       1.421  17.789 -17.153  1.00  0.00           H  
ATOM   1576 2HA  GLY A 187       1.967  18.748 -18.515  1.00  0.00           H  
ATOM   1577  N   ILE A 188       4.391  16.973 -18.070  1.00 44.88           N  
ATOM   1578  CA  ILE A 188       5.237  15.826 -18.379  1.00 49.98           C  
ATOM   1579  C   ILE A 188       5.736  15.191 -17.090  1.00 44.24           C  
ATOM   1580  O   ILE A 188       5.490  14.015 -16.840  1.00 44.16           O  
ATOM   1581  CB  ILE A 188       6.452  16.213 -19.235  1.00 53.96           C  
ATOM   1582  CG1 ILE A 188       5.998  16.703 -20.603  1.00 58.54           C  
ATOM   1583  CG2 ILE A 188       7.361  15.019 -19.417  1.00 52.15           C  
ATOM   1584  CD1 ILE A 188       5.265  15.644 -21.388  1.00 63.95           C  
ATOM   1585  H   ILE A 188       4.818  17.823 -17.729  1.00  0.00           H  
ATOM   1586  HA  ILE A 188       4.649  15.105 -18.945  1.00  0.00           H  
ATOM   1587  HB  ILE A 188       7.005  17.011 -18.741  1.00  0.00           H  
ATOM   1588 1HG1 ILE A 188       5.345  17.566 -20.481  1.00  0.00           H  
ATOM   1589 2HG1 ILE A 188       6.865  17.028 -21.179  1.00  0.00           H  
ATOM   1590 1HG2 ILE A 188       8.219  15.304 -20.025  1.00  0.00           H  
ATOM   1591 2HG2 ILE A 188       7.706  14.673 -18.443  1.00  0.00           H  
ATOM   1592 3HG2 ILE A 188       6.814  14.218 -19.914  1.00  0.00           H  
ATOM   1593 1HD1 ILE A 188       4.966  16.050 -22.355  1.00  0.00           H  
ATOM   1594 2HD1 ILE A 188       5.919  14.786 -21.542  1.00  0.00           H  
ATOM   1595 3HD1 ILE A 188       4.379  15.331 -20.837  1.00  0.00           H  
ATOM   1596  N   ASN A 189       6.441  15.974 -16.278  1.00 36.35           N  
ATOM   1597  CA  ASN A 189       6.991  15.461 -15.032  1.00 33.95           C  
ATOM   1598  C   ASN A 189       6.890  16.438 -13.862  1.00 41.16           C  
ATOM   1599  O   ASN A 189       6.724  17.651 -14.055  1.00 41.69           O  
ATOM   1600  CB  ASN A 189       8.449  15.032 -15.212  1.00 32.02           C  
ATOM   1601  CG  ASN A 189       8.585  13.685 -15.887  1.00 26.14           C  
ATOM   1602  OD1 ASN A 189       8.180  12.666 -15.339  1.00 32.16           O  
ATOM   1603  ND2 ASN A 189       9.181  13.669 -17.070  1.00 23.57           N  
ATOM   1604  H   ASN A 189       6.601  16.940 -16.526  1.00  0.00           H  
ATOM   1605  HA  ASN A 189       6.410  14.588 -14.731  1.00  0.00           H  
ATOM   1606 1HB  ASN A 189       8.977  15.777 -15.809  1.00  0.00           H  
ATOM   1607 2HB  ASN A 189       8.938  14.986 -14.239  1.00  0.00           H  
ATOM   1608 1HD2 ASN A 189       9.297  12.805 -17.561  1.00  0.00           H  
ATOM   1609 2HD2 ASN A 189       9.515  14.521 -17.473  1.00  0.00           H  
ATOM   1610  N   TRP A 190       6.992  15.888 -12.650  1.00 32.93           N  
ATOM   1611  CA  TRP A 190       7.049  16.683 -11.434  1.00 24.53           C  
ATOM   1612  C   TRP A 190       8.381  17.430 -11.285  1.00 31.37           C  
ATOM   1613  O   TRP A 190       9.454  16.842 -11.440  1.00 41.59           O  
ATOM   1614  CB  TRP A 190       6.845  15.787 -10.210  1.00 23.09           C  
ATOM   1615  CG  TRP A 190       5.418  15.382  -9.940  1.00 21.12           C  
ATOM   1616  CD1 TRP A 190       4.882  14.140 -10.075  1.00 20.40           C  
ATOM   1617  CD2 TRP A 190       4.358  16.228  -9.477  1.00 22.16           C  
ATOM   1618  NE1 TRP A 190       3.548  14.152  -9.722  1.00 19.33           N  
ATOM   1619  CE2 TRP A 190       3.204  15.424  -9.359  1.00 22.29           C  
ATOM   1620  CE3 TRP A 190       4.271  17.587  -9.157  1.00 20.64           C  
ATOM   1621  CZ2 TRP A 190       1.977  15.938  -8.933  1.00 22.49           C  
ATOM   1622  CZ3 TRP A 190       3.057  18.093  -8.733  1.00 17.16           C  
ATOM   1623  CH2 TRP A 190       1.926  17.272  -8.626  1.00 24.15           C  
ATOM   1624  H   TRP A 190       7.031  14.881 -12.582  1.00  0.00           H  
ATOM   1625  HA  TRP A 190       6.249  17.422 -11.466  1.00  0.00           H  
ATOM   1626 1HB  TRP A 190       7.427  14.873 -10.327  1.00  0.00           H  
ATOM   1627 2HB  TRP A 190       7.213  16.298  -9.320  1.00  0.00           H  
ATOM   1628  HD1 TRP A 190       5.427  13.260 -10.413  1.00  0.00           H  
ATOM   1629  HE1 TRP A 190       2.930  13.354  -9.731  1.00  0.00           H  
ATOM   1630  HE3 TRP A 190       5.145  18.232  -9.239  1.00  0.00           H  
ATOM   1631  HZ2 TRP A 190       1.088  15.314  -8.842  1.00  0.00           H  
ATOM   1632  HZ3 TRP A 190       3.002  19.153  -8.484  1.00  0.00           H  
ATOM   1633  HH2 TRP A 190       0.984  17.708  -8.290  1.00  0.00           H  
ATOM   1634  N   LEU A 191       8.298  18.727 -10.989  1.00 28.35           N  
ATOM   1635  CA  LEU A 191       9.441  19.500 -10.518  1.00 23.05           C  
ATOM   1636  C   LEU A 191       9.286  19.634  -9.022  1.00 25.19           C  
ATOM   1637  O   LEU A 191       8.183  19.888  -8.533  1.00 25.65           O  
ATOM   1638  CB  LEU A 191       9.419  20.897 -11.122  1.00 37.11           C  
ATOM   1639  CG  LEU A 191      10.364  21.971 -10.565  1.00 34.45           C  
ATOM   1640  CD1 LEU A 191      11.796  21.782 -11.085  1.00 26.69           C  
ATOM   1641  CD2 LEU A 191       9.835  23.366 -10.899  1.00 26.33           C  
ATOM   1642  H   LEU A 191       7.405  19.186 -11.098  1.00  0.00           H  
ATOM   1643  HA  LEU A 191      10.354  18.996 -10.835  1.00  0.00           H  
ATOM   1644 1HB  LEU A 191       9.650  20.821 -12.183  1.00  0.00           H  
ATOM   1645 2HB  LEU A 191       8.413  21.305 -11.019  1.00  0.00           H  
ATOM   1646  HG  LEU A 191      10.435  21.866  -9.482  1.00  0.00           H  
ATOM   1647 1HD1 LEU A 191      12.439  22.559 -10.671  1.00  0.00           H  
ATOM   1648 2HD1 LEU A 191      12.168  20.804 -10.780  1.00  0.00           H  
ATOM   1649 3HD1 LEU A 191      11.800  21.850 -12.172  1.00  0.00           H  
ATOM   1650 1HD2 LEU A 191      10.515  24.119 -10.497  1.00  0.00           H  
ATOM   1651 2HD2 LEU A 191       9.767  23.480 -11.981  1.00  0.00           H  
ATOM   1652 3HD2 LEU A 191       8.847  23.497 -10.457  1.00  0.00           H  
ATOM   1653  N   THR A 192      10.376  19.436  -8.288  1.00 31.47           N  
ATOM   1654  CA  THR A 192      10.374  19.659  -6.844  1.00 28.25           C  
ATOM   1655  C   THR A 192      11.513  20.589  -6.451  1.00 28.83           C  
ATOM   1656  O   THR A 192      12.596  20.587  -7.048  1.00 25.23           O  
ATOM   1657  CB  THR A 192      10.478  18.346  -6.022  1.00 42.27           C  
ATOM   1658  OG1 THR A 192      11.763  17.749  -6.210  1.00 41.22           O  
ATOM   1659  CG2 THR A 192       9.409  17.355  -6.436  1.00 48.52           C  
ATOM   1660  H   THR A 192      11.225  19.124  -8.737  1.00  0.00           H  
ATOM   1661  HA  THR A 192       9.436  20.141  -6.570  1.00  0.00           H  
ATOM   1662  HB  THR A 192      10.358  18.569  -4.963  1.00  0.00           H  
ATOM   1663  HG1 THR A 192      12.284  18.293  -6.805  1.00  0.00           H  
ATOM   1664 1HG2 THR A 192       9.506  16.446  -5.843  1.00  0.00           H  
ATOM   1665 2HG2 THR A 192       8.424  17.792  -6.272  1.00  0.00           H  
ATOM   1666 3HG2 THR A 192       9.526  17.114  -7.492  1.00  0.00           H  
ATOM   1667  N   ILE A 193      11.264  21.401  -5.440  1.00 32.73           N  
ATOM   1668  CA  ILE A 193      12.305  22.267  -4.928  1.00 30.56           C  
ATOM   1669  C   ILE A 193      12.424  22.098  -3.419  1.00 28.36           C  
ATOM   1670  O   ILE A 193      11.513  22.433  -2.679  1.00 25.65           O  
ATOM   1671  CB  ILE A 193      12.047  23.733  -5.310  1.00 30.67           C  
ATOM   1672  CG1 ILE A 193      11.977  23.872  -6.835  1.00 18.24           C  
ATOM   1673  CG2 ILE A 193      13.147  24.616  -4.733  1.00 31.29           C  
ATOM   1674  CD1 ILE A 193      11.390  25.199  -7.345  1.00 27.56           C  
ATOM   1675  H   ILE A 193      10.349  21.427  -5.015  1.00  0.00           H  
ATOM   1676  HA  ILE A 193      13.255  21.962  -5.366  1.00  0.00           H  
ATOM   1677  HB  ILE A 193      11.084  24.049  -4.910  1.00  0.00           H  
ATOM   1678 1HG1 ILE A 193      12.977  23.772  -7.256  1.00  0.00           H  
ATOM   1679 2HG1 ILE A 193      11.368  23.066  -7.246  1.00  0.00           H  
ATOM   1680 1HG2 ILE A 193      12.960  25.654  -5.007  1.00  0.00           H  
ATOM   1681 2HG2 ILE A 193      13.156  24.523  -3.648  1.00  0.00           H  
ATOM   1682 3HG2 ILE A 193      14.112  24.303  -5.133  1.00  0.00           H  
ATOM   1683 1HD1 ILE A 193      11.383  25.199  -8.435  1.00  0.00           H  
ATOM   1684 2HD1 ILE A 193      10.370  25.311  -6.975  1.00  0.00           H  
ATOM   1685 3HD1 ILE A 193      11.999  26.027  -6.987  1.00  0.00           H  
ATOM   1686  N   GLY A 194      13.550  21.564  -2.969  1.00 37.24           N  
ATOM   1687  CA  GLY A 194      13.744  21.277  -1.561  1.00 38.71           C  
ATOM   1688  C   GLY A 194      14.973  21.937  -0.967  1.00 43.00           C  
ATOM   1689  O   GLY A 194      16.107  21.524  -1.222  1.00 48.92           O  
ATOM   1690  H   GLY A 194      14.292  21.351  -3.621  1.00  0.00           H  
ATOM   1691 1HA  GLY A 194      12.870  21.608  -0.999  1.00  0.00           H  
ATOM   1692 2HA  GLY A 194      13.829  20.200  -1.418  1.00  0.00           H  
ATOM   1693  N   ILE A 195      14.730  22.961  -0.158  1.00 36.07           N  
ATOM   1694  CA  ILE A 195      15.780  23.701   0.530  1.00 30.13           C  
ATOM   1695  C   ILE A 195      16.136  23.018   1.846  1.00 30.31           C  
ATOM   1696  O   ILE A 195      15.257  22.712   2.650  1.00 41.80           O  
ATOM   1697  CB  ILE A 195      15.299  25.128   0.862  1.00 28.46           C  
ATOM   1698  CG1 ILE A 195      14.881  25.856  -0.410  1.00 18.26           C  
ATOM   1699  CG2 ILE A 195      16.358  25.899   1.618  1.00 24.78           C  
ATOM   1700  CD1 ILE A 195      14.298  27.192  -0.155  1.00 34.58           C  
ATOM   1701  H   ILE A 195      13.767  23.231  -0.021  1.00  0.00           H  
ATOM   1702  HA  ILE A 195      16.645  23.767  -0.128  1.00  0.00           H  
ATOM   1703  HB  ILE A 195      14.401  25.076   1.477  1.00  0.00           H  
ATOM   1704 1HG1 ILE A 195      15.746  25.973  -1.062  1.00  0.00           H  
ATOM   1705 2HG1 ILE A 195      14.147  25.255  -0.948  1.00  0.00           H  
ATOM   1706 1HG2 ILE A 195      15.991  26.902   1.837  1.00  0.00           H  
ATOM   1707 2HG2 ILE A 195      16.586  25.385   2.550  1.00  0.00           H  
ATOM   1708 3HG2 ILE A 195      17.261  25.968   1.011  1.00  0.00           H  
ATOM   1709 1HD1 ILE A 195      14.022  27.655  -1.102  1.00  0.00           H  
ATOM   1710 2HD1 ILE A 195      13.411  27.089   0.471  1.00  0.00           H  
ATOM   1711 3HD1 ILE A 195      15.031  27.817   0.354  1.00  0.00           H  
ATOM   1712  N   THR A 196      17.419  22.779   2.069  1.00  0.00           N  
ATOM   1713  CA  THR A 196      17.872  22.220   3.327  1.00  0.00           C  
ATOM   1714  C   THR A 196      19.210  22.832   3.724  1.00  0.00           C  
ATOM   1715  O   THR A 196      19.693  23.758   3.068  1.00  0.00           O  
ATOM   1716  CB  THR A 196      17.997  20.688   3.244  1.00  0.00           C  
ATOM   1717  OG1 THR A 196      18.296  20.159   4.542  1.00  0.00           O  
ATOM   1718  CG2 THR A 196      19.100  20.294   2.273  1.00  0.00           C  
ATOM   1719  H   THR A 196      18.098  22.988   1.351  1.00  0.00           H  
ATOM   1720  HA  THR A 196      17.138  22.463   4.097  1.00  0.00           H  
ATOM   1721  HB  THR A 196      17.052  20.264   2.903  1.00  0.00           H  
ATOM   1722  HG1 THR A 196      17.493  19.816   4.940  1.00  0.00           H  
ATOM   1723 1HG2 THR A 196      19.173  19.208   2.227  1.00  0.00           H  
ATOM   1724 2HG2 THR A 196      18.869  20.685   1.282  1.00  0.00           H  
ATOM   1725 3HG2 THR A 196      20.048  20.707   2.614  1.00  0.00           H  
ATOM   1726  N   GLY A 197      19.809  22.322   4.797  1.00 23.91           N  
ATOM   1727  CA  GLY A 197      21.102  22.824   5.237  1.00 24.85           C  
ATOM   1728  C   GLY A 197      21.060  23.907   6.300  1.00 28.52           C  
ATOM   1729  O   GLY A 197      19.998  24.237   6.839  1.00 37.07           O  
ATOM   1730  H   GLY A 197      19.367  21.578   5.318  1.00  0.00           H  
ATOM   1731 1HA  GLY A 197      21.696  22.001   5.635  1.00  0.00           H  
ATOM   1732 2HA  GLY A 197      21.645  23.229   4.383  1.00  0.00           H  
ATOM   1733  N   PRO A 198      22.228  24.478   6.615  1.00 34.98           N  
ATOM   1734  CA  PRO A 198      22.352  25.507   7.653  1.00 37.33           C  
ATOM   1735  C   PRO A 198      21.580  26.776   7.308  1.00 33.60           C  
ATOM   1736  O   PRO A 198      21.341  27.041   6.131  1.00 24.99           O  
ATOM   1737  CB  PRO A 198      23.854  25.796   7.660  1.00 31.31           C  
ATOM   1738  CG  PRO A 198      24.320  25.396   6.323  1.00 26.82           C  
ATOM   1739  CD  PRO A 198      23.525  24.185   5.990  1.00 34.14           C  
ATOM   1740  HA  PRO A 198      22.023  25.090   8.617  1.00  0.00           H  
ATOM   1741 1HB  PRO A 198      24.031  26.861   7.867  1.00  0.00           H  
ATOM   1742 2HB  PRO A 198      24.343  25.226   8.464  1.00  0.00           H  
ATOM   1743 1HG  PRO A 198      24.161  26.213   5.604  1.00  0.00           H  
ATOM   1744 2HG  PRO A 198      25.402  25.196   6.342  1.00  0.00           H  
ATOM   1745 1HD  PRO A 198      23.443  24.088   4.897  1.00  0.00           H  
ATOM   1746 2HD  PRO A 198      24.009  23.297   6.424  1.00  0.00           H  
ATOM   1747  N   ASP A 199      21.209  27.556   8.317  1.00 34.34           N  
ATOM   1748  CA  ASP A 199      20.501  28.815   8.070  1.00 27.99           C  
ATOM   1749  C   ASP A 199      21.350  29.828   7.311  1.00 26.94           C  
ATOM   1750  O   ASP A 199      20.822  30.623   6.543  1.00 30.37           O  
ATOM   1751  CB  ASP A 199      20.007  29.450   9.370  1.00 21.01           C  
ATOM   1752  CG  ASP A 199      19.073  28.546  10.150  1.00 35.26           C  
ATOM   1753  OD1 ASP A 199      18.589  27.549   9.577  1.00 44.38           O  
ATOM   1754  OD2 ASP A 199      18.824  28.831  11.341  1.00 39.66           O  
ATOM   1755  H   ASP A 199      21.413  27.285   9.268  1.00  0.00           H  
ATOM   1756  HA  ASP A 199      19.633  28.607   7.443  1.00  0.00           H  
ATOM   1757 1HB  ASP A 199      20.860  29.699  10.001  1.00  0.00           H  
ATOM   1758 2HB  ASP A 199      19.484  30.380   9.145  1.00  0.00           H  
ATOM   1759  N   ASN A 200      22.660  29.803   7.524  1.00 32.03           N  
ATOM   1760  CA  ASN A 200      23.522  30.854   6.979  1.00 37.91           C  
ATOM   1761  C   ASN A 200      24.160  30.464   5.647  1.00 36.06           C  
ATOM   1762  O   ASN A 200      25.053  31.151   5.145  1.00 35.55           O  
ATOM   1763  CB  ASN A 200      24.603  31.256   7.988  1.00 31.60           C  
ATOM   1764  CG  ASN A 200      25.661  30.182   8.158  1.00 33.46           C  
ATOM   1765  OD1 ASN A 200      25.434  29.018   7.826  1.00 40.36           O  
ATOM   1766  ND2 ASN A 200      26.821  30.567   8.681  1.00 23.53           N  
ATOM   1767  H   ASN A 200      23.075  29.058   8.064  1.00  0.00           H  
ATOM   1768  HA  ASN A 200      22.908  31.729   6.764  1.00  0.00           H  
ATOM   1769 1HB  ASN A 200      25.083  32.179   7.659  1.00  0.00           H  
ATOM   1770 2HB  ASN A 200      24.141  31.455   8.955  1.00  0.00           H  
ATOM   1771 1HD2 ASN A 200      27.555  29.901   8.815  1.00  0.00           H  
ATOM   1772 2HD2 ASN A 200      26.960  31.522   8.940  1.00  0.00           H  
ATOM   1773  N   GLY A 201      23.697  29.356   5.083  1.00 25.93           N  
ATOM   1774  CA  GLY A 201      24.177  28.917   3.790  1.00 24.03           C  
ATOM   1775  C   GLY A 201      23.368  27.761   3.247  1.00 29.42           C  
ATOM   1776  O   GLY A 201      23.912  26.691   2.981  1.00 39.39           O  
ATOM   1777  H   GLY A 201      22.998  28.805   5.560  1.00  0.00           H  
ATOM   1778 1HA  GLY A 201      24.135  29.748   3.086  1.00  0.00           H  
ATOM   1779 2HA  GLY A 201      25.221  28.618   3.872  1.00  0.00           H  
ATOM   1780  N   ALA A 202      22.066  27.972   3.080  1.00 23.24           N  
ATOM   1781  CA  ALA A 202      21.177  26.908   2.616  1.00 20.16           C  
ATOM   1782  C   ALA A 202      21.274  26.688   1.108  1.00 26.47           C  
ATOM   1783  O   ALA A 202      21.618  27.606   0.345  1.00 22.64           O  
ATOM   1784  CB  ALA A 202      19.757  27.210   3.004  1.00 18.55           C  
ATOM   1785  H   ALA A 202      21.680  28.884   3.278  1.00  0.00           H  
ATOM   1786  HA  ALA A 202      21.484  25.977   3.094  1.00  0.00           H  
ATOM   1787 1HB  ALA A 202      19.106  26.410   2.653  1.00  0.00           H  
ATOM   1788 2HB  ALA A 202      19.685  27.286   4.089  1.00  0.00           H  
ATOM   1789 3HB  ALA A 202      19.449  28.152   2.554  1.00  0.00           H  
ATOM   1790  N   VAL A 203      20.964  25.466   0.685  1.00 18.36           N  
ATOM   1791  CA  VAL A 203      21.014  25.113  -0.730  1.00 37.76           C  
ATOM   1792  C   VAL A 203      19.733  24.438  -1.191  1.00 33.92           C  
ATOM   1793  O   VAL A 203      19.342  23.404  -0.654  1.00 28.99           O  
ATOM   1794  CB  VAL A 203      22.195  24.173  -1.048  1.00 36.09           C  
ATOM   1795  CG1 VAL A 203      21.987  23.515  -2.405  1.00 32.37           C  
ATOM   1796  CG2 VAL A 203      23.533  24.929  -0.977  1.00 31.27           C  
ATOM   1797  H   VAL A 203      20.687  24.764   1.357  1.00  0.00           H  
ATOM   1798  HA  VAL A 203      21.146  26.027  -1.310  1.00  0.00           H  
ATOM   1799  HB  VAL A 203      22.206  23.361  -0.321  1.00  0.00           H  
ATOM   1800 1HG1 VAL A 203      22.826  22.853  -2.621  1.00  0.00           H  
ATOM   1801 2HG1 VAL A 203      21.063  22.937  -2.392  1.00  0.00           H  
ATOM   1802 3HG1 VAL A 203      21.924  24.283  -3.176  1.00  0.00           H  
ATOM   1803 1HG2 VAL A 203      24.350  24.244  -1.204  1.00  0.00           H  
ATOM   1804 2HG2 VAL A 203      23.530  25.744  -1.701  1.00  0.00           H  
ATOM   1805 3HG2 VAL A 203      23.669  25.335   0.026  1.00  0.00           H  
ATOM   1806  N   ALA A 204      19.084  25.022  -2.194  1.00 36.22           N  
ATOM   1807  CA  ALA A 204      17.858  24.447  -2.735  1.00 38.35           C  
ATOM   1808  C   ALA A 204      18.161  23.394  -3.790  1.00 33.10           C  
ATOM   1809  O   ALA A 204      18.818  23.670  -4.790  1.00 29.78           O  
ATOM   1810  CB  ALA A 204      16.969  25.526  -3.314  1.00 39.22           C  
ATOM   1811  H   ALA A 204      19.442  25.879  -2.591  1.00  0.00           H  
ATOM   1812  HA  ALA A 204      17.326  23.956  -1.919  1.00  0.00           H  
ATOM   1813 1HB  ALA A 204      16.060  25.074  -3.712  1.00  0.00           H  
ATOM   1814 2HB  ALA A 204      16.707  26.240  -2.533  1.00  0.00           H  
ATOM   1815 3HB  ALA A 204      17.497  26.041  -4.115  1.00  0.00           H  
ATOM   1816  N   VAL A 205      17.671  22.184  -3.564  1.00 29.92           N  
ATOM   1817  CA  VAL A 205      17.826  21.123  -4.541  1.00 28.66           C  
ATOM   1818  C   VAL A 205      16.591  21.020  -5.435  1.00 33.17           C  
ATOM   1819  O   VAL A 205      15.465  20.890  -4.953  1.00 34.24           O  
ATOM   1820  CB  VAL A 205      18.137  19.783  -3.871  1.00 20.35           C  
ATOM   1821  CG1 VAL A 205      18.310  18.704  -4.908  1.00 25.60           C  
ATOM   1822  CG2 VAL A 205      19.385  19.910  -3.068  1.00 17.73           C  
ATOM   1823  H   VAL A 205      17.183  21.991  -2.701  1.00  0.00           H  
ATOM   1824  HA  VAL A 205      18.659  21.375  -5.198  1.00  0.00           H  
ATOM   1825  HB  VAL A 205      17.305  19.511  -3.221  1.00  0.00           H  
ATOM   1826 1HG1 VAL A 205      18.530  17.757  -4.414  1.00  0.00           H  
ATOM   1827 2HG1 VAL A 205      17.392  18.606  -5.487  1.00  0.00           H  
ATOM   1828 3HG1 VAL A 205      19.134  18.967  -5.572  1.00  0.00           H  
ATOM   1829 1HG2 VAL A 205      19.608  18.957  -2.589  1.00  0.00           H  
ATOM   1830 2HG2 VAL A 205      20.212  20.190  -3.721  1.00  0.00           H  
ATOM   1831 3HG2 VAL A 205      19.250  20.677  -2.304  1.00  0.00           H  
ATOM   1832  N   LEU A 206      16.822  21.109  -6.742  1.00 37.87           N  
ATOM   1833  CA  LEU A 206      15.768  20.968  -7.741  1.00 36.83           C  
ATOM   1834  C   LEU A 206      15.833  19.570  -8.333  1.00 34.04           C  
ATOM   1835  O   LEU A 206      16.880  19.130  -8.791  1.00 31.10           O  
ATOM   1836  CB  LEU A 206      15.922  22.010  -8.855  1.00 18.29           C  
ATOM   1837  CG  LEU A 206      15.446  23.444  -8.610  1.00 18.46           C  
ATOM   1838  CD1 LEU A 206      16.563  24.353  -8.214  1.00 18.59           C  
ATOM   1839  CD2 LEU A 206      14.733  24.014  -9.830  1.00 42.79           C  
ATOM   1840  H   LEU A 206      17.769  21.281  -7.048  1.00  0.00           H  
ATOM   1841  HA  LEU A 206      14.807  21.127  -7.253  1.00  0.00           H  
ATOM   1842 1HB  LEU A 206      16.977  22.089  -9.113  1.00  0.00           H  
ATOM   1843 2HB  LEU A 206      15.379  21.663  -9.734  1.00  0.00           H  
ATOM   1844  HG  LEU A 206      14.752  23.458  -7.769  1.00  0.00           H  
ATOM   1845 1HD1 LEU A 206      16.174  25.358  -8.051  1.00  0.00           H  
ATOM   1846 2HD1 LEU A 206      17.021  23.989  -7.294  1.00  0.00           H  
ATOM   1847 3HD1 LEU A 206      17.310  24.378  -9.007  1.00  0.00           H  
ATOM   1848 1HD2 LEU A 206      14.408  25.033  -9.618  1.00  0.00           H  
ATOM   1849 2HD2 LEU A 206      15.415  24.020 -10.680  1.00  0.00           H  
ATOM   1850 3HD2 LEU A 206      13.865  23.398 -10.066  1.00  0.00           H  
ATOM   1851  N   LYS A 207      14.711  18.869  -8.296  1.00 40.79           N  
ATOM   1852  CA  LYS A 207      14.601  17.573  -8.941  1.00 36.89           C  
ATOM   1853  C   LYS A 207      13.513  17.621  -9.997  1.00 33.34           C  
ATOM   1854  O   LYS A 207      12.509  18.321  -9.856  1.00 30.10           O  
ATOM   1855  CB  LYS A 207      14.270  16.475  -7.938  1.00 17.41           C  
ATOM   1856  CG  LYS A 207      15.203  16.380  -6.749  1.00 17.35           C  
ATOM   1857  CD  LYS A 207      14.910  15.088  -6.002  1.00 17.14           C  
ATOM   1858  CE  LYS A 207      15.523  15.061  -4.629  1.00 18.17           C  
ATOM   1859  NZ  LYS A 207      15.184  13.793  -3.957  1.00 16.89           N  
ATOM   1860  H   LYS A 207      13.910  19.246  -7.809  1.00  0.00           H  
ATOM   1861  HA  LYS A 207      15.560  17.333  -9.401  1.00  0.00           H  
ATOM   1862 1HB  LYS A 207      13.263  16.628  -7.549  1.00  0.00           H  
ATOM   1863 2HB  LYS A 207      14.282  15.507  -8.440  1.00  0.00           H  
ATOM   1864 1HG  LYS A 207      16.237  16.390  -7.097  1.00  0.00           H  
ATOM   1865 2HG  LYS A 207      15.049  17.238  -6.096  1.00  0.00           H  
ATOM   1866 1HD  LYS A 207      13.831  14.964  -5.899  1.00  0.00           H  
ATOM   1867 2HD  LYS A 207      15.303  14.243  -6.568  1.00  0.00           H  
ATOM   1868 1HE  LYS A 207      16.604  15.161  -4.712  1.00  0.00           H  
ATOM   1869 2HE  LYS A 207      15.147  15.902  -4.046  1.00  0.00           H  
ATOM   1870 1HZ  LYS A 207      15.597  13.779  -3.035  1.00  0.00           H  
ATOM   1871 2HZ  LYS A 207      14.180  13.711  -3.877  1.00  0.00           H  
ATOM   1872 3HZ  LYS A 207      15.542  13.019  -4.497  1.00  0.00           H  
ATOM   1873  N   TYR A 208      13.738  16.868 -11.062  1.00 35.37           N  
ATOM   1874  CA  TYR A 208      12.786  16.718 -12.142  1.00 30.67           C  
ATOM   1875  C   TYR A 208      12.605  15.218 -12.294  1.00 33.38           C  
ATOM   1876  O   TYR A 208      13.588  14.482 -12.457  1.00 28.50           O  
ATOM   1877  CB  TYR A 208      13.355  17.333 -13.410  1.00 27.62           C  
ATOM   1878  CG  TYR A 208      12.423  17.316 -14.583  1.00 26.78           C  
ATOM   1879  CD1 TYR A 208      11.244  18.044 -14.564  1.00 22.89           C  
ATOM   1880  CD2 TYR A 208      12.726  16.584 -15.718  1.00 35.18           C  
ATOM   1881  CE1 TYR A 208      10.384  18.044 -15.642  1.00 24.49           C  
ATOM   1882  CE2 TYR A 208      11.871  16.574 -16.810  1.00 40.81           C  
ATOM   1883  CZ  TYR A 208      10.698  17.305 -16.768  1.00 36.70           C  
ATOM   1884  OH  TYR A 208       9.845  17.292 -17.851  1.00 37.54           O  
ATOM   1885  H   TYR A 208      14.621  16.378 -11.112  1.00  0.00           H  
ATOM   1886  HA  TYR A 208      11.870  17.243 -11.871  1.00  0.00           H  
ATOM   1887 1HB  TYR A 208      13.632  18.371 -13.219  1.00  0.00           H  
ATOM   1888 2HB  TYR A 208      14.262  16.801 -13.698  1.00  0.00           H  
ATOM   1889  HD1 TYR A 208      10.980  18.631 -13.685  1.00  0.00           H  
ATOM   1890  HD2 TYR A 208      13.648  16.003 -15.763  1.00  0.00           H  
ATOM   1891  HE1 TYR A 208       9.463  18.625 -15.603  1.00  0.00           H  
ATOM   1892  HE2 TYR A 208      12.125  15.991 -17.696  1.00  0.00           H  
ATOM   1893  HH  TYR A 208      10.213  16.733 -18.540  1.00  0.00           H  
ATOM   1894  N   ASN A 209      11.357  14.766 -12.188  1.00 32.50           N  
ATOM   1895  CA  ASN A 209      11.048  13.335 -12.151  1.00 28.11           C  
ATOM   1896  C   ASN A 209      11.854  12.530 -11.111  1.00 24.88           C  
ATOM   1897  O   ASN A 209      12.239  11.389 -11.356  1.00 20.10           O  
ATOM   1898  CB  ASN A 209      11.231  12.728 -13.533  1.00 23.13           C  
ATOM   1899  CG  ASN A 209      10.652  11.343 -13.638  1.00 29.84           C  
ATOM   1900  OD1 ASN A 209       9.682  11.008 -12.956  1.00 25.44           O  
ATOM   1901  ND2 ASN A 209      11.253  10.519 -14.487  1.00 37.84           N  
ATOM   1902  H   ASN A 209      10.601  15.434 -12.132  1.00  0.00           H  
ATOM   1903  HA  ASN A 209      10.007  13.214 -11.848  1.00  0.00           H  
ATOM   1904 1HB  ASN A 209      10.754  13.366 -14.278  1.00  0.00           H  
ATOM   1905 2HB  ASN A 209      12.294  12.683 -13.773  1.00  0.00           H  
ATOM   1906 1HD2 ASN A 209      10.915   9.585 -14.602  1.00  0.00           H  
ATOM   1907 2HD2 ASN A 209      12.044  10.832 -15.012  1.00  0.00           H  
ATOM   1908  N   GLY A 210      12.103  13.126  -9.948  1.00 21.01           N  
ATOM   1909  CA  GLY A 210      12.853  12.443  -8.913  1.00 16.99           C  
ATOM   1910  C   GLY A 210      14.364  12.511  -9.039  1.00 32.15           C  
ATOM   1911  O   GLY A 210      15.070  12.190  -8.085  1.00 27.68           O  
ATOM   1912  H   GLY A 210      11.770  14.064  -9.777  1.00  0.00           H  
ATOM   1913 1HA  GLY A 210      12.590  12.858  -7.940  1.00  0.00           H  
ATOM   1914 2HA  GLY A 210      12.576  11.389  -8.898  1.00  0.00           H  
ATOM   1915  N   ILE A 211      14.865  12.928 -10.202  1.00 32.56           N  
ATOM   1916  CA  ILE A 211      16.304  13.074 -10.403  1.00 26.55           C  
ATOM   1917  C   ILE A 211      16.731  14.517 -10.159  1.00 29.41           C  
ATOM   1918  O   ILE A 211      16.096  15.436 -10.656  1.00 30.51           O  
ATOM   1919  CB  ILE A 211      16.742  12.674 -11.832  1.00 30.38           C  
ATOM   1920  CG1 ILE A 211      16.190  11.292 -12.225  1.00 17.49           C  
ATOM   1921  CG2 ILE A 211      18.264  12.732 -11.952  1.00 27.16           C  
ATOM   1922  CD1 ILE A 211      16.464  10.222 -11.228  1.00 17.30           C  
ATOM   1923  H   ILE A 211      14.237  13.148 -10.962  1.00  0.00           H  
ATOM   1924  HA  ILE A 211      16.820  12.417  -9.703  1.00  0.00           H  
ATOM   1925  HB  ILE A 211      16.301  13.362 -12.553  1.00  0.00           H  
ATOM   1926 1HG1 ILE A 211      15.111  11.357 -12.364  1.00  0.00           H  
ATOM   1927 2HG1 ILE A 211      16.623  10.984 -13.177  1.00  0.00           H  
ATOM   1928 1HG2 ILE A 211      18.561  12.449 -12.961  1.00  0.00           H  
ATOM   1929 2HG2 ILE A 211      18.607  13.745 -11.744  1.00  0.00           H  
ATOM   1930 3HG2 ILE A 211      18.712  12.044 -11.235  1.00  0.00           H  
ATOM   1931 1HD1 ILE A 211      16.042   9.280 -11.581  1.00  0.00           H  
ATOM   1932 2HD1 ILE A 211      17.541  10.112 -11.099  1.00  0.00           H  
ATOM   1933 3HD1 ILE A 211      16.009  10.488 -10.275  1.00  0.00           H  
ATOM   1934  N   ILE A 212      17.797  14.712  -9.385  1.00 36.50           N  
ATOM   1935  CA  ILE A 212      18.365  16.045  -9.173  1.00 33.94           C  
ATOM   1936  C   ILE A 212      18.812  16.664 -10.493  1.00 37.50           C  
ATOM   1937  O   ILE A 212      19.447  15.998 -11.311  1.00 41.36           O  
ATOM   1938  CB  ILE A 212      19.584  16.015  -8.225  1.00 29.00           C  
ATOM   1939  CG1 ILE A 212      19.255  15.276  -6.934  1.00 27.99           C  
ATOM   1940  CG2 ILE A 212      20.080  17.448  -7.923  1.00 17.85           C  
ATOM   1941  CD1 ILE A 212      20.214  15.601  -5.767  1.00 23.79           C  
ATOM   1942  H   ILE A 212      18.224  13.917  -8.932  1.00  0.00           H  
ATOM   1943  HA  ILE A 212      17.603  16.676  -8.717  1.00  0.00           H  
ATOM   1944  HB  ILE A 212      20.394  15.455  -8.690  1.00  0.00           H  
ATOM   1945 1HG1 ILE A 212      18.241  15.523  -6.621  1.00  0.00           H  
ATOM   1946 2HG1 ILE A 212      19.288  14.201  -7.111  1.00  0.00           H  
ATOM   1947 1HG2 ILE A 212      20.939  17.402  -7.253  1.00  0.00           H  
ATOM   1948 2HG2 ILE A 212      20.372  17.935  -8.852  1.00  0.00           H  
ATOM   1949 3HG2 ILE A 212      19.281  18.018  -7.449  1.00  0.00           H  
ATOM   1950 1HD1 ILE A 212      19.916  15.037  -4.883  1.00  0.00           H  
ATOM   1951 2HD1 ILE A 212      21.232  15.328  -6.046  1.00  0.00           H  
ATOM   1952 3HD1 ILE A 212      20.171  16.667  -5.547  1.00  0.00           H  
ATOM   1953  N   THR A 213      18.494  17.940 -10.695  1.00 39.76           N  
ATOM   1954  CA  THR A 213      18.810  18.618 -11.951  1.00 43.03           C  
ATOM   1955  C   THR A 213      19.457  20.006 -11.779  1.00 41.57           C  
ATOM   1956  O   THR A 213      19.988  20.574 -12.737  1.00 42.41           O  
ATOM   1957  CB  THR A 213      17.566  18.720 -12.868  1.00 39.53           C  
ATOM   1958  OG1 THR A 213      16.501  19.370 -12.166  1.00 37.20           O  
ATOM   1959  CG2 THR A 213      17.100  17.339 -13.288  1.00 38.76           C  
ATOM   1960  H   THR A 213      18.022  18.454  -9.964  1.00  0.00           H  
ATOM   1961  HA  THR A 213      19.571  18.040 -12.475  1.00  0.00           H  
ATOM   1962  HB  THR A 213      17.815  19.299 -13.757  1.00  0.00           H  
ATOM   1963  HG1 THR A 213      16.795  19.600 -11.281  1.00  0.00           H  
ATOM   1964 1HG2 THR A 213      16.225  17.430 -13.931  1.00  0.00           H  
ATOM   1965 2HG2 THR A 213      17.899  16.834 -13.830  1.00  0.00           H  
ATOM   1966 3HG2 THR A 213      16.840  16.759 -12.403  1.00  0.00           H  
ATOM   1967  N   ASP A 214      19.407  20.549 -10.567  1.00 34.67           N  
ATOM   1968  CA  ASP A 214      20.095  21.806 -10.268  1.00 37.06           C  
ATOM   1969  C   ASP A 214      20.093  22.066  -8.767  1.00 33.47           C  
ATOM   1970  O   ASP A 214      19.263  21.532  -8.032  1.00 34.88           O  
ATOM   1971  CB  ASP A 214      19.453  22.998 -11.005  1.00 40.54           C  
ATOM   1972  CG  ASP A 214      20.490  23.987 -11.579  1.00 47.55           C  
ATOM   1973  OD1 ASP A 214      21.693  23.924 -11.226  1.00 41.73           O  
ATOM   1974  OD2 ASP A 214      20.088  24.850 -12.390  1.00 52.64           O  
ATOM   1975  H   ASP A 214      18.885  20.088  -9.836  1.00  0.00           H  
ATOM   1976  HA  ASP A 214      21.130  21.722 -10.601  1.00  0.00           H  
ATOM   1977 1HB  ASP A 214      18.836  22.629 -11.825  1.00  0.00           H  
ATOM   1978 2HB  ASP A 214      18.799  23.539 -10.321  1.00  0.00           H  
ATOM   1979  N   THR A 215      21.047  22.871  -8.319  1.00 34.67           N  
ATOM   1980  CA  THR A 215      20.997  23.438  -6.983  1.00 35.84           C  
ATOM   1981  C   THR A 215      21.193  24.944  -7.086  1.00 36.84           C  
ATOM   1982  O   THR A 215      21.434  25.484  -8.165  1.00 29.56           O  
ATOM   1983  CB  THR A 215      22.085  22.873  -6.040  1.00 30.71           C  
ATOM   1984  OG1 THR A 215      23.381  23.177  -6.568  1.00 28.79           O  
ATOM   1985  CG2 THR A 215      21.933  21.368  -5.848  1.00 30.94           C  
ATOM   1986  H   THR A 215      21.827  23.096  -8.920  1.00  0.00           H  
ATOM   1987  HA  THR A 215      20.029  23.198  -6.542  1.00  0.00           H  
ATOM   1988  HB  THR A 215      22.011  23.358  -5.067  1.00  0.00           H  
ATOM   1989  HG1 THR A 215      23.285  23.663  -7.390  1.00  0.00           H  
ATOM   1990 1HG2 THR A 215      22.714  21.006  -5.180  1.00  0.00           H  
ATOM   1991 2HG2 THR A 215      20.956  21.154  -5.415  1.00  0.00           H  
ATOM   1992 3HG2 THR A 215      22.020  20.868  -6.812  1.00  0.00           H  
ATOM   1993  N   ILE A 216      21.075  25.612  -5.948  1.00 41.29           N  
ATOM   1994  CA  ILE A 216      21.395  27.022  -5.852  1.00 39.10           C  
ATOM   1995  C   ILE A 216      21.724  27.339  -4.399  1.00 40.11           C  
ATOM   1996  O   ILE A 216      21.035  26.875  -3.486  1.00 41.65           O  
ATOM   1997  CB  ILE A 216      20.249  27.912  -6.396  1.00 37.87           C  
ATOM   1998  CG1 ILE A 216      20.482  29.376  -6.018  1.00 40.89           C  
ATOM   1999  CG2 ILE A 216      18.880  27.414  -5.926  1.00 34.07           C  
ATOM   2000  CD1 ILE A 216      19.513  30.330  -6.668  1.00 49.06           C  
ATOM   2001  H   ILE A 216      20.754  25.123  -5.125  1.00  0.00           H  
ATOM   2002  HA  ILE A 216      22.284  27.217  -6.451  1.00  0.00           H  
ATOM   2003  HB  ILE A 216      20.265  27.899  -7.486  1.00  0.00           H  
ATOM   2004 1HG1 ILE A 216      20.403  29.490  -4.937  1.00  0.00           H  
ATOM   2005 2HG1 ILE A 216      21.493  29.669  -6.303  1.00  0.00           H  
ATOM   2006 1HG2 ILE A 216      18.100  28.063  -6.326  1.00  0.00           H  
ATOM   2007 2HG2 ILE A 216      18.722  26.396  -6.280  1.00  0.00           H  
ATOM   2008 3HG2 ILE A 216      18.841  27.430  -4.837  1.00  0.00           H  
ATOM   2009 1HD1 ILE A 216      19.740  31.349  -6.353  1.00  0.00           H  
ATOM   2010 2HD1 ILE A 216      19.602  30.257  -7.752  1.00  0.00           H  
ATOM   2011 3HD1 ILE A 216      18.497  30.077  -6.368  1.00  0.00           H  
ATOM   2012  N   LYS A 217      22.804  28.089  -4.185  1.00 33.80           N  
ATOM   2013  CA  LYS A 217      23.187  28.464  -2.830  1.00 34.11           C  
ATOM   2014  C   LYS A 217      22.493  29.754  -2.388  1.00 40.09           C  
ATOM   2015  O   LYS A 217      22.060  30.571  -3.214  1.00 33.46           O  
ATOM   2016  CB  LYS A 217      24.712  28.567  -2.667  1.00 30.92           C  
ATOM   2017  CG  LYS A 217      25.358  29.821  -3.247  1.00 36.32           C  
ATOM   2018  CD  LYS A 217      26.870  29.801  -3.034  1.00 40.00           C  
ATOM   2019  CE  LYS A 217      27.590  30.883  -3.839  1.00 45.95           C  
ATOM   2020  NZ  LYS A 217      27.518  32.250  -3.233  1.00 51.55           N  
ATOM   2021  H   LYS A 217      23.368  28.405  -4.961  1.00  0.00           H  
ATOM   2022  HA  LYS A 217      22.829  27.696  -2.144  1.00  0.00           H  
ATOM   2023 1HB  LYS A 217      24.968  28.536  -1.607  1.00  0.00           H  
ATOM   2024 2HB  LYS A 217      25.188  27.711  -3.144  1.00  0.00           H  
ATOM   2025 1HG  LYS A 217      25.146  29.879  -4.315  1.00  0.00           H  
ATOM   2026 2HG  LYS A 217      24.939  30.703  -2.763  1.00  0.00           H  
ATOM   2027 1HD  LYS A 217      27.091  29.954  -1.977  1.00  0.00           H  
ATOM   2028 2HD  LYS A 217      27.266  28.831  -3.334  1.00  0.00           H  
ATOM   2029 1HE  LYS A 217      28.643  30.622  -3.939  1.00  0.00           H  
ATOM   2030 2HE  LYS A 217      27.157  30.943  -4.837  1.00  0.00           H  
ATOM   2031 1HZ  LYS A 217      28.015  32.906  -3.820  1.00  0.00           H  
ATOM   2032 2HZ  LYS A 217      26.552  32.534  -3.154  1.00  0.00           H  
ATOM   2033 3HZ  LYS A 217      27.940  32.235  -2.315  1.00  0.00           H  
ATOM   2034  N   SER A 218      22.360  29.902  -1.073  1.00 41.07           N  
ATOM   2035  CA  SER A 218      21.869  31.128  -0.475  1.00 30.51           C  
ATOM   2036  C   SER A 218      22.708  32.325  -0.985  1.00 34.69           C  
ATOM   2037  O   SER A 218      23.935  32.227  -1.145  1.00 34.67           O  
ATOM   2038  CB  SER A 218      21.940  30.986   1.048  1.00 21.18           C  
ATOM   2039  OG  SER A 218      21.433  32.113   1.736  1.00 25.92           O  
ATOM   2040  H   SER A 218      22.613  29.129  -0.474  1.00  0.00           H  
ATOM   2041  HA  SER A 218      20.832  31.271  -0.782  1.00  0.00           H  
ATOM   2042 1HB  SER A 218      21.375  30.108   1.359  1.00  0.00           H  
ATOM   2043 2HB  SER A 218      22.975  30.833   1.352  1.00  0.00           H  
ATOM   2044  HG  SER A 218      21.149  32.731   1.058  1.00  0.00           H  
ATOM   2045  N   TRP A 219      22.041  33.441  -1.274  1.00 28.67           N  
ATOM   2046  CA  TRP A 219      22.736  34.635  -1.723  1.00 22.91           C  
ATOM   2047  C   TRP A 219      22.725  35.756  -0.668  1.00 27.37           C  
ATOM   2048  O   TRP A 219      23.270  36.842  -0.890  1.00 22.97           O  
ATOM   2049  CB  TRP A 219      22.160  35.124  -3.059  1.00 26.26           C  
ATOM   2050  CG  TRP A 219      20.708  35.496  -3.029  1.00 34.07           C  
ATOM   2051  CD1 TRP A 219      20.179  36.725  -2.746  1.00 46.64           C  
ATOM   2052  CD2 TRP A 219      19.598  34.639  -3.312  1.00 34.07           C  
ATOM   2053  NE1 TRP A 219      18.806  36.683  -2.829  1.00 47.31           N  
ATOM   2054  CE2 TRP A 219      18.426  35.412  -3.172  1.00 41.07           C  
ATOM   2055  CE3 TRP A 219      19.480  33.294  -3.671  1.00 25.58           C  
ATOM   2056  CZ2 TRP A 219      17.158  34.883  -3.378  1.00 37.88           C  
ATOM   2057  CZ3 TRP A 219      18.227  32.774  -3.880  1.00 24.37           C  
ATOM   2058  CH2 TRP A 219      17.078  33.561  -3.730  1.00 33.00           C  
ATOM   2059  H   TRP A 219      21.035  33.463  -1.180  1.00  0.00           H  
ATOM   2060  HA  TRP A 219      23.788  34.389  -1.867  1.00  0.00           H  
ATOM   2061 1HB  TRP A 219      22.715  36.000  -3.396  1.00  0.00           H  
ATOM   2062 2HB  TRP A 219      22.284  34.348  -3.814  1.00  0.00           H  
ATOM   2063  HD1 TRP A 219      20.759  37.610  -2.492  1.00  0.00           H  
ATOM   2064  HE1 TRP A 219      18.182  37.460  -2.664  1.00  0.00           H  
ATOM   2065  HE3 TRP A 219      20.367  32.672  -3.785  1.00  0.00           H  
ATOM   2066  HZ2 TRP A 219      16.255  35.484  -3.269  1.00  0.00           H  
ATOM   2067  HZ3 TRP A 219      18.150  31.725  -4.167  1.00  0.00           H  
ATOM   2068  HH2 TRP A 219      16.099  33.110  -3.897  1.00  0.00           H  
ATOM   2069  N   ARG A 220      22.100  35.493   0.474  1.00 23.38           N  
ATOM   2070  CA  ARG A 220      22.060  36.475   1.547  1.00 25.50           C  
ATOM   2071  C   ARG A 220      22.458  35.851   2.863  1.00 26.78           C  
ATOM   2072  O   ARG A 220      22.612  36.555   3.854  1.00 28.75           O  
ATOM   2073  CB  ARG A 220      20.676  37.114   1.667  1.00 32.55           C  
ATOM   2074  CG  ARG A 220      20.292  37.961   0.470  1.00 34.59           C  
ATOM   2075  CD  ARG A 220      21.007  39.289   0.498  1.00 40.01           C  
ATOM   2076  NE  ARG A 220      20.937  39.971  -0.787  1.00 47.04           N  
ATOM   2077  CZ  ARG A 220      20.992  41.290  -0.940  1.00 56.48           C  
ATOM   2078  NH1 ARG A 220      21.108  42.087   0.122  1.00 57.73           N  
ATOM   2079  NH2 ARG A 220      20.920  41.811  -2.160  1.00 60.10           N  
ATOM   2080  H   ARG A 220      21.645  34.601   0.606  1.00  0.00           H  
ATOM   2081  HA  ARG A 220      22.780  37.262   1.323  1.00  0.00           H  
ATOM   2082 1HB  ARG A 220      19.925  36.335   1.789  1.00  0.00           H  
ATOM   2083 2HB  ARG A 220      20.643  37.744   2.556  1.00  0.00           H  
ATOM   2084 1HG  ARG A 220      20.562  37.437  -0.448  1.00  0.00           H  
ATOM   2085 2HG  ARG A 220      19.216  38.142   0.482  1.00  0.00           H  
ATOM   2086 1HD  ARG A 220      20.551  39.931   1.251  1.00  0.00           H  
ATOM   2087 2HD  ARG A 220      22.057  39.131   0.744  1.00  0.00           H  
ATOM   2088  HE  ARG A 220      20.840  39.402  -1.617  1.00  0.00           H  
ATOM   2089 1HH1 ARG A 220      21.155  41.689   1.050  1.00  0.00           H  
ATOM   2090 2HH1 ARG A 220      21.149  43.089  -0.000  1.00  0.00           H  
ATOM   2091 1HH2 ARG A 220      20.825  41.205  -2.963  1.00  0.00           H  
ATOM   2092 2HH2 ARG A 220      20.961  42.812  -2.285  1.00  0.00           H  
ATOM   2093  N   ASN A 221      22.624  34.531   2.861  1.00 31.58           N  
ATOM   2094  CA  ASN A 221      23.058  33.791   4.041  1.00 29.67           C  
ATOM   2095  C   ASN A 221      22.150  34.037   5.242  1.00 35.97           C  
ATOM   2096  O   ASN A 221      22.612  34.171   6.374  1.00 46.61           O  
ATOM   2097  CB  ASN A 221      24.500  34.154   4.383  1.00 38.27           C  
ATOM   2098  CG  ASN A 221      25.360  34.346   3.147  1.00 49.73           C  
ATOM   2099  OD1 ASN A 221      25.428  33.467   2.279  1.00 60.50           O  
ATOM   2100  ND2 ASN A 221      26.004  35.508   3.048  1.00 40.49           N  
ATOM   2101  H   ASN A 221      22.440  34.028   2.005  1.00  0.00           H  
ATOM   2102  HA  ASN A 221      23.005  32.724   3.818  1.00  0.00           H  
ATOM   2103 1HB  ASN A 221      24.515  35.074   4.969  1.00  0.00           H  
ATOM   2104 2HB  ASN A 221      24.938  33.367   4.998  1.00  0.00           H  
ATOM   2105 1HD2 ASN A 221      26.586  35.692   2.255  1.00  0.00           H  
ATOM   2106 2HD2 ASN A 221      25.905  36.197   3.766  1.00  0.00           H  
ATOM   2107  N   ASN A 222      20.855  34.142   4.984  1.00 31.74           N  
ATOM   2108  CA  ASN A 222      19.878  34.176   6.056  1.00 28.10           C  
ATOM   2109  C   ASN A 222      18.611  33.458   5.637  1.00 28.85           C  
ATOM   2110  O   ASN A 222      17.667  34.090   5.166  1.00 37.56           O  
ATOM   2111  CB  ASN A 222      19.552  35.606   6.487  1.00 29.66           C  
ATOM   2112  CG  ASN A 222      18.615  35.647   7.685  1.00 35.07           C  
ATOM   2113  OD1 ASN A 222      19.061  35.650   8.825  1.00 42.27           O  
ATOM   2114  ND2 ASN A 222      17.310  35.647   7.430  1.00 41.25           N  
ATOM   2115  H   ASN A 222      20.538  34.199   4.027  1.00  0.00           H  
ATOM   2116  HA  ASN A 222      20.291  33.651   6.918  1.00  0.00           H  
ATOM   2117 1HB  ASN A 222      20.475  36.129   6.741  1.00  0.00           H  
ATOM   2118 2HB  ASN A 222      19.091  36.141   5.657  1.00  0.00           H  
ATOM   2119 1HD2 ASN A 222      16.653  35.673   8.184  1.00  0.00           H  
ATOM   2120 2HD2 ASN A 222      16.985  35.622   6.485  1.00  0.00           H  
ATOM   2121  N   ILE A 223      18.612  32.137   5.798  1.00 25.29           N  
ATOM   2122  CA  ILE A 223      17.444  31.285   5.530  1.00 28.66           C  
ATOM   2123  C   ILE A 223      16.818  31.454   4.134  1.00 34.49           C  
ATOM   2124  O   ILE A 223      15.750  32.055   3.992  1.00 25.87           O  
ATOM   2125  CB  ILE A 223      16.360  31.449   6.617  1.00 21.18           C  
ATOM   2126  CG1 ILE A 223      17.009  31.418   8.005  1.00 25.81           C  
ATOM   2127  CG2 ILE A 223      15.315  30.346   6.498  1.00 26.22           C  
ATOM   2128  CD1 ILE A 223      16.104  31.849   9.143  1.00 21.48           C  
ATOM   2129  H   ILE A 223      19.468  31.710   6.123  1.00  0.00           H  
ATOM   2130  HA  ILE A 223      17.768  30.245   5.530  1.00  0.00           H  
ATOM   2131  HB  ILE A 223      15.870  32.415   6.499  1.00  0.00           H  
ATOM   2132 1HG1 ILE A 223      17.355  30.408   8.222  1.00  0.00           H  
ATOM   2133 2HG1 ILE A 223      17.882  32.071   8.013  1.00  0.00           H  
ATOM   2134 1HG2 ILE A 223      14.558  30.477   7.271  1.00  0.00           H  
ATOM   2135 2HG2 ILE A 223      14.843  30.397   5.517  1.00  0.00           H  
ATOM   2136 3HG2 ILE A 223      15.794  29.375   6.619  1.00  0.00           H  
ATOM   2137 1HD1 ILE A 223      16.651  31.795  10.084  1.00  0.00           H  
ATOM   2138 2HD1 ILE A 223      15.771  32.874   8.975  1.00  0.00           H  
ATOM   2139 3HD1 ILE A 223      15.238  31.190   9.189  1.00  0.00           H  
ATOM   2140  N   LEU A 224      17.505  30.921   3.118  1.00 35.23           N  
ATOM   2141  CA  LEU A 224      16.963  30.815   1.767  1.00 23.07           C  
ATOM   2142  C   LEU A 224      15.625  30.083   1.855  1.00 29.92           C  
ATOM   2143  O   LEU A 224      15.551  28.988   2.397  1.00 38.41           O  
ATOM   2144  CB  LEU A 224      17.940  30.049   0.880  1.00 22.37           C  
ATOM   2145  CG  LEU A 224      17.431  29.686  -0.523  1.00 34.47           C  
ATOM   2146  CD1 LEU A 224      17.009  30.930  -1.259  1.00 33.30           C  
ATOM   2147  CD2 LEU A 224      18.459  28.905  -1.350  1.00 31.99           C  
ATOM   2148  H   LEU A 224      18.437  30.580   3.302  1.00  0.00           H  
ATOM   2149  HA  LEU A 224      16.834  31.820   1.366  1.00  0.00           H  
ATOM   2150 1HB  LEU A 224      18.841  30.647   0.758  1.00  0.00           H  
ATOM   2151 2HB  LEU A 224      18.210  29.120   1.382  1.00  0.00           H  
ATOM   2152  HG  LEU A 224      16.537  29.067  -0.437  1.00  0.00           H  
ATOM   2153 1HD1 LEU A 224      16.650  30.661  -2.252  1.00  0.00           H  
ATOM   2154 2HD1 LEU A 224      16.210  31.426  -0.707  1.00  0.00           H  
ATOM   2155 3HD1 LEU A 224      17.860  31.604  -1.351  1.00  0.00           H  
ATOM   2156 1HD2 LEU A 224      18.040  28.677  -2.330  1.00  0.00           H  
ATOM   2157 2HD2 LEU A 224      19.360  29.506  -1.471  1.00  0.00           H  
ATOM   2158 3HD2 LEU A 224      18.708  27.976  -0.837  1.00  0.00           H  
ATOM   2159  N   ARG A 225      14.558  30.699   1.361  1.00 35.09           N  
ATOM   2160  CA  ARG A 225      13.216  30.156   1.571  1.00 34.27           C  
ATOM   2161  C   ARG A 225      12.275  30.453   0.412  1.00 39.05           C  
ATOM   2162  O   ARG A 225      12.460  31.421  -0.322  1.00 47.14           O  
ATOM   2163  CB  ARG A 225      12.628  30.653   2.894  1.00 28.23           C  
ATOM   2164  CG  ARG A 225      12.610  32.165   3.058  1.00 28.52           C  
ATOM   2165  CD  ARG A 225      12.504  32.548   4.527  1.00 27.26           C  
ATOM   2166  NE  ARG A 225      12.418  33.992   4.724  1.00 28.05           N  
ATOM   2167  CZ  ARG A 225      13.452  34.825   4.627  1.00 29.41           C  
ATOM   2168  NH1 ARG A 225      14.657  34.365   4.329  1.00 28.96           N  
ATOM   2169  NH2 ARG A 225      13.276  36.124   4.828  1.00 32.82           N  
ATOM   2170  H   ARG A 225      14.666  31.554   0.833  1.00  0.00           H  
ATOM   2171  HA  ARG A 225      13.285  29.069   1.611  1.00  0.00           H  
ATOM   2172 1HB  ARG A 225      11.603  30.299   2.992  1.00  0.00           H  
ATOM   2173 2HB  ARG A 225      13.198  30.238   3.725  1.00  0.00           H  
ATOM   2174 1HG  ARG A 225      13.530  32.586   2.651  1.00  0.00           H  
ATOM   2175 2HG  ARG A 225      11.754  32.579   2.524  1.00  0.00           H  
ATOM   2176 1HD  ARG A 225      11.609  32.098   4.956  1.00  0.00           H  
ATOM   2177 2HD  ARG A 225      13.383  32.189   5.061  1.00  0.00           H  
ATOM   2178  HE  ARG A 225      11.513  34.382   4.949  1.00  0.00           H  
ATOM   2179 1HH1 ARG A 225      14.796  33.377   4.173  1.00  0.00           H  
ATOM   2180 2HH1 ARG A 225      15.437  35.002   4.257  1.00  0.00           H  
ATOM   2181 1HH2 ARG A 225      12.358  36.481   5.054  1.00  0.00           H  
ATOM   2182 2HH2 ARG A 225      14.059  36.756   4.754  1.00  0.00           H  
ATOM   2183  N   THR A 226      11.262  29.616   0.251  1.00 31.63           N  
ATOM   2184  CA  THR A 226      10.463  29.645  -0.963  1.00 32.76           C  
ATOM   2185  C   THR A 226       8.943  29.500  -0.697  1.00 38.07           C  
ATOM   2186  O   THR A 226       8.472  29.781   0.402  1.00 39.43           O  
ATOM   2187  CB  THR A 226      11.032  28.628  -2.005  1.00 40.05           C  
ATOM   2188  OG1 THR A 226      10.339  28.739  -3.256  1.00 46.10           O  
ATOM   2189  CG2 THR A 226      10.967  27.196  -1.481  1.00 29.15           C  
ATOM   2190  H   THR A 226      11.035  28.947   0.972  1.00  0.00           H  
ATOM   2191  HA  THR A 226      10.515  30.649  -1.387  1.00  0.00           H  
ATOM   2192  HB  THR A 226      12.072  28.873  -2.222  1.00  0.00           H  
ATOM   2193  HG1 THR A 226       9.666  29.421  -3.189  1.00  0.00           H  
ATOM   2194 1HG2 THR A 226      11.371  26.516  -2.230  1.00  0.00           H  
ATOM   2195 2HG2 THR A 226      11.552  27.117  -0.565  1.00  0.00           H  
ATOM   2196 3HG2 THR A 226       9.931  26.932  -1.273  1.00  0.00           H  
ATOM   2197  N   GLN A 227       8.185  29.065  -1.699  1.00 35.23           N  
ATOM   2198  CA  GLN A 227       6.733  29.227  -1.701  1.00 33.30           C  
ATOM   2199  C   GLN A 227       5.936  28.487  -0.635  1.00 32.25           C  
ATOM   2200  O   GLN A 227       4.967  29.028  -0.109  1.00 36.15           O  
ATOM   2201  CB  GLN A 227       6.172  28.840  -3.062  1.00 34.80           C  
ATOM   2202  CG  GLN A 227       6.415  29.850  -4.143  1.00 38.28           C  
ATOM   2203  CD  GLN A 227       5.758  29.431  -5.432  1.00 46.46           C  
ATOM   2204  OE1 GLN A 227       6.424  29.248  -6.446  1.00 60.68           O  
ATOM   2205  NE2 GLN A 227       4.443  29.252  -5.396  1.00 42.71           N  
ATOM   2206  H   GLN A 227       8.631  28.609  -2.482  1.00  0.00           H  
ATOM   2207  HA  GLN A 227       6.501  30.274  -1.507  1.00  0.00           H  
ATOM   2208 1HB  GLN A 227       6.612  27.896  -3.382  1.00  0.00           H  
ATOM   2209 2HB  GLN A 227       5.096  28.689  -2.982  1.00  0.00           H  
ATOM   2210 1HG  GLN A 227       6.002  30.809  -3.830  1.00  0.00           H  
ATOM   2211 2HG  GLN A 227       7.489  29.941  -4.306  1.00  0.00           H  
ATOM   2212 1HE2 GLN A 227       3.953  28.973  -6.223  1.00  0.00           H  
ATOM   2213 2HE2 GLN A 227       3.942  29.395  -4.543  1.00  0.00           H  
ATOM   2214  N   GLU A 228       6.328  27.250  -0.340  1.00 30.36           N  
ATOM   2215  CA  GLU A 228       5.494  26.310   0.423  1.00 28.66           C  
ATOM   2216  C   GLU A 228       4.111  26.135  -0.219  1.00 25.32           C  
ATOM   2217  O   GLU A 228       3.105  26.008   0.477  1.00 21.38           O  
ATOM   2218  CB  GLU A 228       5.359  26.698   1.909  1.00 18.15           C  
ATOM   2219  CG  GLU A 228       6.531  27.444   2.519  1.00 44.14           C  
ATOM   2220  CD  GLU A 228       7.796  26.617   2.664  1.00 52.94           C  
ATOM   2221  OE1 GLU A 228       7.761  25.402   2.379  1.00 61.57           O  
ATOM   2222  OE2 GLU A 228       8.833  27.192   3.071  1.00 55.93           O  
ATOM   2223  H   GLU A 228       7.240  26.953  -0.659  1.00  0.00           H  
ATOM   2224  HA  GLU A 228       5.959  25.325   0.384  1.00  0.00           H  
ATOM   2225 1HB  GLU A 228       4.480  27.329   2.042  1.00  0.00           H  
ATOM   2226 2HB  GLU A 228       5.211  25.799   2.508  1.00  0.00           H  
ATOM   2227 1HG  GLU A 228       6.763  28.308   1.896  1.00  0.00           H  
ATOM   2228 2HG  GLU A 228       6.244  27.808   3.504  1.00  0.00           H  
ATOM   2229  N   SER A 229       4.083  26.137  -1.550  1.00 32.25           N  
ATOM   2230  CA  SER A 229       2.853  26.028  -2.335  1.00 33.89           C  
ATOM   2231  C   SER A 229       3.270  25.789  -3.783  1.00 37.46           C  
ATOM   2232  O   SER A 229       4.415  26.057  -4.137  1.00 36.37           O  
ATOM   2233  CB  SER A 229       1.990  27.294  -2.199  1.00 25.71           C  
ATOM   2234  OG  SER A 229       1.830  27.988  -3.425  1.00 35.35           O  
ATOM   2235  H   SER A 229       4.968  26.217  -2.030  1.00  0.00           H  
ATOM   2236  HA  SER A 229       2.277  25.180  -1.962  1.00  0.00           H  
ATOM   2237 1HB  SER A 229       1.004  27.023  -1.821  1.00  0.00           H  
ATOM   2238 2HB  SER A 229       2.444  27.968  -1.474  1.00  0.00           H  
ATOM   2239  HG  SER A 229       2.318  27.484  -4.080  1.00  0.00           H  
ATOM   2240  N   GLU A 230       2.355  25.284  -4.611  1.00 38.55           N  
ATOM   2241  CA  GLU A 230       2.685  24.932  -5.999  1.00 39.32           C  
ATOM   2242  C   GLU A 230       3.309  26.076  -6.798  1.00 41.92           C  
ATOM   2243  O   GLU A 230       2.814  27.212  -6.779  1.00 46.97           O  
ATOM   2244  CB  GLU A 230       1.462  24.375  -6.753  1.00 35.11           C  
ATOM   2245  CG  GLU A 230       0.333  25.380  -6.944  1.00 41.34           C  
ATOM   2246  CD  GLU A 230      -0.586  25.066  -8.114  1.00 50.77           C  
ATOM   2247  OE1 GLU A 230      -1.011  23.893  -8.268  1.00 52.86           O  
ATOM   2248  OE2 GLU A 230      -0.889  26.012  -8.876  1.00 55.36           O  
ATOM   2249  H   GLU A 230       1.413  25.140  -4.278  1.00  0.00           H  
ATOM   2250  HA  GLU A 230       3.455  24.160  -5.986  1.00  0.00           H  
ATOM   2251 1HB  GLU A 230       1.770  24.025  -7.738  1.00  0.00           H  
ATOM   2252 2HB  GLU A 230       1.060  23.518  -6.212  1.00  0.00           H  
ATOM   2253 1HG  GLU A 230      -0.270  25.412  -6.036  1.00  0.00           H  
ATOM   2254 2HG  GLU A 230       0.763  26.369  -7.096  1.00  0.00           H  
ATOM   2255  N   CYS A 231       4.409  25.777  -7.486  1.00 34.96           N  
ATOM   2256  CA  CYS A 231       4.912  26.679  -8.518  1.00 37.61           C  
ATOM   2257  C   CYS A 231       3.902  26.690  -9.671  1.00 46.70           C  
ATOM   2258  O   CYS A 231       3.095  25.769  -9.808  1.00 52.88           O  
ATOM   2259  CB  CYS A 231       6.321  26.274  -8.999  1.00 25.91           C  
ATOM   2260  SG  CYS A 231       6.770  24.489  -8.880  1.00 38.83           S  
ATOM   2261  H   CYS A 231       4.907  24.919  -7.298  1.00  0.00           H  
ATOM   2262  HA  CYS A 231       4.977  27.683  -8.099  1.00  0.00           H  
ATOM   2263 1HB  CYS A 231       6.442  26.552 -10.046  1.00  0.00           H  
ATOM   2264 2HB  CYS A 231       7.072  26.819  -8.427  1.00  0.00           H  
ATOM   2265  N   ALA A 232       3.921  27.738 -10.482  1.00 45.18           N  
ATOM   2266  CA  ALA A 232       3.018  27.820 -11.623  1.00 33.53           C  
ATOM   2267  C   ALA A 232       3.777  27.488 -12.902  1.00 34.04           C  
ATOM   2268  O   ALA A 232       4.926  27.887 -13.062  1.00 39.23           O  
ATOM   2269  CB  ALA A 232       2.398  29.197 -11.710  1.00 21.78           C  
ATOM   2270  H   ALA A 232       4.569  28.495 -10.312  1.00  0.00           H  
ATOM   2271  HA  ALA A 232       2.225  27.086 -11.481  1.00  0.00           H  
ATOM   2272 1HB  ALA A 232       1.727  29.241 -12.567  1.00  0.00           H  
ATOM   2273 2HB  ALA A 232       1.836  29.401 -10.798  1.00  0.00           H  
ATOM   2274 3HB  ALA A 232       3.184  29.942 -11.826  1.00  0.00           H  
ATOM   2275  N   CYS A 233       3.129  26.756 -13.806  1.00 34.97           N  
ATOM   2276  CA  CYS A 233       3.766  26.298 -15.043  1.00 42.02           C  
ATOM   2277  C   CYS A 233       3.055  26.833 -16.275  1.00 46.52           C  
ATOM   2278  O   CYS A 233       1.821  26.834 -16.327  1.00 47.00           O  
ATOM   2279  CB  CYS A 233       3.780  24.762 -15.113  1.00 44.11           C  
ATOM   2280  SG  CYS A 233       4.971  23.933 -14.015  1.00 54.58           S  
ATOM   2281  H   CYS A 233       2.166  26.511 -13.628  1.00  0.00           H  
ATOM   2282  HA  CYS A 233       4.797  26.655 -15.054  1.00  0.00           H  
ATOM   2283 1HB  CYS A 233       2.791  24.377 -14.863  1.00  0.00           H  
ATOM   2284 2HB  CYS A 233       4.007  24.446 -16.131  1.00  0.00           H  
ATOM   2285  N   VAL A 234       3.830  27.287 -17.263  1.00 42.64           N  
ATOM   2286  CA  VAL A 234       3.275  27.712 -18.551  1.00 41.38           C  
ATOM   2287  C   VAL A 234       4.147  27.243 -19.710  1.00 38.08           C  
ATOM   2288  O   VAL A 234       5.334  27.530 -19.746  1.00 39.35           O  
ATOM   2289  CB  VAL A 234       3.133  29.261 -18.678  1.00 41.82           C  
ATOM   2290  CG1 VAL A 234       2.154  29.595 -19.781  1.00 41.16           C  
ATOM   2291  CG2 VAL A 234       2.681  29.910 -17.386  1.00 20.71           C  
ATOM   2292  H   VAL A 234       4.828  27.339 -17.117  1.00  0.00           H  
ATOM   2293  HA  VAL A 234       2.277  27.285 -18.655  1.00  0.00           H  
ATOM   2294  HB  VAL A 234       4.099  29.684 -18.952  1.00  0.00           H  
ATOM   2295 1HG1 VAL A 234       2.058  30.677 -19.867  1.00  0.00           H  
ATOM   2296 2HG1 VAL A 234       2.517  29.187 -20.725  1.00  0.00           H  
ATOM   2297 3HG1 VAL A 234       1.181  29.162 -19.548  1.00  0.00           H  
ATOM   2298 1HG2 VAL A 234       2.598  30.987 -17.530  1.00  0.00           H  
ATOM   2299 2HG2 VAL A 234       1.710  29.507 -17.096  1.00  0.00           H  
ATOM   2300 3HG2 VAL A 234       3.408  29.703 -16.601  1.00  0.00           H  
ATOM   2301  N   ASN A 235       3.553  26.541 -20.664  1.00 42.40           N  
ATOM   2302  CA  ASN A 235       4.257  26.113 -21.883  1.00 41.83           C  
ATOM   2303  C   ASN A 235       5.595  25.422 -21.628  1.00 39.65           C  
ATOM   2304  O   ASN A 235       6.591  25.727 -22.269  1.00 46.39           O  
ATOM   2305  CB  ASN A 235       4.437  27.290 -22.858  1.00 39.46           C  
ATOM   2306  CG  ASN A 235       4.672  26.832 -24.292  1.00 49.41           C  
ATOM   2307  OD1 ASN A 235       4.216  25.759 -24.695  1.00 48.12           O  
ATOM   2308  ND2 ASN A 235       5.391  27.647 -25.072  1.00 52.99           N  
ATOM   2309  H   ASN A 235       2.581  26.293 -20.545  1.00  0.00           H  
ATOM   2310  HA  ASN A 235       3.660  25.345 -22.376  1.00  0.00           H  
ATOM   2311 1HB  ASN A 235       3.549  27.923 -22.832  1.00  0.00           H  
ATOM   2312 2HB  ASN A 235       5.283  27.900 -22.540  1.00  0.00           H  
ATOM   2313 1HD2 ASN A 235       5.576  27.395 -26.022  1.00  0.00           H  
ATOM   2314 2HD2 ASN A 235       5.744  28.507 -24.705  1.00  0.00           H  
ATOM   2315  N   GLY A 236       5.616  24.503 -20.673  1.00 47.61           N  
ATOM   2316  CA  GLY A 236       6.806  23.716 -20.393  1.00 41.30           C  
ATOM   2317  C   GLY A 236       7.836  24.362 -19.487  1.00 35.98           C  
ATOM   2318  O   GLY A 236       8.811  23.718 -19.104  1.00 34.12           O  
ATOM   2319  H   GLY A 236       4.782  24.345 -20.125  1.00  0.00           H  
ATOM   2320 1HA  GLY A 236       6.518  22.773 -19.929  1.00  0.00           H  
ATOM   2321 2HA  GLY A 236       7.310  23.473 -21.328  1.00  0.00           H  
ATOM   2322  N   SER A 237       7.636  25.635 -19.152  1.00 36.22           N  
ATOM   2323  CA  SER A 237       8.457  26.292 -18.134  1.00 33.97           C  
ATOM   2324  C   SER A 237       7.718  26.338 -16.803  1.00 34.92           C  
ATOM   2325  O   SER A 237       6.494  26.422 -16.774  1.00 39.20           O  
ATOM   2326  CB  SER A 237       8.840  27.709 -18.560  1.00 35.42           C  
ATOM   2327  OG  SER A 237       9.753  27.690 -19.642  1.00 41.34           O  
ATOM   2328  H   SER A 237       6.903  26.160 -19.607  1.00  0.00           H  
ATOM   2329  HA  SER A 237       9.373  25.715 -18.002  1.00  0.00           H  
ATOM   2330 1HB  SER A 237       7.944  28.257 -18.849  1.00  0.00           H  
ATOM   2331 2HB  SER A 237       9.286  28.234 -17.716  1.00  0.00           H  
ATOM   2332  HG  SER A 237       9.907  26.763 -19.842  1.00  0.00           H  
ATOM   2333  N   CYS A 238       8.464  26.268 -15.704  1.00 39.16           N  
ATOM   2334  CA  CYS A 238       7.881  26.406 -14.371  1.00 32.84           C  
ATOM   2335  C   CYS A 238       8.507  27.577 -13.631  1.00 30.87           C  
ATOM   2336  O   CYS A 238       9.709  27.797 -13.723  1.00 34.20           O  
ATOM   2337  CB  CYS A 238       8.043  25.112 -13.584  1.00 29.14           C  
ATOM   2338  SG  CYS A 238       6.985  23.822 -14.220  1.00 61.96           S  
ATOM   2339  H   CYS A 238       9.459  26.116 -15.792  1.00  0.00           H  
ATOM   2340  HA  CYS A 238       6.818  26.618 -14.479  1.00  0.00           H  
ATOM   2341 1HB  CYS A 238       9.082  24.785 -13.632  1.00  0.00           H  
ATOM   2342 2HB  CYS A 238       7.804  25.292 -12.536  1.00  0.00           H  
ATOM   2343  N   PHE A 239       7.689  28.331 -12.907  1.00 28.84           N  
ATOM   2344  CA  PHE A 239       8.150  29.579 -12.304  1.00 31.17           C  
ATOM   2345  C   PHE A 239       7.897  29.601 -10.802  1.00 36.27           C  
ATOM   2346  O   PHE A 239       6.870  29.120 -10.321  1.00 19.48           O  
ATOM   2347  CB  PHE A 239       7.455  30.792 -12.923  1.00 28.48           C  
ATOM   2348  CG  PHE A 239       7.577  30.888 -14.406  1.00 21.93           C  
ATOM   2349  CD1 PHE A 239       6.873  30.037 -15.232  1.00 24.21           C  
ATOM   2350  CD2 PHE A 239       8.343  31.878 -14.978  1.00 31.37           C  
ATOM   2351  CE1 PHE A 239       6.966  30.138 -16.602  1.00 33.59           C  
ATOM   2352  CE2 PHE A 239       8.439  31.996 -16.347  1.00 39.48           C  
ATOM   2353  CZ  PHE A 239       7.752  31.119 -17.162  1.00 38.76           C  
ATOM   2354  H   PHE A 239       6.731  28.043 -12.769  1.00  0.00           H  
ATOM   2355  HA  PHE A 239       9.222  29.674 -12.483  1.00  0.00           H  
ATOM   2356 1HB  PHE A 239       6.394  30.767 -12.678  1.00  0.00           H  
ATOM   2357 2HB  PHE A 239       7.868  31.705 -12.495  1.00  0.00           H  
ATOM   2358  HD1 PHE A 239       6.233  29.273 -14.788  1.00  0.00           H  
ATOM   2359  HD2 PHE A 239       8.885  32.569 -14.332  1.00  0.00           H  
ATOM   2360  HE1 PHE A 239       6.419  29.443 -17.238  1.00  0.00           H  
ATOM   2361  HE2 PHE A 239       9.057  32.778 -16.788  1.00  0.00           H  
ATOM   2362  HZ  PHE A 239       7.832  31.202 -18.245  1.00  0.00           H  
ATOM   2363  N   THR A 240       8.830  30.192 -10.065  1.00 39.64           N  
ATOM   2364  CA  THR A 240       8.716  30.260  -8.620  1.00 36.67           C  
ATOM   2365  C   THR A 240       9.373  31.526  -8.077  1.00 40.50           C  
ATOM   2366  O   THR A 240      10.088  32.223  -8.795  1.00 42.86           O  
ATOM   2367  CB  THR A 240       9.349  29.022  -7.963  1.00 37.84           C  
ATOM   2368  OG1 THR A 240       8.911  28.926  -6.603  1.00 43.46           O  
ATOM   2369  CG2 THR A 240      10.870  29.086  -8.019  1.00 19.26           C  
ATOM   2370  H   THR A 240       9.635  30.603 -10.516  1.00  0.00           H  
ATOM   2371  HA  THR A 240       7.659  30.289  -8.357  1.00  0.00           H  
ATOM   2372  HB  THR A 240       9.016  28.124  -8.482  1.00  0.00           H  
ATOM   2373  HG1 THR A 240       8.319  29.656  -6.406  1.00  0.00           H  
ATOM   2374 1HG2 THR A 240      11.289  28.198  -7.547  1.00  0.00           H  
ATOM   2375 2HG2 THR A 240      11.194  29.133  -9.058  1.00  0.00           H  
ATOM   2376 3HG2 THR A 240      11.216  29.974  -7.491  1.00  0.00           H  
ATOM   2377  N   VAL A 241       9.116  31.825  -6.807  1.00 32.16           N  
ATOM   2378  CA  VAL A 241       9.757  32.947  -6.152  1.00 21.00           C  
ATOM   2379  C   VAL A 241      10.478  32.431  -4.922  1.00 31.12           C  
ATOM   2380  O   VAL A 241       9.961  31.585  -4.198  1.00 42.27           O  
ATOM   2381  CB  VAL A 241       8.727  34.011  -5.741  1.00 26.96           C  
ATOM   2382  CG1 VAL A 241       9.393  35.146  -4.985  1.00 22.57           C  
ATOM   2383  CG2 VAL A 241       7.982  34.523  -6.963  1.00 28.18           C  
ATOM   2384  H   VAL A 241       8.461  31.259  -6.286  1.00  0.00           H  
ATOM   2385  HA  VAL A 241      10.459  33.401  -6.852  1.00  0.00           H  
ATOM   2386  HB  VAL A 241       8.015  33.565  -5.046  1.00  0.00           H  
ATOM   2387 1HG1 VAL A 241       8.644  35.886  -4.704  1.00  0.00           H  
ATOM   2388 2HG1 VAL A 241       9.870  34.754  -4.086  1.00  0.00           H  
ATOM   2389 3HG1 VAL A 241      10.145  35.615  -5.620  1.00  0.00           H  
ATOM   2390 1HG2 VAL A 241       7.256  35.276  -6.657  1.00  0.00           H  
ATOM   2391 2HG2 VAL A 241       8.692  34.966  -7.662  1.00  0.00           H  
ATOM   2392 3HG2 VAL A 241       7.465  33.695  -7.447  1.00  0.00           H  
ATOM   2393  N   MET A 242      11.692  32.914  -4.700  1.00 34.67           N  
ATOM   2394  CA  MET A 242      12.422  32.558  -3.498  1.00 34.94           C  
ATOM   2395  C   MET A 242      12.874  33.846  -2.855  1.00 31.54           C  
ATOM   2396  O   MET A 242      12.921  34.889  -3.496  1.00 28.77           O  
ATOM   2397  CB  MET A 242      13.623  31.652  -3.804  1.00 43.76           C  
ATOM   2398  CG  MET A 242      13.268  30.313  -4.455  1.00 42.45           C  
ATOM   2399  SD  MET A 242      14.639  29.121  -4.454  1.00 44.35           S  
ATOM   2400  CE  MET A 242      14.032  27.903  -5.605  1.00 83.98           C  
ATOM   2401  H   MET A 242      12.119  33.538  -5.369  1.00  0.00           H  
ATOM   2402  HA  MET A 242      11.752  32.013  -2.835  1.00  0.00           H  
ATOM   2403 1HB  MET A 242      14.310  32.171  -4.470  1.00  0.00           H  
ATOM   2404 2HB  MET A 242      14.162  31.438  -2.880  1.00  0.00           H  
ATOM   2405 1HG  MET A 242      12.430  29.862  -3.926  1.00  0.00           H  
ATOM   2406 2HG  MET A 242      12.969  30.480  -5.489  1.00  0.00           H  
ATOM   2407 1HE  MET A 242      14.766  27.104  -5.710  1.00  0.00           H  
ATOM   2408 2HE  MET A 242      13.093  27.488  -5.234  1.00  0.00           H  
ATOM   2409 3HE  MET A 242      13.864  28.371  -6.575  1.00  0.00           H  
ATOM   2410  N   THR A 243      13.187  33.766  -1.573  1.00 40.14           N  
ATOM   2411  CA  THR A 243      13.497  34.942  -0.778  1.00 39.65           C  
ATOM   2412  C   THR A 243      14.656  34.549   0.099  1.00 32.39           C  
ATOM   2413  O   THR A 243      14.713  33.417   0.588  1.00 23.93           O  
ATOM   2414  CB  THR A 243      12.283  35.381   0.106  1.00 26.79           C  
ATOM   2415  OG1 THR A 243      11.244  35.906  -0.728  1.00 29.60           O  
ATOM   2416  CG2 THR A 243      12.679  36.451   1.104  1.00 20.22           C  
ATOM   2417  H   THR A 243      13.209  32.856  -1.135  1.00  0.00           H  
ATOM   2418  HA  THR A 243      13.736  35.763  -1.454  1.00  0.00           H  
ATOM   2419  HB  THR A 243      11.901  34.520   0.653  1.00  0.00           H  
ATOM   2420  HG1 THR A 243      11.524  35.872  -1.646  1.00  0.00           H  
ATOM   2421 1HG2 THR A 243      11.811  36.731   1.701  1.00  0.00           H  
ATOM   2422 2HG2 THR A 243      13.461  36.066   1.759  1.00  0.00           H  
ATOM   2423 3HG2 THR A 243      13.050  37.325   0.572  1.00  0.00           H  
ATOM   2424  N   ASP A 244      15.584  35.480   0.281  1.00 31.45           N  
ATOM   2425  CA  ASP A 244      16.748  35.257   1.118  1.00 28.94           C  
ATOM   2426  C   ASP A 244      17.037  36.558   1.824  1.00 33.62           C  
ATOM   2427  O   ASP A 244      17.097  37.605   1.186  1.00 37.56           O  
ATOM   2428  CB  ASP A 244      17.930  34.869   0.246  1.00 30.47           C  
ATOM   2429  CG  ASP A 244      19.007  34.176   1.018  1.00 34.78           C  
ATOM   2430  OD1 ASP A 244      19.006  34.277   2.261  1.00 39.50           O  
ATOM   2431  OD2 ASP A 244      19.850  33.523   0.377  1.00 35.03           O  
ATOM   2432  H   ASP A 244      15.473  36.372  -0.179  1.00  0.00           H  
ATOM   2433  HA  ASP A 244      16.528  34.441   1.807  1.00  0.00           H  
ATOM   2434 1HB  ASP A 244      17.591  34.212  -0.555  1.00  0.00           H  
ATOM   2435 2HB  ASP A 244      18.348  35.763  -0.218  1.00  0.00           H  
ATOM   2436  N   GLY A 245      17.196  36.502   3.142  1.00 37.06           N  
ATOM   2437  CA  GLY A 245      17.400  37.714   3.920  1.00 30.37           C  
ATOM   2438  C   GLY A 245      16.582  37.737   5.192  1.00 32.48           C  
ATOM   2439  O   GLY A 245      16.016  36.714   5.595  1.00 40.51           O  
ATOM   2440  H   GLY A 245      17.176  35.611   3.615  1.00  0.00           H  
ATOM   2441 1HA  GLY A 245      18.455  37.808   4.177  1.00  0.00           H  
ATOM   2442 2HA  GLY A 245      17.138  38.582   3.316  1.00  0.00           H  
ATOM   2443  N   PRO A 246      16.506  38.908   5.835  1.00 32.38           N  
ATOM   2444  CA  PRO A 246      15.869  39.039   7.149  1.00 35.11           C  
ATOM   2445  C   PRO A 246      14.357  39.008   7.046  1.00 40.05           C  
ATOM   2446  O   PRO A 246      13.815  39.300   5.987  1.00 43.25           O  
ATOM   2447  CB  PRO A 246      16.306  40.429   7.606  1.00 32.55           C  
ATOM   2448  CG  PRO A 246      16.451  41.191   6.343  1.00 36.94           C  
ATOM   2449  CD  PRO A 246      16.972  40.206   5.318  1.00 34.11           C  
ATOM   2450  HA  PRO A 246      16.263  38.262   7.821  1.00  0.00           H  
ATOM   2451 1HB  PRO A 246      15.551  40.858   8.281  1.00  0.00           H  
ATOM   2452 2HB  PRO A 246      17.244  40.361   8.175  1.00  0.00           H  
ATOM   2453 1HG  PRO A 246      15.483  41.619   6.044  1.00  0.00           H  
ATOM   2454 2HG  PRO A 246      17.141  42.035   6.486  1.00  0.00           H  
ATOM   2455 1HD  PRO A 246      16.533  40.432   4.335  1.00  0.00           H  
ATOM   2456 2HD  PRO A 246      18.069  40.265   5.276  1.00  0.00           H  
ATOM   2457  N   SER A 247      13.695  38.668   8.147  1.00 39.88           N  
ATOM   2458  CA  SER A 247      12.241  38.674   8.222  1.00 29.13           C  
ATOM   2459  C   SER A 247      11.716  39.948   8.902  1.00 37.90           C  
ATOM   2460  O   SER A 247      10.539  40.292   8.786  1.00 45.39           O  
ATOM   2461  CB  SER A 247      11.783  37.447   8.991  1.00 21.39           C  
ATOM   2462  OG  SER A 247      12.634  37.243  10.105  1.00 32.79           O  
ATOM   2463  H   SER A 247      14.228  38.395   8.961  1.00  0.00           H  
ATOM   2464  HA  SER A 247      11.842  38.636   7.207  1.00  0.00           H  
ATOM   2465 1HB  SER A 247      10.753  37.586   9.319  1.00  0.00           H  
ATOM   2466 2HB  SER A 247      11.803  36.578   8.334  1.00  0.00           H  
ATOM   2467  HG  SER A 247      13.283  37.950  10.075  1.00  0.00           H  
ATOM   2468  N   ASN A 248      12.612  40.647   9.594  1.00 32.07           N  
ATOM   2469  CA  ASN A 248      12.269  41.821  10.387  1.00 29.78           C  
ATOM   2470  C   ASN A 248      12.541  43.119   9.628  1.00 40.26           C  
ATOM   2471  O   ASN A 248      12.681  44.182  10.235  1.00 51.56           O  
ATOM   2472  CB  ASN A 248      13.085  41.799  11.692  1.00 26.37           C  
ATOM   2473  CG  ASN A 248      14.511  41.265  11.476  1.00 37.34           C  
ATOM   2474  OD1 ASN A 248      15.122  41.526  10.447  1.00 39.78           O  
ATOM   2475  ND2 ASN A 248      15.024  40.498  12.430  1.00 44.95           N  
ATOM   2476  H   ASN A 248      13.573  40.339   9.560  1.00  0.00           H  
ATOM   2477  HA  ASN A 248      11.205  41.779  10.625  1.00  0.00           H  
ATOM   2478 1HB  ASN A 248      13.140  42.807  12.104  1.00  0.00           H  
ATOM   2479 2HB  ASN A 248      12.578  41.172  12.427  1.00  0.00           H  
ATOM   2480 1HD2 ASN A 248      15.949  40.129  12.331  1.00  0.00           H  
ATOM   2481 2HD2 ASN A 248      14.487  40.289  13.246  1.00  0.00           H  
ATOM   2482  N   GLY A 249      12.624  43.037   8.303  1.00 36.64           N  
ATOM   2483  CA  GLY A 249      12.982  44.190   7.492  1.00 32.16           C  
ATOM   2484  C   GLY A 249      13.294  43.822   6.052  1.00 36.36           C  
ATOM   2485  O   GLY A 249      12.878  42.772   5.574  1.00 38.37           O  
ATOM   2486  H   GLY A 249      12.434  42.156   7.849  1.00  0.00           H  
ATOM   2487 1HA  GLY A 249      12.164  44.910   7.502  1.00  0.00           H  
ATOM   2488 2HA  GLY A 249      13.850  44.684   7.925  1.00  0.00           H  
ATOM   2489  N   GLN A 250      14.056  44.669   5.369  1.00 36.60           N  
ATOM   2490  CA  GLN A 250      14.221  44.541   3.921  1.00 22.37           C  
ATOM   2491  C   GLN A 250      15.121  43.407   3.529  1.00 23.25           C  
ATOM   2492  O   GLN A 250      16.277  43.351   3.936  1.00 26.45           O  
ATOM   2493  CB  GLN A 250      14.760  45.825   3.308  1.00 22.41           C  
ATOM   2494  CG  GLN A 250      15.021  45.720   1.815  1.00 22.40           C  
ATOM   2495  CD  GLN A 250      13.857  46.216   0.976  1.00 37.49           C  
ATOM   2496  OE1 GLN A 250      13.366  47.343   1.157  1.00 33.72           O  
ATOM   2497  NE2 GLN A 250      13.402  45.375   0.053  1.00 32.53           N  
ATOM   2498  H   GLN A 250      14.532  45.416   5.854  1.00  0.00           H  
ATOM   2499  HA  GLN A 250      13.246  44.336   3.479  1.00  0.00           H  
ATOM   2500 1HB  GLN A 250      14.051  46.635   3.476  1.00  0.00           H  
ATOM   2501 2HB  GLN A 250      15.693  46.099   3.800  1.00  0.00           H  
ATOM   2502 1HG  GLN A 250      15.896  46.321   1.566  1.00  0.00           H  
ATOM   2503 2HG  GLN A 250      15.200  44.676   1.560  1.00  0.00           H  
ATOM   2504 1HE2 GLN A 250      12.636  45.641  -0.533  1.00  0.00           H  
ATOM   2505 2HE2 GLN A 250      13.825  44.475  -0.056  1.00  0.00           H  
ATOM   2506  N   ALA A 251      14.574  42.530   2.699  1.00 29.67           N  
ATOM   2507  CA  ALA A 251      15.270  41.365   2.182  1.00 32.95           C  
ATOM   2508  C   ALA A 251      15.380  41.398   0.638  1.00 36.60           C  
ATOM   2509  O   ALA A 251      15.050  42.396  -0.000  1.00 33.45           O  
ATOM   2510  CB  ALA A 251      14.565  40.093   2.659  1.00 20.99           C  
ATOM   2511  H   ALA A 251      13.618  42.696   2.419  1.00  0.00           H  
ATOM   2512  HA  ALA A 251      16.289  41.379   2.570  1.00  0.00           H  
ATOM   2513 1HB  ALA A 251      15.088  39.219   2.271  1.00  0.00           H  
ATOM   2514 2HB  ALA A 251      14.568  40.063   3.749  1.00  0.00           H  
ATOM   2515 3HB  ALA A 251      13.537  40.090   2.299  1.00  0.00           H  
ATOM   2516  N   SER A 252      15.845  40.295   0.054  1.00 40.48           N  
ATOM   2517  CA  SER A 252      16.052  40.184  -1.390  1.00 33.46           C  
ATOM   2518  C   SER A 252      15.128  39.098  -1.970  1.00 31.47           C  
ATOM   2519  O   SER A 252      14.881  38.087  -1.321  1.00 34.91           O  
ATOM   2520  CB  SER A 252      17.530  39.879  -1.672  1.00 32.27           C  
ATOM   2521  OG  SER A 252      17.769  39.582  -3.035  1.00 39.21           O  
ATOM   2522  H   SER A 252      16.062  39.505   0.644  1.00  0.00           H  
ATOM   2523  HA  SER A 252      15.788  41.136  -1.852  1.00  0.00           H  
ATOM   2524 1HB  SER A 252      18.139  40.737  -1.386  1.00  0.00           H  
ATOM   2525 2HB  SER A 252      17.849  39.034  -1.064  1.00  0.00           H  
ATOM   2526  HG  SER A 252      16.917  39.644  -3.473  1.00  0.00           H  
ATOM   2527  N   TYR A 253      14.614  39.318  -3.183  1.00 35.27           N  
ATOM   2528  CA  TYR A 253      13.592  38.447  -3.789  1.00 32.81           C  
ATOM   2529  C   TYR A 253      13.874  38.163  -5.269  1.00 31.75           C  
ATOM   2530  O   TYR A 253      14.085  39.083  -6.058  1.00 24.48           O  
ATOM   2531  CB  TYR A 253      12.211  39.092  -3.651  1.00 32.26           C  
ATOM   2532  CG  TYR A 253      12.081  39.973  -2.422  1.00 37.06           C  
ATOM   2533  CD1 TYR A 253      11.966  39.413  -1.157  1.00 39.53           C  
ATOM   2534  CD2 TYR A 253      12.100  41.361  -2.524  1.00 39.28           C  
ATOM   2535  CE1 TYR A 253      11.860  40.205  -0.030  1.00 47.26           C  
ATOM   2536  CE2 TYR A 253      11.987  42.166  -1.400  1.00 45.02           C  
ATOM   2537  CZ  TYR A 253      11.870  41.578  -0.150  1.00 49.08           C  
ATOM   2538  OH  TYR A 253      11.761  42.349   0.989  1.00 45.34           O  
ATOM   2539  H   TYR A 253      14.946  40.120  -3.699  1.00  0.00           H  
ATOM   2540  HA  TYR A 253      13.592  37.494  -3.260  1.00  0.00           H  
ATOM   2541 1HB  TYR A 253      12.002  39.699  -4.534  1.00  0.00           H  
ATOM   2542 2HB  TYR A 253      11.450  38.315  -3.600  1.00  0.00           H  
ATOM   2543  HD1 TYR A 253      11.957  38.330  -1.038  1.00  0.00           H  
ATOM   2544  HD2 TYR A 253      12.204  41.834  -3.500  1.00  0.00           H  
ATOM   2545  HE1 TYR A 253      11.771  39.744   0.953  1.00  0.00           H  
ATOM   2546  HE2 TYR A 253      11.990  43.251  -1.504  1.00  0.00           H  
ATOM   2547  HH  TYR A 253      11.782  43.278   0.748  1.00  0.00           H  
ATOM   2548  N   LYS A 254      13.867  36.891  -5.649  1.00 32.74           N  
ATOM   2549  CA  LYS A 254      14.151  36.521  -7.032  1.00 29.22           C  
ATOM   2550  C   LYS A 254      13.081  35.624  -7.666  1.00 35.54           C  
ATOM   2551  O   LYS A 254      12.519  34.729  -7.024  1.00 30.53           O  
ATOM   2552  CB  LYS A 254      15.506  35.820  -7.164  1.00 22.69           C  
ATOM   2553  CG  LYS A 254      16.716  36.568  -6.676  1.00 27.99           C  
ATOM   2554  CD  LYS A 254      17.952  35.670  -6.862  1.00 28.53           C  
ATOM   2555  CE  LYS A 254      19.223  36.282  -6.292  1.00 27.35           C  
ATOM   2556  NZ  LYS A 254      19.831  37.243  -7.241  1.00 39.03           N  
ATOM   2557  H   LYS A 254      13.663  36.164  -4.978  1.00  0.00           H  
ATOM   2558  HA  LYS A 254      14.181  37.431  -7.634  1.00  0.00           H  
ATOM   2559 1HB  LYS A 254      15.483  34.879  -6.614  1.00  0.00           H  
ATOM   2560 2HB  LYS A 254      15.693  35.583  -8.211  1.00  0.00           H  
ATOM   2561 1HG  LYS A 254      16.827  37.491  -7.245  1.00  0.00           H  
ATOM   2562 2HG  LYS A 254      16.586  36.823  -5.625  1.00  0.00           H  
ATOM   2563 1HD  LYS A 254      17.784  34.713  -6.367  1.00  0.00           H  
ATOM   2564 2HD  LYS A 254      18.112  35.487  -7.924  1.00  0.00           H  
ATOM   2565 1HE  LYS A 254      18.993  36.797  -5.361  1.00  0.00           H  
ATOM   2566 2HE  LYS A 254      19.942  35.491  -6.076  1.00  0.00           H  
ATOM   2567 1HZ  LYS A 254      20.671  37.631  -6.837  1.00  0.00           H  
ATOM   2568 2HZ  LYS A 254      20.061  36.767  -8.103  1.00  0.00           H  
ATOM   2569 3HZ  LYS A 254      19.176  37.987  -7.433  1.00  0.00           H  
ATOM   2570  N   ILE A 255      12.832  35.858  -8.947  1.00 36.90           N  
ATOM   2571  CA  ILE A 255      11.992  34.972  -9.727  1.00 34.38           C  
ATOM   2572  C   ILE A 255      12.844  34.025 -10.585  1.00 34.64           C  
ATOM   2573  O   ILE A 255      13.970  34.351 -10.967  1.00 24.32           O  
ATOM   2574  CB  ILE A 255      11.076  35.758 -10.633  1.00 33.18           C  
ATOM   2575  CG1 ILE A 255      10.513  36.966  -9.892  1.00 21.18           C  
ATOM   2576  CG2 ILE A 255       9.973  34.857 -11.164  1.00 35.23           C  
ATOM   2577  CD1 ILE A 255       9.738  37.924 -10.805  1.00 21.54           C  
ATOM   2578  H   ILE A 255      13.236  36.671  -9.390  1.00  0.00           H  
ATOM   2579  HA  ILE A 255      11.381  34.384  -9.044  1.00  0.00           H  
ATOM   2580  HB  ILE A 255      11.647  36.158 -11.470  1.00  0.00           H  
ATOM   2581 1HG1 ILE A 255       9.849  36.628  -9.097  1.00  0.00           H  
ATOM   2582 2HG1 ILE A 255      11.329  37.517  -9.422  1.00  0.00           H  
ATOM   2583 1HG2 ILE A 255       9.315  35.432 -11.816  1.00  0.00           H  
ATOM   2584 2HG2 ILE A 255      10.414  34.036 -11.728  1.00  0.00           H  
ATOM   2585 3HG2 ILE A 255       9.397  34.456 -10.330  1.00  0.00           H  
ATOM   2586 1HD1 ILE A 255       9.364  38.763 -10.219  1.00  0.00           H  
ATOM   2587 2HD1 ILE A 255      10.400  38.295 -11.589  1.00  0.00           H  
ATOM   2588 3HD1 ILE A 255       8.900  37.396 -11.258  1.00  0.00           H  
ATOM   2589  N   PHE A 256      12.297  32.852 -10.882  1.00 35.71           N  
ATOM   2590  CA  PHE A 256      13.046  31.833 -11.592  1.00 37.82           C  
ATOM   2591  C   PHE A 256      12.202  31.213 -12.692  1.00 43.78           C  
ATOM   2592  O   PHE A 256      11.007  30.979 -12.516  1.00 45.43           O  
ATOM   2593  CB  PHE A 256      13.469  30.728 -10.635  1.00 33.11           C  
ATOM   2594  CG  PHE A 256      14.380  31.179  -9.526  1.00 37.58           C  
ATOM   2595  CD1 PHE A 256      13.862  31.688  -8.345  1.00 41.85           C  
ATOM   2596  CD2 PHE A 256      15.754  31.047  -9.643  1.00 32.28           C  
ATOM   2597  CE1 PHE A 256      14.697  32.069  -7.314  1.00 37.86           C  
ATOM   2598  CE2 PHE A 256      16.590  31.430  -8.614  1.00 29.34           C  
ATOM   2599  CZ  PHE A 256      16.064  31.939  -7.454  1.00 32.75           C  
ATOM   2600  H   PHE A 256      11.343  32.663 -10.611  1.00  0.00           H  
ATOM   2601  HA  PHE A 256      13.941  32.292 -12.015  1.00  0.00           H  
ATOM   2602 1HB  PHE A 256      12.585  30.283 -10.180  1.00  0.00           H  
ATOM   2603 2HB  PHE A 256      13.982  29.944 -11.189  1.00  0.00           H  
ATOM   2604  HD1 PHE A 256      12.782  31.784  -8.235  1.00  0.00           H  
ATOM   2605  HD2 PHE A 256      16.174  30.643 -10.565  1.00  0.00           H  
ATOM   2606  HE1 PHE A 256      14.277  32.471  -6.393  1.00  0.00           H  
ATOM   2607  HE2 PHE A 256      17.670  31.327  -8.723  1.00  0.00           H  
ATOM   2608  HZ  PHE A 256      16.726  32.243  -6.645  1.00  0.00           H  
ATOM   2609  N   ARG A 257      12.827  30.960 -13.834  1.00 39.07           N  
ATOM   2610  CA  ARG A 257      12.197  30.163 -14.866  1.00 32.51           C  
ATOM   2611  C   ARG A 257      12.969  28.865 -14.953  1.00 31.44           C  
ATOM   2612  O   ARG A 257      14.149  28.840 -15.313  1.00 33.09           O  
ATOM   2613  CB  ARG A 257      12.148  30.864 -16.235  1.00 33.30           C  
ATOM   2614  CG  ARG A 257      11.294  30.093 -17.244  1.00 34.25           C  
ATOM   2615  CD  ARG A 257      11.115  30.803 -18.569  1.00 41.90           C  
ATOM   2616  NE  ARG A 257      12.315  30.746 -19.388  1.00 50.30           N  
ATOM   2617  CZ  ARG A 257      13.130  31.778 -19.561  1.00 62.80           C  
ATOM   2618  NH1 ARG A 257      12.851  32.935 -18.975  1.00 73.13           N  
ATOM   2619  NH2 ARG A 257      14.214  31.666 -20.322  1.00 56.86           N  
ATOM   2620  H   ARG A 257      13.756  31.325 -13.993  1.00  0.00           H  
ATOM   2621  HA  ARG A 257      11.167  29.963 -14.569  1.00  0.00           H  
ATOM   2622 1HB  ARG A 257      11.740  31.867 -16.116  1.00  0.00           H  
ATOM   2623 2HB  ARG A 257      13.159  30.967 -16.628  1.00  0.00           H  
ATOM   2624 1HG  ARG A 257      11.761  29.131 -17.456  1.00  0.00           H  
ATOM   2625 2HG  ARG A 257      10.299  29.930 -16.829  1.00  0.00           H  
ATOM   2626 1HD  ARG A 257      10.303  30.336 -19.125  1.00  0.00           H  
ATOM   2627 2HD  ARG A 257      10.876  31.851 -18.390  1.00  0.00           H  
ATOM   2628  HE  ARG A 257      12.531  29.870 -19.845  1.00  0.00           H  
ATOM   2629 1HH1 ARG A 257      12.023  33.024 -18.404  1.00  0.00           H  
ATOM   2630 2HH1 ARG A 257      13.465  33.726 -19.101  1.00  0.00           H  
ATOM   2631 1HH2 ARG A 257      14.423  30.787 -20.776  1.00  0.00           H  
ATOM   2632 2HH2 ARG A 257      14.827  32.457 -20.447  1.00  0.00           H  
ATOM   2633  N   ILE A 258      12.287  27.788 -14.608  1.00 19.90           N  
ATOM   2634  CA  ILE A 258      12.890  26.481 -14.597  1.00 21.01           C  
ATOM   2635  C   ILE A 258      12.336  25.650 -15.752  1.00 26.42           C  
ATOM   2636  O   ILE A 258      11.127  25.596 -15.965  1.00 30.43           O  
ATOM   2637  CB  ILE A 258      12.634  25.802 -13.242  1.00 23.72           C  
ATOM   2638  CG1 ILE A 258      13.257  26.642 -12.124  1.00 26.51           C  
ATOM   2639  CG2 ILE A 258      13.205  24.428 -13.232  1.00 22.36           C  
ATOM   2640  CD1 ILE A 258      12.465  26.666 -10.853  1.00 25.99           C  
ATOM   2641  H   ILE A 258      11.316  27.885 -14.345  1.00  0.00           H  
ATOM   2642  HA  ILE A 258      13.964  26.594 -14.739  1.00  0.00           H  
ATOM   2643  HB  ILE A 258      11.561  25.741 -13.064  1.00  0.00           H  
ATOM   2644 1HG1 ILE A 258      14.250  26.260 -11.893  1.00  0.00           H  
ATOM   2645 2HG1 ILE A 258      13.374  27.671 -12.464  1.00  0.00           H  
ATOM   2646 1HG2 ILE A 258      13.015  23.962 -12.265  1.00  0.00           H  
ATOM   2647 2HG2 ILE A 258      12.739  23.834 -14.018  1.00  0.00           H  
ATOM   2648 3HG2 ILE A 258      14.280  24.479 -13.405  1.00  0.00           H  
ATOM   2649 1HD1 ILE A 258      12.978  27.284 -10.116  1.00  0.00           H  
ATOM   2650 2HD1 ILE A 258      11.475  27.081 -11.048  1.00  0.00           H  
ATOM   2651 3HD1 ILE A 258      12.363  25.652 -10.468  1.00  0.00           H  
ATOM   2652  N   GLU A 259      13.238  25.037 -16.515  1.00 29.31           N  
ATOM   2653  CA  GLU A 259      12.863  24.117 -17.579  1.00 33.74           C  
ATOM   2654  C   GLU A 259      13.506  22.759 -17.351  1.00 36.92           C  
ATOM   2655  O   GLU A 259      14.730  22.663 -17.240  1.00 40.46           O  
ATOM   2656  CB  GLU A 259      13.254  24.674 -18.958  1.00 36.40           C  
ATOM   2657  CG  GLU A 259      12.249  25.688 -19.511  1.00 38.59           C  
ATOM   2658  CD  GLU A 259      12.857  26.633 -20.534  1.00 46.45           C  
ATOM   2659  OE1 GLU A 259      13.791  26.215 -21.254  1.00 51.34           O  
ATOM   2660  OE2 GLU A 259      12.396  27.795 -20.618  1.00 48.61           O  
ATOM   2661  H   GLU A 259      14.216  25.219 -16.345  1.00  0.00           H  
ATOM   2662  HA  GLU A 259      11.780  23.986 -17.558  1.00  0.00           H  
ATOM   2663 1HB  GLU A 259      14.229  25.156 -18.892  1.00  0.00           H  
ATOM   2664 2HB  GLU A 259      13.342  23.853 -19.670  1.00  0.00           H  
ATOM   2665 1HG  GLU A 259      11.425  25.149 -19.979  1.00  0.00           H  
ATOM   2666 2HG  GLU A 259      11.844  26.270 -18.685  1.00  0.00           H  
ATOM   2667  N   LYS A 260      12.673  21.720 -17.276  1.00 37.45           N  
ATOM   2668  CA  LYS A 260      13.134  20.354 -17.018  1.00 39.22           C  
ATOM   2669  C   LYS A 260      13.991  20.297 -15.753  1.00 42.85           C  
ATOM   2670  O   LYS A 260      14.951  19.523 -15.671  1.00 41.85           O  
ATOM   2671  CB  LYS A 260      13.930  19.802 -18.207  1.00 33.38           C  
ATOM   2672  CG  LYS A 260      13.209  19.817 -19.545  1.00 33.24           C  
ATOM   2673  CD  LYS A 260      12.314  18.612 -19.718  1.00 34.62           C  
ATOM   2674  CE  LYS A 260      11.646  18.593 -21.093  1.00 35.64           C  
ATOM   2675  NZ  LYS A 260      10.555  17.553 -21.194  1.00 37.94           N  
ATOM   2676  H   LYS A 260      11.686  21.891 -17.403  1.00  0.00           H  
ATOM   2677  HA  LYS A 260      12.262  19.717 -16.866  1.00  0.00           H  
ATOM   2678 1HB  LYS A 260      14.849  20.377 -18.329  1.00  0.00           H  
ATOM   2679 2HB  LYS A 260      14.215  18.769 -18.006  1.00  0.00           H  
ATOM   2680 1HG  LYS A 260      12.598  20.718 -19.619  1.00  0.00           H  
ATOM   2681 2HG  LYS A 260      13.940  19.828 -20.353  1.00  0.00           H  
ATOM   2682 1HD  LYS A 260      12.904  17.701 -19.602  1.00  0.00           H  
ATOM   2683 2HD  LYS A 260      11.539  18.621 -18.953  1.00  0.00           H  
ATOM   2684 1HE  LYS A 260      11.212  19.570 -21.299  1.00  0.00           H  
ATOM   2685 2HE  LYS A 260      12.394  18.383 -21.858  1.00  0.00           H  
ATOM   2686 1HZ  LYS A 260      10.147  17.581 -22.117  1.00  0.00           H  
ATOM   2687 2HZ  LYS A 260      10.946  16.637 -21.026  1.00  0.00           H  
ATOM   2688 3HZ  LYS A 260       9.842  17.745 -20.505  1.00  0.00           H  
ATOM   2689  N   GLY A 261      13.652  21.135 -14.777  1.00 40.53           N  
ATOM   2690  CA  GLY A 261      14.416  21.220 -13.550  1.00 41.49           C  
ATOM   2691  C   GLY A 261      15.749  21.937 -13.700  1.00 42.35           C  
ATOM   2692  O   GLY A 261      16.577  21.922 -12.791  1.00 43.32           O  
ATOM   2693  H   GLY A 261      12.842  21.727 -14.894  1.00  0.00           H  
ATOM   2694 1HA  GLY A 261      13.832  21.742 -12.792  1.00  0.00           H  
ATOM   2695 2HA  GLY A 261      14.609  20.217 -13.172  1.00  0.00           H  
ATOM   2696  N   LYS A 262      15.978  22.544 -14.857  1.00 38.37           N  
ATOM   2697  CA  LYS A 262      17.144  23.397 -15.027  1.00 37.14           C  
ATOM   2698  C   LYS A 262      16.686  24.851 -14.881  1.00 39.42           C  
ATOM   2699  O   LYS A 262      15.635  25.227 -15.400  1.00 38.74           O  
ATOM   2700  CB  LYS A 262      17.803  23.148 -16.388  1.00 34.13           C  
ATOM   2701  CG  LYS A 262      18.910  24.129 -16.754  1.00 44.12           C  
ATOM   2702  CD  LYS A 262      20.076  24.061 -15.780  1.00 52.73           C  
ATOM   2703  CE  LYS A 262      21.085  25.193 -16.006  1.00 53.14           C  
ATOM   2704  NZ  LYS A 262      22.198  25.152 -15.001  1.00 55.31           N  
ATOM   2705  H   LYS A 262      15.343  22.419 -15.633  1.00  0.00           H  
ATOM   2706  HA  LYS A 262      17.864  23.158 -14.244  1.00  0.00           H  
ATOM   2707 1HB  LYS A 262      18.231  22.146 -16.407  1.00  0.00           H  
ATOM   2708 2HB  LYS A 262      17.047  23.196 -17.173  1.00  0.00           H  
ATOM   2709 1HG  LYS A 262      19.279  23.905 -17.756  1.00  0.00           H  
ATOM   2710 2HG  LYS A 262      18.512  25.144 -16.751  1.00  0.00           H  
ATOM   2711 1HD  LYS A 262      19.702  24.128 -14.758  1.00  0.00           H  
ATOM   2712 2HD  LYS A 262      20.593  23.109 -15.897  1.00  0.00           H  
ATOM   2713 1HE  LYS A 262      21.508  25.108 -17.006  1.00  0.00           H  
ATOM   2714 2HE  LYS A 262      20.576  26.154 -15.931  1.00  0.00           H  
ATOM   2715 1HZ  LYS A 262      22.841  25.910 -15.179  1.00  0.00           H  
ATOM   2716 2HZ  LYS A 262      21.815  25.248 -14.070  1.00  0.00           H  
ATOM   2717 3HZ  LYS A 262      22.687  24.272 -15.075  1.00  0.00           H  
ATOM   2718  N   ILE A 263      17.446  25.656 -14.139  1.00 39.41           N  
ATOM   2719  CA  ILE A 263      17.152  27.083 -14.037  1.00 34.24           C  
ATOM   2720  C   ILE A 263      17.696  27.738 -15.291  1.00 31.27           C  
ATOM   2721  O   ILE A 263      18.873  27.595 -15.609  1.00 34.27           O  
ATOM   2722  CB  ILE A 263      17.803  27.717 -12.797  1.00 35.48           C  
ATOM   2723  CG1 ILE A 263      17.397  26.938 -11.540  1.00 41.24           C  
ATOM   2724  CG2 ILE A 263      17.434  29.207 -12.688  1.00 26.92           C  
ATOM   2725  CD1 ILE A 263      18.072  27.399 -10.265  1.00 42.77           C  
ATOM   2726  H   ILE A 263      18.238  25.280 -13.638  1.00  0.00           H  
ATOM   2727  HA  ILE A 263      16.074  27.208 -13.952  1.00  0.00           H  
ATOM   2728  HB  ILE A 263      18.886  27.628 -12.868  1.00  0.00           H  
ATOM   2729 1HG1 ILE A 263      16.321  27.018 -11.394  1.00  0.00           H  
ATOM   2730 2HG1 ILE A 263      17.631  25.882 -11.675  1.00  0.00           H  
ATOM   2731 1HG2 ILE A 263      17.904  29.635 -11.803  1.00  0.00           H  
ATOM   2732 2HG2 ILE A 263      17.784  29.733 -13.575  1.00  0.00           H  
ATOM   2733 3HG2 ILE A 263      16.352  29.309 -12.609  1.00  0.00           H  
ATOM   2734 1HD1 ILE A 263      17.725  26.791  -9.429  1.00  0.00           H  
ATOM   2735 2HD1 ILE A 263      19.153  27.293 -10.366  1.00  0.00           H  
ATOM   2736 3HD1 ILE A 263      17.825  28.443 -10.079  1.00  0.00           H  
ATOM   2737  N   VAL A 264      16.839  28.427 -16.034  1.00 24.23           N  
ATOM   2738  CA  VAL A 264      17.306  29.036 -17.264  1.00 26.41           C  
ATOM   2739  C   VAL A 264      17.363  30.565 -17.172  1.00 34.18           C  
ATOM   2740  O   VAL A 264      18.124  31.217 -17.892  1.00 39.66           O  
ATOM   2741  CB  VAL A 264      16.507  28.557 -18.470  1.00 20.80           C  
ATOM   2742  CG1 VAL A 264      16.659  27.071 -18.595  1.00 20.57           C  
ATOM   2743  CG2 VAL A 264      15.061  28.940 -18.342  1.00 23.86           C  
ATOM   2744  H   VAL A 264      15.872  28.539 -15.765  1.00  0.00           H  
ATOM   2745  HA  VAL A 264      18.349  28.754 -17.416  1.00  0.00           H  
ATOM   2746  HB  VAL A 264      16.917  29.014 -19.371  1.00  0.00           H  
ATOM   2747 1HG1 VAL A 264      16.091  26.719 -19.456  1.00  0.00           H  
ATOM   2748 2HG1 VAL A 264      17.711  26.823 -18.729  1.00  0.00           H  
ATOM   2749 3HG1 VAL A 264      16.283  26.590 -17.692  1.00  0.00           H  
ATOM   2750 1HG2 VAL A 264      14.513  28.587 -19.215  1.00  0.00           H  
ATOM   2751 2HG2 VAL A 264      14.642  28.486 -17.443  1.00  0.00           H  
ATOM   2752 3HG2 VAL A 264      14.976  30.024 -18.275  1.00  0.00           H  
ATOM   2753  N   LYS A 265      16.589  31.131 -16.255  1.00 30.99           N  
ATOM   2754  CA  LYS A 265      16.625  32.561 -16.062  1.00 34.63           C  
ATOM   2755  C   LYS A 265      16.227  32.911 -14.651  1.00 36.06           C  
ATOM   2756  O   LYS A 265      15.338  32.288 -14.081  1.00 37.70           O  
ATOM   2757  CB  LYS A 265      15.693  33.264 -17.047  1.00 34.87           C  
ATOM   2758  CG  LYS A 265      15.787  34.786 -17.017  1.00 27.33           C  
ATOM   2759  CD  LYS A 265      14.887  35.409 -18.074  1.00 25.61           C  
ATOM   2760  CE  LYS A 265      15.372  36.798 -18.475  1.00 30.65           C  
ATOM   2761  NZ  LYS A 265      14.613  37.264 -19.673  1.00 31.10           N  
ATOM   2762  H   LYS A 265      15.971  30.572 -15.685  1.00  0.00           H  
ATOM   2763  HA  LYS A 265      17.643  32.910 -16.240  1.00  0.00           H  
ATOM   2764 1HB  LYS A 265      15.918  32.932 -18.060  1.00  0.00           H  
ATOM   2765 2HB  LYS A 265      14.660  32.986 -16.833  1.00  0.00           H  
ATOM   2766 1HG  LYS A 265      15.488  35.150 -16.033  1.00  0.00           H  
ATOM   2767 2HG  LYS A 265      16.817  35.090 -17.199  1.00  0.00           H  
ATOM   2768 1HD  LYS A 265      14.869  34.772 -18.959  1.00  0.00           H  
ATOM   2769 2HD  LYS A 265      13.871  35.490 -17.686  1.00  0.00           H  
ATOM   2770 1HE  LYS A 265      15.224  37.489 -17.646  1.00  0.00           H  
ATOM   2771 2HE  LYS A 265      16.438  36.760 -18.700  1.00  0.00           H  
ATOM   2772 1HZ  LYS A 265      14.934  38.184 -19.939  1.00  0.00           H  
ATOM   2773 2HZ  LYS A 265      14.762  36.621 -20.438  1.00  0.00           H  
ATOM   2774 3HZ  LYS A 265      13.628  37.303 -19.453  1.00  0.00           H  
ATOM   2775  N   SER A 266      16.890  33.922 -14.102  1.00 32.24           N  
ATOM   2776  CA  SER A 266      16.573  34.420 -12.781  1.00 35.30           C  
ATOM   2777  C   SER A 266      16.699  35.935 -12.770  1.00 47.84           C  
ATOM   2778  O   SER A 266      17.646  36.496 -13.329  1.00 53.50           O  
ATOM   2779  CB  SER A 266      17.494  33.796 -11.740  1.00 35.89           C  
ATOM   2780  OG  SER A 266      17.214  34.303 -10.447  1.00 47.28           O  
ATOM   2781  H   SER A 266      17.639  34.355 -14.624  1.00  0.00           H  
ATOM   2782  HA  SER A 266      15.544  34.145 -12.546  1.00  0.00           H  
ATOM   2783 1HB  SER A 266      17.368  32.713 -11.744  1.00  0.00           H  
ATOM   2784 2HB  SER A 266      18.531  34.005 -11.999  1.00  0.00           H  
ATOM   2785  HG  SER A 266      16.495  34.929 -10.558  1.00  0.00           H  
ATOM   2786  N   VAL A 267      15.734  36.589 -12.130  1.00 47.71           N  
ATOM   2787  CA  VAL A 267      15.690  38.046 -12.022  1.00 45.17           C  
ATOM   2788  C   VAL A 267      15.536  38.449 -10.549  1.00 43.67           C  
ATOM   2789  O   VAL A 267      14.748  37.846  -9.821  1.00 47.65           O  
ATOM   2790  CB  VAL A 267      14.494  38.608 -12.840  1.00 37.61           C  
ATOM   2791  CG1 VAL A 267      13.769  39.719 -12.084  1.00 44.61           C  
ATOM   2792  CG2 VAL A 267      14.931  39.072 -14.222  1.00 25.81           C  
ATOM   2793  H   VAL A 267      15.002  36.042 -11.701  1.00  0.00           H  
ATOM   2794  HA  VAL A 267      16.616  38.451 -12.431  1.00  0.00           H  
ATOM   2795  HB  VAL A 267      13.744  37.825 -12.954  1.00  0.00           H  
ATOM   2796 1HG1 VAL A 267      12.939  40.087 -12.687  1.00  0.00           H  
ATOM   2797 2HG1 VAL A 267      13.387  39.328 -11.141  1.00  0.00           H  
ATOM   2798 3HG1 VAL A 267      14.463  40.536 -11.886  1.00  0.00           H  
ATOM   2799 1HG2 VAL A 267      14.069  39.458 -14.766  1.00  0.00           H  
ATOM   2800 2HG2 VAL A 267      15.679  39.858 -14.123  1.00  0.00           H  
ATOM   2801 3HG2 VAL A 267      15.358  38.231 -14.770  1.00  0.00           H  
ATOM   2802  N   GLU A 268      16.288  39.450 -10.101  1.00 40.57           N  
ATOM   2803  CA  GLU A 268      16.066  39.999  -8.761  1.00 33.03           C  
ATOM   2804  C   GLU A 268      15.050  41.151  -8.794  1.00 36.23           C  
ATOM   2805  O   GLU A 268      15.235  42.143  -9.501  1.00 34.19           O  
ATOM   2806  CB  GLU A 268      17.371  40.436  -8.092  1.00 24.83           C  
ATOM   2807  CG  GLU A 268      17.143  40.972  -6.684  1.00 43.56           C  
ATOM   2808  CD  GLU A 268      18.418  41.128  -5.875  1.00 55.51           C  
ATOM   2809  OE1 GLU A 268      19.362  40.332  -6.074  1.00 54.71           O  
ATOM   2810  OE2 GLU A 268      18.471  42.053  -5.031  1.00 63.50           O  
ATOM   2811  H   GLU A 268      17.019  39.841 -10.678  1.00  0.00           H  
ATOM   2812  HA  GLU A 268      15.615  39.225  -8.140  1.00  0.00           H  
ATOM   2813 1HB  GLU A 268      18.056  39.589  -8.044  1.00  0.00           H  
ATOM   2814 2HB  GLU A 268      17.848  41.208  -8.695  1.00  0.00           H  
ATOM   2815 1HG  GLU A 268      16.658  41.946  -6.752  1.00  0.00           H  
ATOM   2816 2HG  GLU A 268      16.471  40.298  -6.154  1.00  0.00           H  
ATOM   2817  N   MET A 269      13.957  40.993  -8.055  1.00 35.75           N  
ATOM   2818  CA  MET A 269      12.946  42.037  -7.958  1.00 32.79           C  
ATOM   2819  C   MET A 269      13.528  43.295  -7.314  1.00 37.39           C  
ATOM   2820  O   MET A 269      14.177  43.232  -6.274  1.00 31.41           O  
ATOM   2821  CB  MET A 269      11.734  41.540  -7.172  1.00 37.88           C  
ATOM   2822  CG  MET A 269      10.866  40.563  -7.970  1.00 52.14           C  
ATOM   2823  SD  MET A 269       9.868  39.405  -6.989  1.00 54.91           S  
ATOM   2824  CE  MET A 269       8.899  40.548  -6.027  1.00 38.01           C  
ATOM   2825  H   MET A 269      13.823  40.129  -7.549  1.00  0.00           H  
ATOM   2826  HA  MET A 269      12.623  42.300  -8.965  1.00  0.00           H  
ATOM   2827 1HB  MET A 269      12.070  41.046  -6.262  1.00  0.00           H  
ATOM   2828 2HB  MET A 269      11.119  42.391  -6.875  1.00  0.00           H  
ATOM   2829 1HG  MET A 269      10.173  41.121  -8.598  1.00  0.00           H  
ATOM   2830 2HG  MET A 269      11.501  39.958  -8.617  1.00  0.00           H  
ATOM   2831 1HE  MET A 269       8.230  39.993  -5.368  1.00  0.00           H  
ATOM   2832 2HE  MET A 269       9.563  41.173  -5.428  1.00  0.00           H  
ATOM   2833 3HE  MET A 269       8.311  41.178  -6.694  1.00  0.00           H  
ATOM   2834  N   ASN A 270      13.332  44.426  -7.982  1.00 45.13           N  
ATOM   2835  CA  ASN A 270      13.664  45.726  -7.434  1.00 47.42           C  
ATOM   2836  C   ASN A 270      12.433  46.182  -6.679  1.00 55.52           C  
ATOM   2837  O   ASN A 270      11.493  46.725  -7.264  1.00 59.38           O  
ATOM   2838  CB  ASN A 270      14.006  46.709  -8.557  1.00 49.47           C  
ATOM   2839  CG  ASN A 270      14.161  48.142  -8.061  1.00 55.77           C  
ATOM   2840  OD1 ASN A 270      14.605  48.376  -6.934  1.00 64.44           O  
ATOM   2841  ND2 ASN A 270      13.789  49.111  -8.903  1.00 45.52           N  
ATOM   2842  H   ASN A 270      12.936  44.370  -8.909  1.00  0.00           H  
ATOM   2843  HA  ASN A 270      14.537  45.617  -6.788  1.00  0.00           H  
ATOM   2844 1HB  ASN A 270      14.937  46.403  -9.038  1.00  0.00           H  
ATOM   2845 2HB  ASN A 270      13.223  46.684  -9.314  1.00  0.00           H  
ATOM   2846 1HD2 ASN A 270      13.868  50.070  -8.629  1.00  0.00           H  
ATOM   2847 2HD2 ASN A 270      13.430  48.878  -9.807  1.00  0.00           H  
ATOM   2848  N   ALA A 271      12.422  45.921  -5.378  1.00 54.77           N  
ATOM   2849  CA  ALA A 271      11.257  46.198  -4.553  1.00 43.42           C  
ATOM   2850  C   ALA A 271      11.659  46.871  -3.260  1.00 42.14           C  
ATOM   2851  O   ALA A 271      11.494  46.284  -2.191  1.00 48.43           O  
ATOM   2852  CB  ALA A 271      10.508  44.905  -4.254  1.00 35.33           C  
ATOM   2853  H   ALA A 271      13.244  45.520  -4.949  1.00  0.00           H  
ATOM   2854  HA  ALA A 271      10.600  46.867  -5.109  1.00  0.00           H  
ATOM   2855 1HB  ALA A 271       9.638  45.124  -3.636  1.00  0.00           H  
ATOM   2856 2HB  ALA A 271      10.184  44.447  -5.188  1.00  0.00           H  
ATOM   2857 3HB  ALA A 271      11.166  44.219  -3.723  1.00  0.00           H  
ATOM   2858  N   PRO A 272      12.189  48.104  -3.348  1.00 38.54           N  
ATOM   2859  CA  PRO A 272      12.552  48.842  -2.131  1.00 29.04           C  
ATOM   2860  C   PRO A 272      11.307  49.116  -1.313  1.00 28.48           C  
ATOM   2861  O   PRO A 272      10.352  49.685  -1.855  1.00 31.55           O  
ATOM   2862  CB  PRO A 272      13.127  50.157  -2.672  1.00 30.88           C  
ATOM   2863  CG  PRO A 272      12.549  50.302  -4.034  1.00 30.11           C  
ATOM   2864  CD  PRO A 272      12.391  48.910  -4.567  1.00 33.18           C  
ATOM   2865  HA  PRO A 272      13.319  48.278  -1.581  1.00  0.00           H  
ATOM   2866 1HB  PRO A 272      12.850  50.990  -2.009  1.00  0.00           H  
ATOM   2867 2HB  PRO A 272      14.226  50.109  -2.687  1.00  0.00           H  
ATOM   2868 1HG  PRO A 272      11.587  50.833  -3.984  1.00  0.00           H  
ATOM   2869 2HG  PRO A 272      13.214  50.909  -4.666  1.00  0.00           H  
ATOM   2870 1HD  PRO A 272      11.515  48.868  -5.231  1.00  0.00           H  
ATOM   2871 2HD  PRO A 272      13.303  48.619  -5.109  1.00  0.00           H  
ATOM   2872  N   ASN A 273      11.312  48.676  -0.057  1.00 27.57           N  
ATOM   2873  CA  ASN A 273      10.198  48.878   0.882  1.00 33.94           C  
ATOM   2874  C   ASN A 273       9.024  47.875   0.741  1.00 47.25           C  
ATOM   2875  O   ASN A 273       8.002  47.967   1.435  1.00 43.36           O  
ATOM   2876  CB  ASN A 273       9.715  50.337   0.882  1.00 34.72           C  
ATOM   2877  CG  ASN A 273       9.211  50.775   2.226  1.00 47.96           C  
ATOM   2878  OD1 ASN A 273       9.948  50.744   3.213  1.00 49.41           O  
ATOM   2879  ND2 ASN A 273       7.941  51.192   2.282  1.00 53.78           N  
ATOM   2880  H   ASN A 273      12.133  48.178   0.254  1.00  0.00           H  
ATOM   2881  HA  ASN A 273      10.544  48.636   1.888  1.00  0.00           H  
ATOM   2882 1HB  ASN A 273      10.535  50.991   0.583  1.00  0.00           H  
ATOM   2883 2HB  ASN A 273       8.917  50.456   0.150  1.00  0.00           H  
ATOM   2884 1HD2 ASN A 273       7.553  51.496   3.152  1.00  0.00           H  
ATOM   2885 2HD2 ASN A 273       7.381  51.201   1.454  1.00  0.00           H  
ATOM   2886  N   TYR A 274       9.190  46.907  -0.152  1.00 43.13           N  
ATOM   2887  CA  TYR A 274       8.303  45.753  -0.191  1.00 42.53           C  
ATOM   2888  C   TYR A 274       8.970  44.582   0.553  1.00 41.74           C  
ATOM   2889  O   TYR A 274      10.199  44.511   0.635  1.00 42.18           O  
ATOM   2890  CB  TYR A 274       8.026  45.338  -1.637  1.00 45.45           C  
ATOM   2891  CG  TYR A 274       7.073  46.215  -2.429  1.00 49.60           C  
ATOM   2892  CD1 TYR A 274       7.286  47.576  -2.568  1.00 52.46           C  
ATOM   2893  CD2 TYR A 274       5.989  45.658  -3.094  1.00 52.94           C  
ATOM   2894  CE1 TYR A 274       6.422  48.359  -3.316  1.00 58.92           C  
ATOM   2895  CE2 TYR A 274       5.126  46.430  -3.842  1.00 53.94           C  
ATOM   2896  CZ  TYR A 274       5.345  47.778  -3.950  1.00 61.82           C  
ATOM   2897  OH  TYR A 274       4.480  48.543  -4.694  1.00 71.13           O  
ATOM   2898  H   TYR A 274       9.946  46.970  -0.819  1.00  0.00           H  
ATOM   2899  HA  TYR A 274       7.359  46.026   0.280  1.00  0.00           H  
ATOM   2900 1HB  TYR A 274       8.963  45.312  -2.195  1.00  0.00           H  
ATOM   2901 2HB  TYR A 274       7.608  44.331  -1.653  1.00  0.00           H  
ATOM   2902  HD1 TYR A 274       8.143  48.045  -2.085  1.00  0.00           H  
ATOM   2903  HD2 TYR A 274       5.803  44.586  -3.031  1.00  0.00           H  
ATOM   2904  HE1 TYR A 274       6.604  49.428  -3.415  1.00  0.00           H  
ATOM   2905  HE2 TYR A 274       4.275  45.967  -4.343  1.00  0.00           H  
ATOM   2906  HH  TYR A 274       3.792  47.981  -5.060  1.00  0.00           H  
ATOM   2907  N   HIS A 275       8.156  43.681   1.100  1.00 22.11           N  
ATOM   2908  CA  HIS A 275       8.638  42.422   1.667  1.00 25.89           C  
ATOM   2909  C   HIS A 275       7.822  41.277   1.092  1.00 30.92           C  
ATOM   2910  O   HIS A 275       6.585  41.322   1.118  1.00 30.51           O  
ATOM   2911  CB  HIS A 275       8.491  42.435   3.179  1.00 21.72           C  
ATOM   2912  CG  HIS A 275       9.372  41.455   3.891  1.00 37.41           C  
ATOM   2913  ND1 HIS A 275       8.874  40.380   4.591  1.00 48.97           N  
ATOM   2914  CD2 HIS A 275      10.715  41.412   4.043  1.00 37.38           C  
ATOM   2915  CE1 HIS A 275       9.872  39.704   5.135  1.00 43.61           C  
ATOM   2916  NE2 HIS A 275      11.002  40.313   4.820  1.00 41.64           N  
ATOM   2917  H   HIS A 275       7.166  43.883   1.119  1.00  0.00           H  
ATOM   2918  HA  HIS A 275       9.693  42.295   1.428  1.00  0.00           H  
ATOM   2919 1HB  HIS A 275       8.722  43.431   3.558  1.00  0.00           H  
ATOM   2920 2HB  HIS A 275       7.458  42.215   3.446  1.00  0.00           H  
ATOM   2921  HD2 HIS A 275      11.436  42.117   3.627  1.00  0.00           H  
ATOM   2922  HE1 HIS A 275       9.777  38.801   5.738  1.00  0.00           H  
ATOM   2923  HE2 HIS A 275      11.928  40.024   5.102  1.00  0.00           H  
ATOM   2924  N   TYR A 276       8.515  40.259   0.577  1.00 34.67           N  
ATOM   2925  CA  TYR A 276       7.873  39.088  -0.040  1.00 37.27           C  
ATOM   2926  C   TYR A 276       8.277  37.762   0.590  1.00 20.59           C  
ATOM   2927  O   TYR A 276       9.445  37.459   0.692  1.00 36.88           O  
ATOM   2928  CB  TYR A 276       8.230  38.996  -1.517  1.00 34.48           C  
ATOM   2929  CG  TYR A 276       7.565  39.993  -2.416  1.00 35.83           C  
ATOM   2930  CD1 TYR A 276       8.098  41.264  -2.579  1.00 40.77           C  
ATOM   2931  CD2 TYR A 276       6.432  39.653  -3.141  1.00 27.85           C  
ATOM   2932  CE1 TYR A 276       7.503  42.184  -3.424  1.00 36.60           C  
ATOM   2933  CE2 TYR A 276       5.833  40.558  -3.981  1.00 28.25           C  
ATOM   2934  CZ  TYR A 276       6.375  41.826  -4.121  1.00 32.79           C  
ATOM   2935  OH  TYR A 276       5.793  42.739  -4.965  1.00 37.60           O  
ATOM   2936  H   TYR A 276       9.523  40.303   0.616  1.00  0.00           H  
ATOM   2937  HA  TYR A 276       6.792  39.199   0.050  1.00  0.00           H  
ATOM   2938 1HB  TYR A 276       9.307  39.123  -1.640  1.00  0.00           H  
ATOM   2939 2HB  TYR A 276       7.972  38.006  -1.893  1.00  0.00           H  
ATOM   2940  HD1 TYR A 276       8.999  41.551  -2.038  1.00  0.00           H  
ATOM   2941  HD2 TYR A 276       6.004  38.655  -3.048  1.00  0.00           H  
ATOM   2942  HE1 TYR A 276       7.936  43.177  -3.539  1.00  0.00           H  
ATOM   2943  HE2 TYR A 276       4.936  40.278  -4.533  1.00  0.00           H  
ATOM   2944  HH  TYR A 276       5.023  42.344  -5.381  1.00  0.00           H  
ATOM   2945  N   GLU A 277       7.307  36.956   0.979  1.00 32.37           N  
ATOM   2946  CA  GLU A 277       7.597  35.609   1.455  1.00 35.17           C  
ATOM   2947  C   GLU A 277       6.486  34.647   1.045  1.00 42.26           C  
ATOM   2948  O   GLU A 277       5.338  35.070   0.877  1.00 43.74           O  
ATOM   2949  CB  GLU A 277       7.757  35.588   2.973  1.00 34.82           C  
ATOM   2950  CG  GLU A 277       9.089  36.106   3.473  1.00 47.14           C  
ATOM   2951  CD  GLU A 277       9.237  35.972   4.980  1.00 58.59           C  
ATOM   2952  OE1 GLU A 277       8.211  35.729   5.660  1.00 58.97           O  
ATOM   2953  OE2 GLU A 277      10.380  36.107   5.480  1.00 57.12           O  
ATOM   2954  H   GLU A 277       6.347  37.271   0.949  1.00  0.00           H  
ATOM   2955  HA  GLU A 277       8.534  35.278   1.006  1.00  0.00           H  
ATOM   2956 1HB  GLU A 277       6.973  36.192   3.430  1.00  0.00           H  
ATOM   2957 2HB  GLU A 277       7.639  34.568   3.338  1.00  0.00           H  
ATOM   2958 1HG  GLU A 277       9.889  35.549   2.987  1.00  0.00           H  
ATOM   2959 2HG  GLU A 277       9.189  37.153   3.191  1.00  0.00           H  
ATOM   2960  N   GLU A 278       6.851  33.371   0.877  1.00 36.86           N  
ATOM   2961  CA  GLU A 278       5.900  32.272   0.673  1.00 31.20           C  
ATOM   2962  C   GLU A 278       4.748  32.617  -0.256  1.00 33.00           C  
ATOM   2963  O   GLU A 278       3.584  32.612   0.144  1.00 31.04           O  
ATOM   2964  CB  GLU A 278       5.335  31.815   2.011  1.00 27.30           C  
ATOM   2965  CG  GLU A 278       6.374  31.282   2.949  1.00 33.19           C  
ATOM   2966  CD  GLU A 278       5.866  31.220   4.367  1.00 49.99           C  
ATOM   2967  OE1 GLU A 278       5.052  32.101   4.720  1.00 52.69           O  
ATOM   2968  OE2 GLU A 278       6.264  30.295   5.122  1.00 55.73           O  
ATOM   2969  H   GLU A 278       7.840  33.170   0.893  1.00  0.00           H  
ATOM   2970  HA  GLU A 278       6.430  31.437   0.212  1.00  0.00           H  
ATOM   2971 1HB  GLU A 278       4.831  32.651   2.497  1.00  0.00           H  
ATOM   2972 2HB  GLU A 278       4.591  31.037   1.845  1.00  0.00           H  
ATOM   2973 1HG  GLU A 278       6.664  30.283   2.624  1.00  0.00           H  
ATOM   2974 2HG  GLU A 278       7.256  31.919   2.900  1.00  0.00           H  
ATOM   2975  N   CYS A 279       5.085  32.922  -1.499  1.00 37.15           N  
ATOM   2976  CA  CYS A 279       4.103  33.383  -2.461  1.00 32.12           C  
ATOM   2977  C   CYS A 279       3.193  32.257  -2.909  1.00 36.84           C  
ATOM   2978  O   CYS A 279       3.607  31.105  -3.033  1.00 33.85           O  
ATOM   2979  CB  CYS A 279       4.806  33.988  -3.673  1.00 32.71           C  
ATOM   2980  SG  CYS A 279       6.010  35.274  -3.262  1.00 40.67           S  
ATOM   2981  H   CYS A 279       6.049  32.832  -1.785  1.00  0.00           H  
ATOM   2982  HA  CYS A 279       3.490  34.151  -1.989  1.00  0.00           H  
ATOM   2983 1HB  CYS A 279       5.325  33.202  -4.221  1.00  0.00           H  
ATOM   2984 2HB  CYS A 279       4.065  34.421  -4.344  1.00  0.00           H  
ATOM   2985  N   SER A 280       1.939  32.607  -3.143  1.00 38.80           N  
ATOM   2986  CA  SER A 280       1.010  31.690  -3.757  1.00 38.18           C  
ATOM   2987  C   SER A 280       0.865  32.118  -5.205  1.00 37.72           C  
ATOM   2988  O   SER A 280       0.330  33.183  -5.495  1.00 37.29           O  
ATOM   2989  CB  SER A 280      -0.323  31.721  -3.023  1.00 39.37           C  
ATOM   2990  OG  SER A 280      -0.162  31.237  -1.702  1.00 37.81           O  
ATOM   2991  H   SER A 280       1.622  33.532  -2.890  1.00  0.00           H  
ATOM   2992  HA  SER A 280       1.424  30.683  -3.692  1.00  0.00           H  
ATOM   2993 1HB  SER A 280      -0.704  32.741  -3.005  1.00  0.00           H  
ATOM   2994 2HB  SER A 280      -1.047  31.110  -3.560  1.00  0.00           H  
ATOM   2995  HG  SER A 280       0.767  31.011  -1.613  1.00  0.00           H  
ATOM   2996  N   CYS A 281       1.365  31.281  -6.109  1.00 34.20           N  
ATOM   2997  CA  CYS A 281       1.484  31.641  -7.510  1.00 27.75           C  
ATOM   2998  C   CYS A 281       0.636  30.742  -8.381  1.00 39.99           C  
ATOM   2999  O   CYS A 281       0.646  29.523  -8.224  1.00 43.79           O  
ATOM   3000  CB  CYS A 281       2.940  31.550  -7.957  1.00 26.69           C  
ATOM   3001  SG  CYS A 281       4.098  32.569  -7.010  1.00 28.49           S  
ATOM   3002  H   CYS A 281       1.670  30.366  -5.809  1.00  0.00           H  
ATOM   3003  HA  CYS A 281       1.143  32.669  -7.633  1.00  0.00           H  
ATOM   3004 1HB  CYS A 281       3.279  30.516  -7.885  1.00  0.00           H  
ATOM   3005 2HB  CYS A 281       3.020  31.849  -9.002  1.00  0.00           H  
ATOM   3006  N   TYR A 282      -0.094  31.361  -9.307  1.00 49.02           N  
ATOM   3007  CA  TYR A 282      -0.980  30.645 -10.222  1.00 40.89           C  
ATOM   3008  C   TYR A 282      -0.839  31.202 -11.630  1.00 33.04           C  
ATOM   3009  O   TYR A 282      -0.580  32.390 -11.804  1.00 39.17           O  
ATOM   3010  CB  TYR A 282      -2.441  30.734  -9.750  1.00 35.54           C  
ATOM   3011  CG  TYR A 282      -3.037  32.128  -9.731  1.00 27.61           C  
ATOM   3012  CD1 TYR A 282      -3.637  32.662 -10.861  1.00 26.39           C  
ATOM   3013  CD2 TYR A 282      -3.011  32.902  -8.582  1.00 29.48           C  
ATOM   3014  CE1 TYR A 282      -4.179  33.929 -10.845  1.00 31.15           C  
ATOM   3015  CE2 TYR A 282      -3.569  34.178  -8.557  1.00 20.49           C  
ATOM   3016  CZ  TYR A 282      -4.148  34.680  -9.691  1.00 33.69           C  
ATOM   3017  OH  TYR A 282      -4.698  35.941  -9.689  1.00 39.28           O  
ATOM   3018  H   TYR A 282      -0.027  32.367  -9.373  1.00  0.00           H  
ATOM   3019  HA  TYR A 282      -0.686  29.596 -10.239  1.00  0.00           H  
ATOM   3020 1HB  TYR A 282      -3.071  30.121 -10.396  1.00  0.00           H  
ATOM   3021 2HB  TYR A 282      -2.521  30.334  -8.740  1.00  0.00           H  
ATOM   3022  HD1 TYR A 282      -3.685  32.078 -11.780  1.00  0.00           H  
ATOM   3023  HD2 TYR A 282      -2.546  32.516  -7.675  1.00  0.00           H  
ATOM   3024  HE1 TYR A 282      -4.647  34.332 -11.743  1.00  0.00           H  
ATOM   3025  HE2 TYR A 282      -3.543  34.766  -7.639  1.00  0.00           H  
ATOM   3026  HH  TYR A 282      -4.594  36.333  -8.819  1.00  0.00           H  
ATOM   3027  N   PRO A 283      -0.986  30.341 -12.644  1.00 30.29           N  
ATOM   3028  CA  PRO A 283      -0.891  30.819 -14.022  1.00 28.63           C  
ATOM   3029  C   PRO A 283      -2.228  31.379 -14.458  1.00 28.59           C  
ATOM   3030  O   PRO A 283      -3.257  31.001 -13.901  1.00 32.98           O  
ATOM   3031  CB  PRO A 283      -0.555  29.552 -14.799  1.00 23.12           C  
ATOM   3032  CG  PRO A 283      -1.233  28.487 -14.031  1.00 29.58           C  
ATOM   3033  CD  PRO A 283      -1.124  28.877 -12.583  1.00 33.96           C  
ATOM   3034  HA  PRO A 283      -0.076  31.554 -14.095  1.00  0.00           H  
ATOM   3035 1HB  PRO A 283      -0.919  29.638 -15.834  1.00  0.00           H  
ATOM   3036 2HB  PRO A 283       0.535  29.421 -14.852  1.00  0.00           H  
ATOM   3037 1HG  PRO A 283      -2.282  28.397 -14.350  1.00  0.00           H  
ATOM   3038 2HG  PRO A 283      -0.757  27.515 -14.227  1.00  0.00           H  
ATOM   3039 1HD  PRO A 283      -2.038  28.576 -12.052  1.00  0.00           H  
ATOM   3040 2HD  PRO A 283      -0.240  28.396 -12.139  1.00  0.00           H  
ATOM   3041  N   ASP A 284      -2.207  32.271 -15.438  1.00 23.30           N  
ATOM   3042  CA  ASP A 284      -3.401  32.986 -15.872  1.00 25.74           C  
ATOM   3043  C   ASP A 284      -3.075  33.753 -17.148  1.00 30.39           C  
ATOM   3044  O   ASP A 284      -2.380  34.776 -17.134  1.00 39.29           O  
ATOM   3045  CB  ASP A 284      -3.899  33.940 -14.771  1.00 34.92           C  
ATOM   3046  CG  ASP A 284      -5.100  34.782 -15.204  1.00 46.76           C  
ATOM   3047  OD1 ASP A 284      -5.993  34.258 -15.906  1.00 53.15           O  
ATOM   3048  OD2 ASP A 284      -5.155  35.974 -14.833  1.00 47.52           O  
ATOM   3049  H   ASP A 284      -1.327  32.458 -15.898  1.00  0.00           H  
ATOM   3050  HA  ASP A 284      -4.186  32.257 -16.076  1.00  0.00           H  
ATOM   3051 1HB  ASP A 284      -4.179  33.364 -13.889  1.00  0.00           H  
ATOM   3052 2HB  ASP A 284      -3.091  34.613 -14.480  1.00  0.00           H  
ATOM   3053  N   SER A 285      -3.575  33.228 -18.253  1.00 26.84           N  
ATOM   3054  CA  SER A 285      -3.370  33.811 -19.562  1.00 22.15           C  
ATOM   3055  C   SER A 285      -1.889  33.970 -19.880  1.00 29.52           C  
ATOM   3056  O   SER A 285      -1.453  35.053 -20.284  1.00 27.60           O  
ATOM   3057  CB  SER A 285      -4.119  35.132 -19.666  1.00 26.76           C  
ATOM   3058  OG  SER A 285      -5.466  34.962 -19.264  1.00 27.58           O  
ATOM   3059  H   SER A 285      -4.123  32.383 -18.172  1.00  0.00           H  
ATOM   3060  HA  SER A 285      -3.761  33.123 -20.313  1.00  0.00           H  
ATOM   3061 1HB  SER A 285      -3.632  35.877 -19.038  1.00  0.00           H  
ATOM   3062 2HB  SER A 285      -4.078  35.493 -20.693  1.00  0.00           H  
ATOM   3063  HG  SER A 285      -5.557  34.036 -19.025  1.00  0.00           H  
ATOM   3064  N   SER A 286      -1.139  32.876 -19.691  1.00 28.14           N  
ATOM   3065  CA  SER A 286       0.293  32.760 -20.046  1.00 34.39           C  
ATOM   3066  C   SER A 286       1.206  33.663 -19.216  1.00 40.45           C  
ATOM   3067  O   SER A 286       2.388  33.820 -19.531  1.00 40.45           O  
ATOM   3068  CB  SER A 286       0.547  33.019 -21.537  1.00 26.84           C  
ATOM   3069  OG  SER A 286      -0.446  32.428 -22.344  1.00 30.22           O  
ATOM   3070  H   SER A 286      -1.608  32.085 -19.275  1.00  0.00           H  
ATOM   3071  HA  SER A 286       0.623  31.744 -19.824  1.00  0.00           H  
ATOM   3072 1HB  SER A 286       0.568  34.093 -21.721  1.00  0.00           H  
ATOM   3073 2HB  SER A 286       1.521  32.621 -21.814  1.00  0.00           H  
ATOM   3074  HG  SER A 286      -1.055  31.995 -21.740  1.00  0.00           H  
ATOM   3075  N   GLU A 287       0.653  34.254 -18.162  1.00 35.00           N  
ATOM   3076  CA  GLU A 287       1.443  35.085 -17.276  1.00 42.05           C  
ATOM   3077  C   GLU A 287       1.241  34.695 -15.813  1.00 39.28           C  
ATOM   3078  O   GLU A 287       0.178  34.216 -15.426  1.00 40.64           O  
ATOM   3079  CB  GLU A 287       1.126  36.558 -17.527  1.00 48.40           C  
ATOM   3080  CG  GLU A 287       1.580  37.016 -18.906  1.00 56.38           C  
ATOM   3081  CD  GLU A 287       1.230  38.460 -19.209  1.00 62.09           C  
ATOM   3082  OE1 GLU A 287       0.528  39.095 -18.390  1.00 68.10           O  
ATOM   3083  OE2 GLU A 287       1.654  38.958 -20.273  1.00 57.92           O  
ATOM   3084  H   GLU A 287      -0.330  34.127 -17.971  1.00  0.00           H  
ATOM   3085  HA  GLU A 287       2.498  34.910 -17.486  1.00  0.00           H  
ATOM   3086 1HB  GLU A 287       0.052  36.720 -17.434  1.00  0.00           H  
ATOM   3087 2HB  GLU A 287       1.616  37.170 -16.770  1.00  0.00           H  
ATOM   3088 1HG  GLU A 287       2.661  36.899 -18.979  1.00  0.00           H  
ATOM   3089 2HG  GLU A 287       1.122  36.376 -19.659  1.00  0.00           H  
ATOM   3090  N   ILE A 288       2.268  34.885 -15.000  1.00 35.68           N  
ATOM   3091  CA  ILE A 288       2.204  34.434 -13.614  1.00 45.05           C  
ATOM   3092  C   ILE A 288       1.820  35.541 -12.647  1.00 43.32           C  
ATOM   3093  O   ILE A 288       2.314  36.665 -12.739  1.00 46.48           O  
ATOM   3094  CB  ILE A 288       3.540  33.818 -13.159  1.00 44.70           C  
ATOM   3095  CG1 ILE A 288       4.018  32.807 -14.191  1.00 40.34           C  
ATOM   3096  CG2 ILE A 288       3.385  33.159 -11.791  1.00 43.07           C  
ATOM   3097  CD1 ILE A 288       3.044  31.658 -14.364  1.00 41.34           C  
ATOM   3098  H   ILE A 288       3.106  35.343 -15.331  1.00  0.00           H  
ATOM   3099  HA  ILE A 288       1.433  33.669 -13.535  1.00  0.00           H  
ATOM   3100  HB  ILE A 288       4.296  34.599 -13.092  1.00  0.00           H  
ATOM   3101 1HG1 ILE A 288       4.155  33.304 -15.151  1.00  0.00           H  
ATOM   3102 2HG1 ILE A 288       4.986  32.408 -13.889  1.00  0.00           H  
ATOM   3103 1HG2 ILE A 288       4.337  32.728 -11.484  1.00  0.00           H  
ATOM   3104 2HG2 ILE A 288       3.072  33.905 -11.061  1.00  0.00           H  
ATOM   3105 3HG2 ILE A 288       2.633  32.372 -11.849  1.00  0.00           H  
ATOM   3106 1HD1 ILE A 288       3.429  30.963 -15.111  1.00  0.00           H  
ATOM   3107 2HD1 ILE A 288       2.921  31.138 -13.413  1.00  0.00           H  
ATOM   3108 3HD1 ILE A 288       2.080  32.044 -14.693  1.00  0.00           H  
ATOM   3109  N   THR A 289       0.938  35.208 -11.715  1.00 38.89           N  
ATOM   3110  CA  THR A 289       0.521  36.148 -10.691  1.00 43.57           C  
ATOM   3111  C   THR A 289       0.723  35.512  -9.328  1.00 39.61           C  
ATOM   3112  O   THR A 289       0.194  34.431  -9.058  1.00 38.50           O  
ATOM   3113  CB  THR A 289      -0.960  36.544 -10.847  1.00 49.96           C  
ATOM   3114  OG1 THR A 289      -1.183  37.084 -12.156  1.00 51.72           O  
ATOM   3115  CG2 THR A 289      -1.347  37.576  -9.798  1.00 45.37           C  
ATOM   3116  H   THR A 289       0.547  34.277 -11.717  1.00  0.00           H  
ATOM   3117  HA  THR A 289       1.124  37.051 -10.785  1.00  0.00           H  
ATOM   3118  HB  THR A 289      -1.587  35.661 -10.731  1.00  0.00           H  
ATOM   3119  HG1 THR A 289      -0.358  37.079 -12.649  1.00  0.00           H  
ATOM   3120 1HG2 THR A 289      -2.396  37.845  -9.922  1.00  0.00           H  
ATOM   3121 2HG2 THR A 289      -1.194  37.157  -8.803  1.00  0.00           H  
ATOM   3122 3HG2 THR A 289      -0.729  38.465  -9.916  1.00  0.00           H  
ATOM   3123  N   CYS A 290       1.494  36.190  -8.483  1.00 32.54           N  
ATOM   3124  CA  CYS A 290       1.781  35.727  -7.131  1.00 34.65           C  
ATOM   3125  C   CYS A 290       1.272  36.694  -6.067  1.00 32.09           C  
ATOM   3126  O   CYS A 290       1.509  37.899  -6.138  1.00 36.01           O  
ATOM   3127  CB  CYS A 290       3.286  35.544  -6.941  1.00 34.01           C  
ATOM   3128  SG  CYS A 290       4.033  34.342  -8.027  1.00 41.12           S  
ATOM   3129  H   CYS A 290       1.894  37.062  -8.800  1.00  0.00           H  
ATOM   3130  HA  CYS A 290       1.290  34.765  -6.984  1.00  0.00           H  
ATOM   3131 1HB  CYS A 290       3.792  36.497  -7.102  1.00  0.00           H  
ATOM   3132 2HB  CYS A 290       3.488  35.236  -5.915  1.00  0.00           H  
ATOM   3133  N   VAL A 291       0.572  36.157  -5.079  1.00 26.22           N  
ATOM   3134  CA  VAL A 291       0.190  36.932  -3.912  1.00 33.14           C  
ATOM   3135  C   VAL A 291       0.965  36.363  -2.742  1.00 43.87           C  
ATOM   3136  O   VAL A 291       1.042  35.152  -2.568  1.00 48.42           O  
ATOM   3137  CB  VAL A 291      -1.318  36.884  -3.657  1.00 28.62           C  
ATOM   3138  CG1 VAL A 291      -1.661  37.596  -2.348  1.00 28.12           C  
ATOM   3139  CG2 VAL A 291      -2.050  37.516  -4.831  1.00 21.01           C  
ATOM   3140  H   VAL A 291       0.297  35.186  -5.137  1.00  0.00           H  
ATOM   3141  HA  VAL A 291       0.468  37.973  -4.082  1.00  0.00           H  
ATOM   3142  HB  VAL A 291      -1.626  35.844  -3.548  1.00  0.00           H  
ATOM   3143 1HG1 VAL A 291      -2.738  37.552  -2.182  1.00  0.00           H  
ATOM   3144 2HG1 VAL A 291      -1.147  37.107  -1.521  1.00  0.00           H  
ATOM   3145 3HG1 VAL A 291      -1.346  38.638  -2.407  1.00  0.00           H  
ATOM   3146 1HG2 VAL A 291      -3.124  37.481  -4.650  1.00  0.00           H  
ATOM   3147 2HG2 VAL A 291      -1.733  38.553  -4.941  1.00  0.00           H  
ATOM   3148 3HG2 VAL A 291      -1.818  36.966  -5.743  1.00  0.00           H  
ATOM   3149  N   CYS A 292       1.565  37.237  -1.947  1.00 45.27           N  
ATOM   3150  CA  CYS A 292       2.581  36.776  -1.023  1.00 37.50           C  
ATOM   3151  C   CYS A 292       2.364  37.243   0.404  1.00 37.09           C  
ATOM   3152  O   CYS A 292       1.244  37.576   0.805  1.00 33.77           O  
ATOM   3153  CB  CYS A 292       3.971  37.198  -1.521  1.00 25.56           C  
ATOM   3154  SG  CYS A 292       4.409  36.544  -3.166  1.00 44.07           S  
ATOM   3155  H   CYS A 292       1.329  38.219  -1.970  1.00  0.00           H  
ATOM   3156  HA  CYS A 292       2.538  35.688  -0.976  1.00  0.00           H  
ATOM   3157 1HB  CYS A 292       4.026  38.286  -1.567  1.00  0.00           H  
ATOM   3158 2HB  CYS A 292       4.728  36.862  -0.813  1.00  0.00           H  
ATOM   3159  N   ARG A 293       3.462  37.266   1.152  1.00 33.89           N  
ATOM   3160  CA  ARG A 293       3.440  37.583   2.565  1.00 33.58           C  
ATOM   3161  C   ARG A 293       4.480  38.641   2.946  1.00 36.02           C  
ATOM   3162  O   ARG A 293       5.693  38.413   2.830  1.00 28.21           O  
ATOM   3163  CB  ARG A 293       3.674  36.304   3.375  1.00 32.51           C  
ATOM   3164  CG  ARG A 293       3.863  36.537   4.874  1.00 34.62           C  
ATOM   3165  CD  ARG A 293       4.010  35.220   5.602  1.00 32.43           C  
ATOM   3166  NE  ARG A 293       4.608  35.381   6.919  1.00 33.49           N  
ATOM   3167  CZ  ARG A 293       4.906  34.370   7.725  1.00 31.18           C  
ATOM   3168  NH1 ARG A 293       4.652  33.124   7.349  1.00 26.99           N  
ATOM   3169  NH2 ARG A 293       5.451  34.602   8.909  1.00 30.35           N  
ATOM   3170  H   ARG A 293       4.344  37.053   0.709  1.00  0.00           H  
ATOM   3171  HA  ARG A 293       2.459  37.990   2.814  1.00  0.00           H  
ATOM   3172 1HB  ARG A 293       2.829  35.630   3.243  1.00  0.00           H  
ATOM   3173 2HB  ARG A 293       4.561  35.793   3.000  1.00  0.00           H  
ATOM   3174 1HG  ARG A 293       4.759  37.134   5.039  1.00  0.00           H  
ATOM   3175 2HG  ARG A 293       2.996  37.065   5.272  1.00  0.00           H  
ATOM   3176 1HD  ARG A 293       3.029  34.763   5.731  1.00  0.00           H  
ATOM   3177 2HD  ARG A 293       4.647  34.553   5.022  1.00  0.00           H  
ATOM   3178  HE  ARG A 293       4.806  36.322   7.233  1.00  0.00           H  
ATOM   3179 1HH1 ARG A 293       4.231  32.944   6.448  1.00  0.00           H  
ATOM   3180 2HH1 ARG A 293       4.878  32.355   7.962  1.00  0.00           H  
ATOM   3181 1HH2 ARG A 293       5.641  35.551   9.201  1.00  0.00           H  
ATOM   3182 2HH2 ARG A 293       5.676  33.832   9.521  1.00  0.00           H  
ATOM   3183  N   ASP A 294       3.997  39.798   3.397  1.00 43.43           N  
ATOM   3184  CA  ASP A 294       4.868  40.808   3.991  1.00 43.46           C  
ATOM   3185  C   ASP A 294       4.976  40.556   5.492  1.00 43.77           C  
ATOM   3186  O   ASP A 294       4.030  40.790   6.260  1.00 45.17           O  
ATOM   3187  CB  ASP A 294       4.343  42.215   3.717  1.00 46.39           C  
ATOM   3188  CG  ASP A 294       5.269  43.307   4.243  1.00 48.57           C  
ATOM   3189  OD1 ASP A 294       5.932  43.109   5.287  1.00 46.31           O  
ATOM   3190  OD2 ASP A 294       5.333  44.378   3.604  1.00 48.80           O  
ATOM   3191  H   ASP A 294       3.007  39.983   3.327  1.00  0.00           H  
ATOM   3192  HA  ASP A 294       5.858  40.717   3.542  1.00  0.00           H  
ATOM   3193 1HB  ASP A 294       4.215  42.353   2.643  1.00  0.00           H  
ATOM   3194 2HB  ASP A 294       3.364  42.335   4.182  1.00  0.00           H  
ATOM   3195  N   ASN A 295       6.147  40.093   5.901  1.00 33.18           N  
ATOM   3196  CA  ASN A 295       6.403  39.790   7.291  1.00 35.28           C  
ATOM   3197  C   ASN A 295       7.021  40.994   7.998  1.00 40.37           C  
ATOM   3198  O   ASN A 295       7.198  40.996   9.225  1.00 42.05           O  
ATOM   3199  CB  ASN A 295       7.346  38.594   7.386  1.00 34.63           C  
ATOM   3200  CG  ASN A 295       7.128  37.783   8.637  1.00 36.94           C  
ATOM   3201  OD1 ASN A 295       6.062  37.198   8.824  1.00 37.05           O  
ATOM   3202  ND2 ASN A 295       8.143  37.724   9.493  1.00 37.66           N  
ATOM   3203  H   ASN A 295       6.881  39.947   5.222  1.00  0.00           H  
ATOM   3204  HA  ASN A 295       5.456  39.537   7.771  1.00  0.00           H  
ATOM   3205 1HB  ASN A 295       7.203  37.948   6.518  1.00  0.00           H  
ATOM   3206 2HB  ASN A 295       8.379  38.943   7.368  1.00  0.00           H  
ATOM   3207 1HD2 ASN A 295       8.053  37.199  10.340  1.00  0.00           H  
ATOM   3208 2HD2 ASN A 295       8.996  38.203   9.291  1.00  0.00           H  
ATOM   3209  N   TRP A 296       7.342  42.019   7.214  1.00 33.37           N  
ATOM   3210  CA  TRP A 296       8.128  43.138   7.716  1.00 35.65           C  
ATOM   3211  C   TRP A 296       7.278  44.280   8.291  1.00 36.89           C  
ATOM   3212  O   TRP A 296       7.459  44.660   9.447  1.00 28.12           O  
ATOM   3213  CB  TRP A 296       9.084  43.623   6.619  1.00 34.54           C  
ATOM   3214  CG  TRP A 296       9.801  44.925   6.862  1.00 33.12           C  
ATOM   3215  CD1 TRP A 296       9.999  45.565   8.059  1.00 25.20           C  
ATOM   3216  CD2 TRP A 296      10.407  45.750   5.864  1.00 38.34           C  
ATOM   3217  NE1 TRP A 296      10.686  46.735   7.860  1.00 27.11           N  
ATOM   3218  CE2 TRP A 296      10.952  46.874   6.522  1.00 35.13           C  
ATOM   3219  CE3 TRP A 296      10.533  45.656   4.471  1.00 36.28           C  
ATOM   3220  CZ2 TRP A 296      11.626  47.888   5.836  1.00 26.53           C  
ATOM   3221  CZ3 TRP A 296      11.199  46.672   3.788  1.00 37.86           C  
ATOM   3222  CH2 TRP A 296      11.736  47.769   4.474  1.00 23.05           C  
ATOM   3223  H   TRP A 296       7.037  42.025   6.252  1.00  0.00           H  
ATOM   3224  HA  TRP A 296       8.710  42.797   8.572  1.00  0.00           H  
ATOM   3225 1HB  TRP A 296       9.857  42.873   6.452  1.00  0.00           H  
ATOM   3226 2HB  TRP A 296       8.536  43.742   5.685  1.00  0.00           H  
ATOM   3227  HD1 TRP A 296       9.659  45.197   9.025  1.00  0.00           H  
ATOM   3228  HE1 TRP A 296      10.954  47.390   8.581  1.00  0.00           H  
ATOM   3229  HE3 TRP A 296      10.120  44.803   3.934  1.00  0.00           H  
ATOM   3230  HZ2 TRP A 296      12.055  48.749   6.350  1.00  0.00           H  
ATOM   3231  HZ3 TRP A 296      11.293  46.592   2.705  1.00  0.00           H  
ATOM   3232  HH2 TRP A 296      12.253  48.545   3.909  1.00  0.00           H  
ATOM   3233  N   HIS A 297       6.367  44.816   7.481  1.00 40.10           N  
ATOM   3234  CA  HIS A 297       5.614  46.012   7.847  1.00 40.46           C  
ATOM   3235  C   HIS A 297       4.378  46.201   6.978  1.00 42.33           C  
ATOM   3236  O   HIS A 297       4.036  47.333   6.628  1.00 41.04           O  
ATOM   3237  CB  HIS A 297       6.499  47.266   7.747  1.00 41.31           C  
ATOM   3238  CG  HIS A 297       7.066  47.519   6.377  1.00 42.08           C  
ATOM   3239  ND1 HIS A 297       8.152  48.341   6.166  1.00 42.92           N  
ATOM   3240  CD2 HIS A 297       6.694  47.069   5.153  1.00 42.64           C  
ATOM   3241  CE1 HIS A 297       8.431  48.382   4.875  1.00 43.67           C  
ATOM   3242  NE2 HIS A 297       7.561  47.618   4.238  1.00 48.66           N  
ATOM   3243  H   HIS A 297       6.194  44.381   6.586  1.00  0.00           H  
ATOM   3244  HA  HIS A 297       5.270  45.924   8.877  1.00  0.00           H  
ATOM   3245 1HB  HIS A 297       5.920  48.143   8.037  1.00  0.00           H  
ATOM   3246 2HB  HIS A 297       7.332  47.179   8.443  1.00  0.00           H  
ATOM   3247  HD2 HIS A 297       5.865  46.395   4.934  1.00  0.00           H  
ATOM   3248  HE1 HIS A 297       9.239  48.950   4.415  1.00  0.00           H  
ATOM   3249  HE2 HIS A 297       7.534  47.459   3.241  1.00  0.00           H  
ATOM   3250  N   GLY A 298       3.722  45.098   6.619  1.00 39.53           N  
ATOM   3251  CA  GLY A 298       2.530  45.164   5.794  1.00 36.76           C  
ATOM   3252  C   GLY A 298       1.449  44.177   6.187  1.00 35.29           C  
ATOM   3253  O   GLY A 298       1.661  42.974   6.115  1.00 46.75           O  
ATOM   3254  H   GLY A 298       4.059  44.196   6.925  1.00  0.00           H  
ATOM   3255 1HA  GLY A 298       2.108  46.168   5.844  1.00  0.00           H  
ATOM   3256 2HA  GLY A 298       2.797  44.980   4.754  1.00  0.00           H  
ATOM   3257  N   SER A 299       0.286  44.690   6.582  1.00 32.40           N  
ATOM   3258  CA  SER A 299      -0.841  43.847   6.980  1.00 29.29           C  
ATOM   3259  C   SER A 299      -1.841  43.563   5.849  1.00 28.41           C  
ATOM   3260  O   SER A 299      -2.763  42.764   6.027  1.00 30.13           O  
ATOM   3261  CB  SER A 299      -1.566  44.437   8.194  1.00 36.84           C  
ATOM   3262  OG  SER A 299      -2.099  45.717   7.897  1.00 44.58           O  
ATOM   3263  H   SER A 299       0.183  45.694   6.607  1.00  0.00           H  
ATOM   3264  HA  SER A 299      -0.458  42.863   7.253  1.00  0.00           H  
ATOM   3265 1HB  SER A 299      -2.370  43.768   8.499  1.00  0.00           H  
ATOM   3266 2HB  SER A 299      -0.871  44.516   9.030  1.00  0.00           H  
ATOM   3267  HG  SER A 299      -1.864  45.896   6.983  1.00  0.00           H  
ATOM   3268  N   ASN A 300      -1.680  44.231   4.705  1.00 27.00           N  
ATOM   3269  CA  ASN A 300      -2.292  43.764   3.456  1.00 30.09           C  
ATOM   3270  C   ASN A 300      -1.241  42.968   2.672  1.00 28.50           C  
ATOM   3271  O   ASN A 300      -0.093  42.876   3.113  1.00 28.79           O  
ATOM   3272  CB  ASN A 300      -2.871  44.918   2.625  1.00 32.95           C  
ATOM   3273  CG  ASN A 300      -1.817  45.936   2.204  1.00 47.01           C  
ATOM   3274  OD1 ASN A 300      -0.880  46.232   2.958  1.00 52.76           O  
ATOM   3275  ND2 ASN A 300      -1.973  46.487   0.999  1.00 42.27           N  
ATOM   3276  H   ASN A 300      -1.126  45.075   4.697  1.00  0.00           H  
ATOM   3277  HA  ASN A 300      -3.112  43.088   3.703  1.00  0.00           H  
ATOM   3278 1HB  ASN A 300      -3.346  44.518   1.728  1.00  0.00           H  
ATOM   3279 2HB  ASN A 300      -3.641  45.431   3.201  1.00  0.00           H  
ATOM   3280 1HD2 ASN A 300      -1.313  47.162   0.668  1.00  0.00           H  
ATOM   3281 2HD2 ASN A 300      -2.750  46.225   0.427  1.00  0.00           H  
ATOM   3282  N   ARG A 301      -1.602  42.391   1.531  1.00 25.30           N  
ATOM   3283  CA  ARG A 301      -0.668  41.455   0.879  1.00 33.68           C  
ATOM   3284  C   ARG A 301       0.028  41.981  -0.376  1.00 33.95           C  
ATOM   3285  O   ARG A 301      -0.611  42.576  -1.250  1.00 34.26           O  
ATOM   3286  CB  ARG A 301      -1.322  40.097   0.582  1.00 36.92           C  
ATOM   3287  CG  ARG A 301      -1.707  39.282   1.808  1.00 38.85           C  
ATOM   3288  CD  ARG A 301      -2.204  37.907   1.384  1.00 38.53           C  
ATOM   3289  NE  ARG A 301      -2.447  36.984   2.494  1.00 34.87           N  
ATOM   3290  CZ  ARG A 301      -1.514  36.532   3.332  1.00 32.23           C  
ATOM   3291  NH1 ARG A 301      -0.254  36.929   3.221  1.00 27.78           N  
ATOM   3292  NH2 ARG A 301      -1.848  35.685   4.300  1.00 36.03           N  
ATOM   3293  H   ARG A 301      -2.497  42.573   1.099  1.00  0.00           H  
ATOM   3294  HA  ARG A 301       0.173  41.281   1.551  1.00  0.00           H  
ATOM   3295 1HB  ARG A 301      -2.226  40.250  -0.005  1.00  0.00           H  
ATOM   3296 2HB  ARG A 301      -0.642  39.489  -0.015  1.00  0.00           H  
ATOM   3297 1HG  ARG A 301      -0.837  39.165   2.455  1.00  0.00           H  
ATOM   3298 2HG  ARG A 301      -2.498  39.796   2.353  1.00  0.00           H  
ATOM   3299 1HD  ARG A 301      -3.145  38.010   0.846  1.00  0.00           H  
ATOM   3300 2HD  ARG A 301      -1.465  37.437   0.736  1.00  0.00           H  
ATOM   3301  HE  ARG A 301      -3.394  36.661   2.638  1.00  0.00           H  
ATOM   3302 1HH1 ARG A 301       0.008  37.580   2.494  1.00  0.00           H  
ATOM   3303 2HH1 ARG A 301       0.443  36.580   3.862  1.00  0.00           H  
ATOM   3304 1HH2 ARG A 301      -2.808  35.383   4.399  1.00  0.00           H  
ATOM   3305 2HH2 ARG A 301      -1.143  35.342   4.935  1.00  0.00           H  
ATOM   3306  N   PRO A 302       1.348  41.744  -0.470  1.00 26.86           N  
ATOM   3307  CA  PRO A 302       2.163  42.115  -1.629  1.00 26.37           C  
ATOM   3308  C   PRO A 302       1.931  41.178  -2.792  1.00 31.25           C  
ATOM   3309  O   PRO A 302       1.592  40.008  -2.592  1.00 31.33           O  
ATOM   3310  CB  PRO A 302       3.597  41.927  -1.121  1.00 29.84           C  
ATOM   3311  CG  PRO A 302       3.493  40.897  -0.074  1.00 24.33           C  
ATOM   3312  CD  PRO A 302       2.161  41.138   0.600  1.00 25.95           C  
ATOM   3313  HA  PRO A 302       1.971  43.167  -1.885  1.00  0.00           H  
ATOM   3314 1HB  PRO A 302       4.253  41.622  -1.949  1.00  0.00           H  
ATOM   3315 2HB  PRO A 302       3.987  42.881  -0.736  1.00  0.00           H  
ATOM   3316 1HG  PRO A 302       3.554  39.894  -0.522  1.00  0.00           H  
ATOM   3317 2HG  PRO A 302       4.334  40.984   0.629  1.00  0.00           H  
ATOM   3318 1HD  PRO A 302       1.741  40.179   0.936  1.00  0.00           H  
ATOM   3319 2HD  PRO A 302       2.299  41.821   1.452  1.00  0.00           H  
ATOM   3320  N   TRP A 303       2.125  41.680  -4.003  1.00 35.37           N  
ATOM   3321  CA  TRP A 303       1.976  40.832  -5.175  1.00 38.22           C  
ATOM   3322  C   TRP A 303       3.000  41.120  -6.265  1.00 42.40           C  
ATOM   3323  O   TRP A 303       3.367  42.277  -6.505  1.00 43.80           O  
ATOM   3324  CB  TRP A 303       0.556  40.927  -5.744  1.00 38.90           C  
ATOM   3325  CG  TRP A 303       0.167  42.292  -6.260  1.00 36.80           C  
ATOM   3326  CD1 TRP A 303      -0.495  43.269  -5.573  1.00 38.28           C  
ATOM   3327  CD2 TRP A 303       0.392  42.810  -7.572  1.00 40.76           C  
ATOM   3328  NE1 TRP A 303      -0.688  44.366  -6.374  1.00 41.28           N  
ATOM   3329  CE2 TRP A 303      -0.153  44.111  -7.608  1.00 43.34           C  
ATOM   3330  CE3 TRP A 303       1.003  42.302  -8.723  1.00 46.94           C  
ATOM   3331  CZ2 TRP A 303      -0.102  44.914  -8.747  1.00 44.56           C  
ATOM   3332  CZ3 TRP A 303       1.056  43.105  -9.857  1.00 54.75           C  
ATOM   3333  CH2 TRP A 303       0.507  44.398  -9.859  1.00 48.43           C  
ATOM   3334  H   TRP A 303       2.377  42.650  -4.127  1.00  0.00           H  
ATOM   3335  HA  TRP A 303       2.160  39.799  -4.880  1.00  0.00           H  
ATOM   3336 1HB  TRP A 303       0.446  40.220  -6.567  1.00  0.00           H  
ATOM   3337 2HB  TRP A 303      -0.163  40.648  -4.974  1.00  0.00           H  
ATOM   3338  HD1 TRP A 303      -0.824  43.189  -4.538  1.00  0.00           H  
ATOM   3339  HE1 TRP A 303      -1.149  45.221  -6.099  1.00  0.00           H  
ATOM   3340  HE3 TRP A 303       1.430  41.300  -8.731  1.00  0.00           H  
ATOM   3341  HZ2 TRP A 303      -0.525  45.919  -8.767  1.00  0.00           H  
ATOM   3342  HZ3 TRP A 303       1.537  42.702 -10.749  1.00  0.00           H  
ATOM   3343  HH2 TRP A 303       0.567  45.001 -10.765  1.00  0.00           H  
ATOM   3344  N   VAL A 304       3.460  40.053  -6.915  1.00 32.49           N  
ATOM   3345  CA  VAL A 304       4.253  40.180  -8.123  1.00 32.93           C  
ATOM   3346  C   VAL A 304       3.503  39.509  -9.270  1.00 42.76           C  
ATOM   3347  O   VAL A 304       2.926  38.437  -9.092  1.00 45.63           O  
ATOM   3348  CB  VAL A 304       5.675  39.571  -7.953  1.00 42.29           C  
ATOM   3349  CG1 VAL A 304       5.596  38.159  -7.430  1.00 37.86           C  
ATOM   3350  CG2 VAL A 304       6.458  39.605  -9.264  1.00 42.56           C  
ATOM   3351  H   VAL A 304       3.251  39.131  -6.558  1.00  0.00           H  
ATOM   3352  HA  VAL A 304       4.368  41.241  -8.351  1.00  0.00           H  
ATOM   3353  HB  VAL A 304       6.220  40.146  -7.204  1.00  0.00           H  
ATOM   3354 1HG1 VAL A 304       6.603  37.755  -7.319  1.00  0.00           H  
ATOM   3355 2HG1 VAL A 304       5.097  38.157  -6.461  1.00  0.00           H  
ATOM   3356 3HG1 VAL A 304       5.034  37.543  -8.130  1.00  0.00           H  
ATOM   3357 1HG2 VAL A 304       7.446  39.172  -9.109  1.00  0.00           H  
ATOM   3358 2HG2 VAL A 304       5.925  39.030 -10.022  1.00  0.00           H  
ATOM   3359 3HG2 VAL A 304       6.563  40.637  -9.599  1.00  0.00           H  
ATOM   3360  N   SER A 305       3.475  40.165 -10.427  1.00 43.01           N  
ATOM   3361  CA  SER A 305       3.000  39.555 -11.666  1.00 36.83           C  
ATOM   3362  C   SER A 305       4.127  39.574 -12.687  1.00 36.87           C  
ATOM   3363  O   SER A 305       4.823  40.582 -12.825  1.00 36.98           O  
ATOM   3364  CB  SER A 305       1.800  40.316 -12.223  1.00 36.39           C  
ATOM   3365  OG  SER A 305       0.598  39.877 -11.624  1.00 35.68           O  
ATOM   3366  H   SER A 305       3.797  41.122 -10.442  1.00  0.00           H  
ATOM   3367  HA  SER A 305       2.690  38.531 -11.451  1.00  0.00           H  
ATOM   3368 1HB  SER A 305       1.930  41.382 -12.043  1.00  0.00           H  
ATOM   3369 2HB  SER A 305       1.746  40.171 -13.301  1.00  0.00           H  
ATOM   3370  HG  SER A 305       0.848  39.191 -11.001  1.00  0.00           H  
ATOM   3371  N   PHE A 306       4.314  38.475 -13.405  1.00 31.21           N  
ATOM   3372  CA  PHE A 306       5.362  38.448 -14.421  1.00 29.27           C  
ATOM   3373  C   PHE A 306       5.003  37.612 -15.648  1.00 25.86           C  
ATOM   3374  O   PHE A 306       4.014  36.878 -15.655  1.00 23.86           O  
ATOM   3375  CB  PHE A 306       6.709  38.017 -13.820  1.00 29.17           C  
ATOM   3376  CG  PHE A 306       6.669  36.701 -13.073  1.00 36.81           C  
ATOM   3377  CD1 PHE A 306       6.342  36.659 -11.721  1.00 37.36           C  
ATOM   3378  CD2 PHE A 306       6.990  35.511 -13.712  1.00 39.21           C  
ATOM   3379  CE1 PHE A 306       6.331  35.448 -11.021  1.00 35.87           C  
ATOM   3380  CE2 PHE A 306       6.979  34.300 -13.020  1.00 43.14           C  
ATOM   3381  CZ  PHE A 306       6.650  34.268 -11.671  1.00 37.78           C  
ATOM   3382  H   PHE A 306       3.745  37.653 -13.263  1.00  0.00           H  
ATOM   3383  HA  PHE A 306       5.475  39.454 -14.828  1.00  0.00           H  
ATOM   3384 1HB  PHE A 306       7.449  37.928 -14.614  1.00  0.00           H  
ATOM   3385 2HB  PHE A 306       7.061  38.783 -13.130  1.00  0.00           H  
ATOM   3386  HD1 PHE A 306       6.092  37.585 -11.204  1.00  0.00           H  
ATOM   3387  HD2 PHE A 306       7.249  35.531 -14.771  1.00  0.00           H  
ATOM   3388  HE1 PHE A 306       6.071  35.434  -9.963  1.00  0.00           H  
ATOM   3389  HE2 PHE A 306       7.231  33.376 -13.540  1.00  0.00           H  
ATOM   3390  HZ  PHE A 306       6.643  33.325 -11.125  1.00  0.00           H  
ATOM   3391  N   ASN A 307       5.795  37.748 -16.701  1.00 25.00           N  
ATOM   3392  CA  ASN A 307       5.560  36.947 -17.888  1.00 38.74           C  
ATOM   3393  C   ASN A 307       6.658  35.918 -18.102  1.00 45.45           C  
ATOM   3394  O   ASN A 307       7.620  35.851 -17.334  1.00 42.30           O  
ATOM   3395  CB  ASN A 307       5.323  37.814 -19.144  1.00 42.87           C  
ATOM   3396  CG  ASN A 307       6.475  38.766 -19.446  1.00 49.42           C  
ATOM   3397  OD1 ASN A 307       7.650  38.422 -19.292  1.00 55.64           O  
ATOM   3398  ND2 ASN A 307       6.135  39.976 -19.891  1.00 42.61           N  
ATOM   3399  H   ASN A 307       6.563  38.403 -16.693  1.00  0.00           H  
ATOM   3400  HA  ASN A 307       4.666  36.344 -17.728  1.00  0.00           H  
ATOM   3401 1HB  ASN A 307       5.174  37.167 -20.010  1.00  0.00           H  
ATOM   3402 2HB  ASN A 307       4.415  38.402 -19.014  1.00  0.00           H  
ATOM   3403 1HD2 ASN A 307       6.846  40.647 -20.107  1.00  0.00           H  
ATOM   3404 2HD2 ASN A 307       5.172  40.214 -20.009  1.00  0.00           H  
ATOM   3405  N   GLN A 308       6.503  35.129 -19.160  1.00 51.00           N  
ATOM   3406  CA  GLN A 308       7.399  34.025 -19.463  1.00 46.26           C  
ATOM   3407  C   GLN A 308       8.842  34.479 -19.577  1.00 48.43           C  
ATOM   3408  O   GLN A 308       9.759  33.660 -19.521  1.00 54.12           O  
ATOM   3409  CB  GLN A 308       6.957  33.321 -20.749  1.00 42.63           C  
ATOM   3410  CG  GLN A 308       5.470  32.976 -20.783  1.00 41.98           C  
ATOM   3411  CD  GLN A 308       5.123  31.945 -21.845  1.00 43.87           C  
ATOM   3412  OE1 GLN A 308       5.510  30.784 -21.736  1.00 46.79           O  
ATOM   3413  NE2 GLN A 308       4.384  32.363 -22.876  1.00 39.74           N  
ATOM   3414  H   GLN A 308       5.724  35.314 -19.776  1.00  0.00           H  
ATOM   3415  HA  GLN A 308       7.358  33.310 -18.641  1.00  0.00           H  
ATOM   3416 1HB  GLN A 308       7.178  33.958 -21.606  1.00  0.00           H  
ATOM   3417 2HB  GLN A 308       7.523  32.398 -20.873  1.00  0.00           H  
ATOM   3418 1HG  GLN A 308       5.180  32.571 -19.813  1.00  0.00           H  
ATOM   3419 2HG  GLN A 308       4.902  33.882 -20.995  1.00  0.00           H  
ATOM   3420 1HE2 GLN A 308       4.129  31.723 -23.602  1.00  0.00           H  
ATOM   3421 2HE2 GLN A 308       4.085  33.317 -22.923  1.00  0.00           H  
ATOM   3422  N   ASN A 309       9.039  35.786 -19.727  1.00 49.09           N  
ATOM   3423  CA  ASN A 309      10.377  36.347 -19.815  1.00 51.36           C  
ATOM   3424  C   ASN A 309      10.823  37.039 -18.527  1.00 50.56           C  
ATOM   3425  O   ASN A 309      11.887  37.660 -18.477  1.00 49.00           O  
ATOM   3426  CB  ASN A 309      10.494  37.299 -21.005  1.00 58.24           C  
ATOM   3427  CG  ASN A 309      11.924  37.489 -21.440  1.00 69.40           C  
ATOM   3428  OD1 ASN A 309      12.561  36.541 -21.905  1.00 79.23           O  
ATOM   3429  ND2 ASN A 309      12.455  38.708 -21.271  1.00 62.32           N  
ATOM   3430  H   ASN A 309       8.242  36.404 -19.782  1.00  0.00           H  
ATOM   3431  HA  ASN A 309      11.087  35.530 -19.956  1.00  0.00           H  
ATOM   3432 1HB  ASN A 309       9.915  36.907 -21.843  1.00  0.00           H  
ATOM   3433 2HB  ASN A 309      10.070  38.267 -20.739  1.00  0.00           H  
ATOM   3434 1HD2 ASN A 309      13.401  38.884 -21.544  1.00  0.00           H  
ATOM   3435 2HD2 ASN A 309      11.905  39.441 -20.872  1.00  0.00           H  
ATOM   3436  N   LEU A 310      10.001  36.923 -17.489  1.00 51.40           N  
ATOM   3437  CA  LEU A 310      10.319  37.460 -16.165  1.00 41.56           C  
ATOM   3438  C   LEU A 310      10.390  38.984 -16.135  1.00 42.71           C  
ATOM   3439  O   LEU A 310      11.089  39.570 -15.298  1.00 42.22           O  
ATOM   3440  CB  LEU A 310      11.601  36.835 -15.602  1.00 30.72           C  
ATOM   3441  CG  LEU A 310      11.557  35.313 -15.466  1.00 28.67           C  
ATOM   3442  CD1 LEU A 310      12.778  34.785 -14.731  1.00 21.36           C  
ATOM   3443  CD2 LEU A 310      10.269  34.882 -14.769  1.00 21.40           C  
ATOM   3444  H   LEU A 310       9.123  36.444 -17.627  1.00  0.00           H  
ATOM   3445  HA  LEU A 310       9.499  37.222 -15.489  1.00  0.00           H  
ATOM   3446 1HB  LEU A 310      12.431  37.096 -16.256  1.00  0.00           H  
ATOM   3447 2HB  LEU A 310      11.792  37.261 -14.618  1.00  0.00           H  
ATOM   3448  HG  LEU A 310      11.596  34.858 -16.456  1.00  0.00           H  
ATOM   3449 1HD1 LEU A 310      12.715  33.700 -14.652  1.00  0.00           H  
ATOM   3450 2HD1 LEU A 310      13.679  35.056 -15.281  1.00  0.00           H  
ATOM   3451 3HD1 LEU A 310      12.817  35.220 -13.733  1.00  0.00           H  
ATOM   3452 1HD2 LEU A 310      10.249  33.796 -14.679  1.00  0.00           H  
ATOM   3453 2HD2 LEU A 310      10.225  35.329 -13.776  1.00  0.00           H  
ATOM   3454 3HD2 LEU A 310       9.411  35.213 -15.354  1.00  0.00           H  
ATOM   3455  N   GLU A 311       9.674  39.619 -17.059  1.00 40.51           N  
ATOM   3456  CA  GLU A 311       9.376  41.036 -16.935  1.00 47.71           C  
ATOM   3457  C   GLU A 311       8.207  41.144 -15.949  1.00 50.00           C  
ATOM   3458  O   GLU A 311       7.173  40.502 -16.142  1.00 50.80           O  
ATOM   3459  CB  GLU A 311       9.023  41.623 -18.297  1.00 47.86           C  
ATOM   3460  CG  GLU A 311      10.167  41.555 -19.298  1.00 56.30           C  
ATOM   3461  CD  GLU A 311       9.694  41.584 -20.746  1.00 60.12           C  
ATOM   3462  OE1 GLU A 311       8.841  40.747 -21.122  1.00 62.68           O  
ATOM   3463  OE2 GLU A 311      10.182  42.441 -21.514  1.00 56.58           O  
ATOM   3464  H   GLU A 311       9.329  39.112 -17.861  1.00  0.00           H  
ATOM   3465  HA  GLU A 311      10.263  41.544 -16.554  1.00  0.00           H  
ATOM   3466 1HB  GLU A 311       8.169  41.089 -18.713  1.00  0.00           H  
ATOM   3467 2HB  GLU A 311       8.731  42.667 -18.178  1.00  0.00           H  
ATOM   3468 1HG  GLU A 311      10.834  42.400 -19.130  1.00  0.00           H  
ATOM   3469 2HG  GLU A 311      10.733  40.641 -19.125  1.00  0.00           H  
ATOM   3470  N   TYR A 312       8.373  41.931 -14.887  1.00 44.63           N  
ATOM   3471  CA  TYR A 312       7.436  41.871 -13.766  1.00 44.50           C  
ATOM   3472  C   TYR A 312       6.853  43.207 -13.313  1.00 47.34           C  
ATOM   3473  O   TYR A 312       7.425  44.268 -13.556  1.00 54.07           O  
ATOM   3474  CB  TYR A 312       8.116  41.210 -12.568  1.00 44.91           C  
ATOM   3475  CG  TYR A 312       9.154  42.095 -11.956  1.00 39.60           C  
ATOM   3476  CD1 TYR A 312       8.818  42.996 -10.953  1.00 42.58           C  
ATOM   3477  CD2 TYR A 312      10.469  42.056 -12.397  1.00 34.17           C  
ATOM   3478  CE1 TYR A 312       9.759  43.827 -10.398  1.00 35.79           C  
ATOM   3479  CE2 TYR A 312      11.425  42.892 -11.843  1.00 25.39           C  
ATOM   3480  CZ  TYR A 312      11.059  43.774 -10.847  1.00 26.04           C  
ATOM   3481  OH  TYR A 312      11.985  44.614 -10.282  1.00 30.59           O  
ATOM   3482  H   TYR A 312       9.147  42.578 -14.847  1.00  0.00           H  
ATOM   3483  HA  TYR A 312       6.576  41.271 -14.065  1.00  0.00           H  
ATOM   3484 1HB  TYR A 312       7.367  40.962 -11.815  1.00  0.00           H  
ATOM   3485 2HB  TYR A 312       8.582  40.277 -12.884  1.00  0.00           H  
ATOM   3486  HD1 TYR A 312       7.791  43.052 -10.591  1.00  0.00           H  
ATOM   3487  HD2 TYR A 312      10.759  41.364 -13.187  1.00  0.00           H  
ATOM   3488  HE1 TYR A 312       9.473  44.526  -9.613  1.00  0.00           H  
ATOM   3489  HE2 TYR A 312      12.456  42.849 -12.196  1.00  0.00           H  
ATOM   3490  HH  TYR A 312      12.842  44.465 -10.690  1.00  0.00           H  
ATOM   3491  N   GLN A 313       5.725  43.135 -12.611  1.00 46.82           N  
ATOM   3492  CA  GLN A 313       5.130  44.296 -11.951  1.00 48.18           C  
ATOM   3493  C   GLN A 313       4.805  43.955 -10.506  1.00 44.97           C  
ATOM   3494  O   GLN A 313       4.404  42.835 -10.205  1.00 46.45           O  
ATOM   3495  CB  GLN A 313       3.850  44.742 -12.662  1.00 52.28           C  
ATOM   3496  CG  GLN A 313       4.065  45.395 -14.014  1.00 57.78           C  
ATOM   3497  CD  GLN A 313       2.768  45.572 -14.784  1.00 67.06           C  
ATOM   3498  OE1 GLN A 313       1.712  45.080 -14.373  1.00 68.46           O  
ATOM   3499  NE2 GLN A 313       2.840  46.275 -15.911  1.00 70.21           N  
ATOM   3500  H   GLN A 313       5.267  42.238 -12.535  1.00  0.00           H  
ATOM   3501  HA  GLN A 313       5.845  45.118 -11.987  1.00  0.00           H  
ATOM   3502 1HB  GLN A 313       3.198  43.881 -12.811  1.00  0.00           H  
ATOM   3503 2HB  GLN A 313       3.314  45.453 -12.034  1.00  0.00           H  
ATOM   3504 1HG  GLN A 313       4.511  46.378 -13.864  1.00  0.00           H  
ATOM   3505 2HG  GLN A 313       4.732  44.769 -14.606  1.00  0.00           H  
ATOM   3506 1HE2 GLN A 313       2.017  46.425 -16.461  1.00  0.00           H  
ATOM   3507 2HE2 GLN A 313       3.716  46.655 -16.209  1.00  0.00           H  
ATOM   3508  N   ILE A 314       4.968  44.924  -9.614  1.00 44.37           N  
ATOM   3509  CA  ILE A 314       4.716  44.697  -8.193  1.00 41.07           C  
ATOM   3510  C   ILE A 314       3.689  45.680  -7.663  1.00 43.95           C  
ATOM   3511  O   ILE A 314       3.414  46.713  -8.283  1.00 48.46           O  
ATOM   3512  CB  ILE A 314       6.011  44.812  -7.334  1.00 34.63           C  
ATOM   3513  CG1 ILE A 314       6.693  46.159  -7.559  1.00 23.48           C  
ATOM   3514  CG2 ILE A 314       6.982  43.692  -7.661  1.00 42.70           C  
ATOM   3515  CD1 ILE A 314       7.926  46.350  -6.751  1.00 23.40           C  
ATOM   3516  H   ILE A 314       5.273  45.837  -9.919  1.00  0.00           H  
ATOM   3517  HA  ILE A 314       4.325  43.688  -8.068  1.00  0.00           H  
ATOM   3518  HB  ILE A 314       5.752  44.752  -6.277  1.00  0.00           H  
ATOM   3519 1HG1 ILE A 314       6.954  46.263  -8.611  1.00  0.00           H  
ATOM   3520 2HG1 ILE A 314       5.998  46.963  -7.315  1.00  0.00           H  
ATOM   3521 1HG2 ILE A 314       7.877  43.796  -7.049  1.00  0.00           H  
ATOM   3522 2HG2 ILE A 314       6.511  42.732  -7.456  1.00  0.00           H  
ATOM   3523 3HG2 ILE A 314       7.255  43.745  -8.715  1.00  0.00           H  
ATOM   3524 1HD1 ILE A 314       8.353  47.330  -6.966  1.00  0.00           H  
ATOM   3525 2HD1 ILE A 314       7.680  46.285  -5.691  1.00  0.00           H  
ATOM   3526 3HD1 ILE A 314       8.649  45.577  -7.005  1.00  0.00           H  
ATOM   3527  N   GLY A 315       3.133  45.348  -6.502  1.00 36.81           N  
ATOM   3528  CA  GLY A 315       2.223  46.231  -5.809  1.00 30.11           C  
ATOM   3529  C   GLY A 315       1.673  45.560  -4.576  1.00 33.79           C  
ATOM   3530  O   GLY A 315       2.096  44.461  -4.231  1.00 38.19           O  
ATOM   3531  H   GLY A 315       3.355  44.451  -6.093  1.00  0.00           H  
ATOM   3532 1HA  GLY A 315       2.745  47.148  -5.535  1.00  0.00           H  
ATOM   3533 2HA  GLY A 315       1.410  46.511  -6.477  1.00  0.00           H  
ATOM   3534  N   TYR A 316       0.737  46.224  -3.904  1.00 36.77           N  
ATOM   3535  CA  TYR A 316      -0.011  45.598  -2.820  1.00 39.82           C  
ATOM   3536  C   TYR A 316      -1.483  45.587  -3.143  1.00 33.09           C  
ATOM   3537  O   TYR A 316      -1.963  46.445  -3.871  1.00 33.17           O  
ATOM   3538  CB  TYR A 316       0.187  46.335  -1.501  1.00 44.24           C  
ATOM   3539  CG  TYR A 316       1.492  46.038  -0.816  1.00 38.01           C  
ATOM   3540  CD1 TYR A 316       2.687  46.506  -1.332  1.00 35.41           C  
ATOM   3541  CD2 TYR A 316       1.528  45.301   0.354  1.00 31.34           C  
ATOM   3542  CE1 TYR A 316       3.872  46.250  -0.698  1.00 32.62           C  
ATOM   3543  CE2 TYR A 316       2.706  45.034   0.983  1.00 27.36           C  
ATOM   3544  CZ  TYR A 316       3.874  45.513   0.453  1.00 27.54           C  
ATOM   3545  OH  TYR A 316       5.060  45.253   1.077  1.00 32.72           O  
ATOM   3546  H   TYR A 316       0.539  47.183  -4.149  1.00  0.00           H  
ATOM   3547  HA  TYR A 316       0.350  44.577  -2.694  1.00  0.00           H  
ATOM   3548 1HB  TYR A 316       0.136  47.411  -1.673  1.00  0.00           H  
ATOM   3549 2HB  TYR A 316      -0.619  46.075  -0.814  1.00  0.00           H  
ATOM   3550  HD1 TYR A 316       2.692  47.086  -2.255  1.00  0.00           H  
ATOM   3551  HD2 TYR A 316       0.602  44.921   0.787  1.00  0.00           H  
ATOM   3552  HE1 TYR A 316       4.806  46.625  -1.115  1.00  0.00           H  
ATOM   3553  HE2 TYR A 316       2.713  44.443   1.900  1.00  0.00           H  
ATOM   3554  HH  TYR A 316       4.898  44.728   1.864  1.00  0.00           H  
ATOM   3555  N   ILE A 317      -2.191  44.610  -2.594  1.00 35.47           N  
ATOM   3556  CA  ILE A 317      -3.637  44.527  -2.731  1.00 33.59           C  
ATOM   3557  C   ILE A 317      -4.284  45.725  -2.029  1.00 39.75           C  
ATOM   3558  O   ILE A 317      -4.225  45.869  -0.807  1.00 34.71           O  
ATOM   3559  CB  ILE A 317      -4.169  43.173  -2.206  1.00 36.32           C  
ATOM   3560  CG1 ILE A 317      -3.767  42.045  -3.172  1.00 41.01           C  
ATOM   3561  CG2 ILE A 317      -5.668  43.210  -2.021  1.00 38.16           C  
ATOM   3562  CD1 ILE A 317      -4.311  40.665  -2.824  1.00 38.84           C  
ATOM   3563  H   ILE A 317      -1.705  43.901  -2.063  1.00  0.00           H  
ATOM   3564  HA  ILE A 317      -3.889  44.608  -3.788  1.00  0.00           H  
ATOM   3565  HB  ILE A 317      -3.706  42.948  -1.246  1.00  0.00           H  
ATOM   3566 1HG1 ILE A 317      -4.110  42.288  -4.178  1.00  0.00           H  
ATOM   3567 2HG1 ILE A 317      -2.680  41.967  -3.209  1.00  0.00           H  
ATOM   3568 1HG2 ILE A 317      -6.013  42.244  -1.652  1.00  0.00           H  
ATOM   3569 2HG2 ILE A 317      -5.927  43.986  -1.302  1.00  0.00           H  
ATOM   3570 3HG2 ILE A 317      -6.148  43.425  -2.976  1.00  0.00           H  
ATOM   3571 1HD1 ILE A 317      -3.971  39.941  -3.565  1.00  0.00           H  
ATOM   3572 2HD1 ILE A 317      -3.951  40.370  -1.837  1.00  0.00           H  
ATOM   3573 3HD1 ILE A 317      -5.400  40.693  -2.820  1.00  0.00           H  
ATOM   3574  N   CYS A 318      -4.872  46.606  -2.832  1.00 46.95           N  
ATOM   3575  CA  CYS A 318      -5.393  47.874  -2.336  1.00 44.50           C  
ATOM   3576  C   CYS A 318      -6.507  47.713  -1.305  1.00 43.84           C  
ATOM   3577  O   CYS A 318      -6.546  48.446  -0.314  1.00 40.46           O  
ATOM   3578  CB  CYS A 318      -5.875  48.731  -3.510  1.00 38.32           C  
ATOM   3579  SG  CYS A 318      -4.540  49.233  -4.603  1.00 74.68           S  
ATOM   3580  H   CYS A 318      -4.961  46.388  -3.814  1.00  0.00           H  
ATOM   3581  HA  CYS A 318      -4.590  48.400  -1.820  1.00  0.00           H  
ATOM   3582 1HB  CYS A 318      -6.610  48.172  -4.091  1.00  0.00           H  
ATOM   3583 2HB  CYS A 318      -6.369  49.625  -3.130  1.00  0.00           H  
ATOM   3584  N   SER A 319      -7.393  46.748  -1.557  1.00 42.31           N  
ATOM   3585  CA  SER A 319      -8.587  46.481  -0.754  1.00 30.88           C  
ATOM   3586  C   SER A 319      -8.466  46.786   0.732  1.00 39.07           C  
ATOM   3587  O   SER A 319      -7.467  46.423   1.371  1.00 44.30           O  
ATOM   3588  CB  SER A 319      -9.002  45.022  -0.918  1.00 28.35           C  
ATOM   3589  OG  SER A 319     -10.030  44.688  -0.003  1.00 40.20           O  
ATOM   3590  H   SER A 319      -7.205  46.172  -2.365  1.00  0.00           H  
ATOM   3591  HA  SER A 319      -9.394  47.123  -1.110  1.00  0.00           H  
ATOM   3592 1HB  SER A 319      -9.347  44.854  -1.938  1.00  0.00           H  
ATOM   3593 2HB  SER A 319      -8.139  44.378  -0.754  1.00  0.00           H  
ATOM   3594  HG  SER A 319     -10.207  45.486   0.499  1.00  0.00           H  
ATOM   3595  N   GLY A 320      -9.488  47.450   1.274  1.00 38.83           N  
ATOM   3596  CA  GLY A 320      -9.573  47.714   2.699  1.00 40.15           C  
ATOM   3597  C   GLY A 320      -9.729  46.414   3.477  1.00 45.89           C  
ATOM   3598  O   GLY A 320      -9.501  46.367   4.689  1.00 50.03           O  
ATOM   3599  H   GLY A 320     -10.226  47.779   0.668  1.00  0.00           H  
ATOM   3600 1HA  GLY A 320      -8.675  48.238   3.027  1.00  0.00           H  
ATOM   3601 2HA  GLY A 320     -10.419  48.371   2.898  1.00  0.00           H  
ATOM   3602  N   ILE A 321     -10.125  45.355   2.777  1.00 39.07           N  
ATOM   3603  CA  ILE A 321     -10.249  44.032   3.376  1.00 41.99           C  
ATOM   3604  C   ILE A 321      -8.877  43.401   3.482  1.00 43.36           C  
ATOM   3605  O   ILE A 321      -8.412  42.724   2.563  1.00 48.59           O  
ATOM   3606  CB  ILE A 321     -11.180  43.131   2.547  1.00 44.07           C  
ATOM   3607  CG1 ILE A 321     -12.562  43.782   2.433  1.00 37.10           C  
ATOM   3608  CG2 ILE A 321     -11.274  41.741   3.161  1.00 46.01           C  
ATOM   3609  CD1 ILE A 321     -13.112  44.233   3.778  1.00 41.64           C  
ATOM   3610  H   ILE A 321     -10.345  45.474   1.798  1.00  0.00           H  
ATOM   3611  HA  ILE A 321     -10.677  44.143   4.372  1.00  0.00           H  
ATOM   3612  HB  ILE A 321     -10.792  43.042   1.533  1.00  0.00           H  
ATOM   3613 1HG1 ILE A 321     -12.504  44.644   1.769  1.00  0.00           H  
ATOM   3614 2HG1 ILE A 321     -13.261  43.074   1.987  1.00  0.00           H  
ATOM   3615 1HG2 ILE A 321     -11.938  41.121   2.558  1.00  0.00           H  
ATOM   3616 2HG2 ILE A 321     -10.283  41.289   3.189  1.00  0.00           H  
ATOM   3617 3HG2 ILE A 321     -11.668  41.816   4.174  1.00  0.00           H  
ATOM   3618 1HD1 ILE A 321     -14.093  44.686   3.637  1.00  0.00           H  
ATOM   3619 2HD1 ILE A 321     -13.202  43.372   4.442  1.00  0.00           H  
ATOM   3620 3HD1 ILE A 321     -12.436  44.963   4.221  1.00  0.00           H  
ATOM   3621  N   PHE A 322      -8.219  43.648   4.609  1.00 43.20           N  
ATOM   3622  CA  PHE A 322      -6.820  43.277   4.773  1.00 44.96           C  
ATOM   3623  C   PHE A 322      -6.651  41.759   4.728  1.00 45.55           C  
ATOM   3624  O   PHE A 322      -7.377  41.026   5.401  1.00 47.71           O  
ATOM   3625  CB  PHE A 322      -6.278  43.853   6.081  1.00 40.37           C  
ATOM   3626  CG  PHE A 322      -6.501  45.327   6.224  1.00 38.85           C  
ATOM   3627  CD1 PHE A 322      -6.234  46.186   5.171  1.00 41.00           C  
ATOM   3628  CD2 PHE A 322      -6.983  45.860   7.414  1.00 38.56           C  
ATOM   3629  CE1 PHE A 322      -6.445  47.553   5.301  1.00 42.32           C  
ATOM   3630  CE2 PHE A 322      -7.194  47.217   7.550  1.00 34.20           C  
ATOM   3631  CZ  PHE A 322      -6.924  48.067   6.494  1.00 36.07           C  
ATOM   3632  H   PHE A 322      -8.699  44.105   5.371  1.00  0.00           H  
ATOM   3633  HA  PHE A 322      -6.251  43.693   3.941  1.00  0.00           H  
ATOM   3634 1HB  PHE A 322      -6.754  43.352   6.924  1.00  0.00           H  
ATOM   3635 2HB  PHE A 322      -5.208  43.660   6.148  1.00  0.00           H  
ATOM   3636  HD1 PHE A 322      -5.856  45.778   4.234  1.00  0.00           H  
ATOM   3637  HD2 PHE A 322      -7.195  45.190   8.247  1.00  0.00           H  
ATOM   3638  HE1 PHE A 322      -6.234  48.218   4.465  1.00  0.00           H  
ATOM   3639  HE2 PHE A 322      -7.572  47.619   8.489  1.00  0.00           H  
ATOM   3640  HZ  PHE A 322      -7.087  49.139   6.600  1.00  0.00           H  
ATOM   3641  N   GLY A 323      -5.700  41.298   3.925  1.00 40.02           N  
ATOM   3642  CA  GLY A 323      -5.520  39.874   3.700  1.00 47.79           C  
ATOM   3643  C   GLY A 323      -4.676  39.151   4.732  1.00 52.73           C  
ATOM   3644  O   GLY A 323      -4.996  38.033   5.131  1.00 61.49           O  
ATOM   3645  H   GLY A 323      -5.086  41.951   3.459  1.00  0.00           H  
ATOM   3646 1HA  GLY A 323      -6.493  39.384   3.673  1.00  0.00           H  
ATOM   3647 2HA  GLY A 323      -5.054  39.715   2.728  1.00  0.00           H  
ATOM   3648  N   ASP A 324      -3.594  39.787   5.165  1.00 48.08           N  
ATOM   3649  CA  ASP A 324      -2.624  39.155   6.048  1.00 41.30           C  
ATOM   3650  C   ASP A 324      -3.164  39.021   7.469  1.00 37.34           C  
ATOM   3651  O   ASP A 324      -4.160  39.638   7.812  1.00 33.01           O  
ATOM   3652  CB  ASP A 324      -1.327  39.970   6.057  1.00 38.45           C  
ATOM   3653  CG  ASP A 324      -0.147  39.185   6.577  1.00 37.97           C  
ATOM   3654  OD1 ASP A 324      -0.363  38.140   7.239  1.00 37.89           O  
ATOM   3655  OD2 ASP A 324       0.994  39.607   6.308  1.00 37.20           O  
ATOM   3656  H   ASP A 324      -3.443  40.742   4.871  1.00  0.00           H  
ATOM   3657  HA  ASP A 324      -2.413  38.155   5.669  1.00  0.00           H  
ATOM   3658 1HB  ASP A 324      -1.103  40.309   5.046  1.00  0.00           H  
ATOM   3659 2HB  ASP A 324      -1.459  40.856   6.679  1.00  0.00           H  
ATOM   3660  N   ASN A 325      -2.495  38.196   8.276  1.00 34.73           N  
ATOM   3661  CA  ASN A 325      -2.782  38.062   9.702  1.00 34.11           C  
ATOM   3662  C   ASN A 325      -1.460  37.929  10.457  1.00 35.69           C  
ATOM   3663  O   ASN A 325      -0.646  37.089  10.108  1.00 31.76           O  
ATOM   3664  CB  ASN A 325      -3.660  36.834   9.947  1.00 37.38           C  
ATOM   3665  CG  ASN A 325      -3.742  36.450  11.415  1.00 41.52           C  
ATOM   3666  OD1 ASN A 325      -2.811  35.864  11.976  1.00 39.10           O  
ATOM   3667  ND2 ASN A 325      -4.875  36.752  12.037  1.00 41.98           N  
ATOM   3668  H   ASN A 325      -1.756  37.642   7.869  1.00  0.00           H  
ATOM   3669  HA  ASN A 325      -3.319  38.952  10.032  1.00  0.00           H  
ATOM   3670 1HB  ASN A 325      -4.669  37.029   9.581  1.00  0.00           H  
ATOM   3671 2HB  ASN A 325      -3.266  35.987   9.386  1.00  0.00           H  
ATOM   3672 1HD2 ASN A 325      -4.990  36.525  13.004  1.00  0.00           H  
ATOM   3673 2HD2 ASN A 325      -5.612  37.207  11.539  1.00  0.00           H  
ATOM   3674  N   PRO A 326      -1.226  38.757  11.495  1.00 42.77           N  
ATOM   3675  CA  PRO A 326      -2.034  39.821  12.107  1.00 37.22           C  
ATOM   3676  C   PRO A 326      -2.323  40.970  11.159  1.00 36.61           C  
ATOM   3677  O   PRO A 326      -1.592  41.168  10.185  1.00 35.61           O  
ATOM   3678  CB  PRO A 326      -1.136  40.331  13.234  1.00 29.19           C  
ATOM   3679  CG  PRO A 326      -0.234  39.218  13.535  1.00 30.24           C  
ATOM   3680  CD  PRO A 326       0.039  38.567  12.222  1.00 36.58           C  
ATOM   3681  HA  PRO A 326      -2.961  39.385  12.509  1.00  0.00           H  
ATOM   3682 1HB  PRO A 326      -0.596  41.232  12.907  1.00  0.00           H  
ATOM   3683 2HB  PRO A 326      -1.748  40.620  14.101  1.00  0.00           H  
ATOM   3684 1HG  PRO A 326       0.684  39.591  14.012  1.00  0.00           H  
ATOM   3685 2HG  PRO A 326      -0.706  38.528  14.250  1.00  0.00           H  
ATOM   3686 1HD  PRO A 326       0.877  39.078  11.726  1.00  0.00           H  
ATOM   3687 2HD  PRO A 326       0.273  37.504  12.381  1.00  0.00           H  
ATOM   3688  N   ARG A 327      -3.378  41.719  11.472  1.00 36.83           N  
ATOM   3689  CA  ARG A 327      -3.845  42.828  10.653  1.00 34.82           C  
ATOM   3690  C   ARG A 327      -4.723  43.733  11.517  1.00 43.66           C  
ATOM   3691  O   ARG A 327      -5.159  43.321  12.593  1.00 45.99           O  
ATOM   3692  CB  ARG A 327      -4.647  42.292   9.464  1.00 28.76           C  
ATOM   3693  CG  ARG A 327      -5.911  41.541   9.854  1.00 24.13           C  
ATOM   3694  CD  ARG A 327      -6.734  41.223   8.624  1.00 23.32           C  
ATOM   3695  NE  ARG A 327      -8.001  40.575   8.952  1.00 33.25           N  
ATOM   3696  CZ  ARG A 327      -8.200  39.259   8.975  1.00 35.78           C  
ATOM   3697  NH1 ARG A 327      -7.212  38.418   8.692  1.00 37.64           N  
ATOM   3698  NH2 ARG A 327      -9.398  38.786   9.273  1.00 35.07           N  
ATOM   3699  H   ARG A 327      -3.870  41.495  12.325  1.00  0.00           H  
ATOM   3700  HA  ARG A 327      -2.978  43.372  10.279  1.00  0.00           H  
ATOM   3701 1HB  ARG A 327      -4.934  43.119   8.817  1.00  0.00           H  
ATOM   3702 2HB  ARG A 327      -4.023  41.619   8.878  1.00  0.00           H  
ATOM   3703 1HG  ARG A 327      -5.641  40.610  10.353  1.00  0.00           H  
ATOM   3704 2HG  ARG A 327      -6.506  42.156  10.531  1.00  0.00           H  
ATOM   3705 1HD  ARG A 327      -6.958  42.144   8.088  1.00  0.00           H  
ATOM   3706 2HD  ARG A 327      -6.173  40.552   7.975  1.00  0.00           H  
ATOM   3707  HE  ARG A 327      -8.788  41.168   9.179  1.00  0.00           H  
ATOM   3708 1HH1 ARG A 327      -6.297  38.775   8.455  1.00  0.00           H  
ATOM   3709 2HH1 ARG A 327      -7.376  37.422   8.712  1.00  0.00           H  
ATOM   3710 1HH2 ARG A 327     -10.155  39.422   9.482  1.00  0.00           H  
ATOM   3711 2HH2 ARG A 327      -9.556  37.789   9.292  1.00  0.00           H  
ATOM   3712  N   PRO A 328      -4.988  44.972  11.060  1.00 49.70           N  
ATOM   3713  CA  PRO A 328      -5.943  45.787  11.816  1.00 56.76           C  
ATOM   3714  C   PRO A 328      -7.356  45.348  11.500  1.00 62.63           C  
ATOM   3715  O   PRO A 328      -7.529  44.510  10.623  1.00 72.85           O  
ATOM   3716  CB  PRO A 328      -5.729  47.201  11.266  1.00 54.02           C  
ATOM   3717  CG  PRO A 328      -4.763  47.073  10.121  1.00 54.46           C  
ATOM   3718  CD  PRO A 328      -4.556  45.638   9.820  1.00 47.69           C  
ATOM   3719  HA  PRO A 328      -5.689  45.744  12.885  1.00  0.00           H  
ATOM   3720 1HB  PRO A 328      -6.689  47.629  10.941  1.00  0.00           H  
ATOM   3721 2HB  PRO A 328      -5.336  47.857  12.057  1.00  0.00           H  
ATOM   3722 1HG  PRO A 328      -5.152  47.595   9.235  1.00  0.00           H  
ATOM   3723 2HG  PRO A 328      -3.805  47.550  10.376  1.00  0.00           H  
ATOM   3724 1HD  PRO A 328      -5.182  45.349   8.963  1.00  0.00           H  
ATOM   3725 2HD  PRO A 328      -3.493  45.458   9.602  1.00  0.00           H  
ATOM   3726  N   ASN A 329      -8.351  45.890  12.194  1.00 61.13           N  
ATOM   3727  CA  ASN A 329      -9.724  45.744  11.730  1.00 53.49           C  
ATOM   3728  C   ASN A 329      -9.834  46.473  10.399  1.00 56.81           C  
ATOM   3729  O   ASN A 329      -9.005  47.328  10.089  1.00 66.17           O  
ATOM   3730  CB  ASN A 329     -10.719  46.301  12.744  1.00 42.42           C  
ATOM   3731  CG  ASN A 329     -10.819  45.439  13.982  1.00 44.53           C  
ATOM   3732  OD1 ASN A 329     -11.401  44.359  13.945  1.00 42.93           O  
ATOM   3733  ND2 ASN A 329     -10.248  45.911  15.091  1.00 47.88           N  
ATOM   3734  H   ASN A 329      -8.171  46.404  13.044  1.00  0.00           H  
ATOM   3735  HA  ASN A 329      -9.934  44.682  11.596  1.00  0.00           H  
ATOM   3736 1HB  ASN A 329     -10.416  47.307  13.036  1.00  0.00           H  
ATOM   3737 2HB  ASN A 329     -11.704  46.376  12.284  1.00  0.00           H  
ATOM   3738 1HD2 ASN A 329     -10.286  45.380  15.938  1.00  0.00           H  
ATOM   3739 2HD2 ASN A 329      -9.783  46.795  15.076  1.00  0.00           H  
ATOM   3740  N   ASP A 330     -10.833  46.123   9.603  1.00 51.08           N  
ATOM   3741  CA  ASP A 330     -10.945  46.680   8.264  1.00 54.38           C  
ATOM   3742  C   ASP A 330     -11.181  48.188   8.262  1.00 55.49           C  
ATOM   3743  O   ASP A 330     -12.084  48.697   8.927  1.00 59.28           O  
ATOM   3744  CB  ASP A 330     -12.037  45.963   7.477  1.00 65.56           C  
ATOM   3745  CG  ASP A 330     -11.646  44.552   7.110  1.00 70.22           C  
ATOM   3746  OD1 ASP A 330     -10.428  44.303   6.993  1.00 72.39           O  
ATOM   3747  OD2 ASP A 330     -12.547  43.700   6.938  1.00 68.68           O  
ATOM   3748  H   ASP A 330     -11.529  45.463   9.921  1.00  0.00           H  
ATOM   3749  HA  ASP A 330      -9.994  46.538   7.750  1.00  0.00           H  
ATOM   3750 1HB  ASP A 330     -12.953  45.935   8.068  1.00  0.00           H  
ATOM   3751 2HB  ASP A 330     -12.253  46.520   6.565  1.00  0.00           H  
ATOM   3752  N   LYS A 331     -10.332  48.890   7.521  1.00 50.92           N  
ATOM   3753  CA  LYS A 331     -10.436  50.327   7.348  1.00 47.87           C  
ATOM   3754  C   LYS A 331     -10.341  50.603   5.858  1.00 46.21           C  
ATOM   3755  O   LYS A 331     -10.604  49.727   5.028  1.00 37.68           O  
ATOM   3756  CB  LYS A 331      -9.281  51.058   8.049  1.00 47.35           C  
ATOM   3757  CG  LYS A 331      -9.117  50.788   9.536  1.00 50.71           C  
ATOM   3758  CD  LYS A 331      -7.854  51.470  10.057  1.00 60.05           C  
ATOM   3759  CE  LYS A 331      -7.481  51.010  11.475  1.00 68.84           C  
ATOM   3760  NZ  LYS A 331      -6.156  51.552  11.956  1.00 66.01           N  
ATOM   3761  H   LYS A 331      -9.584  48.391   7.061  1.00  0.00           H  
ATOM   3762  HA  LYS A 331     -11.373  50.663   7.793  1.00  0.00           H  
ATOM   3763 1HB  LYS A 331      -8.338  50.788   7.573  1.00  0.00           H  
ATOM   3764 2HB  LYS A 331      -9.409  52.134   7.935  1.00  0.00           H  
ATOM   3765 1HG  LYS A 331      -9.986  51.169  10.073  1.00  0.00           H  
ATOM   3766 2HG  LYS A 331      -9.049  49.714   9.705  1.00  0.00           H  
ATOM   3767 1HD  LYS A 331      -7.019  51.248   9.391  1.00  0.00           H  
ATOM   3768 2HD  LYS A 331      -8.004  52.550  10.075  1.00  0.00           H  
ATOM   3769 1HE  LYS A 331      -8.250  51.331  12.176  1.00  0.00           H  
ATOM   3770 2HE  LYS A 331      -7.428  49.921  11.502  1.00  0.00           H  
ATOM   3771 1HZ  LYS A 331      -5.972  51.212  12.889  1.00  0.00           H  
ATOM   3772 2HZ  LYS A 331      -5.420  51.244  11.335  1.00  0.00           H  
ATOM   3773 3HZ  LYS A 331      -6.188  52.561  11.966  1.00  0.00           H  
ATOM   3774  N   THR A 332      -9.961  51.833   5.533  1.00 47.79           N  
ATOM   3775  CA  THR A 332      -9.554  52.173   4.190  1.00 49.11           C  
ATOM   3776  C   THR A 332      -8.162  51.585   4.006  1.00 47.71           C  
ATOM   3777  O   THR A 332      -7.372  51.544   4.949  1.00 50.16           O  
ATOM   3778  CB  THR A 332      -9.498  53.696   4.000  1.00 53.69           C  
ATOM   3779  OG1 THR A 332     -10.635  54.293   4.629  1.00 59.95           O  
ATOM   3780  CG2 THR A 332      -9.480  54.060   2.514  1.00 50.92           C  
ATOM   3781  H   THR A 332      -9.957  52.550   6.245  1.00  0.00           H  
ATOM   3782  HA  THR A 332     -10.287  51.766   3.493  1.00  0.00           H  
ATOM   3783  HB  THR A 332      -8.598  54.089   4.472  1.00  0.00           H  
ATOM   3784  HG1 THR A 332     -11.177  53.608   5.028  1.00  0.00           H  
ATOM   3785 1HG2 THR A 332      -9.440  55.144   2.405  1.00  0.00           H  
ATOM   3786 2HG2 THR A 332      -8.605  53.615   2.041  1.00  0.00           H  
ATOM   3787 3HG2 THR A 332     -10.383  53.681   2.036  1.00  0.00           H  
ATOM   3788  N   GLY A 333      -7.865  51.124   2.798  1.00 41.32           N  
ATOM   3789  CA  GLY A 333      -6.604  50.469   2.537  1.00 34.66           C  
ATOM   3790  C   GLY A 333      -5.574  51.345   1.857  1.00 36.71           C  
ATOM   3791  O   GLY A 333      -5.633  52.561   1.953  1.00 34.41           O  
ATOM   3792  H   GLY A 333      -8.529  51.231   2.044  1.00  0.00           H  
ATOM   3793 1HA  GLY A 333      -6.178  50.112   3.475  1.00  0.00           H  
ATOM   3794 2HA  GLY A 333      -6.771  49.595   1.908  1.00  0.00           H  
ATOM   3795  N   SER A 334      -4.643  50.703   1.157  1.00 39.26           N  
ATOM   3796  CA  SER A 334      -3.501  51.356   0.540  1.00 50.94           C  
ATOM   3797  C   SER A 334      -2.893  50.449  -0.533  1.00 61.96           C  
ATOM   3798  O   SER A 334      -2.973  49.222  -0.438  1.00 65.81           O  
ATOM   3799  CB  SER A 334      -2.449  51.662   1.609  1.00 58.82           C  
ATOM   3800  OG  SER A 334      -1.165  51.886   1.046  1.00 62.69           O  
ATOM   3801  H   SER A 334      -4.750  49.703   1.057  1.00  0.00           H  
ATOM   3802  HA  SER A 334      -3.838  52.292   0.092  1.00  0.00           H  
ATOM   3803 1HB  SER A 334      -2.750  52.545   2.173  1.00  0.00           H  
ATOM   3804 2HB  SER A 334      -2.391  50.831   2.311  1.00  0.00           H  
ATOM   3805  HG  SER A 334      -1.272  51.787   0.097  1.00  0.00           H  
ATOM   3806  N   CYS A 335      -2.277  51.045  -1.550  1.00 64.24           N  
ATOM   3807  CA  CYS A 335      -1.628  50.261  -2.601  1.00 61.18           C  
ATOM   3808  C   CYS A 335      -0.195  49.881  -2.231  1.00 50.37           C  
ATOM   3809  O   CYS A 335       0.479  49.143  -2.961  1.00 46.99           O  
ATOM   3810  CB  CYS A 335      -1.682  50.992  -3.944  1.00 60.81           C  
ATOM   3811  SG  CYS A 335      -3.278  50.821  -4.780  1.00159.13           S  
ATOM   3812  H   CYS A 335      -2.253  52.054  -1.604  1.00  0.00           H  
ATOM   3813  HA  CYS A 335      -2.158  49.314  -2.703  1.00  0.00           H  
ATOM   3814 1HB  CYS A 335      -1.483  52.053  -3.790  1.00  0.00           H  
ATOM   3815 2HB  CYS A 335      -0.904  50.605  -4.601  1.00  0.00           H  
ATOM   3816  N   GLY A 336       0.256  50.390  -1.088  1.00 37.36           N  
ATOM   3817  CA  GLY A 336       1.523  49.998  -0.505  1.00 33.19           C  
ATOM   3818  C   GLY A 336       1.279  49.310   0.821  1.00 44.80           C  
ATOM   3819  O   GLY A 336       0.133  49.095   1.210  1.00 53.00           O  
ATOM   3820  H   GLY A 336      -0.312  51.077  -0.613  1.00  0.00           H  
ATOM   3821 1HA  GLY A 336       2.049  49.334  -1.190  1.00  0.00           H  
ATOM   3822 2HA  GLY A 336       2.148  50.880  -0.368  1.00  0.00           H  
ATOM   3823  N   PRO A 337       2.356  48.972   1.533  1.00 44.83           N  
ATOM   3824  CA  PRO A 337       2.291  48.174   2.766  1.00 44.35           C  
ATOM   3825  C   PRO A 337       1.540  48.862   3.917  1.00 46.19           C  
ATOM   3826  O   PRO A 337       1.989  49.908   4.399  1.00 51.82           O  
ATOM   3827  CB  PRO A 337       3.766  47.987   3.134  1.00 46.42           C  
ATOM   3828  CG  PRO A 337       4.464  49.163   2.502  1.00 46.77           C  
ATOM   3829  CD  PRO A 337       3.718  49.446   1.234  1.00 42.18           C  
ATOM   3830  HA  PRO A 337       1.815  47.207   2.546  1.00  0.00           H  
ATOM   3831 1HB  PRO A 337       3.880  47.963   4.227  1.00  0.00           H  
ATOM   3832 2HB  PRO A 337       4.129  47.022   2.751  1.00  0.00           H  
ATOM   3833 1HG  PRO A 337       4.454  50.024   3.187  1.00  0.00           H  
ATOM   3834 2HG  PRO A 337       5.521  48.921   2.313  1.00  0.00           H  
ATOM   3835 1HD  PRO A 337       3.736  50.527   1.031  1.00  0.00           H  
ATOM   3836 2HD  PRO A 337       4.178  48.887   0.406  1.00  0.00           H  
ATOM   3837  N   VAL A 338       0.419  48.285   4.355  1.00 36.43           N  
ATOM   3838  CA  VAL A 338      -0.313  48.847   5.484  1.00 33.37           C  
ATOM   3839  C   VAL A 338       0.452  48.532   6.756  1.00 43.83           C  
ATOM   3840  O   VAL A 338       0.581  47.369   7.142  1.00 45.27           O  
ATOM   3841  CB  VAL A 338      -1.747  48.298   5.608  1.00 36.58           C  
ATOM   3842  CG1 VAL A 338      -2.416  48.847   6.869  1.00 26.66           C  
ATOM   3843  CG2 VAL A 338      -2.578  48.645   4.370  1.00 36.18           C  
ATOM   3844  H   VAL A 338       0.067  47.452   3.906  1.00  0.00           H  
ATOM   3845  HA  VAL A 338      -0.388  49.926   5.346  1.00  0.00           H  
ATOM   3846  HB  VAL A 338      -1.704  47.214   5.713  1.00  0.00           H  
ATOM   3847 1HG1 VAL A 338      -3.430  48.452   6.945  1.00  0.00           H  
ATOM   3848 2HG1 VAL A 338      -1.843  48.545   7.746  1.00  0.00           H  
ATOM   3849 3HG1 VAL A 338      -2.455  49.935   6.817  1.00  0.00           H  
ATOM   3850 1HG2 VAL A 338      -3.585  48.245   4.484  1.00  0.00           H  
ATOM   3851 2HG2 VAL A 338      -2.627  49.728   4.256  1.00  0.00           H  
ATOM   3852 3HG2 VAL A 338      -2.113  48.209   3.485  1.00  0.00           H  
ATOM   3853  N   SER A 339       0.953  49.575   7.411  1.00 42.88           N  
ATOM   3854  CA  SER A 339       1.892  49.406   8.511  1.00 40.75           C  
ATOM   3855  C   SER A 339       1.256  48.960   9.821  1.00 37.62           C  
ATOM   3856  O   SER A 339       1.898  48.278  10.620  1.00 38.85           O  
ATOM   3857  CB  SER A 339       2.700  50.682   8.701  1.00 47.99           C  
ATOM   3858  OG  SER A 339       3.362  50.992   7.485  1.00 56.76           O  
ATOM   3859  H   SER A 339       0.677  50.508   7.139  1.00  0.00           H  
ATOM   3860  HA  SER A 339       2.572  48.590   8.264  1.00  0.00           H  
ATOM   3861 1HB  SER A 339       2.034  51.493   8.996  1.00  0.00           H  
ATOM   3862 2HB  SER A 339       3.419  50.541   9.507  1.00  0.00           H  
ATOM   3863  HG  SER A 339       3.115  50.301   6.866  1.00  0.00           H  
ATOM   3864  N   SER A 340       0.000  49.343  10.036  1.00 35.39           N  
ATOM   3865  CA  SER A 340      -0.743  48.936  11.227  1.00 41.90           C  
ATOM   3866  C   SER A 340      -0.805  47.400  11.351  1.00 40.00           C  
ATOM   3867  O   SER A 340      -1.391  46.724  10.507  1.00 38.86           O  
ATOM   3868  CB  SER A 340      -2.149  49.550  11.197  1.00 52.36           C  
ATOM   3869  OG  SER A 340      -2.831  49.378  12.427  1.00 58.59           O  
ATOM   3870  H   SER A 340      -0.452  49.934   9.353  1.00  0.00           H  
ATOM   3871  HA  SER A 340      -0.213  49.303  12.108  1.00  0.00           H  
ATOM   3872 1HB  SER A 340      -2.076  50.615  10.976  1.00  0.00           H  
ATOM   3873 2HB  SER A 340      -2.730  49.089  10.400  1.00  0.00           H  
ATOM   3874  HG  SER A 340      -2.226  48.902  13.001  1.00  0.00           H  
ATOM   3875  N   ASN A 341      -0.190  46.860  12.398  1.00 38.58           N  
ATOM   3876  CA  ASN A 341      -0.052  45.408  12.569  1.00 43.37           C  
ATOM   3877  C   ASN A 341       0.647  44.708  11.389  1.00 42.64           C  
ATOM   3878  O   ASN A 341       0.322  43.573  11.047  1.00 44.00           O  
ATOM   3879  CB  ASN A 341      -1.409  44.750  12.845  1.00 47.47           C  
ATOM   3880  CG  ASN A 341      -2.247  45.528  13.839  1.00 52.54           C  
ATOM   3881  OD1 ASN A 341      -3.061  46.368  13.456  1.00 58.40           O  
ATOM   3882  ND2 ASN A 341      -2.058  45.248  15.119  1.00 47.92           N  
ATOM   3883  H   ASN A 341       0.195  47.477  13.099  1.00  0.00           H  
ATOM   3884  HA  ASN A 341       0.600  45.220  13.424  1.00  0.00           H  
ATOM   3885 1HB  ASN A 341      -1.966  44.660  11.912  1.00  0.00           H  
ATOM   3886 2HB  ASN A 341      -1.253  43.743  13.232  1.00  0.00           H  
ATOM   3887 1HD2 ASN A 341      -2.585  45.731  15.819  1.00  0.00           H  
ATOM   3888 2HD2 ASN A 341      -1.391  44.553  15.386  1.00  0.00           H  
ATOM   3889  N   GLY A 342       1.621  45.381  10.788  1.00 42.21           N  
ATOM   3890  CA  GLY A 342       2.283  44.875   9.595  1.00 44.97           C  
ATOM   3891  C   GLY A 342       3.399  43.864   9.815  1.00 43.17           C  
ATOM   3892  O   GLY A 342       3.667  43.027   8.956  1.00 46.10           O  
ATOM   3893  H   GLY A 342       1.909  46.270  11.171  1.00  0.00           H  
ATOM   3894 1HA  GLY A 342       1.548  44.399   8.945  1.00  0.00           H  
ATOM   3895 2HA  GLY A 342       2.713  45.706   9.038  1.00  0.00           H  
ATOM   3896  N   ALA A 343       4.060  43.943  10.959  1.00 40.27           N  
ATOM   3897  CA  ALA A 343       5.068  42.953  11.304  1.00 38.70           C  
ATOM   3898  C   ALA A 343       4.452  41.550  11.477  1.00 43.22           C  
ATOM   3899  O   ALA A 343       3.275  41.406  11.832  1.00 41.67           O  
ATOM   3900  CB  ALA A 343       5.820  43.381  12.565  1.00 22.34           C  
ATOM   3901  H   ALA A 343       3.868  44.695  11.604  1.00  0.00           H  
ATOM   3902  HA  ALA A 343       5.775  42.887  10.477  1.00  0.00           H  
ATOM   3903 1HB  ALA A 343       6.571  42.631  12.812  1.00  0.00           H  
ATOM   3904 2HB  ALA A 343       6.307  44.340  12.390  1.00  0.00           H  
ATOM   3905 3HB  ALA A 343       5.117  43.476  13.392  1.00  0.00           H  
ATOM   3906  N   ASN A 344       5.276  40.530  11.228  1.00 45.55           N  
ATOM   3907  CA  ASN A 344       4.855  39.132  11.185  1.00 41.41           C  
ATOM   3908  C   ASN A 344       3.889  38.894  10.034  1.00 40.71           C  
ATOM   3909  O   ASN A 344       3.745  39.743   9.154  1.00 46.06           O  
ATOM   3910  CB  ASN A 344       4.243  38.683  12.512  1.00 49.50           C  
ATOM   3911  CG  ASN A 344       5.026  39.170  13.709  1.00 61.45           C  
ATOM   3912  OD1 ASN A 344       6.147  38.720  13.961  1.00 60.32           O  
ATOM   3913  ND2 ASN A 344       4.436  40.098  14.461  1.00 64.82           N  
ATOM   3914  H   ASN A 344       6.246  40.757  11.061  1.00  0.00           H  
ATOM   3915  HA  ASN A 344       5.731  38.512  10.991  1.00  0.00           H  
ATOM   3916 1HB  ASN A 344       3.221  39.054  12.586  1.00  0.00           H  
ATOM   3917 2HB  ASN A 344       4.199  37.594  12.542  1.00  0.00           H  
ATOM   3918 1HD2 ASN A 344       4.904  40.460  15.268  1.00  0.00           H  
ATOM   3919 2HD2 ASN A 344       3.525  40.432  14.220  1.00  0.00           H  
ATOM   3920  N   GLY A 345       3.238  37.734  10.034  1.00 33.37           N  
ATOM   3921  CA  GLY A 345       2.274  37.402   9.002  1.00 22.81           C  
ATOM   3922  C   GLY A 345       1.984  35.917   8.911  1.00 30.28           C  
ATOM   3923  O   GLY A 345       2.510  35.125   9.678  1.00 40.73           O  
ATOM   3924  H   GLY A 345       3.420  37.068  10.771  1.00  0.00           H  
ATOM   3925 1HA  GLY A 345       1.339  37.928   9.194  1.00  0.00           H  
ATOM   3926 2HA  GLY A 345       2.643  37.744   8.036  1.00  0.00           H  
ATOM   3927  N   VAL A 346       1.114  35.547   7.981  1.00 30.65           N  
ATOM   3928  CA  VAL A 346       0.832  34.152   7.680  1.00 25.47           C  
ATOM   3929  C   VAL A 346       0.793  34.000   6.156  1.00 36.47           C  
ATOM   3930  O   VAL A 346       0.445  34.949   5.438  1.00 32.31           O  
ATOM   3931  CB  VAL A 346      -0.512  33.669   8.300  1.00 34.82           C  
ATOM   3932  CG1 VAL A 346      -1.727  34.126   7.455  1.00 19.82           C  
ATOM   3933  CG2 VAL A 346      -0.517  32.158   8.441  1.00 35.20           C  
ATOM   3934  H   VAL A 346       0.632  36.269   7.466  1.00  0.00           H  
ATOM   3935  HA  VAL A 346       1.630  33.538   8.100  1.00  0.00           H  
ATOM   3936  HB  VAL A 346      -0.631  34.122   9.284  1.00  0.00           H  
ATOM   3937 1HG1 VAL A 346      -2.648  33.771   7.920  1.00  0.00           H  
ATOM   3938 2HG1 VAL A 346      -1.745  35.215   7.403  1.00  0.00           H  
ATOM   3939 3HG1 VAL A 346      -1.647  33.715   6.450  1.00  0.00           H  
ATOM   3940 1HG2 VAL A 346      -1.463  31.836   8.877  1.00  0.00           H  
ATOM   3941 2HG2 VAL A 346      -0.395  31.700   7.459  1.00  0.00           H  
ATOM   3942 3HG2 VAL A 346       0.304  31.850   9.089  1.00  0.00           H  
ATOM   3943  N   LYS A 347       1.171  32.821   5.662  1.00 38.39           N  
ATOM   3944  CA  LYS A 347       1.105  32.550   4.232  1.00 35.02           C  
ATOM   3945  C   LYS A 347      -0.352  32.535   3.782  1.00 35.11           C  
ATOM   3946  O   LYS A 347      -1.221  31.984   4.465  1.00 36.90           O  
ATOM   3947  CB  LYS A 347       1.759  31.215   3.896  1.00 29.25           C  
ATOM   3948  CG  LYS A 347       1.623  30.835   2.437  1.00 22.90           C  
ATOM   3949  CD  LYS A 347       1.770  29.349   2.236  1.00 24.57           C  
ATOM   3950  CE  LYS A 347       1.552  28.994   0.787  1.00 26.72           C  
ATOM   3951  NZ  LYS A 347       2.396  29.849  -0.095  1.00 25.28           N  
ATOM   3952  H   LYS A 347       1.509  32.101   6.284  1.00  0.00           H  
ATOM   3953  HA  LYS A 347       1.644  33.338   3.705  1.00  0.00           H  
ATOM   3954 1HB  LYS A 347       2.819  31.256   4.146  1.00  0.00           H  
ATOM   3955 2HB  LYS A 347       1.310  30.427   4.502  1.00  0.00           H  
ATOM   3956 1HG  LYS A 347       0.644  31.146   2.070  1.00  0.00           H  
ATOM   3957 2HG  LYS A 347       2.389  31.348   1.855  1.00  0.00           H  
ATOM   3958 1HD  LYS A 347       2.770  29.038   2.542  1.00  0.00           H  
ATOM   3959 2HD  LYS A 347       1.041  28.825   2.853  1.00  0.00           H  
ATOM   3960 1HE  LYS A 347       1.804  27.946   0.628  1.00  0.00           H  
ATOM   3961 2HE  LYS A 347       0.502  29.134   0.532  1.00  0.00           H  
ATOM   3962 1HZ  LYS A 347       2.237  29.598  -1.060  1.00  0.00           H  
ATOM   3963 2HZ  LYS A 347       2.153  30.820   0.045  1.00  0.00           H  
ATOM   3964 3HZ  LYS A 347       3.370  29.710   0.133  1.00  0.00           H  
ATOM   3965  N   GLY A 348      -0.615  33.145   2.634  1.00 29.97           N  
ATOM   3966  CA  GLY A 348      -1.967  33.250   2.133  1.00 30.09           C  
ATOM   3967  C   GLY A 348      -2.019  33.388   0.628  1.00 37.60           C  
ATOM   3968  O   GLY A 348      -1.023  33.200  -0.066  1.00 42.36           O  
ATOM   3969  H   GLY A 348       0.142  33.545   2.098  1.00  0.00           H  
ATOM   3970 1HA  GLY A 348      -2.535  32.367   2.428  1.00  0.00           H  
ATOM   3971 2HA  GLY A 348      -2.457  34.112   2.585  1.00  0.00           H  
ATOM   3972  N   PHE A 349      -3.192  33.728   0.119  1.00 38.24           N  
ATOM   3973  CA  PHE A 349      -3.419  33.703  -1.310  1.00 38.25           C  
ATOM   3974  C   PHE A 349      -4.549  34.640  -1.659  1.00 39.73           C  
ATOM   3975  O   PHE A 349      -5.270  35.118  -0.779  1.00 20.17           O  
ATOM   3976  CB  PHE A 349      -3.787  32.282  -1.768  1.00 33.79           C  
ATOM   3977  CG  PHE A 349      -5.181  31.869  -1.402  1.00 27.41           C  
ATOM   3978  CD1 PHE A 349      -5.452  31.316  -0.161  1.00 29.81           C  
ATOM   3979  CD2 PHE A 349      -6.225  32.031  -2.294  1.00 30.11           C  
ATOM   3980  CE1 PHE A 349      -6.741  30.935   0.184  1.00 28.32           C  
ATOM   3981  CE2 PHE A 349      -7.517  31.650  -1.946  1.00 34.85           C  
ATOM   3982  CZ  PHE A 349      -7.770  31.109  -0.707  1.00 28.12           C  
ATOM   3983  H   PHE A 349      -3.943  34.012   0.732  1.00  0.00           H  
ATOM   3984  HA  PHE A 349      -2.499  34.005  -1.812  1.00  0.00           H  
ATOM   3985 1HB  PHE A 349      -3.685  32.211  -2.850  1.00  0.00           H  
ATOM   3986 2HB  PHE A 349      -3.094  31.567  -1.326  1.00  0.00           H  
ATOM   3987  HD1 PHE A 349      -4.637  31.180   0.551  1.00  0.00           H  
ATOM   3988  HD2 PHE A 349      -6.030  32.459  -3.278  1.00  0.00           H  
ATOM   3989  HE1 PHE A 349      -6.936  30.498   1.163  1.00  0.00           H  
ATOM   3990  HE2 PHE A 349      -8.330  31.781  -2.659  1.00  0.00           H  
ATOM   3991  HZ  PHE A 349      -8.784  30.817  -0.434  1.00  0.00           H  
ATOM   3992  N   SER A 350      -4.695  34.883  -2.957  1.00 36.36           N  
ATOM   3993  CA  SER A 350      -5.801  35.654  -3.500  1.00 36.42           C  
ATOM   3994  C   SER A 350      -5.827  35.499  -5.004  1.00 32.24           C  
ATOM   3995  O   SER A 350      -4.790  35.264  -5.628  1.00 25.34           O  
ATOM   3996  CB  SER A 350      -5.703  37.129  -3.121  1.00 32.60           C  
ATOM   3997  OG  SER A 350      -6.007  37.292  -1.749  1.00 31.08           O  
ATOM   3998  H   SER A 350      -3.999  34.511  -3.587  1.00  0.00           H  
ATOM   3999  HA  SER A 350      -6.732  35.261  -3.089  1.00  0.00           H  
ATOM   4000 1HB  SER A 350      -4.697  37.493  -3.330  1.00  0.00           H  
ATOM   4001 2HB  SER A 350      -6.394  37.709  -3.732  1.00  0.00           H  
ATOM   4002  HG  SER A 350      -6.198  36.413  -1.414  1.00  0.00           H  
ATOM   4003  N   PHE A 351      -7.020  35.612  -5.576  1.00 31.11           N  
ATOM   4004  CA  PHE A 351      -7.166  35.501  -7.010  1.00 19.47           C  
ATOM   4005  C   PHE A 351      -7.622  36.833  -7.595  1.00 31.47           C  
ATOM   4006  O   PHE A 351      -8.582  37.448  -7.125  1.00 28.85           O  
ATOM   4007  CB  PHE A 351      -8.118  34.361  -7.370  1.00 27.17           C  
ATOM   4008  CG  PHE A 351      -7.562  32.995  -7.076  1.00 31.16           C  
ATOM   4009  CD1 PHE A 351      -6.433  32.534  -7.738  1.00 32.81           C  
ATOM   4010  CD2 PHE A 351      -8.160  32.173  -6.132  1.00 30.54           C  
ATOM   4011  CE1 PHE A 351      -5.918  31.278  -7.463  1.00 31.08           C  
ATOM   4012  CE2 PHE A 351      -7.652  30.927  -5.853  1.00 21.95           C  
ATOM   4013  CZ  PHE A 351      -6.530  30.478  -6.518  1.00 27.28           C  
ATOM   4014  H   PHE A 351      -7.839  35.778  -5.010  1.00  0.00           H  
ATOM   4015  HA  PHE A 351      -6.188  35.286  -7.442  1.00  0.00           H  
ATOM   4016 1HB  PHE A 351      -9.049  34.477  -6.817  1.00  0.00           H  
ATOM   4017 2HB  PHE A 351      -8.360  34.410  -8.431  1.00  0.00           H  
ATOM   4018  HD1 PHE A 351      -5.952  33.172  -8.479  1.00  0.00           H  
ATOM   4019  HD2 PHE A 351      -9.047  32.530  -5.607  1.00  0.00           H  
ATOM   4020  HE1 PHE A 351      -5.033  30.925  -7.992  1.00  0.00           H  
ATOM   4021  HE2 PHE A 351      -8.134  30.293  -5.109  1.00  0.00           H  
ATOM   4022  HZ  PHE A 351      -6.129  29.490  -6.298  1.00  0.00           H  
ATOM   4023  N   LYS A 352      -6.903  37.282  -8.619  1.00 31.88           N  
ATOM   4024  CA  LYS A 352      -7.212  38.529  -9.305  1.00 31.22           C  
ATOM   4025  C   LYS A 352      -8.165  38.269 -10.459  1.00 25.65           C  
ATOM   4026  O   LYS A 352      -7.995  37.319 -11.219  1.00 29.40           O  
ATOM   4027  CB  LYS A 352      -5.915  39.140  -9.837  1.00 33.93           C  
ATOM   4028  CG  LYS A 352      -6.070  40.391 -10.681  1.00 32.25           C  
ATOM   4029  CD  LYS A 352      -4.738  40.792 -11.297  1.00 35.26           C  
ATOM   4030  CE  LYS A 352      -4.870  42.060 -12.120  1.00 41.27           C  
ATOM   4031  NZ  LYS A 352      -5.806  41.863 -13.254  1.00 48.54           N  
ATOM   4032  H   LYS A 352      -6.114  36.733  -8.929  1.00  0.00           H  
ATOM   4033  HA  LYS A 352      -7.667  39.214  -8.589  1.00  0.00           H  
ATOM   4034 1HB  LYS A 352      -5.263  39.397  -9.001  1.00  0.00           H  
ATOM   4035 2HB  LYS A 352      -5.389  38.405 -10.448  1.00  0.00           H  
ATOM   4036 1HG  LYS A 352      -6.794  40.207 -11.476  1.00  0.00           H  
ATOM   4037 2HG  LYS A 352      -6.439  41.206 -10.060  1.00  0.00           H  
ATOM   4038 1HD  LYS A 352      -4.006  40.956 -10.506  1.00  0.00           H  
ATOM   4039 2HD  LYS A 352      -4.379  39.988 -11.940  1.00  0.00           H  
ATOM   4040 1HE  LYS A 352      -5.235  42.867 -11.488  1.00  0.00           H  
ATOM   4041 2HE  LYS A 352      -3.891  42.345 -12.508  1.00  0.00           H  
ATOM   4042 1HZ  LYS A 352      -5.876  42.719 -13.786  1.00  0.00           H  
ATOM   4043 2HZ  LYS A 352      -5.462  41.124 -13.851  1.00  0.00           H  
ATOM   4044 3HZ  LYS A 352      -6.717  41.613 -12.899  1.00  0.00           H  
ATOM   4045  N   TYR A 353      -9.182  39.101 -10.583  1.00 26.10           N  
ATOM   4046  CA  TYR A 353     -10.031  39.095 -11.771  1.00 30.90           C  
ATOM   4047  C   TYR A 353     -10.284  40.550 -12.096  1.00 39.98           C  
ATOM   4048  O   TYR A 353     -11.136  41.194 -11.478  1.00 39.86           O  
ATOM   4049  CB  TYR A 353     -11.370  38.358 -11.540  1.00 35.13           C  
ATOM   4050  CG  TYR A 353     -11.260  36.858 -11.291  1.00 35.17           C  
ATOM   4051  CD1 TYR A 353     -11.019  36.359 -10.011  1.00 37.17           C  
ATOM   4052  CD2 TYR A 353     -11.402  35.946 -12.331  1.00 28.54           C  
ATOM   4053  CE1 TYR A 353     -10.913  34.998  -9.778  1.00 35.30           C  
ATOM   4054  CE2 TYR A 353     -11.304  34.586 -12.108  1.00 28.34           C  
ATOM   4055  CZ  TYR A 353     -11.061  34.117 -10.829  1.00 38.81           C  
ATOM   4056  OH  TYR A 353     -10.960  32.765 -10.594  1.00 47.24           O  
ATOM   4057  H   TYR A 353      -9.379  39.757  -9.841  1.00  0.00           H  
ATOM   4058  HA  TYR A 353      -9.503  38.576 -12.572  1.00  0.00           H  
ATOM   4059 1HB  TYR A 353     -11.881  38.792 -10.680  1.00  0.00           H  
ATOM   4060 2HB  TYR A 353     -12.015  38.495 -12.407  1.00  0.00           H  
ATOM   4061  HD1 TYR A 353     -10.910  37.044  -9.170  1.00  0.00           H  
ATOM   4062  HD2 TYR A 353     -11.594  36.300 -13.344  1.00  0.00           H  
ATOM   4063  HE1 TYR A 353     -10.724  34.631  -8.769  1.00  0.00           H  
ATOM   4064  HE2 TYR A 353     -11.416  33.888 -12.938  1.00  0.00           H  
ATOM   4065  HH  TYR A 353     -11.082  32.288 -11.418  1.00  0.00           H  
ATOM   4066  N   GLY A 354      -9.520  41.074 -13.050  1.00 49.18           N  
ATOM   4067  CA  GLY A 354      -9.614  42.474 -13.427  1.00 46.27           C  
ATOM   4068  C   GLY A 354      -9.233  43.373 -12.273  1.00 38.29           C  
ATOM   4069  O   GLY A 354      -8.140  43.252 -11.709  1.00 38.11           O  
ATOM   4070  H   GLY A 354      -8.855  40.480 -13.525  1.00  0.00           H  
ATOM   4071 1HA  GLY A 354      -8.960  42.666 -14.277  1.00  0.00           H  
ATOM   4072 2HA  GLY A 354     -10.631  42.696 -13.747  1.00  0.00           H  
ATOM   4073  N   ASN A 355     -10.129  44.281 -11.914  1.00 30.15           N  
ATOM   4074  CA  ASN A 355      -9.903  45.084 -10.724  1.00 42.51           C  
ATOM   4075  C   ASN A 355     -10.520  44.432  -9.486  1.00 37.47           C  
ATOM   4076  O   ASN A 355     -10.371  44.928  -8.373  1.00 30.28           O  
ATOM   4077  CB  ASN A 355     -10.374  46.526 -10.928  1.00 55.06           C  
ATOM   4078  CG  ASN A 355      -9.521  47.277 -11.947  1.00 63.74           C  
ATOM   4079  OD1 ASN A 355      -8.285  47.208 -11.923  1.00 61.35           O  
ATOM   4080  ND2 ASN A 355     -10.179  47.983 -12.859  1.00 67.62           N  
ATOM   4081  H   ASN A 355     -10.971  44.426 -12.453  1.00  0.00           H  
ATOM   4082  HA  ASN A 355      -8.832  45.100 -10.516  1.00  0.00           H  
ATOM   4083 1HB  ASN A 355     -11.411  46.526 -11.266  1.00  0.00           H  
ATOM   4084 2HB  ASN A 355     -10.340  47.058  -9.977  1.00  0.00           H  
ATOM   4085 1HD2 ASN A 355      -9.674  48.496 -13.554  1.00  0.00           H  
ATOM   4086 2HD2 ASN A 355     -11.178  48.000 -12.852  1.00  0.00           H  
ATOM   4087  N   GLY A 356     -11.179  43.296  -9.696  1.00 39.51           N  
ATOM   4088  CA  GLY A 356     -11.737  42.512  -8.610  1.00 44.72           C  
ATOM   4089  C   GLY A 356     -10.754  41.519  -7.991  1.00 49.13           C  
ATOM   4090  O   GLY A 356      -9.727  41.189  -8.583  1.00 48.99           O  
ATOM   4091  H   GLY A 356     -11.294  42.972 -10.645  1.00  0.00           H  
ATOM   4092 1HA  GLY A 356     -12.088  43.179  -7.822  1.00  0.00           H  
ATOM   4093 2HA  GLY A 356     -12.602  41.956  -8.969  1.00  0.00           H  
ATOM   4094  N   VAL A 357     -11.071  41.043  -6.792  1.00 45.30           N  
ATOM   4095  CA  VAL A 357     -10.214  40.085  -6.121  1.00 47.84           C  
ATOM   4096  C   VAL A 357     -10.976  39.138  -5.192  1.00 51.12           C  
ATOM   4097  O   VAL A 357     -11.819  39.562  -4.395  1.00 47.84           O  
ATOM   4098  CB  VAL A 357      -9.063  40.781  -5.346  1.00 37.18           C  
ATOM   4099  CG1 VAL A 357      -9.608  41.662  -4.232  1.00 39.12           C  
ATOM   4100  CG2 VAL A 357      -8.103  39.749  -4.781  1.00 35.07           C  
ATOM   4101  H   VAL A 357     -11.919  41.348  -6.336  1.00  0.00           H  
ATOM   4102  HA  VAL A 357      -9.767  39.434  -6.874  1.00  0.00           H  
ATOM   4103  HB  VAL A 357      -8.523  41.438  -6.029  1.00  0.00           H  
ATOM   4104 1HG1 VAL A 357      -8.779  42.137  -3.706  1.00  0.00           H  
ATOM   4105 2HG1 VAL A 357     -10.254  42.429  -4.658  1.00  0.00           H  
ATOM   4106 3HG1 VAL A 357     -10.179  41.052  -3.532  1.00  0.00           H  
ATOM   4107 1HG2 VAL A 357      -7.303  40.254  -4.242  1.00  0.00           H  
ATOM   4108 2HG2 VAL A 357      -8.639  39.088  -4.100  1.00  0.00           H  
ATOM   4109 3HG2 VAL A 357      -7.678  39.163  -5.596  1.00  0.00           H  
ATOM   4110  N   TRP A 358     -10.680  37.845  -5.329  1.00 53.02           N  
ATOM   4111  CA  TRP A 358     -11.089  36.838  -4.359  1.00 43.16           C  
ATOM   4112  C   TRP A 358     -10.008  36.734  -3.284  1.00 42.28           C  
ATOM   4113  O   TRP A 358      -8.852  36.416  -3.575  1.00 34.64           O  
ATOM   4114  CB  TRP A 358     -11.317  35.480  -5.034  1.00 29.17           C  
ATOM   4115  CG  TRP A 358     -12.750  35.233  -5.465  1.00 27.21           C  
ATOM   4116  CD1 TRP A 358     -13.226  35.233  -6.737  1.00 30.00           C  
ATOM   4117  CD2 TRP A 358     -13.875  34.945  -4.617  1.00 34.33           C  
ATOM   4118  NE1 TRP A 358     -14.577  34.969  -6.745  1.00 35.58           N  
ATOM   4119  CE2 TRP A 358     -15.000  34.788  -5.456  1.00 36.38           C  
ATOM   4120  CE3 TRP A 358     -14.043  34.803  -3.236  1.00 35.26           C  
ATOM   4121  CZ2 TRP A 358     -16.273  34.493  -4.957  1.00 29.33           C  
ATOM   4122  CZ3 TRP A 358     -15.312  34.516  -2.745  1.00 34.63           C  
ATOM   4123  CH2 TRP A 358     -16.407  34.360  -3.605  1.00 26.47           C  
ATOM   4124  H   TRP A 358     -10.152  37.560  -6.141  1.00  0.00           H  
ATOM   4125  HA  TRP A 358     -12.026  37.157  -3.904  1.00  0.00           H  
ATOM   4126 1HB  TRP A 358     -10.681  35.400  -5.916  1.00  0.00           H  
ATOM   4127 2HB  TRP A 358     -11.030  34.681  -4.350  1.00  0.00           H  
ATOM   4128  HD1 TRP A 358     -12.627  35.415  -7.627  1.00  0.00           H  
ATOM   4129  HE1 TRP A 358     -15.162  34.919  -7.566  1.00  0.00           H  
ATOM   4130  HE3 TRP A 358     -13.196  34.914  -2.560  1.00  0.00           H  
ATOM   4131  HZ2 TRP A 358     -17.137  34.370  -5.610  1.00  0.00           H  
ATOM   4132  HZ3 TRP A 358     -15.433  34.414  -1.666  1.00  0.00           H  
ATOM   4133  HH2 TRP A 358     -17.385  34.129  -3.183  1.00  0.00           H  
ATOM   4134  N   ILE A 359     -10.401  37.027  -2.046  1.00 44.91           N  
ATOM   4135  CA  ILE A 359      -9.486  37.056  -0.912  1.00 40.69           C  
ATOM   4136  C   ILE A 359      -9.774  35.953   0.101  1.00 42.42           C  
ATOM   4137  O   ILE A 359     -10.847  35.914   0.700  1.00 45.51           O  
ATOM   4138  CB  ILE A 359      -9.571  38.395  -0.175  1.00 29.93           C  
ATOM   4139  CG1 ILE A 359      -8.979  39.512  -1.038  1.00 27.68           C  
ATOM   4140  CG2 ILE A 359      -8.858  38.299   1.169  1.00 23.47           C  
ATOM   4141  CD1 ILE A 359      -9.209  40.919  -0.485  1.00 26.31           C  
ATOM   4142  H   ILE A 359     -11.378  37.236  -1.896  1.00  0.00           H  
ATOM   4143  HA  ILE A 359      -8.470  36.932  -1.284  1.00  0.00           H  
ATOM   4144  HB  ILE A 359     -10.617  38.652  -0.008  1.00  0.00           H  
ATOM   4145 1HG1 ILE A 359      -7.905  39.361  -1.143  1.00  0.00           H  
ATOM   4146 2HG1 ILE A 359      -9.413  39.469  -2.038  1.00  0.00           H  
ATOM   4147 1HG2 ILE A 359      -8.924  39.257   1.685  1.00  0.00           H  
ATOM   4148 2HG2 ILE A 359      -9.329  37.527   1.776  1.00  0.00           H  
ATOM   4149 3HG2 ILE A 359      -7.810  38.046   1.008  1.00  0.00           H  
ATOM   4150 1HD1 ILE A 359      -8.759  41.652  -1.155  1.00  0.00           H  
ATOM   4151 2HD1 ILE A 359     -10.279  41.109  -0.406  1.00  0.00           H  
ATOM   4152 3HD1 ILE A 359      -8.751  41.002   0.500  1.00  0.00           H  
ATOM   4153  N   GLY A 360      -8.813  35.057   0.290  1.00 36.87           N  
ATOM   4154  CA  GLY A 360      -8.897  34.082   1.357  1.00 31.43           C  
ATOM   4155  C   GLY A 360      -8.070  34.539   2.540  1.00 38.61           C  
ATOM   4156  O   GLY A 360      -6.887  34.861   2.393  1.00 55.28           O  
ATOM   4157  H   GLY A 360      -8.008  35.052  -0.319  1.00  0.00           H  
ATOM   4158 1HA  GLY A 360      -9.938  33.952   1.650  1.00  0.00           H  
ATOM   4159 2HA  GLY A 360      -8.541  33.117   0.996  1.00  0.00           H  
ATOM   4160  N   ARG A 361      -8.676  34.570   3.719  1.00 27.00           N  
ATOM   4161  CA  ARG A 361      -7.943  35.014   4.893  1.00 35.93           C  
ATOM   4162  C   ARG A 361      -8.506  34.433   6.176  1.00 40.88           C  
ATOM   4163  O   ARG A 361      -9.631  33.925   6.193  1.00 45.15           O  
ATOM   4164  CB  ARG A 361      -7.986  36.533   4.973  1.00 36.52           C  
ATOM   4165  CG  ARG A 361      -9.381  37.069   5.115  1.00 40.12           C  
ATOM   4166  CD  ARG A 361      -9.355  38.439   5.746  1.00 44.62           C  
ATOM   4167  NE  ARG A 361     -10.687  38.896   6.126  1.00 42.07           N  
ATOM   4168  CZ  ARG A 361     -10.956  40.134   6.505  1.00 41.30           C  
ATOM   4169  NH1 ARG A 361      -9.982  41.031   6.544  1.00 42.43           N  
ATOM   4170  NH2 ARG A 361     -12.192  40.476   6.836  1.00 42.25           N  
ATOM   4171  H   ARG A 361      -9.641  34.290   3.818  1.00  0.00           H  
ATOM   4172  HA  ARG A 361      -6.906  34.690   4.796  1.00  0.00           H  
ATOM   4173 1HB  ARG A 361      -7.394  36.869   5.823  1.00  0.00           H  
ATOM   4174 2HB  ARG A 361      -7.538  36.957   4.074  1.00  0.00           H  
ATOM   4175 1HG  ARG A 361      -9.846  37.140   4.131  1.00  0.00           H  
ATOM   4176 2HG  ARG A 361      -9.966  36.399   5.746  1.00  0.00           H  
ATOM   4177 1HD  ARG A 361      -8.737  38.414   6.643  1.00  0.00           H  
ATOM   4178 2HD  ARG A 361      -8.940  39.157   5.039  1.00  0.00           H  
ATOM   4179  HE  ARG A 361     -11.441  38.222   6.096  1.00  0.00           H  
ATOM   4180 1HH1 ARG A 361      -9.042  40.768   6.285  1.00  0.00           H  
ATOM   4181 2HH1 ARG A 361     -10.180  41.978   6.833  1.00  0.00           H  
ATOM   4182 1HH2 ARG A 361     -12.933  39.790   6.799  1.00  0.00           H  
ATOM   4183 2HH2 ARG A 361     -12.393  41.421   7.125  1.00  0.00           H  
ATOM   4184  N   THR A 362      -7.729  34.519   7.255  1.00 35.72           N  
ATOM   4185  CA  THR A 362      -8.235  34.136   8.571  1.00 31.98           C  
ATOM   4186  C   THR A 362      -9.390  35.043   8.941  1.00 38.73           C  
ATOM   4187  O   THR A 362      -9.578  36.098   8.336  1.00 40.78           O  
ATOM   4188  CB  THR A 362      -7.185  34.259   9.703  1.00 28.43           C  
ATOM   4189  OG1 THR A 362      -6.891  35.639   9.943  1.00 23.79           O  
ATOM   4190  CG2 THR A 362      -5.908  33.501   9.375  1.00 31.81           C  
ATOM   4191  H   THR A 362      -6.779  34.852   7.172  1.00  0.00           H  
ATOM   4192  HA  THR A 362      -8.542  33.091   8.532  1.00  0.00           H  
ATOM   4193  HB  THR A 362      -7.598  33.856  10.627  1.00  0.00           H  
ATOM   4194  HG1 THR A 362      -7.411  36.185   9.348  1.00  0.00           H  
ATOM   4195 1HG2 THR A 362      -5.199  33.612  10.194  1.00  0.00           H  
ATOM   4196 2HG2 THR A 362      -6.138  32.445   9.234  1.00  0.00           H  
ATOM   4197 3HG2 THR A 362      -5.472  33.902   8.461  1.00  0.00           H  
ATOM   4198  N   LYS A 363     -10.156  34.630   9.947  1.00 39.15           N  
ATOM   4199  CA  LYS A 363     -11.252  35.436  10.450  1.00 33.68           C  
ATOM   4200  C   LYS A 363     -10.787  36.304  11.612  1.00 38.11           C  
ATOM   4201  O   LYS A 363     -11.279  37.419  11.796  1.00 43.34           O  
ATOM   4202  CB  LYS A 363     -12.431  34.556  10.863  1.00 33.82           C  
ATOM   4203  CG  LYS A 363     -13.310  34.077   9.709  1.00 29.62           C  
ATOM   4204  CD  LYS A 363     -14.508  33.306  10.251  1.00 33.39           C  
ATOM   4205  CE  LYS A 363     -15.476  32.883   9.165  1.00 30.11           C  
ATOM   4206  NZ  LYS A 363     -16.090  34.042   8.469  1.00 27.36           N  
ATOM   4207  H   LYS A 363      -9.970  33.733  10.372  1.00  0.00           H  
ATOM   4208  HA  LYS A 363     -11.582  36.106   9.656  1.00  0.00           H  
ATOM   4209 1HB  LYS A 363     -12.060  33.673  11.384  1.00  0.00           H  
ATOM   4210 2HB  LYS A 363     -13.067  35.103  11.558  1.00  0.00           H  
ATOM   4211 1HG  LYS A 363     -13.657  34.937   9.135  1.00  0.00           H  
ATOM   4212 2HG  LYS A 363     -12.727  33.434   9.050  1.00  0.00           H  
ATOM   4213 1HD  LYS A 363     -14.161  32.410  10.766  1.00  0.00           H  
ATOM   4214 2HD  LYS A 363     -15.049  33.928  10.964  1.00  0.00           H  
ATOM   4215 1HE  LYS A 363     -14.953  32.274   8.429  1.00  0.00           H  
ATOM   4216 2HE  LYS A 363     -16.272  32.281   9.602  1.00  0.00           H  
ATOM   4217 1HZ  LYS A 363     -16.726  33.710   7.757  1.00  0.00           H  
ATOM   4218 2HZ  LYS A 363     -16.598  34.606   9.136  1.00  0.00           H  
ATOM   4219 3HZ  LYS A 363     -15.366  34.599   8.039  1.00  0.00           H  
ATOM   4220  N   SER A 364      -9.839  35.802  12.397  1.00 26.02           N  
ATOM   4221  CA  SER A 364      -9.286  36.597  13.493  1.00 37.94           C  
ATOM   4222  C   SER A 364      -8.263  37.603  12.990  1.00 33.52           C  
ATOM   4223  O   SER A 364      -7.625  37.375  11.970  1.00 38.87           O  
ATOM   4224  CB  SER A 364      -8.634  35.708  14.545  1.00 37.47           C  
ATOM   4225  OG  SER A 364      -7.693  36.452  15.295  1.00 38.74           O  
ATOM   4226  H   SER A 364      -9.491  34.867  12.244  1.00  0.00           H  
ATOM   4227  HA  SER A 364     -10.100  37.148  13.967  1.00  0.00           H  
ATOM   4228 1HB  SER A 364      -9.401  35.300  15.203  1.00  0.00           H  
ATOM   4229 2HB  SER A 364      -8.143  34.867  14.056  1.00  0.00           H  
ATOM   4230  HG  SER A 364      -7.714  37.343  14.936  1.00  0.00           H  
ATOM   4231  N   ILE A 365      -8.105  38.712  13.704  1.00 32.43           N  
ATOM   4232  CA  ILE A 365      -7.094  39.702  13.330  1.00 32.91           C  
ATOM   4233  C   ILE A 365      -5.857  39.594  14.205  1.00 35.45           C  
ATOM   4234  O   ILE A 365      -4.860  40.273  13.980  1.00 42.07           O  
ATOM   4235  CB  ILE A 365      -7.631  41.150  13.350  1.00 27.36           C  
ATOM   4236  CG1 ILE A 365      -7.933  41.615  14.778  1.00 32.94           C  
ATOM   4237  CG2 ILE A 365      -8.859  41.280  12.459  1.00 27.77           C  
ATOM   4238  CD1 ILE A 365      -8.158  43.115  14.890  1.00 30.71           C  
ATOM   4239  H   ILE A 365      -8.684  38.883  14.515  1.00  0.00           H  
ATOM   4240  HA  ILE A 365      -6.764  39.490  12.313  1.00  0.00           H  
ATOM   4241  HB  ILE A 365      -6.860  41.829  12.988  1.00  0.00           H  
ATOM   4242 1HG1 ILE A 365      -8.821  41.103  15.147  1.00  0.00           H  
ATOM   4243 2HG1 ILE A 365      -7.104  41.342  15.432  1.00  0.00           H  
ATOM   4244 1HG2 ILE A 365      -9.222  42.307  12.488  1.00  0.00           H  
ATOM   4245 2HG2 ILE A 365      -8.595  41.017  11.436  1.00  0.00           H  
ATOM   4246 3HG2 ILE A 365      -9.640  40.609  12.816  1.00  0.00           H  
ATOM   4247 1HD1 ILE A 365      -8.366  43.375  15.929  1.00  0.00           H  
ATOM   4248 2HD1 ILE A 365      -7.265  43.643  14.556  1.00  0.00           H  
ATOM   4249 3HD1 ILE A 365      -9.005  43.403  14.269  1.00  0.00           H  
ATOM   4250  N   SER A 366      -5.912  38.722  15.198  1.00 38.53           N  
ATOM   4251  CA  SER A 366      -4.802  38.611  16.130  1.00 39.64           C  
ATOM   4252  C   SER A 366      -4.058  37.279  15.970  1.00 36.68           C  
ATOM   4253  O   SER A 366      -2.848  37.200  16.197  1.00 33.13           O  
ATOM   4254  CB  SER A 366      -5.294  38.812  17.574  1.00 35.50           C  
ATOM   4255  OG  SER A 366      -5.684  37.594  18.183  1.00 37.35           O  
ATOM   4256  H   SER A 366      -6.718  38.127  15.320  1.00  0.00           H  
ATOM   4257  HA  SER A 366      -4.075  39.389  15.896  1.00  0.00           H  
ATOM   4258 1HB  SER A 366      -4.502  39.268  18.168  1.00  0.00           H  
ATOM   4259 2HB  SER A 366      -6.140  39.498  17.578  1.00  0.00           H  
ATOM   4260  HG  SER A 366      -5.543  36.911  17.523  1.00  0.00           H  
ATOM   4261  N   SER A 367      -4.776  36.240  15.562  1.00 28.67           N  
ATOM   4262  CA  SER A 367      -4.191  34.908  15.546  1.00 30.50           C  
ATOM   4263  C   SER A 367      -4.733  34.048  14.424  1.00 34.84           C  
ATOM   4264  O   SER A 367      -5.750  34.377  13.820  1.00 36.59           O  
ATOM   4265  CB  SER A 367      -4.416  34.208  16.883  1.00 30.70           C  
ATOM   4266  OG  SER A 367      -5.796  34.173  17.181  1.00 43.39           O  
ATOM   4267  H   SER A 367      -5.732  36.361  15.260  1.00  0.00           H  
ATOM   4268  HA  SER A 367      -3.117  35.004  15.380  1.00  0.00           H  
ATOM   4269 1HB  SER A 367      -4.015  33.195  16.835  1.00  0.00           H  
ATOM   4270 2HB  SER A 367      -3.874  34.737  17.667  1.00  0.00           H  
ATOM   4271  HG  SER A 367      -6.236  34.610  16.447  1.00  0.00           H  
ATOM   4272  N   ARG A 368      -4.037  32.940  14.168  1.00 33.81           N  
ATOM   4273  CA  ARG A 368      -4.416  31.990  13.127  1.00 36.01           C  
ATOM   4274  C   ARG A 368      -5.698  31.199  13.458  1.00 36.36           C  
ATOM   4275  O   ARG A 368      -5.665  29.987  13.641  1.00 39.43           O  
ATOM   4276  CB  ARG A 368      -3.226  31.076  12.815  1.00 36.26           C  
ATOM   4277  CG  ARG A 368      -2.020  31.868  12.298  1.00 43.20           C  
ATOM   4278  CD  ARG A 368      -0.722  31.071  12.171  1.00 19.56           C  
ATOM   4279  NE  ARG A 368       0.319  31.906  11.576  1.00 19.20           N  
ATOM   4280  CZ  ARG A 368       1.586  31.543  11.379  1.00 26.54           C  
ATOM   4281  NH1 ARG A 368       2.012  30.338  11.734  1.00 23.30           N  
ATOM   4282  NH2 ARG A 368       2.437  32.393  10.824  1.00 18.14           N  
ATOM   4283  H   ARG A 368      -3.213  32.758  14.723  1.00  0.00           H  
ATOM   4284  HA  ARG A 368      -4.683  32.548  12.230  1.00  0.00           H  
ATOM   4285 1HB  ARG A 368      -2.940  30.532  13.714  1.00  0.00           H  
ATOM   4286 2HB  ARG A 368      -3.519  30.340  12.066  1.00  0.00           H  
ATOM   4287 1HG  ARG A 368      -2.241  32.261  11.305  1.00  0.00           H  
ATOM   4288 2HG  ARG A 368      -1.810  32.696  12.977  1.00  0.00           H  
ATOM   4289 1HD  ARG A 368      -0.399  30.743  13.158  1.00  0.00           H  
ATOM   4290 2HD  ARG A 368      -0.891  30.201  11.537  1.00  0.00           H  
ATOM   4291  HE  ARG A 368       0.064  32.840  11.286  1.00  0.00           H  
ATOM   4292 1HH1 ARG A 368       1.373  29.681  12.159  1.00  0.00           H  
ATOM   4293 2HH1 ARG A 368       2.975  30.077  11.578  1.00  0.00           H  
ATOM   4294 1HH2 ARG A 368       2.125  33.315  10.550  1.00  0.00           H  
ATOM   4295 2HH2 ARG A 368       3.397  32.120  10.674  1.00  0.00           H  
ATOM   4296  N   ASN A 369      -6.821  31.916  13.536  1.00 34.57           N  
ATOM   4297  CA  ASN A 369      -8.135  31.308  13.729  1.00 26.91           C  
ATOM   4298  C   ASN A 369      -9.156  31.736  12.695  1.00 27.00           C  
ATOM   4299  O   ASN A 369      -9.215  32.900  12.300  1.00 30.26           O  
ATOM   4300  CB  ASN A 369      -8.682  31.639  15.098  1.00 32.75           C  
ATOM   4301  CG  ASN A 369      -7.728  31.294  16.178  1.00 41.61           C  
ATOM   4302  OD1 ASN A 369      -7.311  32.152  16.943  1.00 42.81           O  
ATOM   4303  ND2 ASN A 369      -7.347  30.032  16.243  1.00 47.85           N  
ATOM   4304  H   ASN A 369      -6.750  32.920  13.458  1.00  0.00           H  
ATOM   4305  HA  ASN A 369      -8.030  30.225  13.651  1.00  0.00           H  
ATOM   4306 1HB  ASN A 369      -8.911  32.704  15.151  1.00  0.00           H  
ATOM   4307 2HB  ASN A 369      -9.614  31.096  15.258  1.00  0.00           H  
ATOM   4308 1HD2 ASN A 369      -6.704  29.739  16.951  1.00  0.00           H  
ATOM   4309 2HD2 ASN A 369      -7.702  29.369  15.584  1.00  0.00           H  
ATOM   4310  N   GLY A 370      -9.979  30.782  12.277  1.00 27.76           N  
ATOM   4311  CA  GLY A 370     -11.012  31.042  11.301  1.00 24.42           C  
ATOM   4312  C   GLY A 370     -10.432  31.027   9.907  1.00 25.19           C  
ATOM   4313  O   GLY A 370      -9.212  31.049   9.728  1.00 24.15           O  
ATOM   4314  H   GLY A 370      -9.880  29.849  12.651  1.00  0.00           H  
ATOM   4315 1HA  GLY A 370     -11.795  30.289  11.391  1.00  0.00           H  
ATOM   4316 2HA  GLY A 370     -11.470  32.008  11.506  1.00  0.00           H  
ATOM   4317  N   PHE A 371     -11.319  30.963   8.925  1.00 23.88           N  
ATOM   4318  CA  PHE A 371     -10.980  31.242   7.538  1.00 32.15           C  
ATOM   4319  C   PHE A 371     -12.251  31.644   6.782  1.00 26.30           C  
ATOM   4320  O   PHE A 371     -13.341  31.135   7.052  1.00 25.59           O  
ATOM   4321  CB  PHE A 371     -10.278  30.042   6.871  1.00 29.69           C  
ATOM   4322  CG  PHE A 371      -9.511  30.413   5.629  1.00 29.74           C  
ATOM   4323  CD1 PHE A 371      -8.251  30.990   5.723  1.00 28.19           C  
ATOM   4324  CD2 PHE A 371     -10.063  30.208   4.364  1.00 28.32           C  
ATOM   4325  CE1 PHE A 371      -7.543  31.347   4.580  1.00 20.97           C  
ATOM   4326  CE2 PHE A 371      -9.363  30.558   3.216  1.00 22.43           C  
ATOM   4327  CZ  PHE A 371      -8.101  31.130   3.321  1.00 24.00           C  
ATOM   4328  H   PHE A 371     -12.269  30.711   9.158  1.00  0.00           H  
ATOM   4329  HA  PHE A 371     -10.296  32.091   7.512  1.00  0.00           H  
ATOM   4330 1HB  PHE A 371      -9.587  29.586   7.578  1.00  0.00           H  
ATOM   4331 2HB  PHE A 371     -11.019  29.289   6.605  1.00  0.00           H  
ATOM   4332  HD1 PHE A 371      -7.816  31.162   6.709  1.00  0.00           H  
ATOM   4333  HD2 PHE A 371     -11.053  29.759   4.283  1.00  0.00           H  
ATOM   4334  HE1 PHE A 371      -6.554  31.795   4.669  1.00  0.00           H  
ATOM   4335  HE2 PHE A 371      -9.802  30.385   2.233  1.00  0.00           H  
ATOM   4336  HZ  PHE A 371      -7.549  31.410   2.425  1.00  0.00           H  
ATOM   4337  N   GLU A 372     -12.120  32.566   5.840  1.00 28.22           N  
ATOM   4338  CA  GLU A 372     -13.273  32.995   5.056  1.00 38.29           C  
ATOM   4339  C   GLU A 372     -12.822  33.443   3.678  1.00 35.80           C  
ATOM   4340  O   GLU A 372     -11.682  33.855   3.499  1.00 23.73           O  
ATOM   4341  CB  GLU A 372     -14.055  34.115   5.774  1.00 49.28           C  
ATOM   4342  CG  GLU A 372     -13.306  35.447   5.937  1.00 57.91           C  
ATOM   4343  CD  GLU A 372     -13.983  36.402   6.916  1.00 65.11           C  
ATOM   4344  OE1 GLU A 372     -14.947  35.983   7.590  1.00 70.78           O  
ATOM   4345  OE2 GLU A 372     -13.547  37.572   7.018  1.00 64.63           O  
ATOM   4346  H   GLU A 372     -11.218  32.982   5.657  1.00  0.00           H  
ATOM   4347  HA  GLU A 372     -13.941  32.142   4.928  1.00  0.00           H  
ATOM   4348 1HB  GLU A 372     -14.974  34.326   5.227  1.00  0.00           H  
ATOM   4349 2HB  GLU A 372     -14.337  33.780   6.772  1.00  0.00           H  
ATOM   4350 1HG  GLU A 372     -12.296  35.244   6.290  1.00  0.00           H  
ATOM   4351 2HG  GLU A 372     -13.231  35.931   4.964  1.00  0.00           H  
ATOM   4352  N   MET A 373     -13.719  33.339   2.706  1.00 34.25           N  
ATOM   4353  CA  MET A 373     -13.451  33.780   1.347  1.00 27.72           C  
ATOM   4354  C   MET A 373     -14.287  35.024   1.083  1.00 36.85           C  
ATOM   4355  O   MET A 373     -15.432  35.112   1.521  1.00 36.03           O  
ATOM   4356  CB  MET A 373     -13.800  32.676   0.342  1.00 28.74           C  
ATOM   4357  CG  MET A 373     -12.854  31.472   0.352  1.00 34.16           C  
ATOM   4358  SD  MET A 373     -11.130  31.877  -0.046  1.00 47.29           S  
ATOM   4359  CE  MET A 373     -11.303  32.645  -1.644  1.00 28.14           C  
ATOM   4360  H   MET A 373     -14.620  32.937   2.924  1.00  0.00           H  
ATOM   4361  HA  MET A 373     -12.388  34.006   1.260  1.00  0.00           H  
ATOM   4362 1HB  MET A 373     -14.805  32.306   0.542  1.00  0.00           H  
ATOM   4363 2HB  MET A 373     -13.798  33.088  -0.668  1.00  0.00           H  
ATOM   4364 1HG  MET A 373     -12.866  31.008   1.337  1.00  0.00           H  
ATOM   4365 2HG  MET A 373     -13.196  30.735  -0.375  1.00  0.00           H  
ATOM   4366 1HE  MET A 373     -10.321  32.946  -2.011  1.00  0.00           H  
ATOM   4367 2HE  MET A 373     -11.751  31.937  -2.342  1.00  0.00           H  
ATOM   4368 3HE  MET A 373     -11.942  33.524  -1.558  1.00  0.00           H  
ATOM   4369  N   ILE A 374     -13.714  35.991   0.375  1.00 45.42           N  
ATOM   4370  CA  ILE A 374     -14.364  37.282   0.165  1.00 43.83           C  
ATOM   4371  C   ILE A 374     -14.171  37.785  -1.258  1.00 41.50           C  
ATOM   4372  O   ILE A 374     -13.064  37.769  -1.791  1.00 32.92           O  
ATOM   4373  CB  ILE A 374     -13.814  38.356   1.136  1.00 41.80           C  
ATOM   4374  CG1 ILE A 374     -13.982  37.905   2.589  1.00 26.26           C  
ATOM   4375  CG2 ILE A 374     -14.467  39.717   0.877  1.00 26.79           C  
ATOM   4376  CD1 ILE A 374     -13.478  38.920   3.600  1.00 50.97           C  
ATOM   4377  H   ILE A 374     -12.802  35.829  -0.030  1.00  0.00           H  
ATOM   4378  HA  ILE A 374     -15.431  37.166   0.355  1.00  0.00           H  
ATOM   4379  HB  ILE A 374     -12.738  38.453   0.998  1.00  0.00           H  
ATOM   4380 1HG1 ILE A 374     -15.035  37.712   2.791  1.00  0.00           H  
ATOM   4381 2HG1 ILE A 374     -13.444  36.969   2.745  1.00  0.00           H  
ATOM   4382 1HG2 ILE A 374     -14.063  40.453   1.572  1.00  0.00           H  
ATOM   4383 2HG2 ILE A 374     -14.258  40.031  -0.145  1.00  0.00           H  
ATOM   4384 3HG2 ILE A 374     -15.544  39.637   1.019  1.00  0.00           H  
ATOM   4385 1HD1 ILE A 374     -13.628  38.535   4.609  1.00  0.00           H  
ATOM   4386 2HD1 ILE A 374     -12.415  39.101   3.435  1.00  0.00           H  
ATOM   4387 3HD1 ILE A 374     -14.028  39.853   3.483  1.00  0.00           H  
ATOM   4388  N   TRP A 375     -15.255  38.243  -1.870  1.00 44.63           N  
ATOM   4389  CA  TRP A 375     -15.166  38.838  -3.190  1.00 40.33           C  
ATOM   4390  C   TRP A 375     -15.278  40.366  -3.152  1.00 39.64           C  
ATOM   4391  O   TRP A 375     -16.308  40.926  -2.783  1.00 36.98           O  
ATOM   4392  CB  TRP A 375     -16.220  38.242  -4.119  1.00 35.44           C  
ATOM   4393  CG  TRP A 375     -16.294  38.956  -5.444  1.00 37.63           C  
ATOM   4394  CD1 TRP A 375     -17.327  39.719  -5.908  1.00 34.57           C  
ATOM   4395  CD2 TRP A 375     -15.282  38.985  -6.463  1.00 28.82           C  
ATOM   4396  NE1 TRP A 375     -17.025  40.209  -7.158  1.00 36.16           N  
ATOM   4397  CE2 TRP A 375     -15.778  39.772  -7.520  1.00 34.32           C  
ATOM   4398  CE3 TRP A 375     -14.012  38.416  -6.584  1.00 27.23           C  
ATOM   4399  CZ2 TRP A 375     -15.043  40.004  -8.690  1.00 35.91           C  
ATOM   4400  CZ3 TRP A 375     -13.280  38.647  -7.745  1.00 29.36           C  
ATOM   4401  CH2 TRP A 375     -13.799  39.433  -8.781  1.00 34.90           C  
ATOM   4402  H   TRP A 375     -16.156  38.180  -1.419  1.00  0.00           H  
ATOM   4403  HA  TRP A 375     -14.180  38.624  -3.601  1.00  0.00           H  
ATOM   4404 1HB  TRP A 375     -15.995  37.190  -4.298  1.00  0.00           H  
ATOM   4405 2HB  TRP A 375     -17.197  38.290  -3.639  1.00  0.00           H  
ATOM   4406  HD1 TRP A 375     -18.252  39.909  -5.368  1.00  0.00           H  
ATOM   4407  HE1 TRP A 375     -17.624  40.797  -7.719  1.00  0.00           H  
ATOM   4408  HE3 TRP A 375     -13.602  37.804  -5.782  1.00  0.00           H  
ATOM   4409  HZ2 TRP A 375     -15.431  40.615  -9.505  1.00  0.00           H  
ATOM   4410  HZ3 TRP A 375     -12.290  38.199  -7.829  1.00  0.00           H  
ATOM   4411  HH2 TRP A 375     -13.201  39.593  -9.678  1.00  0.00           H  
ATOM   4412  N   ASP A 376     -14.203  41.040  -3.529  1.00 45.89           N  
ATOM   4413  CA  ASP A 376     -14.232  42.488  -3.650  1.00 47.23           C  
ATOM   4414  C   ASP A 376     -14.075  42.806  -5.123  1.00 50.37           C  
ATOM   4415  O   ASP A 376     -12.976  42.697  -5.661  1.00 48.50           O  
ATOM   4416  CB  ASP A 376     -13.088  43.112  -2.860  1.00 44.08           C  
ATOM   4417  CG  ASP A 376     -13.324  44.567  -2.547  1.00 47.21           C  
ATOM   4418  OD1 ASP A 376     -14.184  45.190  -3.201  1.00 59.43           O  
ATOM   4419  OD2 ASP A 376     -12.645  45.097  -1.648  1.00 41.65           O  
ATOM   4420  H   ASP A 376     -13.347  40.546  -3.738  1.00  0.00           H  
ATOM   4421  HA  ASP A 376     -15.176  42.850  -3.241  1.00  0.00           H  
ATOM   4422 1HB  ASP A 376     -12.953  42.569  -1.924  1.00  0.00           H  
ATOM   4423 2HB  ASP A 376     -12.161  43.021  -3.428  1.00  0.00           H  
ATOM   4424  N   PRO A 377     -15.177  43.200  -5.783  1.00 51.77           N  
ATOM   4425  CA  PRO A 377     -15.213  43.429  -7.234  1.00 47.38           C  
ATOM   4426  C   PRO A 377     -14.299  44.565  -7.687  1.00 45.45           C  
ATOM   4427  O   PRO A 377     -14.073  44.713  -8.884  1.00 50.93           O  
ATOM   4428  CB  PRO A 377     -16.672  43.790  -7.489  1.00 27.47           C  
ATOM   4429  CG  PRO A 377     -17.153  44.332  -6.189  1.00 45.83           C  
ATOM   4430  CD  PRO A 377     -16.457  43.542  -5.138  1.00 47.51           C  
ATOM   4431  HA  PRO A 377     -14.942  42.499  -7.754  1.00  0.00           H  
ATOM   4432 1HB  PRO A 377     -16.741  44.523  -8.306  1.00  0.00           H  
ATOM   4433 2HB  PRO A 377     -17.230  42.898  -7.810  1.00  0.00           H  
ATOM   4434 1HG  PRO A 377     -16.923  45.405  -6.116  1.00  0.00           H  
ATOM   4435 2HG  PRO A 377     -18.247  44.236  -6.119  1.00  0.00           H  
ATOM   4436 1HD  PRO A 377     -16.312  44.167  -4.245  1.00  0.00           H  
ATOM   4437 2HD  PRO A 377     -17.053  42.650  -4.895  1.00  0.00           H  
ATOM   4438  N   ASN A 378     -13.784  45.345  -6.743  1.00 39.15           N  
ATOM   4439  CA  ASN A 378     -12.833  46.406  -7.056  1.00 45.35           C  
ATOM   4440  C   ASN A 378     -11.630  46.419  -6.110  1.00 48.57           C  
ATOM   4441  O   ASN A 378     -10.816  47.341  -6.154  1.00 51.11           O  
ATOM   4442  CB  ASN A 378     -13.518  47.765  -7.001  1.00 44.77           C  
ATOM   4443  CG  ASN A 378     -13.953  48.135  -5.600  1.00 49.28           C  
ATOM   4444  OD1 ASN A 378     -14.619  47.350  -4.909  1.00 44.00           O  
ATOM   4445  ND2 ASN A 378     -13.564  49.329  -5.160  1.00 54.09           N  
ATOM   4446  H   ASN A 378     -14.058  45.198  -5.782  1.00  0.00           H  
ATOM   4447  HA  ASN A 378     -12.455  46.246  -8.067  1.00  0.00           H  
ATOM   4448 1HB  ASN A 378     -12.836  48.531  -7.374  1.00  0.00           H  
ATOM   4449 2HB  ASN A 378     -14.391  47.759  -7.653  1.00  0.00           H  
ATOM   4450 1HD2 ASN A 378     -13.820  49.631  -4.241  1.00  0.00           H  
ATOM   4451 2HD2 ASN A 378     -13.016  49.924  -5.746  1.00  0.00           H  
ATOM   4452  N   GLY A 379     -11.517  45.393  -5.272  1.00 42.51           N  
ATOM   4453  CA  GLY A 379     -10.539  45.373  -4.199  1.00 37.45           C  
ATOM   4454  C   GLY A 379      -9.094  45.191  -4.612  1.00 46.87           C  
ATOM   4455  O   GLY A 379      -8.189  45.316  -3.789  1.00 50.40           O  
ATOM   4456  H   GLY A 379     -12.135  44.602  -5.389  1.00  0.00           H  
ATOM   4457 1HA  GLY A 379     -10.595  46.306  -3.638  1.00  0.00           H  
ATOM   4458 2HA  GLY A 379     -10.776  44.567  -3.506  1.00  0.00           H  
ATOM   4459  N   TRP A 380      -8.852  44.893  -5.882  1.00 50.76           N  
ATOM   4460  CA  TRP A 380      -7.473  44.733  -6.327  1.00 55.03           C  
ATOM   4461  C   TRP A 380      -6.766  46.084  -6.462  1.00 60.70           C  
ATOM   4462  O   TRP A 380      -5.589  46.228  -6.117  1.00 64.57           O  
ATOM   4463  CB  TRP A 380      -7.400  43.967  -7.645  1.00 47.86           C  
ATOM   4464  CG  TRP A 380      -6.007  43.592  -7.982  1.00 41.37           C  
ATOM   4465  CD1 TRP A 380      -5.119  44.320  -8.704  1.00 43.46           C  
ATOM   4466  CD2 TRP A 380      -5.321  42.405  -7.574  1.00 41.10           C  
ATOM   4467  NE1 TRP A 380      -3.924  43.653  -8.791  1.00 46.61           N  
ATOM   4468  CE2 TRP A 380      -4.022  42.473  -8.103  1.00 38.81           C  
ATOM   4469  CE3 TRP A 380      -5.683  41.287  -6.814  1.00 46.56           C  
ATOM   4470  CZ2 TRP A 380      -3.081  41.469  -7.903  1.00 36.76           C  
ATOM   4471  CZ3 TRP A 380      -4.745  40.284  -6.617  1.00 41.03           C  
ATOM   4472  CH2 TRP A 380      -3.464  40.381  -7.162  1.00 38.40           C  
ATOM   4473  H   TRP A 380      -9.601  44.774  -6.549  1.00  0.00           H  
ATOM   4474  HA  TRP A 380      -6.929  44.165  -5.572  1.00  0.00           H  
ATOM   4475 1HB  TRP A 380      -8.010  43.066  -7.576  1.00  0.00           H  
ATOM   4476 2HB  TRP A 380      -7.811  44.581  -8.446  1.00  0.00           H  
ATOM   4477  HD1 TRP A 380      -5.327  45.291  -9.150  1.00  0.00           H  
ATOM   4478  HE1 TRP A 380      -3.103  43.978  -9.282  1.00  0.00           H  
ATOM   4479  HE3 TRP A 380      -6.682  41.207  -6.384  1.00  0.00           H  
ATOM   4480  HZ2 TRP A 380      -2.073  41.530  -8.313  1.00  0.00           H  
ATOM   4481  HZ3 TRP A 380      -5.034  39.416  -6.024  1.00  0.00           H  
ATOM   4482  HH2 TRP A 380      -2.754  39.572  -6.994  1.00  0.00           H  
ATOM   4483  N   THR A 381      -7.500  47.075  -6.956  1.00 54.54           N  
ATOM   4484  CA  THR A 381      -6.949  48.396  -7.202  1.00 50.16           C  
ATOM   4485  C   THR A 381      -7.630  49.467  -6.365  1.00 46.59           C  
ATOM   4486  O   THR A 381      -7.192  50.615  -6.351  1.00 37.69           O  
ATOM   4487  CB  THR A 381      -7.102  48.779  -8.684  1.00 50.53           C  
ATOM   4488  OG1 THR A 381      -8.371  48.316  -9.164  1.00 49.42           O  
ATOM   4489  CG2 THR A 381      -6.008  48.137  -9.508  1.00 51.54           C  
ATOM   4490  H   THR A 381      -8.473  46.901  -7.166  1.00  0.00           H  
ATOM   4491  HA  THR A 381      -5.887  48.379  -6.956  1.00  0.00           H  
ATOM   4492  HB  THR A 381      -7.042  49.862  -8.788  1.00  0.00           H  
ATOM   4493  HG1 THR A 381      -8.839  47.872  -8.453  1.00  0.00           H  
ATOM   4494 1HG2 THR A 381      -6.130  48.417 -10.554  1.00  0.00           H  
ATOM   4495 2HG2 THR A 381      -5.037  48.478  -9.151  1.00  0.00           H  
ATOM   4496 3HG2 THR A 381      -6.070  47.054  -9.413  1.00  0.00           H  
ATOM   4497  N   GLY A 382      -8.702  49.087  -5.673  1.00 49.82           N  
ATOM   4498  CA  GLY A 382      -9.544  50.030  -4.957  1.00 45.56           C  
ATOM   4499  C   GLY A 382      -9.426  49.913  -3.452  1.00 49.45           C  
ATOM   4500  O   GLY A 382      -9.506  48.826  -2.883  1.00 60.28           O  
ATOM   4501  H   GLY A 382      -8.933  48.104  -5.649  1.00  0.00           H  
ATOM   4502 1HA  GLY A 382      -9.283  51.047  -5.249  1.00  0.00           H  
ATOM   4503 2HA  GLY A 382     -10.585  49.873  -5.237  1.00  0.00           H  
ATOM   4504  N   THR A 383      -9.256  51.050  -2.798  1.00 38.58           N  
ATOM   4505  CA  THR A 383      -8.907  51.071  -1.396  1.00 41.83           C  
ATOM   4506  C   THR A 383     -10.109  50.979  -0.471  1.00 45.53           C  
ATOM   4507  O   THR A 383      -9.963  51.036   0.751  1.00 43.39           O  
ATOM   4508  CB  THR A 383      -8.120  52.339  -1.071  1.00 47.93           C  
ATOM   4509  OG1 THR A 383      -8.789  53.474  -1.641  1.00 46.44           O  
ATOM   4510  CG2 THR A 383      -6.710  52.239  -1.643  1.00 44.45           C  
ATOM   4511  H   THR A 383      -9.373  51.925  -3.290  1.00  0.00           H  
ATOM   4512  HA  THR A 383      -8.282  50.204  -1.182  1.00  0.00           H  
ATOM   4513  HB  THR A 383      -8.064  52.466   0.011  1.00  0.00           H  
ATOM   4514  HG1 THR A 383      -9.581  53.181  -2.099  1.00  0.00           H  
ATOM   4515 1HG2 THR A 383      -6.155  53.147  -1.406  1.00  0.00           H  
ATOM   4516 2HG2 THR A 383      -6.201  51.379  -1.208  1.00  0.00           H  
ATOM   4517 3HG2 THR A 383      -6.764  52.119  -2.724  1.00  0.00           H  
ATOM   4518  N   ASP A 384     -11.294  50.831  -1.052  1.00 52.15           N  
ATOM   4519  CA  ASP A 384     -12.522  50.735  -0.266  1.00 58.36           C  
ATOM   4520  C   ASP A 384     -12.644  49.401   0.475  1.00 58.52           C  
ATOM   4521  O   ASP A 384     -12.117  48.382   0.029  1.00 51.10           O  
ATOM   4522  CB  ASP A 384     -13.732  50.919  -1.170  1.00 66.87           C  
ATOM   4523  CG  ASP A 384     -15.025  50.955  -0.395  1.00 85.71           C  
ATOM   4524  OD1 ASP A 384     -15.016  51.455   0.753  1.00 90.43           O  
ATOM   4525  OD2 ASP A 384     -16.050  50.484  -0.930  1.00 93.58           O  
ATOM   4526  H   ASP A 384     -11.350  50.783  -2.059  1.00  0.00           H  
ATOM   4527  HA  ASP A 384     -12.516  51.528   0.482  1.00  0.00           H  
ATOM   4528 1HB  ASP A 384     -13.630  51.848  -1.731  1.00  0.00           H  
ATOM   4529 2HB  ASP A 384     -13.775  50.103  -1.891  1.00  0.00           H  
ATOM   4530  N   ASN A 385     -13.354  49.408   1.601  1.00 62.90           N  
ATOM   4531  CA  ASN A 385     -13.575  48.186   2.379  1.00 57.92           C  
ATOM   4532  C   ASN A 385     -14.951  47.532   2.168  1.00 50.06           C  
ATOM   4533  O   ASN A 385     -15.464  46.852   3.056  1.00 50.50           O  
ATOM   4534  CB  ASN A 385     -13.319  48.435   3.871  1.00 58.53           C  
ATOM   4535  CG  ASN A 385     -14.332  49.375   4.487  1.00 65.23           C  
ATOM   4536  OD1 ASN A 385     -14.239  50.596   4.340  1.00 75.46           O  
ATOM   4537  ND2 ASN A 385     -15.308  48.810   5.182  1.00 61.79           N  
ATOM   4538  H   ASN A 385     -13.750  50.278   1.928  1.00  0.00           H  
ATOM   4539  HA  ASN A 385     -12.877  47.423   2.031  1.00  0.00           H  
ATOM   4540 1HB  ASN A 385     -13.348  47.486   4.408  1.00  0.00           H  
ATOM   4541 2HB  ASN A 385     -12.322  48.857   4.004  1.00  0.00           H  
ATOM   4542 1HD2 ASN A 385     -16.009  49.379   5.614  1.00  0.00           H  
ATOM   4543 2HD2 ASN A 385     -15.345  47.816   5.275  1.00  0.00           H  
ATOM   4544  N   ASN A 386     -15.532  47.734   0.987  1.00 46.56           N  
ATOM   4545  CA  ASN A 386     -16.784  47.078   0.609  1.00 58.91           C  
ATOM   4546  C   ASN A 386     -16.519  45.757  -0.095  1.00 59.34           C  
ATOM   4547  O   ASN A 386     -15.458  45.563  -0.676  1.00 64.25           O  
ATOM   4548  CB  ASN A 386     -17.607  47.967  -0.330  1.00 70.10           C  
ATOM   4549  CG  ASN A 386     -18.746  48.674   0.374  1.00 74.95           C  
ATOM   4550  OD1 ASN A 386     -19.812  48.089   0.593  1.00 80.31           O  
ATOM   4551  ND2 ASN A 386     -18.537  49.944   0.717  1.00 70.05           N  
ATOM   4552  H   ASN A 386     -15.089  48.364   0.333  1.00  0.00           H  
ATOM   4553  HA  ASN A 386     -17.368  46.899   1.513  1.00  0.00           H  
ATOM   4554 1HB  ASN A 386     -16.958  48.718  -0.782  1.00  0.00           H  
ATOM   4555 2HB  ASN A 386     -18.019  47.361  -1.137  1.00  0.00           H  
ATOM   4556 1HD2 ASN A 386     -19.255  50.461   1.184  1.00  0.00           H  
ATOM   4557 2HD2 ASN A 386     -17.663  50.381   0.507  1.00  0.00           H  
ATOM   4558  N   PHE A 387     -17.497  44.860  -0.064  1.00 55.34           N  
ATOM   4559  CA  PHE A 387     -17.378  43.565  -0.721  1.00 46.52           C  
ATOM   4560  C   PHE A 387     -18.767  42.954  -0.846  1.00 38.27           C  
ATOM   4561  O   PHE A 387     -19.664  43.295  -0.079  1.00 36.03           O  
ATOM   4562  CB  PHE A 387     -16.477  42.642   0.090  1.00 53.01           C  
ATOM   4563  CG  PHE A 387     -17.043  42.270   1.434  1.00 64.37           C  
ATOM   4564  CD1 PHE A 387     -16.849  43.090   2.535  1.00 66.90           C  
ATOM   4565  CD2 PHE A 387     -17.774  41.101   1.598  1.00 67.40           C  
ATOM   4566  CE1 PHE A 387     -17.367  42.745   3.773  1.00 68.67           C  
ATOM   4567  CE2 PHE A 387     -18.297  40.756   2.833  1.00 65.98           C  
ATOM   4568  CZ  PHE A 387     -18.091  41.576   3.922  1.00 67.04           C  
ATOM   4569  H   PHE A 387     -18.349  45.084   0.431  1.00  0.00           H  
ATOM   4570  HA  PHE A 387     -16.931  43.715  -1.705  1.00  0.00           H  
ATOM   4571 1HB  PHE A 387     -16.297  41.725  -0.469  1.00  0.00           H  
ATOM   4572 2HB  PHE A 387     -15.513  43.123   0.248  1.00  0.00           H  
ATOM   4573  HD1 PHE A 387     -16.282  44.014   2.419  1.00  0.00           H  
ATOM   4574  HD2 PHE A 387     -17.936  40.453   0.737  1.00  0.00           H  
ATOM   4575  HE1 PHE A 387     -17.205  43.396   4.632  1.00  0.00           H  
ATOM   4576  HE2 PHE A 387     -18.870  39.836   2.945  1.00  0.00           H  
ATOM   4577  HZ  PHE A 387     -18.495  41.305   4.896  1.00  0.00           H  
ATOM   4578  N   SER A 388     -18.948  42.033  -1.785  1.00 37.14           N  
ATOM   4579  CA  SER A 388     -20.288  41.528  -2.071  1.00 43.52           C  
ATOM   4580  C   SER A 388     -20.513  40.049  -1.727  1.00 48.36           C  
ATOM   4581  O   SER A 388     -21.640  39.563  -1.791  1.00 55.60           O  
ATOM   4582  CB  SER A 388     -20.681  41.817  -3.526  1.00 45.08           C  
ATOM   4583  OG  SER A 388     -19.767  41.242  -4.441  1.00 49.69           O  
ATOM   4584  H   SER A 388     -18.164  41.674  -2.311  1.00  0.00           H  
ATOM   4585  HA  SER A 388     -20.996  42.034  -1.414  1.00  0.00           H  
ATOM   4586 1HB  SER A 388     -21.679  41.423  -3.719  1.00  0.00           H  
ATOM   4587 2HB  SER A 388     -20.719  42.894  -3.685  1.00  0.00           H  
ATOM   4588  HG  SER A 388     -19.104  40.797  -3.909  1.00  0.00           H  
ATOM   4589  N   ILE A 389     -19.457  39.328  -1.363  1.00 44.21           N  
ATOM   4590  CA  ILE A 389     -19.620  37.926  -0.984  1.00 41.83           C  
ATOM   4591  C   ILE A 389     -18.693  37.551   0.166  1.00 39.43           C  
ATOM   4592  O   ILE A 389     -17.503  37.877   0.137  1.00 35.99           O  
ATOM   4593  CB  ILE A 389     -19.333  36.964  -2.164  1.00 40.44           C  
ATOM   4594  CG1 ILE A 389     -20.217  37.268  -3.372  1.00 33.11           C  
ATOM   4595  CG2 ILE A 389     -19.543  35.531  -1.734  1.00 40.56           C  
ATOM   4596  CD1 ILE A 389     -19.881  36.442  -4.579  1.00 31.59           C  
ATOM   4597  H   ILE A 389     -18.535  39.739  -1.345  1.00  0.00           H  
ATOM   4598  HA  ILE A 389     -20.652  37.771  -0.671  1.00  0.00           H  
ATOM   4599  HB  ILE A 389     -18.302  37.089  -2.492  1.00  0.00           H  
ATOM   4600 1HG1 ILE A 389     -21.261  37.093  -3.113  1.00  0.00           H  
ATOM   4601 2HG1 ILE A 389     -20.120  38.321  -3.639  1.00  0.00           H  
ATOM   4602 1HG2 ILE A 389     -19.339  34.866  -2.573  1.00  0.00           H  
ATOM   4603 2HG2 ILE A 389     -18.869  35.295  -0.912  1.00  0.00           H  
ATOM   4604 3HG2 ILE A 389     -20.575  35.396  -1.408  1.00  0.00           H  
ATOM   4605 1HD1 ILE A 389     -20.547  36.709  -5.400  1.00  0.00           H  
ATOM   4606 2HD1 ILE A 389     -18.848  36.631  -4.873  1.00  0.00           H  
ATOM   4607 3HD1 ILE A 389     -20.004  35.386  -4.342  1.00  0.00           H  
ATOM   4608  N   LYS A 390     -19.242  36.874   1.175  1.00 33.97           N  
ATOM   4609  CA  LYS A 390     -18.429  36.275   2.225  1.00 36.21           C  
ATOM   4610  C   LYS A 390     -18.873  34.854   2.510  1.00 42.78           C  
ATOM   4611  O   LYS A 390     -19.972  34.637   3.012  1.00 54.14           O  
ATOM   4612  CB  LYS A 390     -18.492  37.074   3.524  1.00 41.36           C  
ATOM   4613  CG  LYS A 390     -17.907  36.325   4.725  1.00 47.11           C  
ATOM   4614  CD  LYS A 390     -18.089  37.082   6.034  1.00 54.52           C  
ATOM   4615  CE  LYS A 390     -17.131  38.265   6.099  1.00 62.03           C  
ATOM   4616  NZ  LYS A 390     -16.952  38.786   7.484  1.00 66.00           N  
ATOM   4617  H   LYS A 390     -20.246  36.775   1.214  1.00  0.00           H  
ATOM   4618  HA  LYS A 390     -17.390  36.259   1.892  1.00  0.00           H  
ATOM   4619 1HB  LYS A 390     -17.947  38.011   3.403  1.00  0.00           H  
ATOM   4620 2HB  LYS A 390     -19.529  37.326   3.747  1.00  0.00           H  
ATOM   4621 1HG  LYS A 390     -18.393  35.353   4.821  1.00  0.00           H  
ATOM   4622 2HG  LYS A 390     -16.840  36.163   4.569  1.00  0.00           H  
ATOM   4623 1HD  LYS A 390     -19.116  37.440   6.108  1.00  0.00           H  
ATOM   4624 2HD  LYS A 390     -17.895  36.412   6.872  1.00  0.00           H  
ATOM   4625 1HE  LYS A 390     -16.157  37.965   5.716  1.00  0.00           H  
ATOM   4626 2HE  LYS A 390     -17.509  39.074   5.474  1.00  0.00           H  
ATOM   4627 1HZ  LYS A 390     -16.310  39.567   7.469  1.00  0.00           H  
ATOM   4628 2HZ  LYS A 390     -17.844  39.091   7.848  1.00  0.00           H  
ATOM   4629 3HZ  LYS A 390     -16.579  38.056   8.074  1.00  0.00           H  
ATOM   4630  N   GLN A 391     -18.013  33.889   2.206  1.00 35.73           N  
ATOM   4631  CA  GLN A 391     -18.313  32.492   2.472  1.00 30.80           C  
ATOM   4632  C   GLN A 391     -17.481  31.969   3.638  1.00 35.67           C  
ATOM   4633  O   GLN A 391     -16.253  32.101   3.662  1.00 34.55           O  
ATOM   4634  CB  GLN A 391     -18.075  31.651   1.218  1.00 25.49           C  
ATOM   4635  CG  GLN A 391     -18.462  30.189   1.346  1.00 35.91           C  
ATOM   4636  CD  GLN A 391     -18.120  29.396   0.096  1.00 38.14           C  
ATOM   4637  OE1 GLN A 391     -17.912  29.973  -0.976  1.00 38.03           O  
ATOM   4638  NE2 GLN A 391     -18.038  28.071   0.232  1.00 23.83           N  
ATOM   4639  H   GLN A 391     -17.129  34.131   1.781  1.00  0.00           H  
ATOM   4640  HA  GLN A 391     -19.363  32.411   2.753  1.00  0.00           H  
ATOM   4641 1HB  GLN A 391     -18.641  32.070   0.386  1.00  0.00           H  
ATOM   4642 2HB  GLN A 391     -17.020  31.690   0.948  1.00  0.00           H  
ATOM   4643 1HG  GLN A 391     -17.924  29.754   2.188  1.00  0.00           H  
ATOM   4644 2HG  GLN A 391     -19.537  30.121   1.514  1.00  0.00           H  
ATOM   4645 1HE2 GLN A 391     -17.816  27.499  -0.559  1.00  0.00           H  
ATOM   4646 2HE2 GLN A 391     -18.199  27.648   1.124  1.00  0.00           H  
ATOM   4647  N   ASP A 392     -18.156  31.376   4.615  1.00 42.98           N  
ATOM   4648  CA  ASP A 392     -17.462  30.758   5.735  1.00 44.75           C  
ATOM   4649  C   ASP A 392     -16.771  29.459   5.334  1.00 49.68           C  
ATOM   4650  O   ASP A 392     -17.338  28.622   4.629  1.00 52.74           O  
ATOM   4651  CB  ASP A 392     -18.421  30.516   6.891  1.00 42.13           C  
ATOM   4652  CG  ASP A 392     -18.765  31.785   7.609  1.00 47.88           C  
ATOM   4653  OD1 ASP A 392     -18.041  32.781   7.383  1.00 48.53           O  
ATOM   4654  OD2 ASP A 392     -19.743  31.791   8.392  1.00 50.51           O  
ATOM   4655  H   ASP A 392     -19.165  31.349   4.587  1.00  0.00           H  
ATOM   4656  HA  ASP A 392     -16.676  31.435   6.071  1.00  0.00           H  
ATOM   4657 1HB  ASP A 392     -19.337  30.060   6.514  1.00  0.00           H  
ATOM   4658 2HB  ASP A 392     -17.972  29.817   7.596  1.00  0.00           H  
ATOM   4659  N   ILE A 393     -15.534  29.307   5.788  1.00 43.26           N  
ATOM   4660  CA  ILE A 393     -14.747  28.130   5.487  1.00 36.71           C  
ATOM   4661  C   ILE A 393     -14.441  27.410   6.786  1.00 36.46           C  
ATOM   4662  O   ILE A 393     -14.732  26.221   6.932  1.00 35.86           O  
ATOM   4663  CB  ILE A 393     -13.442  28.520   4.782  1.00 35.73           C  
ATOM   4664  CG1 ILE A 393     -13.746  29.030   3.376  1.00 28.10           C  
ATOM   4665  CG2 ILE A 393     -12.465  27.342   4.739  1.00 33.63           C  
ATOM   4666  CD1 ILE A 393     -14.239  27.944   2.477  1.00 28.38           C  
ATOM   4667  H   ILE A 393     -15.132  30.035   6.361  1.00  0.00           H  
ATOM   4668  HA  ILE A 393     -15.324  27.490   4.821  1.00  0.00           H  
ATOM   4669  HB  ILE A 393     -12.971  29.343   5.318  1.00  0.00           H  
ATOM   4670 1HG1 ILE A 393     -14.497  29.817   3.429  1.00  0.00           H  
ATOM   4671 2HG1 ILE A 393     -12.845  29.466   2.944  1.00  0.00           H  
ATOM   4672 1HG2 ILE A 393     -11.549  27.647   4.233  1.00  0.00           H  
ATOM   4673 2HG2 ILE A 393     -12.231  27.027   5.754  1.00  0.00           H  
ATOM   4674 3HG2 ILE A 393     -12.920  26.512   4.197  1.00  0.00           H  
ATOM   4675 1HD1 ILE A 393     -14.442  28.355   1.487  1.00  0.00           H  
ATOM   4676 2HD1 ILE A 393     -13.481  27.165   2.397  1.00  0.00           H  
ATOM   4677 3HD1 ILE A 393     -15.155  27.521   2.887  1.00  0.00           H  
ATOM   4678  N   VAL A 394     -13.842  28.147   7.721  1.00 32.92           N  
ATOM   4679  CA  VAL A 394     -13.582  27.662   9.075  1.00 32.96           C  
ATOM   4680  C   VAL A 394     -14.046  28.748  10.067  1.00 32.55           C  
ATOM   4681  O   VAL A 394     -13.708  29.918   9.916  1.00 29.98           O  
ATOM   4682  CB  VAL A 394     -12.074  27.315   9.292  1.00 22.95           C  
ATOM   4683  CG1 VAL A 394     -11.904  26.432  10.494  1.00 28.57           C  
ATOM   4684  CG2 VAL A 394     -11.486  26.605   8.091  1.00 25.54           C  
ATOM   4685  H   VAL A 394     -13.559  29.084   7.471  1.00  0.00           H  
ATOM   4686  HA  VAL A 394     -14.162  26.752   9.234  1.00  0.00           H  
ATOM   4687  HB  VAL A 394     -11.519  28.238   9.458  1.00  0.00           H  
ATOM   4688 1HG1 VAL A 394     -10.847  26.201  10.630  1.00  0.00           H  
ATOM   4689 2HG1 VAL A 394     -12.279  26.946  11.379  1.00  0.00           H  
ATOM   4690 3HG1 VAL A 394     -12.461  25.506  10.348  1.00  0.00           H  
ATOM   4691 1HG2 VAL A 394     -10.437  26.380   8.279  1.00  0.00           H  
ATOM   4692 2HG2 VAL A 394     -12.030  25.677   7.915  1.00  0.00           H  
ATOM   4693 3HG2 VAL A 394     -11.569  27.246   7.213  1.00  0.00           H  
ATOM   4694  N   GLY A 395     -14.844  28.364  11.060  1.00 31.97           N  
ATOM   4695  CA  GLY A 395     -15.408  29.323  12.000  1.00 30.30           C  
ATOM   4696  C   GLY A 395     -14.336  30.039  12.800  1.00 44.53           C  
ATOM   4697  O   GLY A 395     -13.200  29.551  12.897  1.00 33.04           O  
ATOM   4698  H   GLY A 395     -15.064  27.384  11.165  1.00  0.00           H  
ATOM   4699 1HA  GLY A 395     -16.002  30.058  11.457  1.00  0.00           H  
ATOM   4700 2HA  GLY A 395     -16.082  28.808  12.684  1.00  0.00           H  
ATOM   4701  N   ILE A 396     -14.692  31.186  13.384  1.00 55.03           N  
ATOM   4702  CA  ILE A 396     -13.694  32.044  14.025  1.00 59.54           C  
ATOM   4703  C   ILE A 396     -13.011  31.422  15.257  1.00 58.90           C  
ATOM   4704  O   ILE A 396     -11.850  31.725  15.541  1.00 61.28           O  
ATOM   4705  CB  ILE A 396     -14.248  33.456  14.371  1.00 43.18           C  
ATOM   4706  CG1 ILE A 396     -13.086  34.421  14.643  1.00 50.34           C  
ATOM   4707  CG2 ILE A 396     -15.158  33.405  15.575  1.00 28.65           C  
ATOM   4708  CD1 ILE A 396     -13.503  35.791  15.120  1.00 48.85           C  
ATOM   4709  H   ILE A 396     -15.661  31.471  13.386  1.00  0.00           H  
ATOM   4710  HA  ILE A 396     -12.860  32.178  13.337  1.00  0.00           H  
ATOM   4711  HB  ILE A 396     -14.815  33.842  13.524  1.00  0.00           H  
ATOM   4712 1HG1 ILE A 396     -12.426  33.992  15.396  1.00  0.00           H  
ATOM   4713 2HG1 ILE A 396     -12.501  34.551  13.732  1.00  0.00           H  
ATOM   4714 1HG2 ILE A 396     -15.529  34.405  15.794  1.00  0.00           H  
ATOM   4715 2HG2 ILE A 396     -15.998  32.743  15.369  1.00  0.00           H  
ATOM   4716 3HG2 ILE A 396     -14.602  33.029  16.435  1.00  0.00           H  
ATOM   4717 1HD1 ILE A 396     -12.617  36.404  15.286  1.00  0.00           H  
ATOM   4718 2HD1 ILE A 396     -14.135  36.262  14.366  1.00  0.00           H  
ATOM   4719 3HD1 ILE A 396     -14.059  35.698  16.052  1.00  0.00           H  
ATOM   4720  N   ASN A 397     -13.714  30.551  15.975  1.00 49.58           N  
ATOM   4721  CA  ASN A 397     -13.151  29.948  17.184  1.00 51.93           C  
ATOM   4722  C   ASN A 397     -12.324  28.696  16.939  1.00 53.50           C  
ATOM   4723  O   ASN A 397     -11.798  28.094  17.870  1.00 54.16           O  
ATOM   4724  CB  ASN A 397     -14.243  29.658  18.205  1.00 55.33           C  
ATOM   4725  CG  ASN A 397     -14.783  30.915  18.823  1.00 65.45           C  
ATOM   4726  OD1 ASN A 397     -14.149  31.509  19.694  1.00 69.15           O  
ATOM   4727  ND2 ASN A 397     -15.953  31.347  18.363  1.00 69.44           N  
ATOM   4728  H   ASN A 397     -14.649  30.298  15.689  1.00  0.00           H  
ATOM   4729  HA  ASN A 397     -12.444  30.652  17.625  1.00  0.00           H  
ATOM   4730 1HB  ASN A 397     -15.059  29.118  17.722  1.00  0.00           H  
ATOM   4731 2HB  ASN A 397     -13.845  29.016  18.991  1.00  0.00           H  
ATOM   4732 1HD2 ASN A 397     -16.360  32.180  18.738  1.00  0.00           H  
ATOM   4733 2HD2 ASN A 397     -16.425  30.841  17.642  1.00  0.00           H  
ATOM   4734  N   GLU A 398     -12.206  28.313  15.677  1.00 51.89           N  
ATOM   4735  CA  GLU A 398     -11.428  27.146  15.321  1.00 49.74           C  
ATOM   4736  C   GLU A 398     -10.040  27.537  14.796  1.00 43.35           C  
ATOM   4737  O   GLU A 398      -9.843  28.637  14.271  1.00 33.68           O  
ATOM   4738  CB  GLU A 398     -12.195  26.302  14.300  1.00 55.47           C  
ATOM   4739  CG  GLU A 398     -13.420  25.622  14.880  1.00 62.35           C  
ATOM   4740  CD  GLU A 398     -13.064  24.624  15.971  1.00 73.08           C  
ATOM   4741  OE1 GLU A 398     -12.000  23.976  15.864  1.00 77.18           O  
ATOM   4742  OE2 GLU A 398     -13.845  24.489  16.938  1.00 77.12           O  
ATOM   4743  H   GLU A 398     -12.665  28.840  14.947  1.00  0.00           H  
ATOM   4744  HA  GLU A 398     -11.265  26.551  16.221  1.00  0.00           H  
ATOM   4745 1HB  GLU A 398     -12.513  26.934  13.470  1.00  0.00           H  
ATOM   4746 2HB  GLU A 398     -11.536  25.535  13.893  1.00  0.00           H  
ATOM   4747 1HG  GLU A 398     -14.083  26.382  15.294  1.00  0.00           H  
ATOM   4748 2HG  GLU A 398     -13.953  25.111  14.079  1.00  0.00           H  
ATOM   4749  N   TRP A 399      -9.080  26.629  14.953  1.00 42.00           N  
ATOM   4750  CA  TRP A 399      -7.733  26.840  14.446  1.00 22.05           C  
ATOM   4751  C   TRP A 399      -7.710  26.771  12.936  1.00 23.79           C  
ATOM   4752  O   TRP A 399      -8.316  25.891  12.327  1.00 32.75           O  
ATOM   4753  CB  TRP A 399      -6.786  25.775  14.986  1.00 21.33           C  
ATOM   4754  CG  TRP A 399      -6.928  25.527  16.454  1.00 33.40           C  
ATOM   4755  CD1 TRP A 399      -7.443  24.417  17.050  1.00 31.00           C  
ATOM   4756  CD2 TRP A 399      -6.551  26.417  17.515  1.00 27.14           C  
ATOM   4757  NE1 TRP A 399      -7.397  24.553  18.416  1.00 35.12           N  
ATOM   4758  CE2 TRP A 399      -6.857  25.775  18.725  1.00 30.21           C  
ATOM   4759  CE3 TRP A 399      -5.975  27.691  17.555  1.00 25.02           C  
ATOM   4760  CZ2 TRP A 399      -6.614  26.364  19.962  1.00 37.41           C  
ATOM   4761  CZ3 TRP A 399      -5.738  28.278  18.782  1.00 30.97           C  
ATOM   4762  CH2 TRP A 399      -6.055  27.616  19.967  1.00 38.60           C  
ATOM   4763  H   TRP A 399      -9.294  25.769  15.438  1.00  0.00           H  
ATOM   4764  HA  TRP A 399      -7.386  27.817  14.783  1.00  0.00           H  
ATOM   4765 1HB  TRP A 399      -6.961  24.834  14.464  1.00  0.00           H  
ATOM   4766 2HB  TRP A 399      -5.756  26.071  14.790  1.00  0.00           H  
ATOM   4767  HD1 TRP A 399      -7.832  23.549  16.520  1.00  0.00           H  
ATOM   4768  HE1 TRP A 399      -7.712  23.867  19.087  1.00  0.00           H  
ATOM   4769  HE3 TRP A 399      -5.716  28.208  16.632  1.00  0.00           H  
ATOM   4770  HZ2 TRP A 399      -6.851  25.861  20.900  1.00  0.00           H  
ATOM   4771  HZ3 TRP A 399      -5.297  29.275  18.800  1.00  0.00           H  
ATOM   4772  HH2 TRP A 399      -5.853  28.109  20.919  1.00  0.00           H  
ATOM   4773  N   SER A 400      -7.006  27.705  12.327  1.00 22.55           N  
ATOM   4774  CA  SER A 400      -6.659  27.579  10.927  1.00 30.09           C  
ATOM   4775  C   SER A 400      -5.158  27.765  10.825  1.00 29.97           C  
ATOM   4776  O   SER A 400      -4.407  27.374  11.731  1.00 31.16           O  
ATOM   4777  CB  SER A 400      -7.404  28.617  10.073  1.00 36.13           C  
ATOM   4778  OG  SER A 400      -7.108  29.952  10.457  1.00 36.94           O  
ATOM   4779  H   SER A 400      -6.701  28.522  12.837  1.00  0.00           H  
ATOM   4780  HA  SER A 400      -6.949  26.584  10.587  1.00  0.00           H  
ATOM   4781 1HB  SER A 400      -7.137  28.485   9.025  1.00  0.00           H  
ATOM   4782 2HB  SER A 400      -8.478  28.456  10.160  1.00  0.00           H  
ATOM   4783  HG  SER A 400      -6.488  29.886  11.188  1.00  0.00           H  
ATOM   4784  N   GLY A 401      -4.720  28.378   9.736  1.00 25.28           N  
ATOM   4785  CA  GLY A 401      -3.322  28.721   9.598  1.00 29.74           C  
ATOM   4786  C   GLY A 401      -2.952  29.096   8.184  1.00 29.67           C  
ATOM   4787  O   GLY A 401      -3.562  29.975   7.587  1.00 31.16           O  
ATOM   4788  H   GLY A 401      -5.359  28.612   8.990  1.00  0.00           H  
ATOM   4789 1HA  GLY A 401      -3.085  29.555  10.259  1.00  0.00           H  
ATOM   4790 2HA  GLY A 401      -2.708  27.878   9.913  1.00  0.00           H  
ATOM   4791  N   TYR A 402      -1.938  28.419   7.665  1.00 32.39           N  
ATOM   4792  CA  TYR A 402      -1.443  28.629   6.316  1.00 36.23           C  
ATOM   4793  C   TYR A 402      -2.525  28.384   5.268  1.00 34.04           C  
ATOM   4794  O   TYR A 402      -3.446  27.604   5.477  1.00 39.29           O  
ATOM   4795  CB  TYR A 402      -0.260  27.688   6.076  1.00 42.73           C  
ATOM   4796  CG  TYR A 402       1.090  28.315   6.307  1.00 36.33           C  
ATOM   4797  CD1 TYR A 402       1.309  29.190   7.368  1.00 33.63           C  
ATOM   4798  CD2 TYR A 402       2.144  28.031   5.457  1.00 28.28           C  
ATOM   4799  CE1 TYR A 402       2.546  29.769   7.558  1.00 32.87           C  
ATOM   4800  CE2 TYR A 402       3.363  28.592   5.633  1.00 28.56           C  
ATOM   4801  CZ  TYR A 402       3.565  29.463   6.680  1.00 36.87           C  
ATOM   4802  OH  TYR A 402       4.810  30.015   6.817  1.00 40.46           O  
ATOM   4803  H   TYR A 402      -1.496  27.724   8.249  1.00  0.00           H  
ATOM   4804  HA  TYR A 402      -1.109  29.663   6.227  1.00  0.00           H  
ATOM   4805 1HB  TYR A 402      -0.343  26.822   6.734  1.00  0.00           H  
ATOM   4806 2HB  TYR A 402      -0.288  27.323   5.050  1.00  0.00           H  
ATOM   4807  HD1 TYR A 402       0.499  29.424   8.059  1.00  0.00           H  
ATOM   4808  HD2 TYR A 402       2.001  27.343   4.624  1.00  0.00           H  
ATOM   4809  HE1 TYR A 402       2.706  30.452   8.392  1.00  0.00           H  
ATOM   4810  HE2 TYR A 402       4.177  28.353   4.947  1.00  0.00           H  
ATOM   4811  HH  TYR A 402       5.382  29.688   6.119  1.00  0.00           H  
ATOM   4812  N   SER A 403      -2.417  29.057   4.135  1.00 32.80           N  
ATOM   4813  CA  SER A 403      -3.372  28.861   3.063  1.00 32.52           C  
ATOM   4814  C   SER A 403      -2.707  29.223   1.757  1.00 38.18           C  
ATOM   4815  O   SER A 403      -1.950  30.187   1.676  1.00 28.31           O  
ATOM   4816  CB  SER A 403      -4.612  29.721   3.269  1.00 32.26           C  
ATOM   4817  OG  SER A 403      -4.321  31.081   3.027  1.00 37.19           O  
ATOM   4818  H   SER A 403      -1.663  29.717   4.008  1.00  0.00           H  
ATOM   4819  HA  SER A 403      -3.678  27.814   3.060  1.00  0.00           H  
ATOM   4820 1HB  SER A 403      -5.402  29.387   2.598  1.00  0.00           H  
ATOM   4821 2HB  SER A 403      -4.975  29.597   4.289  1.00  0.00           H  
ATOM   4822  HG  SER A 403      -3.392  31.115   2.788  1.00  0.00           H  
ATOM   4823  N   GLY A 404      -2.980  28.432   0.730  1.00 39.86           N  
ATOM   4824  CA  GLY A 404      -2.369  28.668  -0.552  1.00 36.75           C  
ATOM   4825  C   GLY A 404      -3.341  28.365  -1.660  1.00 38.85           C  
ATOM   4826  O   GLY A 404      -4.371  27.721  -1.440  1.00 36.27           O  
ATOM   4827  H   GLY A 404      -3.617  27.656   0.836  1.00  0.00           H  
ATOM   4828 1HA  GLY A 404      -2.042  29.706  -0.614  1.00  0.00           H  
ATOM   4829 2HA  GLY A 404      -1.481  28.045  -0.653  1.00  0.00           H  
ATOM   4830  N   SER A 405      -2.999  28.855  -2.845  1.00 37.51           N  
ATOM   4831  CA  SER A 405      -3.748  28.619  -4.059  1.00 35.21           C  
ATOM   4832  C   SER A 405      -3.232  27.363  -4.738  1.00 43.93           C  
ATOM   4833  O   SER A 405      -2.037  27.085  -4.705  1.00 47.27           O  
ATOM   4834  CB  SER A 405      -3.482  29.778  -5.000  1.00 38.78           C  
ATOM   4835  OG  SER A 405      -2.086  29.871  -5.247  1.00 38.84           O  
ATOM   4836  H   SER A 405      -2.165  29.423  -2.884  1.00  0.00           H  
ATOM   4837  HA  SER A 405      -4.809  28.579  -3.809  1.00  0.00           H  
ATOM   4838 1HB  SER A 405      -4.024  29.622  -5.932  1.00  0.00           H  
ATOM   4839 2HB  SER A 405      -3.853  30.700  -4.555  1.00  0.00           H  
ATOM   4840  HG  SER A 405      -1.680  29.163  -4.742  1.00  0.00           H  
ATOM   4841  N   PHE A 406      -4.121  26.599  -5.360  1.00 47.40           N  
ATOM   4842  CA  PHE A 406      -3.682  25.616  -6.338  1.00 44.33           C  
ATOM   4843  C   PHE A 406      -4.639  25.586  -7.495  1.00 42.99           C  
ATOM   4844  O   PHE A 406      -5.826  25.809  -7.312  1.00 49.71           O  
ATOM   4845  CB  PHE A 406      -3.495  24.231  -5.732  1.00 42.80           C  
ATOM   4846  CG  PHE A 406      -4.764  23.542  -5.320  1.00 36.54           C  
ATOM   4847  CD1 PHE A 406      -5.397  23.872  -4.140  1.00 32.77           C  
ATOM   4848  CD2 PHE A 406      -5.272  22.499  -6.076  1.00 35.50           C  
ATOM   4849  CE1 PHE A 406      -6.534  23.201  -3.736  1.00 31.38           C  
ATOM   4850  CE2 PHE A 406      -6.422  21.824  -5.679  1.00 33.91           C  
ATOM   4851  CZ  PHE A 406      -7.047  22.173  -4.507  1.00 28.92           C  
ATOM   4852  H   PHE A 406      -5.107  26.691  -5.162  1.00  0.00           H  
ATOM   4853  HA  PHE A 406      -2.719  25.933  -6.739  1.00  0.00           H  
ATOM   4854 1HB  PHE A 406      -2.988  23.586  -6.448  1.00  0.00           H  
ATOM   4855 2HB  PHE A 406      -2.859  24.303  -4.850  1.00  0.00           H  
ATOM   4856  HD1 PHE A 406      -4.990  24.673  -3.523  1.00  0.00           H  
ATOM   4857  HD2 PHE A 406      -4.773  22.224  -7.005  1.00  0.00           H  
ATOM   4858  HE1 PHE A 406      -7.031  23.482  -2.808  1.00  0.00           H  
ATOM   4859  HE2 PHE A 406      -6.826  21.020  -6.294  1.00  0.00           H  
ATOM   4860  HZ  PHE A 406      -7.941  21.642  -4.185  1.00  0.00           H  
ATOM   4861  N   VAL A 407      -4.128  25.349  -8.695  1.00 34.81           N  
ATOM   4862  CA  VAL A 407      -4.996  25.399  -9.860  1.00 29.47           C  
ATOM   4863  C   VAL A 407      -5.116  24.056 -10.516  1.00 29.28           C  
ATOM   4864  O   VAL A 407      -4.298  23.167 -10.285  1.00 31.06           O  
ATOM   4865  CB  VAL A 407      -4.542  26.431 -10.917  1.00 29.80           C  
ATOM   4866  CG1 VAL A 407      -4.388  27.791 -10.290  1.00 17.76           C  
ATOM   4867  CG2 VAL A 407      -3.256  25.992 -11.592  1.00 35.07           C  
ATOM   4868  H   VAL A 407      -3.149  25.133  -8.820  1.00  0.00           H  
ATOM   4869  HA  VAL A 407      -5.996  25.689  -9.534  1.00  0.00           H  
ATOM   4870  HB  VAL A 407      -5.322  26.531 -11.672  1.00  0.00           H  
ATOM   4871 1HG1 VAL A 407      -4.068  28.507 -11.048  1.00  0.00           H  
ATOM   4872 2HG1 VAL A 407      -5.342  28.109  -9.872  1.00  0.00           H  
ATOM   4873 3HG1 VAL A 407      -3.640  27.744  -9.498  1.00  0.00           H  
ATOM   4874 1HG2 VAL A 407      -2.961  26.736 -12.331  1.00  0.00           H  
ATOM   4875 2HG2 VAL A 407      -2.469  25.889 -10.845  1.00  0.00           H  
ATOM   4876 3HG2 VAL A 407      -3.414  25.033 -12.086  1.00  0.00           H  
ATOM   4877  N   GLN A 408      -6.162  23.932 -11.325  1.00 35.16           N  
ATOM   4878  CA  GLN A 408      -6.391  22.764 -12.166  1.00 34.40           C  
ATOM   4879  C   GLN A 408      -6.537  23.231 -13.606  1.00 33.24           C  
ATOM   4880  O   GLN A 408      -7.380  24.083 -13.930  1.00 16.88           O  
ATOM   4881  CB  GLN A 408      -7.637  21.994 -11.724  1.00 25.61           C  
ATOM   4882  CG  GLN A 408      -7.561  21.520 -10.297  1.00 28.13           C  
ATOM   4883  CD  GLN A 408      -8.739  20.682  -9.921  1.00 34.04           C  
ATOM   4884  OE1 GLN A 408      -9.822  20.830 -10.482  1.00 40.26           O  
ATOM   4885  NE2 GLN A 408      -8.540  19.781  -8.969  1.00 36.97           N  
ATOM   4886  H   GLN A 408      -6.825  24.693 -11.348  1.00  0.00           H  
ATOM   4887  HA  GLN A 408      -5.532  22.101 -12.079  1.00  0.00           H  
ATOM   4888 1HB  GLN A 408      -8.516  22.631 -11.832  1.00  0.00           H  
ATOM   4889 2HB  GLN A 408      -7.779  21.129 -12.370  1.00  0.00           H  
ATOM   4890 1HG  GLN A 408      -6.658  20.922 -10.171  1.00  0.00           H  
ATOM   4891 2HG  GLN A 408      -7.530  22.387  -9.637  1.00  0.00           H  
ATOM   4892 1HE2 GLN A 408      -9.292  19.189  -8.674  1.00  0.00           H  
ATOM   4893 2HE2 GLN A 408      -7.639  19.691  -8.545  1.00  0.00           H  
ATOM   4894  N   HIS A 409      -5.703  22.662 -14.466  1.00 21.05           N  
ATOM   4895  CA  HIS A 409      -5.664  23.073 -15.852  1.00 27.50           C  
ATOM   4896  C   HIS A 409      -6.731  22.358 -16.665  1.00 24.25           C  
ATOM   4897  O   HIS A 409      -7.251  21.331 -16.243  1.00 32.42           O
[truncated: 1,646,001 more chars]
