# Supplementary material for: Structure-based design of stabilized recombinant influenza neuraminidase tetramers
Source: Nat Commun. 2022 Apr 5;13:1825. doi: 10.1038/s41467-022-29416-z (PMC8983682; doi:10.1038/s41467-022-29416-z)
Supplement: Supplementary file 5 — Supplementary Data 3 [file 41467_2022_29416_MOESM5_ESM.zip › code_directions (Contains Supplementary Data 3)/example1.resfile]

NATRO
start
99	A PIKAA P
196	A PIKAA T
