# Supplementary material for: Structure-based design of stabilized recombinant influenza neuraminidase tetramers
Source: Nat Commun. 2022 Apr 5;13:1825. doi: 10.1038/s41467-022-29416-z (PMC8983682; doi:10.1038/s41467-022-29416-z)
Supplement: Supplementary file 5 — Supplementary Data 3 [file 41467_2022_29416_MOESM5_ESM.zip › code_directions (Contains Supplementary Data 3)/4b7q-aligned.pdb]

ATOM      1  N   VAL A  83       1.986  14.835 -22.174  1.00 45.76      A    N  
ANISOU    1  N   VAL A  83     6020   5928   5438    -91  -1219   -246  A    N  
ATOM      2  CA  VAL A  83       1.711  16.060 -22.921  1.00 47.81      A    C  
ANISOU    2  CA  VAL A  83     6258   6208   5698   -106  -1199   -236  A    C  
ATOM      3  C   VAL A  83       1.729  17.317 -22.023  1.00 45.66      A    C  
ANISOU    3  C   VAL A  83     5996   5936   5416   -127  -1146   -215  A    C  
ATOM      4  O   VAL A  83       1.057  17.358 -20.991  1.00 39.85      A    O  
ANISOU    4  O   VAL A  83     5276   5160   4704   -138  -1117   -189  A    O  
ATOM      5  CB  VAL A  83       0.375  15.939 -23.727  1.00 52.25      A    C  
ANISOU    5  CB  VAL A  83     6800   6745   6310   -113  -1207   -215  A    C  
ATOM      6  CG1 VAL A  83      -0.680  15.169 -22.932  1.00 54.19      A    C  
ANISOU    6  CG1 VAL A  83     7058   6935   6597   -118  -1203   -190  A    C  
ATOM      7  CG2 VAL A  83      -0.146  17.306 -24.150  1.00 46.78      A    C  
ANISOU    7  CG2 VAL A  83     6088   6061   5625   -131  -1174   -195  A    C  
ATOM      8  N   LYS A  84       2.509  18.326 -22.431  1.00 46.41      A    N  
ANISOU    8  N   LYS A  84     6085   6077   5472   -131  -1133   -228  A    N  
ATOM      9  CA  LYS A  84       2.641  19.619 -21.729  1.00 47.27      A    C  
ANISOU    9  CA  LYS A  84     6206   6192   5562   -153  -1083   -211  A    C  
ATOM     10  C   LYS A  84       1.346  20.319 -21.286  1.00 46.48      A    C  
ANISOU   10  C   LYS A  84     6108   6049   5503   -171  -1041   -170  A    C  
ATOM     11  O   LYS A  84       0.338  20.303 -21.990  1.00 52.67      A    O  
ANISOU   11  O   LYS A  84     6872   6816   6324   -173  -1046   -154  A    O  
ATOM     12  CB  LYS A  84       3.426  20.617 -22.592  1.00 49.67      A    C  
ANISOU   12  CB  LYS A  84     6498   6550   5824   -155  -1082   -229  A    C  
ATOM     13  CG  LYS A  84       4.929  20.511 -22.482  1.00 58.61      A    C  
ANISOU   13  CG  LYS A  84     7639   7730   6899   -147  -1097   -260  A    C  
ATOM     14  CD  LYS A  84       5.633  21.563 -23.330  1.00 61.81      A    C  
ANISOU   14  CD  LYS A  84     8033   8189   7263   -154  -1093   -277  A    C  
ATOM     15  CE  LYS A  84       7.146  21.327 -23.323  1.00 70.07      A    C  
ANISOU   15  CE  LYS A  84     9086   9288   8251   -143  -1116   -308  A    C  
ATOM     16  NZ  LYS A  84       7.922  22.375 -24.053  1.00 75.73      A    N1+
ANISOU   16  NZ  LYS A  84     9793  10059   8921   -152  -1112   -325  A    N1+
ATOM     17  N   LEU A  85       1.402  20.944 -20.114  1.00 43.50      A    N  
ANISOU   17  N   LEU A  85     5755   5658   5116   -187   -997   -152  A    N  
ATOM     18  CA  LEU A  85       0.380  21.887 -19.690  1.00 38.00      A    C  
ANISOU   18  CA  LEU A  85     5063   4930   4446   -206   -949   -114  A    C  
ATOM     19  C   LEU A  85       0.528  23.125 -20.546  1.00 43.95      A    C  
ANISOU   19  C   LEU A  85     5804   5718   5176   -214   -932   -115  A    C  
ATOM     20  O   LEU A  85       1.618  23.699 -20.624  1.00 49.39      A    O  
ANISOU   20  O   LEU A  85     6502   6449   5815   -218   -928   -135  A    O  
ATOM     21  CB  LEU A  85       0.555  22.281 -18.218  1.00 26.93      A    C  
ANISOU   21  CB  LEU A  85     3695   3506   3032   -222   -907    -96  A    C  
ATOM     22  CG  LEU A  85       0.116  21.281 -17.149  1.00 26.30      A    C  
ANISOU   22  CG  LEU A  85     3630   3380   2983   -219   -909    -85  A    C  
ATOM     23  CD1 LEU A  85       0.186  21.919 -15.779  1.00 28.30      A    C  
ANISOU   23  CD1 LEU A  85     3916   3612   3226   -239   -860    -64  A    C  
ATOM     24  CD2 LEU A  85      -1.279  20.747 -17.416  1.00 24.93      A    C  
ANISOU   24  CD2 LEU A  85     3440   3165   2867   -216   -917    -62  A    C  
ATOM     25  N   ALA A  86      -0.566  23.538 -21.179  1.00 36.91      A    N  
ANISOU   25  N   ALA A  86     4893   4810   4321   -218   -922    -92  A    N  
ATOM     26  CA  ALA A  86      -0.531  24.667 -22.093  1.00 29.59      A    C  
ANISOU   26  CA  ALA A  86     3953   3915   3377   -224   -908    -92  A    C  
ATOM     27  C   ALA A  86      -0.242  25.986 -21.369  1.00 32.23      A    C  
ANISOU   27  C   ALA A  86     4313   4254   3678   -243   -853    -77  A    C  
ATOM     28  O   ALA A  86       0.690  26.699 -21.729  1.00 29.50      A    O  
ANISOU   28  O   ALA A  86     3973   3950   3285   -249   -850    -98  A    O  
ATOM     29  CB  ALA A  86      -1.832  24.749 -22.868  1.00 28.03      A    C  
ANISOU   29  CB  ALA A  86     3728   3695   3227   -223   -908    -68  A    C  
ATOM     30  N   GLY A  87      -1.038  26.304 -20.347  1.00 30.43      A    N  
ANISOU   30  N   GLY A  87     4104   3983   3475   -254   -810    -41  A    N  
ATOM     31  CA  GLY A  87      -0.888  27.555 -19.618  1.00 28.92      A    C  
ANISOU   31  CA  GLY A  87     3943   3790   3256   -274   -755    -23  A    C  
ATOM     32  C   GLY A  87      -1.504  28.759 -20.321  1.00 41.89      A    C  
ANISOU   32  C   GLY A  87     5577   5439   4900   -280   -723     -3  A    C  
ATOM     33  O   GLY A  87      -1.557  29.858 -19.761  1.00 46.22      A    O  
ANISOU   33  O   GLY A  87     6153   5981   5429   -296   -673     17  A    O  
ATOM     34  N   ASN A  88      -1.989  28.549 -21.542  1.00 38.14      A    N  
ANISOU   34  N   ASN A  88     5067   4975   4449   -269   -753     -9  A    N  
ATOM     35  CA  ASN A  88      -2.461  29.645 -22.372  1.00 38.24      A    C  
ANISOU   35  CA  ASN A  88     5067   5001   4462   -273   -730      5  A    C  
ATOM     36  C   ASN A  88      -3.882  30.140 -22.073  1.00 49.41      A    C  
ANISOU   36  C   ASN A  88     6480   6372   5920   -276   -688     53  A    C  
ATOM     37  O   ASN A  88      -4.275  31.197 -22.572  1.00 55.93      A    O  
ANISOU   37  O   ASN A  88     7304   7207   6741   -280   -659     68  A    O  
ATOM     38  CB  ASN A  88      -2.299  29.312 -23.864  1.00 34.48      A    C  
ANISOU   38  CB  ASN A  88     4553   4559   3989   -261   -779    -23  A    C  
ATOM     39  CG  ASN A  88      -3.149  28.124 -24.307  1.00 41.65      A    C  
ANISOU   39  CG  ASN A  88     5430   5444   4950   -248   -817    -17  A    C  
ATOM     40  ND2 ASN A  88      -3.393  28.011 -25.626  1.00 39.25      A    N  
ANISOU   40  ND2 ASN A  88     5093   5161   4660   -241   -849    -27  A    N  
ATOM     41  OD1 ASN A  88      -3.574  27.315 -23.478  1.00 42.59      A    O  
ANISOU   41  OD1 ASN A  88     5559   5528   5097   -246   -819     -2  A    O  
ATOM     42  N   SER A  89      -4.645  29.404 -21.264  1.00 43.14      A    N  
ANISOU   42  N   SER A  89     5690   5536   5166   -273   -684     76  A    N  
ATOM     43  CA  SER A  89      -6.038  29.787 -20.996  1.00 38.82      A    C  
ANISOU   43  CA  SER A  89     5139   4950   4663   -274   -646    124  A    C  
ATOM     44  C   SER A  89      -6.209  30.636 -19.738  1.00 39.32      A    C  
ANISOU   44  C   SER A  89     5241   4984   4715   -286   -584    155  A    C  
ATOM     45  O   SER A  89      -5.302  30.769 -18.930  1.00 41.23      A    O  
ANISOU   45  O   SER A  89     5515   5229   4919   -297   -572    140  A    O  
ATOM     46  CB  SER A  89      -6.958  28.565 -20.932  1.00 47.12      A    C  
ANISOU   46  CB  SER A  89     6166   5970   5768   -264   -675    138  A    C  
ATOM     47  OG  SER A  89      -6.894  27.929 -19.668  1.00 53.70      A    O  
ANISOU   47  OG  SER A  89     7025   6769   6608   -268   -669    143  A    O  
ATOM     48  N   SER A  90      -7.394  31.201 -19.570  1.00 43.23      A    N  
ANISOU   48  N   SER A  90     5735   5450   5243   -286   -544    198  A    N  
ATOM     49  CA  SER A  90      -7.622  32.166 -18.503  1.00 44.33      A    C  
ANISOU   49  CA  SER A  90     5913   5561   5369   -297   -480    229  A    C  
ATOM     50  C   SER A  90      -8.173  31.505 -17.252  1.00 35.30      A    C  
ANISOU   50  C   SER A  90     4785   4369   4257   -299   -467    253  A    C  
ATOM     51  O   SER A  90      -8.691  30.401 -17.311  1.00 40.77      A    O  
ANISOU   51  O   SER A  90     5453   5047   4990   -291   -502    254  A    O  
ATOM     52  CB  SER A  90      -8.592  33.250 -18.979  1.00 47.09      A    C  
ANISOU   52  CB  SER A  90     6255   5905   5731   -295   -437    266  A    C  
ATOM     53  OG  SER A  90      -9.847  32.688 -19.326  1.00 50.31      A    O  
ANISOU   53  OG  SER A  90     6628   6292   6196   -282   -450    295  A    O  
ATOM     54  N   LEU A  91      -8.059  32.191 -16.124  1.00 25.41      A    N  
ANISOU   54  N   LEU A  91     3574   3093   2986   -312   -415    273  A    N  
ATOM     55  CA  LEU A  91      -8.674  31.735 -14.884  1.00 35.33      A    C  
ANISOU   55  CA  LEU A  91     4849   4301   4274   -316   -395    299  A    C  
ATOM     56  C   LEU A  91     -10.191  31.652 -15.025  1.00 32.22      A    C  
ANISOU   56  C   LEU A  91     4431   3877   3935   -305   -381    343  A    C  
ATOM     57  O   LEU A  91     -10.803  32.551 -15.580  1.00 30.25      A    O  
ANISOU   57  O   LEU A  91     4173   3632   3689   -300   -351    367  A    O  
ATOM     58  CB  LEU A  91      -8.328  32.694 -13.744  1.00 37.79      A    C  
ANISOU   58  CB  LEU A  91     5212   4594   4553   -334   -334    316  A    C  
ATOM     59  CG  LEU A  91      -7.401  32.173 -12.649  1.00 37.39      A    C  
ANISOU   59  CG  LEU A  91     5192   4534   4479   -348   -341    296  A    C  
ATOM     60  CD1 LEU A  91      -7.411  33.122 -11.483  1.00 40.45      A    C  
ANISOU   60  CD1 LEU A  91     5629   4892   4846   -365   -276    325  A    C  
ATOM     61  CD2 LEU A  91      -7.811  30.782 -12.195  1.00 39.72      A    C  
ANISOU   61  CD2 LEU A  91     5471   4802   4818   -340   -377    294  A    C  
ATOM     62  N   CYS A  92     -10.788  30.572 -14.528  1.00 35.39      A    N  
ANISOU   62  N   CYS A  92     4821   4249   4378   -301   -402    352  A    N  
ATOM     63  CA  CYS A  92     -12.245  30.426 -14.514  1.00 39.01      A    C  
ANISOU   63  CA  CYS A  92     5257   4676   4888   -293   -389    396  A    C  
ATOM     64  C   CYS A  92     -12.874  31.424 -13.558  1.00 47.96      A    C  
ANISOU   64  C   CYS A  92     6422   5775   6024   -299   -319    441  A    C  
ATOM     65  O   CYS A  92     -12.483  31.499 -12.395  1.00 38.09      A    O  
ANISOU   65  O   CYS A  92     5211   4501   4761   -310   -293    443  A    O  
ATOM     66  CB  CYS A  92     -12.667  29.017 -14.067  1.00 24.24      A    C  
ANISOU   66  CB  CYS A  92     3372   2779   3057   -290   -427    394  A    C  
ATOM     67  SG  CYS A  92     -12.346  27.711 -15.256  1.00 96.03      A    S  
ANISOU   67  SG  CYS A  92    12424  11904  12158   -281   -509    354  A    S  
ATOM     68  N   PRO A  93     -13.864  32.191 -14.040  1.00 56.04      A    N  
ANISOU   68  N   PRO A  93     7431   6796   7065   -290   -287    479  A    N  
ATOM     69  CA  PRO A  93     -14.647  32.987 -13.099  1.00 51.15      A    C  
ANISOU   69  CA  PRO A  93     6839   6138   6457   -291   -221    527  A    C  
ATOM     70  C   PRO A  93     -15.426  32.016 -12.224  1.00 40.02      A    C  
ANISOU   70  C   PRO A  93     5425   4688   5093   -291   -229    548  A    C  
ATOM     71  O   PRO A  93     -15.926  31.013 -12.712  1.00 39.03      A    O  
ANISOU   71  O   PRO A  93     5262   4566   5000   -284   -275    545  A    O  
ATOM     72  CB  PRO A  93     -15.591  33.776 -14.009  1.00 51.48      A    C  
ANISOU   72  CB  PRO A  93     6855   6192   6513   -278   -198    561  A    C  
ATOM     73  CG  PRO A  93     -14.954  33.731 -15.365  1.00 52.33      A    C  
ANISOU   73  CG  PRO A  93     6933   6350   6600   -274   -242    523  A    C  
ATOM     74  CD  PRO A  93     -14.321  32.379 -15.426  1.00 54.19      A    C  
ANISOU   74  CD  PRO A  93     7154   6592   6842   -277   -306    481  A    C  
ATOM     75  N   VAL A  94     -15.490  32.291 -10.932  1.00 36.57      A    N  
ANISOU   75  N   VAL A  94     5029   4214   4654   -300   -186    568  A    N  
ATOM     76  CA  VAL A  94     -16.109  31.373  -9.996  1.00 33.22      A    C  
ANISOU   76  CA  VAL A  94     4604   3749   4268   -304   -194    584  A    C  
ATOM     77  C   VAL A  94     -16.874  32.148  -8.932  1.00 31.80      A    C  
ANISOU   77  C   VAL A  94     4457   3527   4100   -306   -126    633  A    C  
ATOM     78  O   VAL A  94     -16.370  33.124  -8.371  1.00 26.78      A    O  
ANISOU   78  O   VAL A  94     3864   2882   3430   -315    -78    638  A    O  
ATOM     79  CB  VAL A  94     -15.062  30.446  -9.344  1.00 41.25      A    C  
ANISOU   79  CB  VAL A  94     5641   4763   5271   -316   -230    541  A    C  
ATOM     80  CG1 VAL A  94     -14.569  29.417 -10.367  1.00 44.59      A    C  
ANISOU   80  CG1 VAL A  94     6027   5221   5694   -309   -302    499  A    C  
ATOM     81  CG2 VAL A  94     -13.897  31.260  -8.744  1.00 29.68      A    C  
ANISOU   81  CG2 VAL A  94     4222   3301   3753   -331   -197    524  A    C  
ATOM     82  N   SER A  95     -18.102  31.718  -8.674  1.00 29.96      A    N  
ANISOU   82  N   SER A  95     4202   3267   3914   -297   -122    670  A    N  
ATOM     83  CA  SER A  95     -18.989  32.464  -7.794  1.00 30.96      A    C  
ANISOU   83  CA  SER A  95     4353   3355   4056   -296    -57    722  A    C  
ATOM     84  C   SER A  95     -18.798  32.036  -6.362  1.00 31.85      A    C  
ANISOU   84  C   SER A  95     4503   3424   4176   -311    -45    722  A    C  
ATOM     85  O   SER A  95     -19.058  32.808  -5.455  1.00 37.89      A    O  
ANISOU   85  O   SER A  95     5304   4155   4935   -316     14    754  A    O  
ATOM     86  CB  SER A  95     -20.454  32.270  -8.200  1.00 37.87      A    C  
ANISOU   86  CB  SER A  95     5188   4223   4978   -280    -57    767  A    C  
ATOM     87  OG  SER A  95     -20.813  30.896  -8.225  1.00 45.80      A    O  
ANISOU   87  OG  SER A  95     6161   5224   6018   -281   -112    756  A    O  
ATOM     88  N   GLY A  96     -18.342  30.802  -6.167  1.00 31.96      A    N  
ANISOU   88  N   GLY A  96     4507   3437   4198   -318    -99    687  A    N  
ATOM     89  CA  GLY A  96     -18.227  30.226  -4.839  1.00 25.55      A    C  
ANISOU   89  CA  GLY A  96     3725   2586   3399   -332    -94    686  A    C  
ATOM     90  C   GLY A  96     -17.296  29.033  -4.837  1.00 27.65      A    C  
ANISOU   90  C   GLY A  96     3985   2863   3657   -340   -157    634  A    C  
ATOM     91  O   GLY A  96     -16.717  28.676  -5.871  1.00 26.35      A    O  
ANISOU   91  O   GLY A  96     3796   2740   3478   -334   -202    600  A    O  
ATOM     92  N   TRP A  97     -17.161  28.410  -3.672  1.00 30.33      A    N  
ANISOU   92  N   TRP A  97     4349   3168   4007   -352   -157    630  A    N  
ATOM     93  CA  TRP A  97     -16.186  27.341  -3.471  1.00 33.10      A    C  
ANISOU   93  CA  TRP A  97     4704   3526   4347   -361   -209    582  A    C  
ATOM     94  C   TRP A  97     -16.802  26.063  -2.896  1.00 33.52      A    C  
ANISOU   94  C   TRP A  97     4745   3549   4442   -362   -242    583  A    C  
ATOM     95  O   TRP A  97     -17.352  26.064  -1.797  1.00 36.90      A    O  
ANISOU   95  O   TRP A  97     5195   3934   4892   -370   -212    610  A    O  
ATOM     96  CB  TRP A  97     -15.065  27.828  -2.553  1.00 26.03      A    C  
ANISOU   96  CB  TRP A  97     3857   2622   3412   -379   -181    564  A    C  
ATOM     97  CG  TRP A  97     -14.481  29.138  -2.976  1.00 21.10      A    C  
ANISOU   97  CG  TRP A  97     3251   2024   2743   -382   -142    566  A    C  
ATOM     98  CD1 TRP A  97     -14.871  30.381  -2.569  1.00 23.31      A    C  
ANISOU   98  CD1 TRP A  97     3558   2284   3013   -387    -76    604  A    C  
ATOM     99  CD2 TRP A  97     -13.396  29.339  -3.884  1.00 33.69      A    C  
ANISOU   99  CD2 TRP A  97     4837   3668   4295   -380   -169    527  A    C  
ATOM    100  CE2 TRP A  97     -13.186  30.731  -3.985  1.00 28.68      A    C  
ANISOU  100  CE2 TRP A  97     4229   3043   3625   -387   -116    544  A    C  
ATOM    101  CE3 TRP A  97     -12.581  28.477  -4.625  1.00 37.12      A    C  
ANISOU  101  CE3 TRP A  97     5248   4140   4716   -375   -231    481  A    C  
ATOM    102  NE1 TRP A  97     -14.094  31.345  -3.165  1.00 22.06      A    N  
ANISOU  102  NE1 TRP A  97     3414   2162   2808   -389    -59    591  A    N  
ATOM    103  CZ2 TRP A  97     -12.198  31.278  -4.798  1.00 28.59      A    C  
ANISOU  103  CZ2 TRP A  97     4218   3078   3566   -388   -125    515  A    C  
ATOM    104  CZ3 TRP A  97     -11.598  29.020  -5.425  1.00 37.67      A    C  
ANISOU  104  CZ3 TRP A  97     5318   4256   4740   -375   -239    453  A    C  
ATOM    105  CH2 TRP A  97     -11.412  30.408  -5.504  1.00 37.58      A    C  
ANISOU  105  CH2 TRP A  97     5330   4255   4694   -383   -187    470  A    C  
ATOM    106  N   ALA A  98     -16.693  24.978  -3.652  1.00 33.59      A    N  
ANISOU  106  N   ALA A  98     4723   3580   4459   -354   -305    554  A    N  
ATOM    107  CA  ALA A  98     -17.160  23.661  -3.230  1.00 31.61      A    C  
ANISOU  107  CA  ALA A  98     4461   3306   4242   -355   -345    549  A    C  
ATOM    108  C   ALA A  98     -16.039  22.927  -2.514  1.00 34.59      A    C  
ANISOU  108  C   ALA A  98     4866   3677   4600   -366   -371    507  A    C  
ATOM    109  O   ALA A  98     -14.897  22.952  -2.960  1.00 38.18      A    O  
ANISOU  109  O   ALA A  98     5325   4164   5016   -364   -391    470  A    O  
ATOM    110  CB  ALA A  98     -17.604  22.861  -4.439  1.00 29.80      A    C  
ANISOU  110  CB  ALA A  98     4189   3105   4029   -343   -399    539  A    C  
ATOM    111  N   ILE A  99     -16.357  22.260  -1.410  1.00 37.74      A    N  
ANISOU  111  N   ILE A  99     5282   4034   5022   -375   -370    513  A    N  
ATOM    112  CA  ILE A  99     -15.320  21.562  -0.652  1.00 33.85      A    C  
ANISOU  112  CA  ILE A  99     4816   3534   4512   -385   -392    475  A    C  
ATOM    113  C   ILE A  99     -14.775  20.355  -1.425  1.00 35.66      A    C  
ANISOU  113  C   ILE A  99     5024   3791   4733   -375   -461    432  A    C  
ATOM    114  O   ILE A  99     -15.518  19.657  -2.135  1.00 30.06      A    O  
ANISOU  114  O   ILE A  99     4285   3088   4049   -365   -497    436  A    O  
ATOM    115  CB  ILE A  99     -15.786  21.170   0.755  1.00 29.18      A    C  
ANISOU  115  CB  ILE A  99     4250   2889   3948   -399   -374    492  A    C  
ATOM    116  CG1 ILE A  99     -14.576  20.947   1.656  1.00 29.99      A    C  
ANISOU  116  CG1 ILE A  99     4388   2985   4023   -413   -375    461  A    C  
ATOM    117  CG2 ILE A  99     -16.684  19.941   0.709  1.00 31.13      A    C  
ANISOU  117  CG2 ILE A  99     4476   3119   4235   -394   -416    494  A    C  
ATOM    118  CD1 ILE A  99     -14.947  20.712   3.089  1.00 33.38      A    C  
ANISOU  118  CD1 ILE A  99     4846   3361   4476   -429   -351    477  A    C  
ATOM    119  N   TYR A 100     -13.472  20.122  -1.298  1.00 27.72      A    N  
ANISOU  119  N   TYR A 100     4035   2805   3692   -377   -480    392  A    N  
ATOM    120  CA  TYR A 100     -12.801  19.173  -2.176  1.00 28.41      A    C  
ANISOU  120  CA  TYR A 100     4104   2927   3765   -363   -541    350  A    C  
ATOM    121  C   TYR A 100     -12.119  18.028  -1.433  1.00 38.75      A    C  
ANISOU  121  C   TYR A 100     5432   4222   5068   -366   -575    317  A    C  
ATOM    122  O   TYR A 100     -12.307  16.860  -1.782  1.00 38.03      A    O  
ANISOU  122  O   TYR A 100     5328   4131   4992   -358   -623    299  A    O  
ATOM    123  CB  TYR A 100     -11.796  19.911  -3.047  1.00 22.62      A    C  
ANISOU  123  CB  TYR A 100     3365   2242   2987   -358   -539    329  A    C  
ATOM    124  CG  TYR A 100     -11.243  19.104  -4.185  1.00 30.34      A    C  
ANISOU  124  CG  TYR A 100     4319   3259   3950   -341   -598    291  A    C  
ATOM    125  CD1 TYR A 100     -12.084  18.542  -5.139  1.00 33.59      A    C  
ANISOU  125  CD1 TYR A 100     4699   3678   4389   -330   -632    297  A    C  
ATOM    126  CD2 TYR A 100      -9.877  18.920  -4.321  1.00 33.87      A    C  
ANISOU  126  CD2 TYR A 100     4776   3739   4356   -338   -620    251  A    C  
ATOM    127  CE1 TYR A 100     -11.575  17.813  -6.191  1.00 32.54      A    C  
ANISOU  127  CE1 TYR A 100     4545   3579   4240   -316   -685    263  A    C  
ATOM    128  CE2 TYR A 100      -9.357  18.197  -5.370  1.00 32.93      A    C  
ANISOU  128  CE2 TYR A 100     4636   3655   4221   -322   -672    218  A    C  
ATOM    129  CZ  TYR A 100     -10.205  17.650  -6.308  1.00 32.88      A    C  
ANISOU  129  CZ  TYR A 100     4600   3652   4242   -311   -704    224  A    C  
ATOM    130  OH  TYR A 100      -9.675  16.929  -7.360  1.00 32.91      A    O  
ANISOU  130  OH  TYR A 100     4585   3689   4229   -295   -755    190  A    O  
ATOM    131  N   SER A 101     -11.324  18.363  -0.420  1.00 34.58      A    N  
ANISOU  131  N   SER A 101     4937   3683   4519   -380   -547    310  A    N  
ATOM    132  CA  SER A 101     -10.710  17.351   0.425  1.00 24.84      A    C  
ANISOU  132  CA  SER A 101     3723   2432   3281   -384   -572    284  A    C  
ATOM    133  C   SER A 101     -10.781  17.707   1.909  1.00 22.50      A    C  
ANISOU  133  C   SER A 101     3461   2093   2994   -405   -528    303  A    C  
ATOM    134  O   SER A 101     -10.881  18.879   2.268  1.00 23.81      A    O  
ANISOU  134  O   SER A 101     3642   2251   3152   -417   -475    330  A    O  
ATOM    135  CB  SER A 101      -9.256  17.144   0.023  1.00 34.79      A    C  
ANISOU  135  CB  SER A 101     4987   3736   4494   -376   -600    241  A    C  
ATOM    136  OG  SER A 101      -8.461  18.260   0.393  1.00 43.33      A    O  
ANISOU  136  OG  SER A 101     6089   4833   5540   -389   -558    244  A    O  
ATOM    137  N   LYS A 102     -10.732  16.686   2.765  1.00 23.06      A    N  
ANISOU  137  N   LYS A 102     3548   2134   3079   -409   -550    290  A    N  
ATOM    138  CA  LYS A 102     -10.480  16.869   4.196  1.00 22.41      A    C  
ANISOU  138  CA  LYS A 102     3501   2015   2998   -430   -516    298  A    C  
ATOM    139  C   LYS A 102      -9.869  15.589   4.696  1.00 29.28      A    C  
ANISOU  139  C   LYS A 102     4382   2879   3866   -428   -558    263  A    C  
ATOM    140  O   LYS A 102     -10.482  14.535   4.568  1.00 36.23      A    O  
ANISOU  140  O   LYS A 102     5250   3742   4773   -419   -596    257  A    O  
ATOM    141  CB  LYS A 102     -11.757  17.157   4.971  1.00 22.96      A    C  
ANISOU  141  CB  LYS A 102     3579   2035   3112   -442   -479    340  A    C  
ATOM    142  CG  LYS A 102     -11.516  17.447   6.431  1.00 20.64      A    C  
ANISOU  142  CG  LYS A 102     3323   1702   2818   -467   -440    351  A    C  
ATOM    143  CD  LYS A 102     -12.809  17.593   7.217  1.00 20.69      A    C  
ANISOU  143  CD  LYS A 102     3335   1654   2870   -477   -408    391  A    C  
ATOM    144  CE  LYS A 102     -12.594  18.465   8.447  1.00 29.43      A    C  
ANISOU  144  CE  LYS A 102     4481   2729   3970   -502   -349    412  A    C  
ATOM    145  NZ  LYS A 102     -11.261  18.219   9.079  1.00 36.57      A    N1+
ANISOU  145  NZ  LYS A 102     5410   3643   4840   -515   -356    380  A    N1+
ATOM    146  N   ASP A 103      -8.665  15.675   5.261  1.00 32.40      A    N  
ANISOU  146  N   ASP A 103     4799   3287   4224   -437   -552    242  A    N  
ATOM    147  CA  ASP A 103      -7.878  14.483   5.586  1.00 33.17      A    C  
ANISOU  147  CA  ASP A 103     4904   3388   4310   -430   -595    205  A    C  
ATOM    148  C   ASP A 103      -8.063  13.924   7.005  1.00 31.77      A    C  
ANISOU  148  C   ASP A 103     4755   3161   4156   -447   -586    208  A    C  
ATOM    149  O   ASP A 103      -7.888  12.725   7.217  1.00 35.95      A    O  
ANISOU  149  O   ASP A 103     5286   3681   4693   -438   -627    183  A    O  
ATOM    150  CB  ASP A 103      -6.388  14.702   5.277  1.00 36.40      A    C  
ANISOU  150  CB  ASP A 103     5317   3848   4665   -426   -603    175  A    C  
ATOM    151  CG  ASP A 103      -5.767  15.847   6.083  1.00 44.72      A    C  
ANISOU  151  CG  ASP A 103     6399   4903   5693   -451   -549    190  A    C  
ATOM    152  OD1 ASP A 103      -6.302  16.219   7.160  1.00 44.49      A    O  
ANISOU  152  OD1 ASP A 103     6391   4827   5684   -473   -510    217  A    O  
ATOM    153  OD2 ASP A 103      -4.717  16.366   5.641  1.00 43.34      A    O1-
ANISOU  153  OD2 ASP A 103     6222   4774   5470   -450   -548    175  A    O1-
ATOM    154  N   ASN A 104      -8.411  14.789   7.960  1.00 21.33      A    N  
ANISOU  154  N   ASN A 104     3455   1805   2845   -471   -533    240  A    N  
ATOM    155  CA  ASN A 104      -8.519  14.404   9.370  1.00 26.81      A    C  
ANISOU  155  CA  ASN A 104     4175   2450   3559   -491   -518    245  A    C  
ATOM    156  C   ASN A 104      -7.217  13.840   9.933  1.00 37.51      A    C  
ANISOU  156  C   ASN A 104     5550   3821   4881   -495   -537    211  A    C  
ATOM    157  O   ASN A 104      -7.232  12.869  10.677  1.00 46.96      A    O  
ANISOU  157  O   ASN A 104     6758   4989   6095   -497   -558    198  A    O  
ATOM    158  CB  ASN A 104      -9.644  13.383   9.581  1.00 36.57      A    C  
ANISOU  158  CB  ASN A 104     5405   3647   4844   -485   -545    249  A    C  
ATOM    159  CG  ASN A 104     -11.011  13.919   9.187  1.00 34.12      A    C  
ANISOU  159  CG  ASN A 104     5078   3319   4568   -485   -525    288  A    C  
ATOM    160  ND2 ASN A 104     -11.696  13.198   8.313  1.00 27.90      A    N  
ANISOU  160  ND2 ASN A 104     4263   2539   3798   -467   -565    283  A    N  
ATOM    161  OD1 ASN A 104     -11.441  14.962   9.662  1.00 37.21      A    O  
ANISOU  161  OD1 ASN A 104     5480   3689   4967   -500   -472    322  A    O  
ATOM    162  N   SER A 105      -6.094  14.463   9.592  1.00 39.66      A    N  
ANISOU  162  N   SER A 105     5823   4139   5107   -496   -527    199  A    N  
ATOM    163  CA  SER A 105      -4.781  13.896   9.888  1.00 34.89      A    C  
ANISOU  163  CA  SER A 105     5230   3562   4465   -493   -551    167  A    C  
ATOM    164  C   SER A 105      -4.424  13.816  11.364  1.00 28.18      A    C  
ANISOU  164  C   SER A 105     4413   2678   3616   -520   -526    171  A    C  
ATOM    165  O   SER A 105      -3.881  12.809  11.827  1.00 24.72      A    O  
ANISOU  165  O   SER A 105     3982   2238   3174   -515   -557    145  A    O  
ATOM    166  CB  SER A 105      -3.700  14.663   9.136  1.00 41.18      A    C  
ANISOU  166  CB  SER A 105     6019   4419   5207   -490   -545    156  A    C  
ATOM    167  OG  SER A 105      -3.881  14.507   7.744  1.00 42.82      A    O  
ANISOU  167  OG  SER A 105     6196   4662   5413   -462   -578    144  A    O  
ATOM    168  N   VAL A 106      -4.714  14.883  12.096  1.00 26.73      A    N  
ANISOU  168  N   VAL A 106     4251   2468   3437   -549   -471    203  A    N  
ATOM    169  CA  VAL A 106      -4.363  14.950  13.504  1.00 19.87      A    C  
ANISOU  169  CA  VAL A 106     3415   1566   2568   -578   -442    210  A    C  
ATOM    170  C   VAL A 106      -5.312  14.078  14.307  1.00 23.81      A    C  
ANISOU  170  C   VAL A 106     3921   2006   3118   -582   -453    215  A    C  
ATOM    171  O   VAL A 106      -4.901  13.390  15.246  1.00 21.14      A    O  
ANISOU  171  O   VAL A 106     3601   1649   2784   -592   -462    201  A    O  
ATOM    172  CB  VAL A 106      -4.381  16.399  14.014  1.00 22.45      A    C  
ANISOU  172  CB  VAL A 106     3767   1883   2880   -609   -376    245  A    C  
ATOM    173  CG1 VAL A 106      -3.941  16.467  15.470  1.00 19.66      A    C  
ANISOU  173  CG1 VAL A 106     3449   1498   2524   -643   -347    252  A    C  
ATOM    174  CG2 VAL A 106      -3.484  17.260  13.140  1.00 19.96      A    C  
ANISOU  174  CG2 VAL A 106     3444   1628   2511   -606   -368    239  A    C  
ATOM    175  N   ARG A 107      -6.582  14.085  13.922  1.00 23.46      A    N  
ANISOU  175  N   ARG A 107     3862   1936   3115   -573   -452    235  A    N  
ATOM    176  CA  ARG A 107      -7.560  13.214  14.564  1.00 24.50      A    C  
ANISOU  176  CA  ARG A 107     3998   2015   3297   -574   -467    240  A    C  
ATOM    177  C   ARG A 107      -7.186  11.761  14.390  1.00 25.15      A    C  
ANISOU  177  C   ARG A 107     4071   2106   3379   -553   -528    201  A    C  
ATOM    178  O   ARG A 107      -7.118  11.024  15.365  1.00 33.88      A    O  
ANISOU  178  O   ARG A 107     5195   3180   4499   -564   -537    190  A    O  
ATOM    179  CB  ARG A 107      -8.963  13.460  14.020  1.00 23.97      A    C  
ANISOU  179  CB  ARG A 107     3912   1927   3268   -565   -460    268  A    C  
ATOM    180  CG  ARG A 107      -9.674  14.598  14.700  1.00 20.02      A    C  
ANISOU  180  CG  ARG A 107     3430   1390   2786   -588   -397    312  A    C  
ATOM    181  CD  ARG A 107     -10.898  15.003  13.918  1.00 41.94      A    C  
ANISOU  181  CD  ARG A 107     6181   4162   5590   -575   -389    340  A    C  
ATOM    182  NE  ARG A 107     -11.861  13.918  13.816  1.00 38.43      A    N  
ANISOU  182  NE  ARG A 107     5720   3695   5185   -563   -428    337  A    N  
ATOM    183  CZ  ARG A 107     -12.897  13.779  14.627  1.00 35.65      A    C  
ANISOU  183  CZ  ARG A 107     5378   3292   4877   -576   -412    362  A    C  
ATOM    184  NH1 ARG A 107     -13.099  14.669  15.587  1.00 32.07      A    N1+
ANISOU  184  NH1 ARG A 107     4950   2804   4431   -599   -355    391  A    N1+
ATOM    185  NH2 ARG A 107     -13.731  12.762  14.470  1.00 35.72      A    N  
ANISOU  185  NH2 ARG A 107     5371   3284   4917   -565   -451    357  A    N  
ATOM    186  N   ILE A 108      -6.943  11.353  13.150  1.00 20.13      A    N  
ANISOU  186  N   ILE A 108     3410   1515   2725   -525   -568    179  A    N  
ATOM    187  CA  ILE A 108      -6.527   9.982  12.857  1.00 23.67      A    C  
ANISOU  187  CA  ILE A 108     3851   1976   3167   -503   -626    141  A    C  
ATOM    188  C   ILE A 108      -5.165   9.668  13.487  1.00 28.77      A    C  
ANISOU  188  C   ILE A 108     4515   2640   3776   -506   -633    116  A    C  
ATOM    189  O   ILE A 108      -4.945   8.562  13.997  1.00 27.81      A    O  
ANISOU  189  O   ILE A 108     4404   2502   3660   -501   -663     93  A    O  
ATOM    190  CB  ILE A 108      -6.475   9.715  11.339  1.00 30.94      A    C  
ANISOU  190  CB  ILE A 108     4742   2943   4073   -472   -664    125  A    C  
ATOM    191  CG1 ILE A 108      -7.851   9.915  10.719  1.00 35.60      A    C  
ANISOU  191  CG1 ILE A 108     5312   3516   4699   -468   -662    151  A    C  
ATOM    192  CG2 ILE A 108      -6.012   8.310  11.054  1.00 33.19      A    C  
ANISOU  192  CG2 ILE A 108     5024   3239   4346   -448   -722     86  A    C  
ATOM    193  CD1 ILE A 108      -8.889   9.113  11.390  1.00 44.27      A    C  
ANISOU  193  CD1 ILE A 108     6418   4560   5841   -475   -674    159  A    C  
ATOM    194  N   GLY A 109      -4.269  10.654  13.472  1.00 32.50      A    N  
ANISOU  194  N   GLY A 109     4992   3148   4209   -518   -601    121  A    N  
ATOM    195  CA  GLY A 109      -2.958  10.536  14.096  1.00 37.19      A    C  
ANISOU  195  CA  GLY A 109     5602   3764   4764   -527   -600    103  A    C  
ATOM    196  C   GLY A 109      -2.934  10.229  15.586  1.00 39.59      A    C  
ANISOU  196  C   GLY A 109     5935   4021   5086   -553   -583    107  A    C  
ATOM    197  O   GLY A 109      -1.890   9.890  16.146  1.00 45.61      A    O  
ANISOU  197  O   GLY A 109     6711   4800   5819   -558   -589     89  A    O  
ATOM    198  N   SER A 110      -4.086  10.352  16.232  1.00 32.98      A    N  
ANISOU  198  N   SER A 110     5109   3127   4296   -570   -560    132  A    N  
ATOM    199  CA  SER A 110      -4.214  10.039  17.645  1.00 29.92      A    C  
ANISOU  199  CA  SER A 110     4750   2689   3931   -595   -544    138  A    C  
ATOM    200  C   SER A 110      -4.011   8.548  17.908  1.00 26.10      A    C  
ANISOU  200  C   SER A 110     4267   2194   3455   -578   -595    105  A    C  
ATOM    201  O   SER A 110      -3.706   8.150  19.026  1.00 26.26      A    O  
ANISOU  201  O   SER A 110     4309   2187   3481   -596   -589     99  A    O  
ATOM    202  CB  SER A 110      -5.584  10.497  18.150  1.00 33.20      A    C  
ANISOU  202  CB  SER A 110     5173   3048   4396   -614   -511    173  A    C  
ATOM    203  OG  SER A 110      -5.780  10.153  19.507  1.00 38.15      A    O  
ANISOU  203  OG  SER A 110     5826   3622   5049   -639   -497    178  A    O  
ATOM    204  N   LYS A 111      -4.180   7.732  16.869  1.00 19.90      A    N  
ANISOU  204  N   LYS A 111     3460   1432   2670   -545   -643     83  A    N  
ATOM    205  CA  LYS A 111      -4.029   6.289  16.982  1.00 19.97      A    C  
ANISOU  205  CA  LYS A 111     3472   1431   2683   -525   -693     50  A    C  
ATOM    206  C   LYS A 111      -3.202   5.735  15.827  1.00 39.52      A    C  
ANISOU  206  C   LYS A 111     5930   3965   5121   -489   -736     19  A    C  
ATOM    207  O   LYS A 111      -2.209   5.039  16.029  1.00 38.46      A    O  
ANISOU  207  O   LYS A 111     5804   3852   4957   -477   -760     -8  A    O  
ATOM    208  CB  LYS A 111      -5.403   5.612  16.979  1.00 20.03      A    C  
ANISOU  208  CB  LYS A 111     3478   1393   2740   -523   -712     56  A    C  
ATOM    209  CG  LYS A 111      -5.352   4.163  17.410  1.00 20.07      A    C  
ANISOU  209  CG  LYS A 111     3497   1375   2755   -511   -756     26  A    C  
ATOM    210  CD  LYS A 111      -6.504   3.339  16.915  1.00 37.53      A    C  
ANISOU  210  CD  LYS A 111     5700   3562   4999   -497   -791     24  A    C  
ATOM    211  CE  LYS A 111      -6.201   1.857  17.131  1.00 39.34      A    C  
ANISOU  211  CE  LYS A 111     5944   3780   5223   -480   -839    -12  A    C  
ATOM    212  NZ  LYS A 111      -7.270   0.985  16.579  1.00 46.49      A    N1+
ANISOU  212  NZ  LYS A 111     6843   4666   6154   -468   -876    -17  A    N1+
ATOM    213  N   GLY A 112      -3.631   6.046  14.609  1.00 40.22      A    N  
ANISOU  213  N   GLY A 112     5995   4079   5208   -472   -746     24  A    N  
ATOM    214  CA  GLY A 112      -2.940   5.600  13.417  1.00 37.47      A    C  
ANISOU  214  CA  GLY A 112     5628   3785   4825   -438   -785     -2  A    C  
ATOM    215  C   GLY A 112      -1.556   6.201  13.295  1.00 42.31      A    C  
ANISOU  215  C   GLY A 112     6238   4451   5386   -437   -771    -10  A    C  
ATOM    216  O   GLY A 112      -1.256   7.237  13.887  1.00 43.14      A    O  
ANISOU  216  O   GLY A 112     6353   4557   5480   -464   -727     10  A    O  
ATOM    217  N   ASP A 113      -0.703   5.547  12.518  1.00 41.40      A    N  
ANISOU  217  N   ASP A 113     6113   4382   5236   -406   -811    -41  A    N  
ATOM    218  CA  ASP A 113       0.658   6.016  12.353  1.00 36.61      A    C  
ANISOU  218  CA  ASP A 113     5503   3833   4575   -402   -803    -50  A    C  
ATOM    219  C   ASP A 113       0.693   7.146  11.347  1.00 33.74      A    C  
ANISOU  219  C   ASP A 113     5118   3507   4194   -402   -785    -37  A    C  
ATOM    220  O   ASP A 113       0.706   6.906  10.151  1.00 27.91      A    O  
ANISOU  220  O   ASP A 113     4359   2800   3445   -374   -815    -50  A    O  
ATOM    221  CB  ASP A 113       1.573   4.874  11.937  1.00 32.83      A    C  
ANISOU  221  CB  ASP A 113     5020   3387   4065   -367   -851    -86  A    C  
ATOM    222  CG  ASP A 113       1.720   3.829  13.022  1.00 36.41      A    C  
ANISOU  222  CG  ASP A 113     5498   3807   4531   -368   -865   -100  A    C  
ATOM    223  OD1 ASP A 113       1.444   4.146  14.200  1.00 32.57      A    O  
ANISOU  223  OD1 ASP A 113     5030   3281   4066   -401   -833    -83  A    O  
ATOM    224  OD2 ASP A 113       2.106   2.688  12.698  1.00 45.10      A    O1-
ANISOU  224  OD2 ASP A 113     6600   4918   5617   -337   -907   -129  A    O1-
ATOM    225  N   VAL A 114       0.709   8.379  11.853  1.00 33.48      A    N  
ANISOU  225  N   VAL A 114     5092   3471   4157   -434   -735    -10  A    N  
ATOM    226  CA  VAL A 114       0.626   9.573  11.016  1.00 31.52      A    C  
ANISOU  226  CA  VAL A 114     4830   3254   3894   -438   -711      8  A    C  
ATOM    227  C   VAL A 114       1.841  10.468  11.220  1.00 30.51      A    C  
ANISOU  227  C   VAL A 114     4708   3172   3713   -455   -683     10  A    C  
ATOM    228  O   VAL A 114       2.287  10.655  12.340  1.00 32.06      A    O  
ANISOU  228  O   VAL A 114     4926   3354   3900   -482   -656     18  A    O  
ATOM    229  CB  VAL A 114      -0.671  10.338  11.320  1.00 20.16      A    C  
ANISOU  229  CB  VAL A 114     3394   1765   2499   -462   -672     43  A    C  
ATOM    230  CG1 VAL A 114      -0.781  11.594  10.491  1.00 20.15      A    C  
ANISOU  230  CG1 VAL A 114     3381   1793   2482   -466   -644     61  A    C  
ATOM    231  CG2 VAL A 114      -1.872   9.427  11.074  1.00 20.25      A    C  
ANISOU  231  CG2 VAL A 114     3398   1736   2560   -447   -702     41  A    C  
ATOM    232  N   PHE A 115       2.398  11.000  10.138  1.00 37.41      A    N  
ANISOU  232  N   PHE A 115     5561   4101   4550   -442   -689      4  A    N  
ATOM    233  CA  PHE A 115       3.523  11.929  10.268  1.00 38.17      A    C  
ANISOU  233  CA  PHE A 115     5664   4246   4594   -460   -661      8  A    C  
ATOM    234  C   PHE A 115       3.090  13.213  10.954  1.00 42.59      A    C  
ANISOU  234  C   PHE A 115     6243   4778   5160   -500   -603     43  A    C  
ATOM    235  O   PHE A 115       2.032  13.779  10.643  1.00 39.22      A    O  
ANISOU  235  O   PHE A 115     5813   4323   4766   -505   -582     64  A    O  
ATOM    236  CB  PHE A 115       4.102  12.319   8.903  1.00 32.60      A    C  
ANISOU  236  CB  PHE A 115     4933   3604   3851   -438   -679     -6  A    C  
ATOM    237  CG  PHE A 115       4.934  11.257   8.256  1.00 30.69      A    C  
ANISOU  237  CG  PHE A 115     4675   3404   3581   -401   -731    -41  A    C  
ATOM    238  CD1 PHE A 115       6.059  10.758   8.890  1.00 23.99      A    C  
ANISOU  238  CD1 PHE A 115     3836   2582   2699   -400   -741    -56  A    C  
ATOM    239  CD2 PHE A 115       4.595  10.764   7.004  1.00 31.90      A    C  
ANISOU  239  CD2 PHE A 115     4804   3574   3744   -367   -770    -58  A    C  
ATOM    240  CE1 PHE A 115       6.831   9.784   8.288  1.00 31.58      A    C  
ANISOU  240  CE1 PHE A 115     4783   3582   3634   -363   -787    -87  A    C  
ATOM    241  CE2 PHE A 115       5.359   9.789   6.393  1.00 35.11      A    C  
ANISOU  241  CE2 PHE A 115     5198   4018   4125   -332   -816    -89  A    C  
ATOM    242  CZ  PHE A 115       6.481   9.294   7.032  1.00 32.68      A    C  
ANISOU  242  CZ  PHE A 115     4900   3735   3782   -328   -825   -104  A    C  
ATOM    243  N   VAL A 116       3.914  13.681  11.881  1.00 44.54      A    N  
ANISOU  243  N   VAL A 116     6512   5035   5375   -530   -572     50  A    N  
ATOM    244  CA  VAL A 116       3.830  15.071  12.282  1.00 36.53      A    C  
ANISOU  244  CA  VAL A 116     5517   4013   4348   -567   -516     81  A    C  
ATOM    245  C   VAL A 116       4.361  15.853  11.095  1.00 41.98      A    C  
ANISOU  245  C   VAL A 116     6190   4766   4996   -557   -517     77  A    C  
ATOM    246  O   VAL A 116       5.503  15.658  10.670  1.00 43.33      A    O  
ANISOU  246  O   VAL A 116     6349   4996   5119   -546   -541     55  A    O  
ATOM    247  CB  VAL A 116       4.692  15.388  13.513  1.00 29.64      A    C  
ANISOU  247  CB  VAL A 116     4674   3143   3446   -603   -485     91  A    C  
ATOM    248  CG1 VAL A 116       4.788  16.897  13.707  1.00 30.11      A    C  
ANISOU  248  CG1 VAL A 116     4754   3210   3477   -641   -429    120  A    C  
ATOM    249  CG2 VAL A 116       4.112  14.740  14.755  1.00 29.95      A    C  
ANISOU  249  CG2 VAL A 116     4734   3117   3528   -618   -478     98  A    C  
ATOM    250  N   ILE A 117       3.521  16.711  10.534  1.00 41.43      A    N  
ANISOU  250  N   ILE A 117     6115   4683   4942   -561   -493     97  A    N  
ATOM    251  CA  ILE A 117       3.920  17.525   9.394  1.00 31.36      A    C  
ANISOU  251  CA  ILE A 117     4824   3462   3629   -553   -492     94  A    C  
ATOM    252  C   ILE A 117       3.570  18.985   9.645  1.00 27.21      A    C  
ANISOU  252  C   ILE A 117     4320   2922   3095   -587   -433    128  A    C  
ATOM    253  O   ILE A 117       3.121  19.346  10.723  1.00 31.60      A    O  
ANISOU  253  O   ILE A 117     4906   3430   3670   -616   -393    152  A    O  
ATOM    254  CB  ILE A 117       3.217  17.059   8.102  1.00 22.31      A    C  
ANISOU  254  CB  ILE A 117     3645   2321   2511   -515   -530     80  A    C  
ATOM    255  CG1 ILE A 117       1.708  17.223   8.228  1.00 21.52      A    C  
ANISOU  255  CG1 ILE A 117     3546   2159   2470   -518   -511    106  A    C  
ATOM    256  CG2 ILE A 117       3.517  15.607   7.834  1.00 29.02      A    C  
ANISOU  256  CG2 ILE A 117     4477   3181   3369   -482   -588     48  A    C  
ATOM    257  CD1 ILE A 117       1.066  17.860   7.031  1.00 25.64      A    C  
ANISOU  257  CD1 ILE A 117     4047   2695   3000   -504   -508    115  A    C  
ATOM    258  N   ARG A 118       3.804  19.807   8.636  1.00 25.72      A    N  
ANISOU  258  N   ARG A 118     4121   2778   2876   -582   -427    127  A    N  
ATOM    259  CA  ARG A 118       3.304  21.173   8.561  1.00 30.77      A    C  
ANISOU  259  CA  ARG A 118     4777   3405   3509   -605   -376    158  A    C  
ATOM    260  C   ARG A 118       3.664  21.656   7.176  1.00 30.62      A    C  
ANISOU  260  C   ARG A 118     4734   3443   3457   -586   -392    143  A    C  
ATOM    261  O   ARG A 118       4.365  20.957   6.433  1.00 30.14      A    O  
ANISOU  261  O   ARG A 118     4646   3429   3376   -560   -440    112  A    O  
ATOM    262  CB  ARG A 118       3.900  22.104   9.631  1.00 26.79      A    C  
ANISOU  262  CB  ARG A 118     4315   2898   2965   -650   -324    179  A    C  
ATOM    263  CG  ARG A 118       2.993  22.301  10.852  1.00 24.97      A    C  
ANISOU  263  CG  ARG A 118     4115   2593   2778   -676   -281    210  A    C  
ATOM    264  CD  ARG A 118       2.938  23.711  11.319  1.00 19.56      A    C  
ANISOU  264  CD  ARG A 118     3468   1897   2067   -714   -217    243  A    C  
ATOM    265  NE  ARG A 118       2.520  24.621  10.265  1.00 34.57      A    N  
ANISOU  265  NE  ARG A 118     5359   3816   3959   -703   -203    252  A    N  
ATOM    266  CZ  ARG A 118       2.999  25.852  10.130  1.00 19.56      A    C  
ANISOU  266  CZ  ARG A 118     3483   1942   2009   -729   -164    265  A    C  
ATOM    267  NH1 ARG A 118       3.906  26.291  10.975  1.00 22.04      A    N1+
ANISOU  267  NH1 ARG A 118     3829   2268   2276   -766   -136    272  A    N1+
ATOM    268  NH2 ARG A 118       2.583  26.641   9.156  1.00 26.08      A    N  
ANISOU  268  NH2 ARG A 118     4299   2783   2829   -717   -152    273  A    N  
ATOM    269  N   GLU A 119       3.185  22.845   6.834  1.00 24.88      A    N  
ANISOU  269  N   GLU A 119     4016   2713   2724   -599   -352    167  A    N  
ATOM    270  CA  GLU A 119       3.386  23.402   5.507  1.00 28.76      A    C  
ANISOU  270  CA  GLU A 119     4485   3252   3189   -583   -365    157  A    C  
ATOM    271  C   GLU A 119       2.912  22.439   4.406  1.00 31.25      A    C  
ANISOU  271  C   GLU A 119     4759   3577   3539   -541   -419    134  A    C  
ATOM    272  O   GLU A 119       3.662  22.118   3.486  1.00 30.67      A    O  
ANISOU  272  O   GLU A 119     4660   3557   3435   -520   -459    106  A    O  
ATOM    273  CB  GLU A 119       4.857  23.801   5.290  1.00 19.78      A    C  
ANISOU  273  CB  GLU A 119     3353   2184   1978   -596   -369    138  A    C  
ATOM    274  CG  GLU A 119       5.393  24.863   6.243  1.00 38.13      A    C  
ANISOU  274  CG  GLU A 119     5720   4508   4259   -642   -315    161  A    C  
ATOM    275  CD  GLU A 119       5.977  24.288   7.541  1.00 41.85      A    C  
ANISOU  275  CD  GLU A 119     6213   4964   4722   -663   -312    161  A    C  
ATOM    276  OE1 GLU A 119       6.390  23.109   7.553  1.00 41.33      A    O  
ANISOU  276  OE1 GLU A 119     6126   4911   4664   -641   -357    136  A    O  
ATOM    277  OE2 GLU A 119       6.027  25.021   8.555  1.00 41.70      A    O1-
ANISOU  277  OE2 GLU A 119     6234   4921   4691   -702   -262    187  A    O1-
ATOM    278  N   PRO A 120       1.655  21.986   4.482  1.00 35.27      A    N  
ANISOU  278  N   PRO A 120     5258   4033   4109   -528   -422    148  A    N  
ATOM    279  CA  PRO A 120       1.228  21.116   3.389  1.00 44.87      A    C  
ANISOU  279  CA  PRO A 120     6437   5259   5354   -491   -474    127  A    C  
ATOM    280  C   PRO A 120       0.792  21.957   2.183  1.00 44.73      A    C  
ANISOU  280  C   PRO A 120     6400   5264   5333   -481   -466    135  A    C  
ATOM    281  O   PRO A 120       0.621  23.172   2.322  1.00 20.01      A    O  
ANISOU  281  O   PRO A 120     3288   2128   2185   -503   -418    159  A    O  
ATOM    282  CB  PRO A 120       0.026  20.408   3.992  1.00 20.07      A    C  
ANISOU  282  CB  PRO A 120     3296   2053   2276   -486   -475    143  A    C  
ATOM    283  CG  PRO A 120      -0.611  21.497   4.805  1.00 20.01      A    C  
ANISOU  283  CG  PRO A 120     3319   2006   2279   -516   -412    182  A    C  
ATOM    284  CD  PRO A 120       0.538  22.300   5.385  1.00 19.92      A    C  
ANISOU  284  CD  PRO A 120     3337   2022   2210   -545   -380    182  A    C  
ATOM    285  N   PHE A 121       0.621  21.321   1.024  1.00 36.95      A    N  
ANISOU  285  N   PHE A 121     5380   4301   4360   -449   -513    114  A    N  
ATOM    286  CA  PHE A 121       0.075  21.998  -0.153  1.00 35.46      A    C  
ANISOU  286  CA  PHE A 121     5168   4129   4175   -439   -509    121  A    C  
ATOM    287  C   PHE A 121      -0.308  20.996  -1.235  1.00 38.73      A    C  
ANISOU  287  C   PHE A 121     5546   4553   4618   -406   -565    101  A    C  
ATOM    288  O   PHE A 121       0.269  19.916  -1.322  1.00 39.77      A    O  
ANISOU  288  O   PHE A 121     5668   4700   4744   -388   -610     72  A    O  
ATOM    289  CB  PHE A 121       1.042  23.061  -0.715  1.00 28.08      A    C  
ANISOU  289  CB  PHE A 121     4238   3250   3181   -449   -494    113  A    C  
ATOM    290  CG  PHE A 121       2.339  22.502  -1.251  1.00 29.04      A    C  
ANISOU  290  CG  PHE A 121     4345   3430   3257   -436   -539     75  A    C  
ATOM    291  CD1 PHE A 121       3.429  22.309  -0.407  1.00 30.09      A    C  
ANISOU  291  CD1 PHE A 121     4500   3581   3352   -450   -537     64  A    C  
ATOM    292  CD2 PHE A 121       2.470  22.181  -2.594  1.00 20.15      A    C  
ANISOU  292  CD2 PHE A 121     3186   2343   2127   -408   -580     51  A    C  
ATOM    293  CE1 PHE A 121       4.617  21.809  -0.888  1.00 28.11      A    C  
ANISOU  293  CE1 PHE A 121     4234   3387   3059   -436   -575     31  A    C  
ATOM    294  CE2 PHE A 121       3.660  21.679  -3.096  1.00 26.61      A    C  
ANISOU  294  CE2 PHE A 121     3991   3215   2903   -394   -620     17  A    C  
ATOM    295  CZ  PHE A 121       4.741  21.496  -2.243  1.00 33.27      A    C  
ANISOU  295  CZ  PHE A 121     4854   4078   3707   -407   -617      7  A    C  
ATOM    296  N   ILE A 122      -1.278  21.367  -2.063  1.00 37.46      A    N  
ANISOU  296  N   ILE A 122     5364   4385   4484   -396   -561    116  A    N  
ATOM    297  CA  ILE A 122      -1.732  20.500  -3.140  1.00 35.94      A    C  
ANISOU  297  CA  ILE A 122     5137   4200   4318   -368   -611    100  A    C  
ATOM    298  C   ILE A 122      -1.224  20.971  -4.511  1.00 37.67      A    C  
ANISOU  298  C   ILE A 122     5332   4475   4505   -355   -629     82  A    C  
ATOM    299  O   ILE A 122      -1.243  22.162  -4.828  1.00 32.44      A    O  
ANISOU  299  O   ILE A 122     4674   3829   3824   -367   -595     96  A    O  
ATOM    300  CB  ILE A 122      -3.289  20.351  -3.122  1.00 24.03      A    C  
ANISOU  300  CB  ILE A 122     3619   2643   2870   -365   -601    130  A    C  
ATOM    301  CG1 ILE A 122      -3.718  19.600  -1.853  1.00 22.65      A    C  
ANISOU  301  CG1 ILE A 122     3463   2415   2727   -373   -597    140  A    C  
ATOM    302  CG2 ILE A 122      -3.801  19.628  -4.366  1.00 20.59      A    C  
ANISOU  302  CG2 ILE A 122     3147   2219   2457   -341   -649    118  A    C  
ATOM    303  CD1 ILE A 122      -4.924  20.184  -1.143  1.00 20.51      A    C  
ANISOU  303  CD1 ILE A 122     3205   2092   2494   -389   -550    183  A    C  
ATOM    304  N   SER A 123      -0.737  20.022  -5.302  1.00 38.06      A    N  
ANISOU  304  N   SER A 123     5360   4553   4548   -332   -683     49  A    N  
ATOM    305  CA  SER A 123      -0.478  20.249  -6.712  1.00 37.81      A    C  
ANISOU  305  CA  SER A 123     5300   4568   4498   -316   -708     31  A    C  
ATOM    306  C   SER A 123      -1.011  19.063  -7.527  1.00 40.86      A    C  
ANISOU  306  C   SER A 123     5660   4948   4917   -291   -761     17  A    C  
ATOM    307  O   SER A 123      -1.025  17.920  -7.062  1.00 40.53      A    O  
ANISOU  307  O   SER A 123     5624   4885   4891   -282   -788      7  A    O  
ATOM    308  CB  SER A 123       1.013  20.477  -6.976  1.00 30.39      A    C  
ANISOU  308  CB  SER A 123     4364   3686   3495   -316   -720      2  A    C  
ATOM    309  OG  SER A 123       1.222  20.870  -8.324  1.00 27.79      A    O  
ANISOU  309  OG  SER A 123     4011   3401   3150   -304   -739    -12  A    O  
ATOM    310  N   CYS A 124      -1.456  19.340  -8.745  1.00 39.87      A    N  
ANISOU  310  N   CYS A 124     5508   4840   4801   -281   -774     17  A    N  
ATOM    311  CA  CYS A 124      -2.056  18.306  -9.569  1.00 37.06      A    C  
ANISOU  311  CA  CYS A 124     5126   4477   4476   -261   -819      8  A    C  
ATOM    312  C   CYS A 124      -1.247  18.048 -10.826  1.00 33.49      A    C  
ANISOU  312  C   CYS A 124     4654   4078   3994   -242   -861    -26  A    C  
ATOM    313  O   CYS A 124      -0.836  18.976 -11.497  1.00 33.56      A    O  
ANISOU  313  O   CYS A 124     4653   4123   3975   -245   -850    -29  A    O  
ATOM    314  CB  CYS A 124      -3.476  18.711  -9.955  1.00 20.80      A    C  
ANISOU  314  CB  CYS A 124     3051   2389   2461   -266   -802     42  A    C  
ATOM    315  SG  CYS A 124      -4.491  19.160  -8.570  1.00 52.91      A    S  
ANISOU  315  SG  CYS A 124     7141   6398   6564   -287   -748     85  A    S  
ATOM    316  N   SER A 125      -1.017  16.774 -11.124  1.00 40.42      A    N  
ANISOU  316  N   SER A 125     5525   4956   4876   -222   -910    -50  A    N  
ATOM    317  CA  SER A 125      -0.478  16.351 -12.408  1.00 46.04      A    C  
ANISOU  317  CA  SER A 125     6215   5708   5568   -201   -954    -80  A    C  
ATOM    318  C   SER A 125      -1.667  16.317 -13.374  1.00 56.85      A    C  
ANISOU  318  C   SER A 125     7559   7064   6979   -199   -965    -64  A    C  
ATOM    319  O   SER A 125      -2.804  16.536 -12.952  1.00 63.37      A    O  
ANISOU  319  O   SER A 125     8385   7849   7843   -212   -940    -32  A    O  
ATOM    320  CB  SER A 125       0.150  14.959 -12.274  1.00 39.03      A    C  
ANISOU  320  CB  SER A 125     5336   4823   4671   -181   -998   -109  A    C  
ATOM    321  OG  SER A 125      -0.819  13.945 -12.491  1.00 41.43      A    O  
ANISOU  321  OG  SER A 125     5635   5091   5016   -173  -1025   -103  A    O  
ATOM    322  N   PRO A 126      -1.433  16.039 -14.673  1.00 55.94      A    N  
ANISOU  322  N   PRO A 126     7421   6980   6852   -184  -1002    -85  A    N  
ATOM    323  CA  PRO A 126      -2.653  15.969 -15.482  1.00 44.91      A    C  
ANISOU  323  CA  PRO A 126     6001   5566   5498   -186  -1011    -65  A    C  
ATOM    324  C   PRO A 126      -3.440  14.690 -15.201  1.00 41.11      A    C  
ANISOU  324  C   PRO A 126     5524   5043   5052   -181  -1037    -60  A    C  
ATOM    325  O   PRO A 126      -4.482  14.493 -15.810  1.00 39.71      A    O  
ANISOU  325  O   PRO A 126     5330   4850   4908   -183  -1048    -43  A    O  
ATOM    326  CB  PRO A 126      -2.115  15.984 -16.915  1.00 41.23      A    C  
ANISOU  326  CB  PRO A 126     5511   5146   5009   -172  -1044    -91  A    C  
ATOM    327  CG  PRO A 126      -0.763  15.380 -16.812  1.00 43.57      A    C  
ANISOU  327  CG  PRO A 126     5821   5472   5263   -156  -1071   -128  A    C  
ATOM    328  CD  PRO A 126      -0.220  15.838 -15.489  1.00 52.49      A    C  
ANISOU  328  CD  PRO A 126     6977   6595   6373   -167  -1034   -122  A    C  
ATOM    329  N   LEU A 127      -2.961  13.858 -14.277  1.00 45.64      A    N  
ANISOU  329  N   LEU A 127     6123   5600   5618   -174  -1048    -73  A    N  
ATOM    330  CA  LEU A 127      -3.639  12.605 -13.933  1.00 49.87      A    C  
ANISOU  330  CA  LEU A 127     6668   6096   6183   -171  -1073    -71  A    C  
ATOM    331  C   LEU A 127      -4.143  12.503 -12.486  1.00 54.05      A    C  
ANISOU  331  C   LEU A 127     7221   6581   6736   -185  -1044    -50  A    C  
ATOM    332  O   LEU A 127      -5.187  11.900 -12.222  1.00 52.42      A    O  
ANISOU  332  O   LEU A 127     7016   6335   6566   -190  -1051    -31  A    O  
ATOM    333  CB  LEU A 127      -2.750  11.403 -14.262  1.00 36.47      A    C  
ANISOU  333  CB  LEU A 127     4979   4415   4461   -147  -1122   -109  A    C  
ATOM    334  CG  LEU A 127      -2.706  11.120 -15.758  1.00 35.24      A    C  
ANISOU  334  CG  LEU A 127     4802   4289   4300   -134  -1159   -125  A    C  
ATOM    335  CD1 LEU A 127      -1.771   9.960 -16.104  1.00 21.63      A    C  
ANISOU  335  CD1 LEU A 127     3090   2582   2547   -109  -1204   -162  A    C  
ATOM    336  CD2 LEU A 127      -4.127  10.879 -16.258  1.00 29.01      A    C  
ANISOU  336  CD2 LEU A 127     3997   3470   3555   -145  -1166    -99  A    C  
ATOM    337  N   GLU A 128      -3.402  13.075 -11.546  1.00 49.17      A    N  
ANISOU  337  N   GLU A 128     6621   5967   6094   -192  -1014    -51  A    N  
ATOM    338  CA  GLU A 128      -3.777  12.935 -10.147  1.00 43.87      A    C  
ANISOU  338  CA  GLU A 128     5973   5252   5442   -205   -987    -33  A    C  
ATOM    339  C   GLU A 128      -3.476  14.206  -9.363  1.00 43.84      A    C  
ANISOU  339  C   GLU A 128     5982   5252   5425   -223   -935    -15  A    C  
ATOM    340  O   GLU A 128      -2.755  15.074  -9.844  1.00 48.87      A    O  
ANISOU  340  O   GLU A 128     6611   5929   6028   -224   -922    -24  A    O  
ATOM    341  CB  GLU A 128      -3.101  11.702  -9.513  1.00 36.33      A    C  
ANISOU  341  CB  GLU A 128     5041   4288   4474   -192  -1018    -59  A    C  
ATOM    342  CG  GLU A 128      -1.679  11.889  -8.954  1.00 33.82      A    C  
ANISOU  342  CG  GLU A 128     4740   4001   4110   -188  -1010    -82  A    C  
ATOM    343  CD  GLU A 128      -1.220  10.697  -8.078  1.00 49.22      A    C  
ANISOU  343  CD  GLU A 128     6715   5931   6055   -178  -1032   -100  A    C  
ATOM    344  OE1 GLU A 128      -2.029  10.165  -7.268  1.00 46.38      A    O  
ANISOU  344  OE1 GLU A 128     6368   5523   5730   -187  -1027    -85  A    O  
ATOM    345  OE2 GLU A 128      -0.042  10.290  -8.202  1.00 52.83      A    O1-
ANISOU  345  OE2 GLU A 128     7177   6422   6472   -161  -1054   -129  A    O1-
ATOM    346  N   CYS A 129      -4.055  14.323  -8.172  1.00 35.50      A    N  
ANISOU  346  N   CYS A 129     4944   4153   4392   -240   -903      9  A    N  
ATOM    347  CA  CYS A 129      -3.764  15.447  -7.294  1.00 34.00      A    C  
ANISOU  347  CA  CYS A 129     4772   3960   4187   -260   -851     27  A    C  
ATOM    348  C   CYS A 129      -3.160  14.901  -6.035  1.00 35.80      A    C  
ANISOU  348  C   CYS A 129     5029   4169   4404   -264   -848     17  A    C  
ATOM    349  O   CYS A 129      -3.681  13.955  -5.464  1.00 44.43      A    O  
ANISOU  349  O   CYS A 129     6130   5224   5526   -262   -863     19  A    O  
ATOM    350  CB  CYS A 129      -5.028  16.240  -6.956  1.00 31.53      A    C  
ANISOU  350  CB  CYS A 129     4457   3611   3912   -277   -808     70  A    C  
ATOM    351  SG  CYS A 129      -5.507  17.425  -8.217  1.00 81.20      A    S  
ANISOU  351  SG  CYS A 129    10720   9930  10202   -277   -791     87  A    S  
ATOM    352  N   ARG A 130      -2.053  15.489  -5.601  1.00 36.78      A    N  
ANISOU  352  N   ARG A 130     5167   4321   4487   -272   -828      7  A    N  
ATOM    353  CA  ARG A 130      -1.348  14.967  -4.446  1.00 20.78      A    C  
ANISOU  353  CA  ARG A 130     3167   2282   2445   -276   -827     -4  A    C  
ATOM    354  C   ARG A 130      -1.197  16.023  -3.375  1.00 26.64      A    C  
ANISOU  354  C   ARG A 130     3933   3011   3176   -305   -771     19  A    C  
ATOM    355  O   ARG A 130      -1.239  17.220  -3.662  1.00 24.11      A    O  
ANISOU  355  O   ARG A 130     3610   2707   2842   -317   -738     35  A    O  
ATOM    356  CB  ARG A 130       0.027  14.435  -4.858  1.00 20.78      A    C  
ANISOU  356  CB  ARG A 130     3165   2333   2399   -258   -862    -42  A    C  
ATOM    357  CG  ARG A 130      -0.026  13.302  -5.870  1.00 25.47      A    C  
ANISOU  357  CG  ARG A 130     3741   2938   2999   -229   -917    -67  A    C  
ATOM    358  CD  ARG A 130       1.344  12.736  -6.154  1.00 20.93      A    C  
ANISOU  358  CD  ARG A 130     3166   2408   2379   -208   -950   -103  A    C  
ATOM    359  NE  ARG A 130       1.936  12.159  -4.961  1.00 30.82      A    N  
ANISOU  359  NE  ARG A 130     4445   3647   3619   -210   -947   -110  A    N  
ATOM    360  CZ  ARG A 130       1.650  10.943  -4.516  1.00 39.92      A    C  
ANISOU  360  CZ  ARG A 130     5608   4766   4792   -199   -973   -118  A    C  
ATOM    361  NH1 ARG A 130       0.768  10.197  -5.177  1.00 43.77      A    N1+
ANISOU  361  NH1 ARG A 130     6085   5231   5313   -187  -1003   -120  A    N1+
ATOM    362  NH2 ARG A 130       2.235  10.476  -3.416  1.00 35.92      A    N  
ANISOU  362  NH2 ARG A 130     5124   4250   4275   -202   -969   -125  A    N  
ATOM    363  N   THR A 131      -1.029  15.573  -2.134  1.00 24.29      A    N  
ANISOU  363  N   THR A 131     3659   2684   2885   -315   -762     20  A    N  
ATOM    364  CA  THR A 131      -0.678  16.472  -1.049  1.00 25.53      A    C  
ANISOU  364  CA  THR A 131     3843   2832   3024   -342   -712     38  A    C  
ATOM    365  C   THR A 131       0.808  16.356  -0.732  1.00 32.21      A    C  
ANISOU  365  C   THR A 131     4702   3720   3816   -343   -721     13  A    C  
ATOM    366  O   THR A 131       1.320  15.273  -0.472  1.00 37.52      A    O  
ANISOU  366  O   THR A 131     5376   4395   4485   -329   -755    -10  A    O  
ATOM    367  CB  THR A 131      -1.494  16.196   0.211  1.00 33.60      A    C  
ANISOU  367  CB  THR A 131     4887   3791   4086   -359   -689     61  A    C  
ATOM    368  CG2 THR A 131      -1.435  17.396   1.179  1.00 20.39      A    C  
ANISOU  368  CG2 THR A 131     3241   2103   2402   -391   -629     89  A    C  
ATOM    369  OG1 THR A 131      -2.855  15.954  -0.156  1.00 45.20      A    O  
ANISOU  369  OG1 THR A 131     6342   5227   5606   -352   -695     80  A    O  
ATOM    370  N   PHE A 132       1.499  17.486  -0.790  1.00 31.64      A    N  
ANISOU  370  N   PHE A 132     4636   3683   3704   -359   -690     18  A    N  
ATOM    371  CA  PHE A 132       2.886  17.557  -0.376  1.00 28.74      A    C  
ANISOU  371  CA  PHE A 132     4282   3356   3282   -366   -690      1  A    C  
ATOM    372  C   PHE A 132       2.951  18.177   1.008  1.00 35.60      A    C  
ANISOU  372  C   PHE A 132     5185   4196   4147   -400   -641     25  A    C  
ATOM    373  O   PHE A 132       2.285  19.176   1.281  1.00 42.81      A    O  
ANISOU  373  O   PHE A 132     6111   5084   5071   -423   -596     54  A    O  
ATOM    374  CB  PHE A 132       3.690  18.416  -1.346  1.00 25.00      A    C  
ANISOU  374  CB  PHE A 132     3796   2944   2759   -365   -689    -11  A    C  
ATOM    375  CG  PHE A 132       3.825  17.827  -2.708  1.00 27.66      A    C  
ANISOU  375  CG  PHE A 132     4100   3315   3093   -332   -738    -37  A    C  
ATOM    376  CD1 PHE A 132       2.802  17.964  -3.643  1.00 28.01      A    C  
ANISOU  376  CD1 PHE A 132     4125   3346   3173   -321   -746    -28  A    C  
ATOM    377  CD2 PHE A 132       4.970  17.134  -3.062  1.00 20.42      A    C  
ANISOU  377  CD2 PHE A 132     3174   2445   2137   -311   -778    -69  A    C  
ATOM    378  CE1 PHE A 132       2.921  17.425  -4.904  1.00 27.67      A    C  
ANISOU  378  CE1 PHE A 132     4052   3333   3127   -293   -791    -52  A    C  
ATOM    379  CE2 PHE A 132       5.093  16.587  -4.320  1.00 31.09      A    C  
ANISOU  379  CE2 PHE A 132     4500   3827   3487   -281   -822    -93  A    C  
ATOM    380  CZ  PHE A 132       4.071  16.739  -5.248  1.00 26.89      A    C  
ANISOU  380  CZ  PHE A 132     3947   3280   2990   -273   -829    -85  A    C  
ATOM    381  N   PHE A 133       3.759  17.593   1.878  1.00 27.37      A    N  
ANISOU  381  N   PHE A 133     4158   3157   3084   -405   -648     12  A    N  
ATOM    382  CA  PHE A 133       3.881  18.090   3.226  1.00 26.15      A    C  
ANISOU  382  CA  PHE A 133     4037   2975   2924   -440   -604     34  A    C  
ATOM    383  C   PHE A 133       5.325  18.077   3.653  1.00 26.00      A    C  
ANISOU  383  C   PHE A 133     4028   3003   2847   -449   -607     18  A    C  
ATOM    384  O   PHE A 133       6.138  17.403   3.048  1.00 30.79      A    O  
ANISOU  384  O   PHE A 133     4616   3655   3428   -423   -648    -11  A    O  
ATOM    385  CB  PHE A 133       3.042  17.250   4.179  1.00 30.85      A    C  
ANISOU  385  CB  PHE A 133     4644   3507   3572   -440   -605     44  A    C  
ATOM    386  CG  PHE A 133       3.055  15.788   3.869  1.00 30.99      A    C  
ANISOU  386  CG  PHE A 133     4645   3523   3608   -408   -661     16  A    C  
ATOM    387  CD1 PHE A 133       2.169  15.252   2.938  1.00 28.65      A    C  
ANISOU  387  CD1 PHE A 133     4324   3213   3349   -383   -691     10  A    C  
ATOM    388  CD2 PHE A 133       3.940  14.938   4.524  1.00 28.03      A    C  
ANISOU  388  CD2 PHE A 133     4279   3158   3213   -404   -681     -4  A    C  
ATOM    389  CE1 PHE A 133       2.183  13.897   2.651  1.00 31.13      A    C  
ANISOU  389  CE1 PHE A 133     4628   3525   3676   -354   -741    -15  A    C  
ATOM    390  CE2 PHE A 133       3.953  13.580   4.254  1.00 24.30      A    C  
ANISOU  390  CE2 PHE A 133     3795   2682   2756   -373   -731    -29  A    C  
ATOM    391  CZ  PHE A 133       3.081  13.058   3.317  1.00 30.71      A    C  
ANISOU  391  CZ  PHE A 133     4587   3480   3601   -348   -761    -35  A    C  
ATOM    392  N   LEU A 134       5.650  18.850   4.677  1.00 30.37      A    N  
ANISOU  392  N   LEU A 134     4612   3548   3379   -486   -561     39  A    N  
ATOM    393  CA  LEU A 134       6.982  18.803   5.253  1.00 27.27      A    C  
ANISOU  393  CA  LEU A 134     4232   3197   2934   -499   -562     27  A    C  
ATOM    394  C   LEU A 134       6.899  18.002   6.534  1.00 30.89      A    C  
ANISOU  394  C   LEU A 134     4709   3612   3417   -508   -560     31  A    C  
ATOM    395  O   LEU A 134       6.363  18.476   7.536  1.00 29.34      A    O  
ANISOU  395  O   LEU A 134     4540   3367   3242   -539   -518     58  A    O  
ATOM    396  CB  LEU A 134       7.518  20.209   5.531  1.00 23.25      A    C  
ANISOU  396  CB  LEU A 134     3746   2713   2376   -537   -513     47  A    C  
ATOM    397  CG  LEU A 134       7.958  21.092   4.353  1.00 25.32      A    C  
ANISOU  397  CG  LEU A 134     3993   3033   2595   -534   -514     41  A    C  
ATOM    398  CD1 LEU A 134       8.696  22.317   4.853  1.00 27.48      A    C  
ANISOU  398  CD1 LEU A 134     4295   3333   2812   -576   -468     58  A    C  
ATOM    399  CD2 LEU A 134       8.838  20.335   3.378  1.00 25.58      A    C  
ANISOU  399  CD2 LEU A 134     3994   3126   2600   -498   -568      5  A    C  
ATOM    400  N   THR A 135       7.401  16.773   6.497  1.00 20.05      A    N  
ANISOU  400  N   THR A 135     3323   2253   2042   -481   -605      5  A    N  
ATOM    401  CA  THR A 135       7.434  15.950   7.699  1.00 22.11      A    C  
ANISOU  401  CA  THR A 135     3601   2476   2323   -488   -606      5  A    C  
ATOM    402  C   THR A 135       8.451  16.503   8.680  1.00 23.79      A    C  
ANISOU  402  C   THR A 135     3837   2712   2488   -524   -575     15  A    C  
ATOM    403  O   THR A 135       9.389  17.193   8.300  1.00 26.89      A    O  
ANISOU  403  O   THR A 135     4228   3164   2825   -533   -567     13  A    O  
ATOM    404  CB  THR A 135       7.855  14.500   7.414  1.00 25.19      A    C  
ANISOU  404  CB  THR A 135     3974   2883   2716   -448   -662    -27  A    C  
ATOM    405  CG2 THR A 135       7.023  13.882   6.312  1.00 20.23      A    C  
ANISOU  405  CG2 THR A 135     3321   2242   2124   -413   -699    -41  A    C  
ATOM    406  OG1 THR A 135       9.250  14.473   7.076  1.00 31.38      A    O  
ANISOU  406  OG1 THR A 135     4748   3737   3437   -439   -680    -46  A    O  
ATOM    407  N   GLN A 136       8.269  16.180   9.947  1.00 26.78      A    N  
ANISOU  407  N   GLN A 136     4241   3046   2889   -545   -558     27  A    N  
ATOM    408  CA  GLN A 136       9.268  16.491  10.947  1.00 25.62      A    C  
ANISOU  408  CA  GLN A 136     4116   2920   2699   -578   -533     34  A    C  
ATOM    409  C   GLN A 136      10.081  15.247  11.202  1.00 24.29      A    C  
ANISOU  409  C   GLN A 136     3938   2774   2518   -554   -574      9  A    C  
ATOM    410  O   GLN A 136      10.895  15.211  12.116  1.00 21.39      A    O  
ANISOU  410  O   GLN A 136     3586   2421   2121   -577   -562     13  A    O  
ATOM    411  CB  GLN A 136       8.594  16.932  12.231  1.00 30.13      A    C  
ANISOU  411  CB  GLN A 136     4721   3426   3302   -618   -486     64  A    C  
ATOM    412  CG  GLN A 136       7.911  18.264  12.100  1.00 38.72      A    C  
ANISOU  412  CG  GLN A 136     5824   4494   4394   -644   -439     93  A    C  
ATOM    413  CD  GLN A 136       8.878  19.416  12.208  1.00 38.72      A    C  
ANISOU  413  CD  GLN A 136     5842   4542   4328   -680   -404    106  A    C  
ATOM    414  NE2 GLN A 136       8.342  20.614  12.430  1.00 37.54      A    N  
ANISOU  414  NE2 GLN A 136     5717   4366   4179   -712   -353    135  A    N  
ATOM    415  OE1 GLN A 136      10.095  19.236  12.119  1.00 37.81      A    O  
ANISOU  415  OE1 GLN A 136     5718   4487   4160   -679   -422     90  A    O  
ATOM    416  N   GLY A 137       9.827  14.216  10.399  1.00 25.56      A    N  
ANISOU  416  N   GLY A 137     4072   2937   2700   -508   -622    -16  A    N  
ATOM    417  CA  GLY A 137      10.509  12.948  10.548  1.00 26.69      A    C  
ANISOU  417  CA  GLY A 137     4208   3099   2834   -480   -664    -42  A    C  
ATOM    418  C   GLY A 137      10.096  12.249  11.821  1.00 28.50      A    C  
ANISOU  418  C   GLY A 137     4459   3269   3102   -492   -658    -36  A    C  
ATOM    419  O   GLY A 137      10.900  11.560  12.445  1.00 31.80      A    O  
ANISOU  419  O   GLY A 137     4881   3702   3499   -488   -671    -46  A    O  
ATOM    420  N   ALA A 138       8.839  12.432  12.208  1.00 20.01      A    N  
ANISOU  420  N   ALA A 138     3396   2125   2082   -507   -636    -18  A    N  
ATOM    421  CA  ALA A 138       8.298  11.769  13.394  1.00 34.93      A    C  
ANISOU  421  CA  ALA A 138     5306   3951   4014   -520   -631    -12  A    C  
ATOM    422  C   ALA A 138       6.816  11.401  13.239  1.00 36.73      A    C  
ANISOU  422  C   ALA A 138     5533   4113   4308   -509   -638     -8  A    C  
ATOM    423  O   ALA A 138       6.138  11.853  12.308  1.00 42.29      A    O  
ANISOU  423  O   ALA A 138     6222   4817   5027   -499   -638     -3  A    O  
ATOM    424  CB  ALA A 138       8.516  12.626  14.633  1.00 19.84      A    C  
ANISOU  424  CB  ALA A 138     3424   2021   2092   -571   -579     15  A    C  
ATOM    425  N   LEU A 139       6.317  10.572  14.148  1.00 32.30      A    N  
ANISOU  425  N   LEU A 139     4985   3498   3787   -512   -644    -10  A    N  
ATOM    426  CA  LEU A 139       4.903  10.220  14.140  1.00 30.81      A    C  
ANISOU  426  CA  LEU A 139     4799   3248   3661   -506   -649     -3  A    C  
ATOM    427  C   LEU A 139       4.109  10.993  15.197  1.00 36.99      A    C  
ANISOU  427  C   LEU A 139     5606   3971   4475   -550   -598     30  A    C  
ATOM    428  O   LEU A 139       4.676  11.542  16.138  1.00 47.83      A    O  
ANISOU  428  O   LEU A 139     7000   5345   5828   -583   -564     44  A    O  
ATOM    429  CB  LEU A 139       4.723   8.708  14.309  1.00 22.56      A    C  
ANISOU  429  CB  LEU A 139     3754   2179   2640   -478   -694    -28  A    C  
ATOM    430  CG  LEU A 139       5.290   7.866  13.157  1.00 22.27      A    C  
ANISOU  430  CG  LEU A 139     3694   2190   2578   -432   -747    -60  A    C  
ATOM    431  CD1 LEU A 139       4.717   6.463  13.152  1.00 22.32      A    C  
ANISOU  431  CD1 LEU A 139     3703   2160   2618   -405   -788    -81  A    C  
ATOM    432  CD2 LEU A 139       5.021   8.535  11.838  1.00 21.45      A    C  
ANISOU  432  CD2 LEU A 139     3566   2116   2465   -419   -749    -57  A    C  
ATOM    433  N   LEU A 140       2.793  11.049  15.034  1.00 33.72      A    N  
ANISOU  433  N   LEU A 140     5190   3509   4113   -548   -593     44  A    N  
ATOM    434  CA  LEU A 140       1.949  11.683  16.034  1.00 32.82      A    C  
ANISOU  434  CA  LEU A 140     5101   3337   4034   -584   -547     75  A    C  
ATOM    435  C   LEU A 140       1.809  10.779  17.248  1.00 30.15      A    C  
ANISOU  435  C   LEU A 140     4781   2950   3723   -594   -555     70  A    C  
ATOM    436  O   LEU A 140       1.649   9.568  17.115  1.00 31.88      A    O  
ANISOU  436  O   LEU A 140     4991   3158   3961   -568   -598     46  A    O  
ATOM    437  CB  LEU A 140       0.578  12.028  15.455  1.00 33.59      A    C  
ANISOU  437  CB  LEU A 140     5186   3400   4175   -578   -539     94  A    C  
ATOM    438  CG  LEU A 140       0.497  13.396  14.777  1.00 28.10      A    C  
ANISOU  438  CG  LEU A 140     4487   2731   3460   -587   -504    116  A    C  
ATOM    439  CD1 LEU A 140      -0.800  13.534  14.034  1.00 30.83      A    C  
ANISOU  439  CD1 LEU A 140     4815   3053   3847   -572   -506    130  A    C  
ATOM    440  CD2 LEU A 140       0.617  14.480  15.815  1.00 26.52      A    C  
ANISOU  440  CD2 LEU A 140     4317   2509   3249   -631   -444    146  A    C  
ATOM    441  N   ASN A 141       1.896  11.384  18.423  1.00 21.90      A    N  
ANISOU  441  N   ASN A 141     3764   1876   2681   -635   -510     92  A    N  
ATOM    442  CA  ASN A 141       1.772  10.687  19.699  1.00 25.00      A    C  
ANISOU  442  CA  ASN A 141     4179   2220   3100   -652   -509     90  A    C  
ATOM    443  C   ASN A 141       2.965   9.805  20.023  1.00 20.34      A    C  
ANISOU  443  C   ASN A 141     3589   1663   2478   -642   -540     62  A    C  
ATOM    444  O   ASN A 141       2.819   8.696  20.514  1.00 20.42      A    O  
ANISOU  444  O   ASN A 141     3603   1645   2510   -631   -568     44  A    O  
ATOM    445  CB  ASN A 141       0.458   9.906  19.782  1.00 31.35      A    C  
ANISOU  445  CB  ASN A 141     4980   2967   3965   -639   -530     89  A    C  
ATOM    446  CG  ASN A 141      -0.336  10.248  21.019  1.00 37.93      A    C  
ANISOU  446  CG  ASN A 141     5842   3733   4839   -676   -490    116  A    C  
ATOM    447  ND2 ASN A 141      -1.449   9.559  21.220  1.00 36.31      A    N  
ANISOU  447  ND2 ASN A 141     5635   3476   4687   -668   -506    116  A    N  
ATOM    448  OD1 ASN A 141       0.042  11.135  21.780  1.00 42.87      A    O  
ANISOU  448  OD1 ASN A 141     6488   4352   5448   -712   -444    137  A    O  
ATOM    449  N   ASP A 142       4.154  10.322  19.756  1.00 28.14      A    N  
ANISOU  449  N   ASP A 142     4572   2711   3407   -646   -532     59  A    N  
ATOM    450  CA  ASP A 142       5.386   9.590  20.009  1.00 32.79      A    C  
ANISOU  450  CA  ASP A 142     5160   3341   3957   -635   -558     36  A    C  
ATOM    451  C   ASP A 142       6.447  10.567  20.513  1.00 23.75      A    C  
ANISOU  451  C   ASP A 142     4028   2235   2761   -672   -520     53  A    C  
ATOM    452  O   ASP A 142       6.372  11.758  20.236  1.00 23.59      A    O  
ANISOU  452  O   ASP A 142     4012   2227   2725   -693   -484     74  A    O  
ATOM    453  CB  ASP A 142       5.846   8.883  18.724  1.00 35.78      A    C  
ANISOU  453  CB  ASP A 142     5509   3774   4312   -586   -609      6  A    C  
ATOM    454  CG  ASP A 142       7.209   8.228  18.870  1.00 42.42      A    C  
ANISOU  454  CG  ASP A 142     6347   4667   5105   -571   -634    -16  A    C  
ATOM    455  OD1 ASP A 142       7.307   7.208  19.583  1.00 42.76      A    O  
ANISOU  455  OD1 ASP A 142     6399   4685   5163   -565   -654    -31  A    O  
ATOM    456  OD2 ASP A 142       8.183   8.739  18.274  1.00 44.94      A    O1-
ANISOU  456  OD2 ASP A 142     6652   5051   5371   -566   -633    -18  A    O1-
ATOM    457  N   LYS A 143       7.434  10.068  21.244  1.00 20.52      A    N  
ANISOU  457  N   LYS A 143     3627   1845   2325   -680   -527     42  A    N  
ATOM    458  CA  LYS A 143       8.437  10.939  21.843  1.00 30.27      A    C  
ANISOU  458  CA  LYS A 143     4876   3116   3510   -719   -490     60  A    C  
ATOM    459  C   LYS A 143       9.161  11.868  20.857  1.00 31.03      A    C  
ANISOU  459  C   LYS A 143     4958   3281   3550   -717   -482     65  A    C  
ATOM    460  O   LYS A 143       9.658  12.921  21.242  1.00 33.54      A    O  
ANISOU  460  O   LYS A 143     5293   3618   3832   -757   -441     87  A    O  
ATOM    461  CB  LYS A 143       9.447  10.131  22.673  1.00 37.70      A    C  
ANISOU  461  CB  LYS A 143     5823   4075   4427   -722   -506     47  A    C  
ATOM    462  CG  LYS A 143      10.159   9.032  21.909  1.00 46.45      A    C  
ANISOU  462  CG  LYS A 143     6904   5233   5511   -671   -560     13  A    C  
ATOM    463  CD  LYS A 143      10.899   8.069  22.841  1.00 46.63      A    C  
ANISOU  463  CD  LYS A 143     6935   5258   5523   -670   -577     -0  A    C  
ATOM    464  CE  LYS A 143      12.360   8.449  23.044  1.00 44.37      A    C  
ANISOU  464  CE  LYS A 143     6646   5043   5169   -686   -566      6  A    C  
ATOM    465  NZ  LYS A 143      13.102   7.377  23.787  1.00 42.90      A    N1+
ANISOU  465  NZ  LYS A 143     6462   4867   4972   -675   -589    -10  A    N1+
ATOM    466  N   HIS A 144       9.212  11.508  19.587  1.00 19.56      A    N  
ANISOU  466  N   HIS A 144     3476   1868   2087   -673   -520     43  A    N  
ATOM    467  CA  HIS A 144      10.018  12.310  18.673  1.00 31.76      A    C  
ANISOU  467  CA  HIS A 144     5007   3484   3576   -670   -516     43  A    C  
ATOM    468  C   HIS A 144       9.281  13.527  18.127  1.00 32.34      A    C  
ANISOU  468  C   HIS A 144     5084   3546   3658   -686   -482     65  A    C  
ATOM    469  O   HIS A 144       9.883  14.384  17.476  1.00 30.12      A    O  
ANISOU  469  O   HIS A 144     4797   3319   3330   -692   -471     70  A    O  
ATOM    470  CB  HIS A 144      10.598  11.460  17.543  1.00 25.52      A    C  
ANISOU  470  CB  HIS A 144     4185   2750   2763   -617   -570     11  A    C  
ATOM    471  CG  HIS A 144      11.489  10.360  18.026  1.00 25.70      A    C  
ANISOU  471  CG  HIS A 144     4205   2795   2765   -599   -600     -9  A    C  
ATOM    472  CD2 HIS A 144      12.798  10.365  18.366  1.00 26.33      A    C  
ANISOU  472  CD2 HIS A 144     4283   2931   2790   -608   -599    -11  A    C  
ATOM    473  ND1 HIS A 144      11.046   9.070  18.212  1.00 25.67      A    N  
ANISOU  473  ND1 HIS A 144     4199   2752   2801   -568   -635    -29  A    N  
ATOM    474  CE1 HIS A 144      12.045   8.323  18.642  1.00 24.39      A    C  
ANISOU  474  CE1 HIS A 144     4035   2622   2609   -558   -655    -44  A    C  
ATOM    475  NE2 HIS A 144      13.120   9.087  18.746  1.00 27.39      A    N  
ANISOU  475  NE2 HIS A 144     4415   3061   2930   -581   -633    -32  A    N  
ATOM    476  N   SER A 145       7.982  13.607  18.405  1.00 35.72      A    N  
ANISOU  476  N   SER A 145     5523   3905   4145   -692   -466     80  A    N  
ATOM    477  CA  SER A 145       7.221  14.801  18.062  1.00 37.12      A    C  
ANISOU  477  CA  SER A 145     5708   4063   4332   -710   -428    105  A    C  
ATOM    478  C   SER A 145       7.573  15.958  19.000  1.00 31.76      A    C  
ANISOU  478  C   SER A 145     5064   3378   3625   -766   -370    136  A    C  
ATOM    479  O   SER A 145       7.251  17.108  18.699  1.00 21.41      A    O  
ANISOU  479  O   SER A 145     3764   2067   2304   -784   -333    158  A    O  
ATOM    480  CB  SER A 145       5.711  14.530  18.067  1.00 42.54      A    C  
ANISOU  480  CB  SER A 145     6395   4680   5088   -700   -428    113  A    C  
ATOM    481  OG  SER A 145       5.229  14.221  19.362  1.00 40.44      A    O  
ANISOU  481  OG  SER A 145     6154   4350   4861   -725   -409    125  A    O  
ATOM    482  N   ASN A 146       8.237  15.636  20.117  1.00 19.30      A    N  
ANISOU  482  N   ASN A 146     3505   1796   2034   -791   -362    138  A    N  
ATOM    483  CA  ASN A 146       8.798  16.628  21.040  1.00 22.99      A    C  
ANISOU  483  CA  ASN A 146     4004   2265   2464   -846   -311    165  A    C  
ATOM    484  C   ASN A 146       9.630  17.699  20.320  1.00 31.02      A    C  
ANISOU  484  C   ASN A 146     5020   3351   3415   -858   -294    171  A    C  
ATOM    485  O   ASN A 146      10.584  17.389  19.617  1.00 39.55      A    O  
ANISOU  485  O   ASN A 146     6076   4500   4451   -835   -327    150  A    O  
ATOM    486  CB  ASN A 146       9.654  15.921  22.101  1.00 28.58      A    C  
ANISOU  486  CB  ASN A 146     4723   2980   3157   -863   -319    157  A    C  
ATOM    487  CG  ASN A 146       9.835  16.742  23.378  1.00 32.61      A    C  
ANISOU  487  CG  ASN A 146     5273   3462   3654   -925   -264    189  A    C  
ATOM    488  ND2 ASN A 146      10.621  16.203  24.327  1.00 42.90      A    N  
ANISOU  488  ND2 ASN A 146     6586   4773   4941   -943   -268    186  A    N  
ATOM    489  OD1 ASN A 146       9.280  17.834  23.508  1.00 30.88      A    O  
ANISOU  489  OD1 ASN A 146     5079   3215   3439   -954   -218    217  A    O  
ATOM    490  N   GLY A 147       9.255  18.963  20.477  1.00 35.25      A    N  
ANISOU  490  N   GLY A 147     5582   3867   3942   -894   -242    201  A    N  
ATOM    491  CA  GLY A 147      10.013  20.047  19.878  1.00 34.78      A    C  
ANISOU  491  CA  GLY A 147     5528   3870   3818   -912   -222    209  A    C  
ATOM    492  C   GLY A 147       9.621  20.446  18.462  1.00 38.25      A    C  
ANISOU  492  C   GLY A 147     5943   4335   4255   -878   -236    201  A    C  
ATOM    493  O   GLY A 147      10.246  21.338  17.884  1.00 42.43      A    O  
ANISOU  493  O   GLY A 147     6474   4917   4729   -890   -221    206  A    O  
ATOM    494  N   THR A 148       8.575  19.824  17.912  1.00 31.02      A    N  
ANISOU  494  N   THR A 148     5005   3383   3398   -838   -262    190  A    N  
ATOM    495  CA  THR A 148       8.218  20.015  16.495  1.00 26.32      A    C  
ANISOU  495  CA  THR A 148     4381   2815   2805   -802   -284    178  A    C  
ATOM    496  C   THR A 148       7.685  21.410  16.113  1.00 36.35      A    C  
ANISOU  496  C   THR A 148     5669   4078   4067   -822   -237    205  A    C  
ATOM    497  O   THR A 148       7.223  21.617  14.986  1.00 38.78      A    O  
ANISOU  497  O   THR A 148     5954   4399   4382   -794   -251    198  A    O  
ATOM    498  CB  THR A 148       7.274  18.897  15.962  1.00 24.77      A    C  
ANISOU  498  CB  THR A 148     4154   2585   2671   -755   -328    159  A    C  
ATOM    499  CG2 THR A 148       8.060  17.622  15.628  1.00 19.52      A    C  
ANISOU  499  CG2 THR A 148     3461   1962   1994   -719   -385    123  A    C  
ATOM    500  OG1 THR A 148       6.296  18.572  16.955  1.00 32.67      A    O  
ANISOU  500  OG1 THR A 148     5173   3508   3729   -767   -311    174  A    O  
ATOM    501  N   ILE A 149       7.764  22.358  17.048  1.00 39.17      A    N  
ANISOU  501  N   ILE A 149     6067   4412   4403   -872   -182    235  A    N  
ATOM    502  CA  ILE A 149       7.533  23.773  16.764  1.00 37.28      A    C  
ANISOU  502  CA  ILE A 149     5852   4174   4137   -896   -133    261  A    C  
ATOM    503  C   ILE A 149       8.687  24.276  15.898  1.00 42.51      A    C  
ANISOU  503  C   ILE A 149     6503   4920   4727   -897   -146    246  A    C  
ATOM    504  O   ILE A 149       8.527  25.210  15.097  1.00 47.83      A    O  
ANISOU  504  O   ILE A 149     7179   5615   5380   -897   -128    254  A    O  
ATOM    505  CB  ILE A 149       7.433  24.625  18.077  1.00 30.24      A    C  
ANISOU  505  CB  ILE A 149     5014   3238   3238   -952    -70    297  A    C  
ATOM    506  CG1 ILE A 149       6.899  26.028  17.799  1.00 20.22      A    C  
ANISOU  506  CG1 ILE A 149     3774   1955   1955   -972    -18    325  A    C  
ATOM    507  CG2 ILE A 149       8.771  24.715  18.803  1.00 19.15      A    C  
ANISOU  507  CG2 ILE A 149     3629   1875   1773   -991    -62    296  A    C  
ATOM    508  CD1 ILE A 149       5.476  26.034  17.333  1.00 23.95      A    C  
ANISOU  508  CD1 ILE A 149     4234   2375   2490   -942    -14    335  A    C  
ATOM    509  N   LYS A 150       9.842  23.623  16.059  1.00 33.48      A    N  
ANISOU  509  N   LYS A 150     5347   3827   3546   -895   -176    226  A    N  
ATOM    510  CA  LYS A 150      11.072  23.957  15.342  1.00 33.10      A    C  
ANISOU  510  CA  LYS A 150     5286   3866   3426   -897   -192    211  A    C  
ATOM    511  C   LYS A 150      10.859  23.978  13.831  1.00 29.72      A    C  
ANISOU  511  C   LYS A 150     4821   3472   2998   -853   -225    191  A    C  
ATOM    512  O   LYS A 150      10.459  22.985  13.241  1.00 38.42      A    O  
ANISOU  512  O   LYS A 150     5888   4569   4142   -808   -270    169  A    O  
ATOM    513  CB  LYS A 150      12.167  22.947  15.707  1.00 42.85      A    C  
ANISOU  513  CB  LYS A 150     6503   5142   4635   -890   -230    190  A    C  
ATOM    514  CG  LYS A 150      13.591  23.345  15.327  1.00 54.82      A    C  
ANISOU  514  CG  LYS A 150     8013   6748   6067   -903   -237    182  A    C  
ATOM    515  CD  LYS A 150      14.621  22.532  16.127  1.00 58.94      A    C  
ANISOU  515  CD  LYS A 150     8531   7298   6563   -912   -257    174  A    C  
ATOM    516  CE  LYS A 150      16.051  22.778  15.645  1.00 61.43      A    C  
ANISOU  516  CE  LYS A 150     8834   7710   6796   -917   -272    164  A    C  
ATOM    517  NZ  LYS A 150      16.466  24.218  15.692  1.00 58.70      A    N1+
ANISOU  517  NZ  LYS A 150     8521   7393   6389   -968   -226    188  A    N1+
ATOM    518  N   ASP A 151      11.127  25.112  13.204  1.00 25.85      A    N  
ANISOU  518  N   ASP A 151     4342   3019   2462   -869   -201    199  A    N  
ATOM    519  CA  ASP A 151      10.928  25.221  11.768  1.00 27.71      A    C  
ANISOU  519  CA  ASP A 151     4544   3289   2698   -832   -228    182  A    C  
ATOM    520  C   ASP A 151      11.858  24.334  10.966  1.00 31.20      A    C  
ANISOU  520  C   ASP A 151     4944   3797   3113   -795   -288    147  A    C  
ATOM    521  O   ASP A 151      11.424  23.704  10.000  1.00 31.21      A    O  
ANISOU  521  O   ASP A 151     4910   3801   3146   -750   -328    125  A    O  
ATOM    522  CB  ASP A 151      11.062  26.667  11.303  1.00 30.90      A    C  
ANISOU  522  CB  ASP A 151     4971   3717   3054   -859   -189    198  A    C  
ATOM    523  CG  ASP A 151       9.889  27.516  11.723  1.00 42.50      A    C  
ANISOU  523  CG  ASP A 151     6473   5117   4558   -879   -136    231  A    C  
ATOM    524  OD1 ASP A 151       8.742  27.028  11.632  1.00 38.66      A    O  
ANISOU  524  OD1 ASP A 151     5973   4575   4141   -851   -144    233  A    O  
ATOM    525  OD2 ASP A 151      10.114  28.668  12.154  1.00 57.86      A    O1-
ANISOU  525  OD2 ASP A 151     8460   7064   6461   -922    -85    256  A    O1-
ATOM    526  N   ARG A 152      13.130  24.284  11.361  1.00 32.37      A    N  
ANISOU  526  N   ARG A 152     5097   3999   3202   -816   -293    141  A    N  
ATOM    527  CA  ARG A 152      14.146  23.599  10.560  1.00 30.71      A    C  
ANISOU  527  CA  ARG A 152     4851   3863   2955   -783   -345    109  A    C  
ATOM    528  C   ARG A 152      14.993  22.567  11.302  1.00 27.80      A    C  
ANISOU  528  C   ARG A 152     4474   3516   2573   -779   -370     99  A    C  
ATOM    529  O   ARG A 152      15.343  22.756  12.461  1.00 35.93      A    O  
ANISOU  529  O   ARG A 152     5533   4532   3586   -820   -340    117  A    O  
ATOM    530  CB  ARG A 152      15.058  24.635   9.910  1.00 28.62      A    C  
ANISOU  530  CB  ARG A 152     4588   3671   2612   -803   -334    110  A    C  
ATOM    531  CG  ARG A 152      14.297  25.688   9.157  1.00 26.24      A    C  
ANISOU  531  CG  ARG A 152     4295   3355   2319   -806   -308    120  A    C  
ATOM    532  CD  ARG A 152      15.223  26.774   8.680  1.00 34.15      A    C  
ANISOU  532  CD  ARG A 152     5308   4426   3240   -834   -293    122  A    C  
ATOM    533  NE  ARG A 152      15.891  27.490   9.763  1.00 28.57      A    N  
ANISOU  533  NE  ARG A 152     4644   3728   2482   -892   -249    147  A    N  
ATOM    534  CZ  ARG A 152      15.354  28.492  10.445  1.00 25.03      A    C  
ANISOU  534  CZ  ARG A 152     4241   3235   2034   -934   -191    178  A    C  
ATOM    535  NH1 ARG A 152      14.119  28.905  10.188  1.00 19.51      A    N1+
ANISOU  535  NH1 ARG A 152     3551   2475   1386   -925   -169    190  A    N1+
ATOM    536  NH2 ARG A 152      16.063  29.082  11.390  1.00 19.52      A    N  
ANISOU  536  NH2 ARG A 152     3582   2552   1284   -989   -155    200  A    N  
ATOM    537  N   SER A 153      15.321  21.476  10.617  1.00 31.23      A    N  
ANISOU  537  N   SER A 153     4870   3980   3015   -730   -425     69  A    N  
ATOM    538  CA  SER A 153      16.209  20.450  11.158  1.00 37.99      A    C  
ANISOU  538  CA  SER A 153     5716   4865   3855   -719   -453     55  A    C  
ATOM    539  C   SER A 153      16.626  19.498  10.034  1.00 44.45      A    C  
ANISOU  539  C   SER A 153     6492   5730   4668   -662   -512     21  A    C  
ATOM    540  O   SER A 153      16.007  19.499   8.967  1.00 44.99      A    O  
ANISOU  540  O   SER A 153     6541   5792   4762   -632   -531      8  A    O  
ATOM    541  CB  SER A 153      15.502  19.660  12.252  1.00 19.82      A    C  
ANISOU  541  CB  SER A 153     3430   2489   1612   -721   -448     62  A    C  
ATOM    542  OG  SER A 153      14.719  18.637  11.665  1.00 41.38      A    O  
ANISOU  542  OG  SER A 153     6135   5187   4402   -672   -488     40  A    O  
ATOM    543  N   PRO A 154      17.669  18.673  10.265  1.00 45.02      A    N  
ANISOU  543  N   PRO A 154     6550   5848   4707   -647   -541      6  A    N  
ATOM    544  CA  PRO A 154      18.080  17.690   9.247  1.00 39.69      A    C  
ANISOU  544  CA  PRO A 154     5837   5216   4028   -590   -597    -26  A    C  
ATOM    545  C   PRO A 154      17.100  16.519   9.055  1.00 37.25      A    C  
ANISOU  545  C   PRO A 154     5516   4847   3790   -546   -629    -42  A    C  
ATOM    546  O   PRO A 154      17.342  15.680   8.186  1.00 41.45      A    O  
ANISOU  546  O   PRO A 154     6021   5407   4323   -498   -675    -69  A    O  
ATOM    547  CB  PRO A 154      19.412  17.153   9.794  1.00 32.77      A    C  
ANISOU  547  CB  PRO A 154     4955   4398   3097   -591   -611    -29  A    C  
ATOM    548  CG  PRO A 154      19.854  18.141  10.796  1.00 35.08      A    C  
ANISOU  548  CG  PRO A 154     5279   4699   3350   -652   -562     -1  A    C  
ATOM    549  CD  PRO A 154      18.616  18.711  11.390  1.00 36.37      A    C  
ANISOU  549  CD  PRO A 154     5472   4778   3568   -683   -522     20  A    C  
ATOM    550  N   TYR A 155      16.028  16.447   9.841  1.00 30.54      A    N  
ANISOU  550  N   TYR A 155     4688   3916   2999   -563   -606    -28  A    N  
ATOM    551  CA  TYR A 155      15.121  15.307   9.738  1.00 29.91      A    C  
ANISOU  551  CA  TYR A 155     4598   3781   2984   -525   -637    -43  A    C  
ATOM    552  C   TYR A 155      13.897  15.630   8.905  1.00 29.76      A    C  
ANISOU  552  C   TYR A 155     4572   3721   3012   -513   -636    -41  A    C  
ATOM    553  O   TYR A 155      13.141  14.730   8.531  1.00 36.36      A    O  
ANISOU  553  O   TYR A 155     5396   4521   3897   -478   -667    -56  A    O  
ATOM    554  CB  TYR A 155      14.725  14.772  11.124  1.00 27.03      A    C  
ANISOU  554  CB  TYR A 155     4258   3355   2657   -544   -621    -31  A    C  
ATOM    555  CG  TYR A 155      15.873  14.814  12.097  1.00 34.35      A    C  
ANISOU  555  CG  TYR A 155     5198   4319   3535   -572   -607    -22  A    C  
ATOM    556  CD1 TYR A 155      16.966  13.971  11.948  1.00 34.23      A    C  
ANISOU  556  CD1 TYR A 155     5165   4360   3480   -542   -643    -42  A    C  
ATOM    557  CD2 TYR A 155      15.881  15.715  13.148  1.00 38.87      A    C  
ANISOU  557  CD2 TYR A 155     5802   4871   4096   -627   -557      7  A    C  
ATOM    558  CE1 TYR A 155      18.028  14.022  12.819  1.00 30.39      A    C  
ANISOU  558  CE1 TYR A 155     4687   3912   2947   -567   -629    -33  A    C  
ATOM    559  CE2 TYR A 155      16.935  15.765  14.028  1.00 39.41      A    C  
ANISOU  559  CE2 TYR A 155     5882   4975   4118   -655   -544     16  A    C  
ATOM    560  CZ  TYR A 155      18.007  14.920  13.853  1.00 20.14      A    C  
ANISOU  560  CZ  TYR A 155     3419   2594   1640   -625   -580     -3  A    C  
ATOM    561  OH  TYR A 155      19.063  14.984  14.724  1.00 21.67      A    O  
ANISOU  561  OH  TYR A 155     3623   2825   1786   -655   -567      8  A    O  
ATOM    562  N   ARG A 156      13.707  16.909   8.601  1.00 20.82      A    N  
ANISOU  562  N   ARG A 156     3448   2599   1864   -541   -602    -23  A    N  
ATOM    563  CA  ARG A 156      12.554  17.312   7.803  1.00 21.99      A    C  
ANISOU  563  CA  ARG A 156     3590   2712   2055   -530   -599    -20  A    C  
ATOM    564  C   ARG A 156      12.687  16.874   6.348  1.00 25.78      A    C  
ANISOU  564  C   ARG A 156     4035   3232   2528   -485   -644    -47  A    C  
ATOM    565  O   ARG A 156      13.624  17.270   5.658  1.00 20.17      A    O  
ANISOU  565  O   ARG A 156     3310   2590   1764   -481   -654    -57  A    O  
ATOM    566  CB  ARG A 156      12.303  18.818   7.903  1.00 19.95      A    C  
ANISOU  566  CB  ARG A 156     3353   2449   1778   -573   -546      8  A    C  
ATOM    567  CG  ARG A 156      11.976  19.283   9.308  1.00 26.03      A    C  
ANISOU  567  CG  ARG A 156     4161   3168   2562   -618   -498     37  A    C  
ATOM    568  CD  ARG A 156      11.029  20.486   9.332  1.00 30.38      A    C  
ANISOU  568  CD  ARG A 156     4732   3678   3132   -647   -449     65  A    C  
ATOM    569  NE  ARG A 156       9.652  20.138   8.983  1.00 33.61      A    N  
ANISOU  569  NE  ARG A 156     5132   4028   3611   -622   -457     68  A    N  
ATOM    570  CZ  ARG A 156       8.612  20.964   9.081  1.00 36.26      A    C  
ANISOU  570  CZ  ARG A 156     5483   4316   3978   -640   -418     93  A    C  
ATOM    571  NH1 ARG A 156       8.766  22.202   9.525  1.00 36.34      A    N1+
ANISOU  571  NH1 ARG A 156     5524   4327   3956   -681   -366    119  A    N1+
ATOM    572  NH2 ARG A 156       7.404  20.549   8.735  1.00 44.22      A    N  
ANISOU  572  NH2 ARG A 156     6478   5276   5047   -616   -429     95  A    N  
ATOM    573  N   THR A 157      11.752  16.040   5.893  1.00 18.42      A    N  
ANISOU  573  N   THR A 157     2377   2001   2621   -217    -84    256  A    N  
ATOM    574  CA  THR A 157      11.718  15.634   4.488  1.00 20.98      A    C  
ANISOU  574  CA  THR A 157     2688   2332   2951   -228    -78    263  A    C  
ATOM    575  C   THR A 157      10.408  16.029   3.788  1.00 28.40      A    C  
ANISOU  575  C   THR A 157     3643   3264   3885   -216    -69    284  A    C  
ATOM    576  O   THR A 157       9.348  16.078   4.400  1.00 24.58      A    O  
ANISOU  576  O   THR A 157     3169   2774   3396   -191    -69    294  A    O  
ATOM    577  CB  THR A 157      11.951  14.113   4.323  1.00 23.56      A    C  
ANISOU  577  CB  THR A 157     2981   2681   3289   -226    -82    261  A    C  
ATOM    578  CG2 THR A 157      13.180  13.655   5.116  1.00 16.65      A    C  
ANISOU  578  CG2 THR A 157     2090   1812   2425   -238    -93    243  A    C  
ATOM    579  OG1 THR A 157      10.796  13.388   4.766  1.00 23.91      A    O  
ANISOU  579  OG1 THR A 157     3022   2730   3331   -198    -83    275  A    O  
ATOM    580  N   LEU A 158      10.495  16.333   2.500  1.00 35.40      A    N  
ANISOU  580  N   LEU A 158     4528   4151   4770   -234    -62    291  A    N  
ATOM    581  CA  LEU A 158       9.314  16.632   1.709  1.00 25.18      A    C  
ANISOU  581  CA  LEU A 158     3243   2851   3472   -226    -55    314  A    C  
ATOM    582  C   LEU A 158       8.775  15.311   1.200  1.00 32.48      A    C  
ANISOU  582  C   LEU A 158     4145   3797   4399   -216    -53    321  A    C  
ATOM    583  O   LEU A 158       9.462  14.599   0.461  1.00 33.03      A    O  
ANISOU  583  O   LEU A 158     4192   3886   4472   -234    -51    311  A    O  
ATOM    584  CB  LEU A 158       9.673  17.541   0.532  1.00 26.80      A    C  
ANISOU  584  CB  LEU A 158     3457   3051   3675   -253    -50    322  A    C  
ATOM    585  CG  LEU A 158       8.629  17.778  -0.573  1.00 31.63      A    C  
ANISOU  585  CG  LEU A 158     4073   3663   4282   -254    -45    349  A    C  
ATOM    586  CD1 LEU A 158       7.339  18.439  -0.065  1.00 16.91      A    C  
ANISOU  586  CD1 LEU A 158     2229   1774   2421   -228    -46    367  A    C  
ATOM    587  CD2 LEU A 158       9.233  18.578  -1.722  1.00 18.30      A    C  
ANISOU  587  CD2 LEU A 158     2388   1976   2591   -288    -42    356  A    C  
ATOM    588  N   MET A 159       7.554  14.978   1.612  1.00 31.62      A    N  
ANISOU  588  N   MET A 159     4041   3685   4290   -188    -53    334  A    N  
ATOM    589  CA  MET A 159       6.876  13.772   1.159  1.00 23.45      A    C  
ANISOU  589  CA  MET A 159     2984   2668   3257   -174    -50    341  A    C  
ATOM    590  C   MET A 159       5.550  14.078   0.466  1.00 29.21      A    C  
ANISOU  590  C   MET A 159     3726   3391   3981   -162    -45    366  A    C  
ATOM    591  O   MET A 159       5.080  15.218   0.467  1.00 31.96      A    O  
ANISOU  591  O   MET A 159     4099   3718   4326   -162    -43    379  A    O  
ATOM    592  CB  MET A 159       6.669  12.819   2.317  1.00 16.12      A    C  
ANISOU  592  CB  MET A 159     2044   1746   2335   -149    -57    336  A    C  
ATOM    593  CG  MET A 159       7.963  12.473   3.026  1.00 47.33      A    C  
ANISOU  593  CG  MET A 159     5983   5706   6295   -162    -65    316  A    C  
ATOM    594  SD  MET A 159       7.878  10.918   3.921  1.00 43.85      A    S  
ANISOU  594  SD  MET A 159     5512   5282   5868   -141    -74    314  A    S  
ATOM    595  CE  MET A 159       8.316   9.745   2.643  1.00 20.16      A    C  
ANISOU  595  CE  MET A 159     2471   2302   2887   -156    -68    306  A    C  
ATOM    596  N   SER A 160       4.955  13.047  -0.124  1.00 27.08      A    N  
ANISOU  596  N   SER A 160     3437   3139   3713   -154    -40    372  A    N  
ATOM    597  CA  SER A 160       3.796  13.212  -0.984  1.00 24.02      A    C  
ANISOU  597  CA  SER A 160     3055   2749   3321   -147    -36    395  A    C  
ATOM    598  C   SER A 160       2.773  12.097  -0.769  1.00 24.57      A    C  
ANISOU  598  C   SER A 160     3113   2829   3396   -117    -33    400  A    C  
ATOM    599  O   SER A 160       3.140  10.941  -0.593  1.00 26.71      A    O  
ANISOU  599  O   SER A 160     3356   3117   3675   -113    -34    387  A    O  
ATOM    600  CB  SER A 160       4.261  13.197  -2.441  1.00 16.12      A    C  
ANISOU  600  CB  SER A 160     2042   1770   2314   -179    -30    396  A    C  
ATOM    601  OG  SER A 160       3.268  13.679  -3.319  1.00 25.93      A    O  
ANISOU  601  OG  SER A 160     3296   3009   3549   -180    -26    421  A    O  
ATOM    602  N   CYS A 161       1.489  12.436  -0.801  1.00 27.78      A    N  
ANISOU  602  N   CYS A 161     3536   3221   3800    -96    -32    420  A    N  
ATOM    603  CA  CYS A 161       0.447  11.414  -0.732  1.00 29.73      A    C  
ANISOU  603  CA  CYS A 161     3770   3476   4053    -68    -29    428  A    C  
ATOM    604  C   CYS A 161      -0.794  11.869  -1.504  1.00 24.95      A    C  
ANISOU  604  C   CYS A 161     3179   2861   3442    -61    -26    454  A    C  
ATOM    605  O   CYS A 161      -0.920  13.052  -1.790  1.00 29.41      A    O  
ANISOU  605  O   CYS A 161     3765   3407   4004    -73    -27    467  A    O  
ATOM    606  CB  CYS A 161       0.124  11.067   0.727  1.00 15.51      A    C  
ANISOU  606  CB  CYS A 161     1973   1664   2256    -39    -34    422  A    C  
ATOM    607  SG  CYS A 161      -0.818  12.299   1.559  1.00 33.84      A    S  
ANISOU  607  SG  CYS A 161     4332   3951   4575    -21    -35    434  A    S  
ATOM    608  N   PRO A 162      -1.685  10.925  -1.882  1.00 26.65      A    N  
ANISOU  608  N   PRO A 162     3377   3087   3661    -43    -21    461  A    N  
ATOM    609  CA  PRO A 162      -2.937  11.240  -2.588  1.00 24.61      A    C  
ANISOU  609  CA  PRO A 162     3131   2820   3399    -33    -19    485  A    C  
ATOM    610  C   PRO A 162      -3.835  12.179  -1.802  1.00 23.42      A    C  
ANISOU  610  C   PRO A 162     3011   2634   3254    -12    -22    499  A    C  
ATOM    611  O   PRO A 162      -4.023  11.977  -0.597  1.00 22.35      A    O  
ANISOU  611  O   PRO A 162     2880   2486   3124     11    -24    488  A    O  
ATOM    612  CB  PRO A 162      -3.624   9.885  -2.699  1.00 15.22      A    C  
ANISOU  612  CB  PRO A 162     1918   1649   2216    -10    -14    483  A    C  
ATOM    613  CG  PRO A 162      -2.548   8.918  -2.679  1.00 22.24      A    C  
ANISOU  613  CG  PRO A 162     2776   2563   3110    -22    -12    459  A    C  
ATOM    614  CD  PRO A 162      -1.464   9.471  -1.808  1.00 23.99      A    C  
ANISOU  614  CD  PRO A 162     3007   2775   3331    -33    -18    446  A    C  
ATOM    615  N   ILE A 163      -4.391  13.175  -2.493  1.00 33.42      A    N  
ANISOU  615  N   ILE A 163     4293   3883   4519    -22    -23    522  A    N  
ATOM    616  CA  ILE A 163      -5.193  14.230  -1.873  1.00 36.76      A    C  
ANISOU  616  CA  ILE A 163     4744   4269   4955     -7    -26    534  A    C  
ATOM    617  C   ILE A 163      -6.277  13.675  -0.963  1.00 33.93      A    C  
ANISOU  617  C   ILE A 163     4390   3897   4605     31    -24    532  A    C  
ATOM    618  O   ILE A 163      -6.986  12.747  -1.342  1.00 35.53      A    O  
ANISOU  618  O   ILE A 163     4580   4114   4807     48    -21    539  A    O  
ATOM    619  CB  ILE A 163      -5.840  15.160  -2.937  1.00 24.14      A    C  
ANISOU  619  CB  ILE A 163     3156   2655   3360    -22    -30    566  A    C  
ATOM    620  CG1 ILE A 163      -6.927  16.022  -2.313  1.00 19.60      A    C  
ANISOU  620  CG1 ILE A 163     2603   2039   2805     -1    -32    578  A    C  
ATOM    621  CG2 ILE A 163      -6.472  14.364  -4.041  1.00 29.06      A    C  
ANISOU  621  CG2 ILE A 163     3764   3302   3975    -22    -27    581  A    C  
ATOM    622  CD1 ILE A 163      -6.718  17.495  -2.545  1.00 27.31      A    C  
ANISOU  622  CD1 ILE A 163     3595   2987   3793    -23    -37    593  A    C  
ATOM    623  N   GLY A 164      -6.376  14.236   0.240  1.00 33.37      A    N  
ANISOU  623  N   GLY A 164     4335   3802   4541     44    -25    521  A    N  
ATOM    624  CA  GLY A 164      -7.414  13.882   1.193  1.00 35.86      A    C  
ANISOU  624  CA  GLY A 164     4657   4103   4864     78    -22    518  A    C  
ATOM    625  C   GLY A 164      -7.013  12.742   2.116  1.00 46.26      A    C  
ANISOU  625  C   GLY A 164     5959   5443   6173     93    -22    498  A    C  
ATOM    626  O   GLY A 164      -7.590  12.565   3.190  1.00 42.70      A    O  
ANISOU  626  O   GLY A 164     5516   4984   5726    116    -20    491  A    O  
ATOM    627  N   GLU A 165      -6.025  11.957   1.694  1.00 48.89      A    N  
ANISOU  627  N   GLU A 165     6270   5807   6499     78    -23    490  A    N  
ATOM    628  CA  GLU A 165      -5.556  10.847   2.501  1.00 43.94      A    C  
ANISOU  628  CA  GLU A 165     5624   5201   5870     88    -24    474  A    C  
ATOM    629  C   GLU A 165      -4.674  11.371   3.627  1.00 33.53      A    C  
ANISOU  629  C   GLU A 165     4314   3878   4546     79    -30    457  A    C  
ATOM    630  O   GLU A 165      -4.164  12.484   3.554  1.00 31.52      A    O  
ANISOU  630  O   GLU A 165     4076   3611   4292     59    -30    454  A    O  
ATOM    631  CB  GLU A 165      -4.802   9.827   1.644  1.00 53.20      A    C  
ANISOU  631  CB  GLU A 165     6766   6405   7043     75    -24    470  A    C  
ATOM    632  CG  GLU A 165      -5.683   9.081   0.635  1.00 54.05      A    C  
ANISOU  632  CG  GLU A 165     6858   6523   7154     86    -18    483  A    C  
ATOM    633  CD  GLU A 165      -4.944   7.949  -0.088  1.00 55.26      A    C  
ANISOU  633  CD  GLU A 165     6977   6709   7311     73    -16    472  A    C  
ATOM    634  OE1 GLU A 165      -3.887   7.495   0.412  1.00 52.23      A    O  
ANISOU  634  OE1 GLU A 165     6576   6337   6932     63    -20    455  A    O  
ATOM    635  OE2 GLU A 165      -5.423   7.513  -1.158  1.00 53.36      A    O1-
ANISOU  635  OE2 GLU A 165     6722   6482   7072     72    -10    479  A    O1-
ATOM    636  N   VAL A 166      -4.525  10.566   4.674  1.00 32.02      A    N  
ANISOU  636  N   VAL A 166     4112   3698   4353     93    -33    447  A    N  
ATOM    637  CA  VAL A 166      -3.709  10.903   5.841  1.00 28.98      A    C  
ANISOU  637  CA  VAL A 166     3733   3316   3962     84    -39    431  A    C  
ATOM    638  C   VAL A 166      -2.210  10.649   5.575  1.00 29.31      A    C  
ANISOU  638  C   VAL A 166     3757   3377   4002     57    -44    419  A    C  
ATOM    639  O   VAL A 166      -1.839   9.600   5.058  1.00 29.44      A    O  
ANISOU  639  O   VAL A 166     3746   3414   4026     56    -46    420  A    O  
ATOM    640  CB  VAL A 166      -4.218  10.120   7.087  1.00 18.01      A    C  
ANISOU  640  CB  VAL A 166     2338   1936   2571    108    -42    429  A    C  
ATOM    641  CG1 VAL A 166      -3.090   9.432   7.818  1.00 24.59      A    C  
ANISOU  641  CG1 VAL A 166     3151   2792   3400     98    -52    418  A    C  
ATOM    642  CG2 VAL A 166      -4.984  11.034   8.003  1.00 17.70      A    C  
ANISOU  642  CG2 VAL A 166     2326   1874   2527    117    -37    424  A    C  
ATOM    643  N   PRO A 167      -1.341  11.625   5.900  1.00 29.23      A    N  
ANISOU  643  N   PRO A 167     3760   3359   3987     36    -47    408  A    N  
ATOM    644  CA  PRO A 167       0.057  11.455   5.507  1.00 18.79      A    C  
ANISOU  644  CA  PRO A 167     2422   2052   2666     10    -52    397  A    C  
ATOM    645  C   PRO A 167       0.717  10.489   6.446  1.00 22.44      A    C  
ANISOU  645  C   PRO A 167     2864   2534   3129     12    -61    388  A    C  
ATOM    646  O   PRO A 167       0.847  10.767   7.641  1.00 25.67      A    O  
ANISOU  646  O   PRO A 167     3282   2942   3530     15    -66    381  A    O  
ATOM    647  CB  PRO A 167       0.647  12.848   5.689  1.00 20.66      A    C  
ANISOU  647  CB  PRO A 167     2682   2271   2898    -11    -52    388  A    C  
ATOM    648  CG  PRO A 167      -0.541  13.762   5.901  1.00 31.75      A    C  
ANISOU  648  CG  PRO A 167     4111   3649   4302      4    -46    396  A    C  
ATOM    649  CD  PRO A 167      -1.558  12.920   6.557  1.00 28.87      A    C  
ANISOU  649  CD  PRO A 167     3743   3290   3938     33    -46    401  A    C  
ATOM    650  N   SER A 168       1.110   9.341   5.920  1.00 27.12      A    N  
ANISOU  650  N   SER A 168     3425   3146   3734     11    -63    389  A    N  
ATOM    651  CA  SER A 168       1.693   8.323   6.779  1.00 34.28      A    C  
ANISOU  651  CA  SER A 168     4307   4071   4648     14    -74    384  A    C  
ATOM    652  C   SER A 168       2.857   7.658   6.065  1.00 36.02      A    C  
ANISOU  652  C   SER A 168     4496   4305   4884     -8    -76    374  A    C  
ATOM    653  O   SER A 168       2.997   7.797   4.853  1.00 39.35      A    O  
ANISOU  653  O   SER A 168     4914   4727   5309    -21    -68    371  A    O  
ATOM    654  CB  SER A 168       0.612   7.322   7.230  1.00 29.20      A    C  
ANISOU  654  CB  SER A 168     3652   3433   4011     45    -74    397  A    C  
ATOM    655  OG  SER A 168       0.563   6.179   6.417  1.00 33.87      A    O  
ANISOU  655  OG  SER A 168     4209   4037   4621     50    -72    401  A    O  
ATOM    656  N   PRO A 169       3.730   6.976   6.818  1.00 30.94      A    N  
ANISOU  656  N   PRO A 169     3831   3674   4252    -14    -88    368  A    N  
ATOM    657  CA  PRO A 169       4.806   6.207   6.187  1.00 32.42      A    C  
ANISOU  657  CA  PRO A 169     3983   3874   4461    -33    -91    357  A    C  
ATOM    658  C   PRO A 169       4.283   5.125   5.247  1.00 32.72      A    C  
ANISOU  658  C   PRO A 169     3990   3922   4521    -23    -83    361  A    C  
ATOM    659  O   PRO A 169       5.012   4.687   4.364  1.00 37.70      A    O  
ANISOU  659  O   PRO A 169     4595   4561   5169    -42    -79    348  A    O  
ATOM    660  CB  PRO A 169       5.525   5.560   7.385  1.00 30.69      A    C  
ANISOU  660  CB  PRO A 169     3744   3664   4252    -34   -108    357  A    C  
ATOM    661  CG  PRO A 169       4.586   5.691   8.533  1.00 29.12      A    C  
ANISOU  661  CG  PRO A 169     3563   3463   4037    -11   -113    371  A    C  
ATOM    662  CD  PRO A 169       3.851   6.970   8.279  1.00 30.46      A    C  
ANISOU  662  CD  PRO A 169     3775   3617   4182     -7   -100    371  A    C  
ATOM    663  N   TYR A 170       3.031   4.720   5.421  1.00 35.61      A    N  
ANISOU  663  N   TYR A 170     4360   4287   4885      6    -80    376  A    N  
ATOM    664  CA  TYR A 170       2.488   3.587   4.677  1.00 38.58      A    C  
ANISOU  664  CA  TYR A 170     4703   4673   5282     18    -72    379  A    C  
ATOM    665  C   TYR A 170       1.842   3.993   3.362  1.00 31.94      A    C  
ANISOU  665  C   TYR A 170     3874   3832   4433     15    -56    379  A    C  
ATOM    666  O   TYR A 170       1.537   3.143   2.539  1.00 35.20      A    O  
ANISOU  666  O   TYR A 170     4259   4256   4862     18    -49    377  A    O  
ATOM    667  CB  TYR A 170       1.485   2.809   5.532  1.00 36.80      A    C  
ANISOU  667  CB  TYR A 170     4470   4449   5062     52    -77    395  A    C  
ATOM    668  CG  TYR A 170       1.989   2.497   6.923  1.00 33.05      A    C  
ANISOU  668  CG  TYR A 170     3988   3979   4592     54    -94    400  A    C  
ATOM    669  CD1 TYR A 170       3.289   2.070   7.133  1.00 29.49      A    C  
ANISOU  669  CD1 TYR A 170     3509   3535   4161     32   -104    390  A    C  
ATOM    670  CD2 TYR A 170       1.165   2.644   8.023  1.00 37.39      A    C  
ANISOU  670  CD2 TYR A 170     4557   4526   5124     75    -99    414  A    C  
ATOM    671  CE1 TYR A 170       3.749   1.794   8.397  1.00 29.49      A    C  
ANISOU  671  CE1 TYR A 170     3500   3541   4162     33   -122    398  A    C  
ATOM    672  CE2 TYR A 170       1.615   2.374   9.287  1.00 34.28      A    C  
ANISOU  672  CE2 TYR A 170     4157   4140   4730     75   -115    420  A    C  
ATOM    673  CZ  TYR A 170       2.907   1.950   9.472  1.00 32.12      A    C  
ANISOU  673  CZ  TYR A 170     3855   3874   4475     52   -127    414  A    C  
ATOM    674  OH  TYR A 170       3.348   1.674  10.748  1.00 34.46      A    O  
ANISOU  674  OH  TYR A 170     4143   4181   4770     50   -145    423  A    O  
ATOM    675  N   ASN A 171       1.627   5.285   3.160  1.00 26.48      A    N  
ANISOU  675  N   ASN A 171     3219   3125   3715      7    -53    383  A    N  
ATOM    676  CA  ASN A 171       1.002   5.733   1.920  1.00 22.32      A    C  
ANISOU  676  CA  ASN A 171     2705   2598   3179      2    -41    388  A    C  
ATOM    677  C   ASN A 171       1.729   6.865   1.226  1.00 18.22      A    C  
ANISOU  677  C   ASN A 171     2204   2074   2645    -30    -39    382  A    C  
ATOM    678  O   ASN A 171       1.344   7.274   0.140  1.00 28.95      A    O  
ANISOU  678  O   ASN A 171     3570   3433   3995    -40    -31    388  A    O  
ATOM    679  CB  ASN A 171      -0.465   6.109   2.137  1.00 19.64      A    C  
ANISOU  679  CB  ASN A 171     2392   2244   2827     31    -38    407  A    C  
ATOM    680  CG  ASN A 171      -0.648   7.186   3.166  1.00 30.76      A    C  
ANISOU  680  CG  ASN A 171     3837   3631   4221     37    -43    411  A    C  
ATOM    681  ND2 ASN A 171      -1.889   7.395   3.581  1.00 41.22      A    N  
ANISOU  681  ND2 ASN A 171     5181   4942   5540     63    -42    425  A    N  
ATOM    682  OD1 ASN A 171       0.308   7.829   3.592  1.00 35.06      A    O  
ANISOU  682  OD1 ASN A 171     4390   4172   4759     17    -49    402  A    O  
ATOM    683  N   SER A 172       2.779   7.370   1.856  1.00 18.08      A    N  
ANISOU  683  N   SER A 172     2194   2050   2625    -46    -46    371  A    N  
ATOM    684  CA  SER A 172       3.477   8.535   1.325  1.00 25.57      A    C  
ANISOU  684  CA  SER A 172     3162   2991   3561    -74    -45    366  A    C  
ATOM    685  C   SER A 172       4.689   8.179   0.493  1.00 28.31      A    C  
ANISOU  685  C   SER A 172     3484   3356   3918   -107    -42    348  A    C  
ATOM    686  O   SER A 172       5.294   7.127   0.669  1.00 38.08      A    O  
ANISOU  686  O   SER A 172     4688   4606   5175   -109    -44    334  A    O  
ATOM    687  CB  SER A 172       3.853   9.515   2.433  1.00 25.85      A    C  
ANISOU  687  CB  SER A 172     3226   3009   3587    -75    -52    364  A    C  
ATOM    688  OG  SER A 172       2.677   9.955   3.097  1.00 25.83      A    O  
ANISOU  688  OG  SER A 172     3247   2991   3575    -49    -52    378  A    O  
ATOM    689  N   ARG A 173       5.022   9.080  -0.419  1.00 29.51      A    N  
ANISOU  689  N   ARG A 173     3650   3505   4057   -133    -36    348  A    N  
ATOM    690  CA  ARG A 173       6.108   8.896  -1.361  1.00 26.42      A    C  
ANISOU  690  CA  ARG A 173     3237   3130   3670   -168    -31    329  A    C  
ATOM    691  C   ARG A 173       7.247   9.835  -0.975  1.00 34.40      A    C  
ANISOU  691  C   ARG A 173     4265   4129   4677   -189    -37    319  A    C  
ATOM    692  O   ARG A 173       7.010  11.000  -0.615  1.00 32.74      A    O  
ANISOU  692  O   ARG A 173     4089   3900   4452   -185    -40    330  A    O  
ATOM    693  CB  ARG A 173       5.607   9.231  -2.759  1.00 26.25      A    C  
ANISOU  693  CB  ARG A 173     3219   3120   3636   -184    -20    340  A    C  
ATOM    694  CG  ARG A 173       6.507   8.777  -3.882  1.00 40.29      A    C  
ANISOU  694  CG  ARG A 173     4967   4922   5418   -221    -12    319  A    C  
ATOM    695  CD  ARG A 173       5.842   9.034  -5.212  1.00 40.70      A    C  
ANISOU  695  CD  ARG A 173     5021   4989   5452   -236     -2    332  A    C  
ATOM    696  NE  ARG A 173       5.506  10.443  -5.367  1.00 48.14      A    N  
ANISOU  696  NE  ARG A 173     6003   5915   6374   -242     -6    355  A    N  
ATOM    697  CZ  ARG A 173       4.944  10.954  -6.458  1.00 55.66      A    C  
ANISOU  697  CZ  ARG A 173     6963   6876   7309   -258     -2    374  A    C  
ATOM    698  NH1 ARG A 173       4.657  10.153  -7.474  1.00 64.23      A    N1+
ANISOU  698  NH1 ARG A 173     8023   7992   8390   -270      8    370  A    N1+
ATOM    699  NH2 ARG A 173       4.668  12.256  -6.540  1.00 41.89      A    N  
ANISOU  699  NH2 ARG A 173     5250   5113   5552   -263     -7    398  A    N  
ATOM    700  N   PHE A 174       8.483   9.346  -1.034  1.00 28.75      A    N  
ANISOU  700  N   PHE A 174     3524   3423   3976   -210    -38    296  A    N  
ATOM    701  CA  PHE A 174       9.605  10.244  -0.789  1.00 25.17      A    C  
ANISOU  701  CA  PHE A 174     3086   2959   3517   -233    -43    285  A    C  
ATOM    702  C   PHE A 174       9.933  11.160  -1.969  1.00 33.02      A    C  
ANISOU  702  C   PHE A 174     4093   3956   4498   -264    -34    285  A    C  
ATOM    703  O   PHE A 174      10.197  10.694  -3.082  1.00 34.48      A    O  
ANISOU  703  O   PHE A 174     4254   4160   4685   -287    -25    276  A    O  
ATOM    704  CB  PHE A 174      10.870   9.503  -0.371  1.00 23.91      A    C  
ANISOU  704  CB  PHE A 174     2898   2806   3383   -246    -48    260  A    C  
ATOM    705  CG  PHE A 174      11.915  10.417   0.171  1.00 30.18      A    C  
ANISOU  705  CG  PHE A 174     3710   3586   4172   -262    -55    250  A    C  
ATOM    706  CD1 PHE A 174      12.775  11.094  -0.683  1.00 25.82      A    C  
ANISOU  706  CD1 PHE A 174     3162   3034   3614   -295    -49    238  A    C  
ATOM    707  CD2 PHE A 174      11.997  10.656   1.534  1.00 29.22      A    C  
ANISOU  707  CD2 PHE A 174     3603   3452   4049   -245    -67    254  A    C  
ATOM    708  CE1 PHE A 174      13.699  11.973  -0.189  1.00 28.00      A    C  
ANISOU  708  CE1 PHE A 174     3457   3296   3887   -308    -54    230  A    C  
ATOM    709  CE2 PHE A 174      12.930  11.523   2.036  1.00 24.12      A    C  
ANISOU  709  CE2 PHE A 174     2972   2793   3399   -259    -73    244  A    C  
ATOM    710  CZ  PHE A 174      13.781  12.186   1.177  1.00 32.32      A    C  
ANISOU  710  CZ  PHE A 174     4015   3829   4434   -290    -66    231  A    C  
ATOM    711  N   GLU A 175       9.966  12.461  -1.693  1.00 36.94      A    N  
ANISOU  711  N   GLU A 175     4622   4432   4980   -267    -38    295  A    N  
ATOM    712  CA  GLU A 175      10.309  13.468  -2.697  1.00 43.03      A    C  
ANISOU  712  CA  GLU A 175     5408   5204   5738   -297    -32    300  A    C  
ATOM    713  C   GLU A 175      11.717  14.060  -2.518  1.00 46.67      A    C  
ANISOU  713  C   GLU A 175     5872   5657   6204   -322    -34    280  A    C  
ATOM    714  O   GLU A 175      12.552  13.988  -3.418  1.00 51.66      A    O  
ANISOU  714  O   GLU A 175     6491   6304   6837   -354    -28    267  A    O  
ATOM    715  CB  GLU A 175       9.270  14.599  -2.689  1.00 45.13      A    C  
ANISOU  715  CB  GLU A 175     5706   5449   5992   -284    -33    328  A    C  
ATOM    716  CG  GLU A 175       7.828  14.140  -2.855  1.00 40.13      A    C  
ANISOU  716  CG  GLU A 175     5074   4820   5356   -258    -31    349  A    C  
ATOM    717  CD  GLU A 175       7.545  13.608  -4.244  1.00 39.99      A    C  
ANISOU  717  CD  GLU A 175     5036   4828   5330   -277    -22    355  A    C  
ATOM    718  OE1 GLU A 175       8.408  13.757  -5.130  1.00 49.50      A    O  
ANISOU  718  OE1 GLU A 175     6231   6047   6529   -312    -18    344  A    O  
ATOM    719  OE2 GLU A 175       6.455  13.048  -4.462  1.00 39.77      A    O1-
ANISOU  719  OE2 GLU A 175     5003   4806   5301   -258    -19    368  A    O1-
ATOM    720  N   SER A 176      11.969  14.657  -1.358  1.00 43.10      A    N  
ANISOU  720  N   SER A 176     5439   5185   5753   -308    -42    277  A    N  
ATOM    721  CA  SER A 176      13.240  15.320  -1.112  1.00 33.97      A    C  
ANISOU  721  CA  SER A 176     4289   4018   4600   -330    -45    260  A    C  
ATOM    722  C   SER A 176      13.441  15.577   0.379  1.00 34.61      A    C  
ANISOU  722  C   SER A 176     4382   4084   4687   -310    -56    253  A    C  
ATOM    723  O   SER A 176      12.497  15.472   1.164  1.00 37.74      A    O  
ANISOU  723  O   SER A 176     4787   4474   5079   -282    -59    265  A    O  
ATOM    724  CB  SER A 176      13.293  16.631  -1.883  1.00 33.77      A    C  
ANISOU  724  CB  SER A 176     4285   3983   4564   -351    -41    272  A    C  
ATOM    725  OG  SER A 176      14.610  17.124  -1.951  1.00 45.04      A    O  
ANISOU  725  OG  SER A 176     5713   5405   5994   -376    -41    253  A    O  
ATOM    726  N   VAL A 177      14.678  15.884   0.767  1.00 28.97      A    N  
ANISOU  726  N   VAL A 177     3667   3363   3977   -327    -60    233  A    N  
ATOM    727  CA  VAL A 177      14.988  16.282   2.140  1.00 25.82      A    C  
ANISOU  727  CA  VAL A 177     3281   2951   3580   -314    -69    225  A    C  
ATOM    728  C   VAL A 177      14.844  17.794   2.216  1.00 20.48      A    C  
ANISOU  728  C   VAL A 177     2634   2252   2895   -317    -66    232  A    C  
ATOM    729  O   VAL A 177      15.496  18.511   1.472  1.00 21.01      A    O  
ANISOU  729  O   VAL A 177     2707   2315   2962   -341    -61    228  A    O  
ATOM    730  CB  VAL A 177      16.418  15.878   2.547  1.00 26.31      A    C  
ANISOU  730  CB  VAL A 177     3325   3016   3655   -331    -76    201  A    C  
ATOM    731  CG1 VAL A 177      16.655  16.195   4.024  1.00 17.09      A    C  
ANISOU  731  CG1 VAL A 177     2169   1841   2486   -318    -87    194  A    C  
ATOM    732  CG2 VAL A 177      16.665  14.381   2.243  1.00 19.11      A    C  
ANISOU  732  CG2 VAL A 177     2377   2123   2760   -334    -78    193  A    C  
ATOM    733  N   ALA A 178      13.974  18.279   3.093  1.00 22.34      A    N  
ANISOU  733  N   ALA A 178     2888   2475   3123   -293    -68    240  A    N  
ATOM    734  CA  ALA A 178      13.542  19.668   2.997  1.00 30.73      A    C  
ANISOU  734  CA  ALA A 178     3976   3515   4185   -294    -63    250  A    C  
ATOM    735  C   ALA A 178      12.898  20.243   4.260  1.00 30.74      A    C  
ANISOU  735  C   ALA A 178     3993   3502   4185   -272    -65    248  A    C  
ATOM    736  O   ALA A 178      12.003  19.635   4.853  1.00 24.79      A    O  
ANISOU  736  O   ALA A 178     3237   2753   3427   -249    -67    255  A    O  
ATOM    737  CB  ALA A 178      12.587  19.838   1.802  1.00 17.31      A    C  
ANISOU  737  CB  ALA A 178     2279   1814   2482   -295    -56    275  A    C  
ATOM    738  N   TRP A 179      13.351  21.431   4.654  1.00 24.51      A    N  
ANISOU  738  N   TRP A 179     3220   2693   3400   -280    -63    238  A    N  
ATOM    739  CA  TRP A 179      12.586  22.249   5.587  1.00 28.11      A    C  
ANISOU  739  CA  TRP A 179     3691   3131   3858   -263    -61    237  A    C  
ATOM    740  C   TRP A 179      11.906  23.453   4.905  1.00 28.36      A    C  
ANISOU  740  C   TRP A 179     3737   3136   3901   -266    -54    253  A    C  
ATOM    741  O   TRP A 179      11.317  24.299   5.562  1.00 29.96      A    O  
ANISOU  741  O   TRP A 179     3952   3319   4113   -255    -49    250  A    O  
ATOM    742  CB  TRP A 179      13.432  22.690   6.779  1.00 29.61      A    C  
ANISOU  742  CB  TRP A 179     3885   3318   4047   -268    -64    209  A    C  
ATOM    743  CG  TRP A 179      14.837  23.096   6.476  1.00 27.58      A    C  
ANISOU  743  CG  TRP A 179     3626   3059   3795   -292    -66    194  A    C  
ATOM    744  CD1 TRP A 179      15.963  22.361   6.708  1.00 22.66      A    C  
ANISOU  744  CD1 TRP A 179     2989   2453   3168   -304    -73    178  A    C  
ATOM    745  CD2 TRP A 179      15.278  24.348   5.930  1.00 26.91      A    C  
ANISOU  745  CD2 TRP A 179     3551   2952   3722   -308    -60    191  A    C  
ATOM    746  CE2 TRP A 179      16.685  24.298   5.863  1.00 28.81      A    C  
ANISOU  746  CE2 TRP A 179     3786   3199   3963   -329    -64    173  A    C  
ATOM    747  CE3 TRP A 179      14.622  25.508   5.502  1.00 24.77      A    C  
ANISOU  747  CE3 TRP A 179     3292   2656   3465   -308    -52    205  A    C  
ATOM    748  NE1 TRP A 179      17.075  23.073   6.344  1.00 26.29      A    N  
ANISOU  748  NE1 TRP A 179     3451   2902   3636   -326    -72    165  A    N  
ATOM    749  CZ2 TRP A 179      17.451  25.365   5.372  1.00 23.99      A    C  
ANISOU  749  CZ2 TRP A 179     3181   2570   3364   -348    -59    167  A    C  
ATOM    750  CZ3 TRP A 179      15.384  26.568   5.017  1.00 26.00      A    C  
ANISOU  750  CZ3 TRP A 179     3453   2794   3632   -328    -49    201  A    C  
ATOM    751  CH2 TRP A 179      16.784  26.485   4.953  1.00 22.77      A    C  
ANISOU  751  CH2 TRP A 179     3039   2392   3222   -347    -52    181  A    C  
ATOM    752  N   SER A 180      11.997  23.513   3.582  1.00 31.61      A    N  
ANISOU  752  N   SER A 180     4145   3549   4315   -281    -52    271  A    N  
ATOM    753  CA  SER A 180      11.271  24.497   2.792  1.00 29.31      A    C  
ANISOU  753  CA  SER A 180     3863   3235   4035   -285    -47    295  A    C  
ATOM    754  C   SER A 180      11.217  23.964   1.372  1.00 34.09      A    C  
ANISOU  754  C   SER A 180     4460   3858   4633   -299    -47    316  A    C  
ATOM    755  O   SER A 180      12.224  23.483   0.856  1.00 35.83      A    O  
ANISOU  755  O   SER A 180     4670   4097   4846   -320    -48    307  A    O  
ATOM    756  CB  SER A 180      11.964  25.853   2.819  1.00 28.10      A    C  
ANISOU  756  CB  SER A 180     3720   3059   3899   -301    -45    286  A    C  
ATOM    757  OG  SER A 180      11.078  26.862   2.372  1.00 32.10      A    O  
ANISOU  757  OG  SER A 180     4234   3539   4423   -300    -42    310  A    O  
ATOM    758  N   ALA A 181      10.050  24.039   0.738  1.00 29.40      A    N  
ANISOU  758  N   ALA A 181     3869   3260   4042   -291    -46    345  A    N  
ATOM    759  CA  ALA A 181       9.866  23.311  -0.508  1.00 24.85      A    C  
ANISOU  759  CA  ALA A 181     3281   2706   3453   -304    -46    363  A    C  
ATOM    760  C   ALA A 181       8.855  23.890  -1.488  1.00 30.80      A    C  
ANISOU  760  C   ALA A 181     4041   3450   4213   -308    -45    400  A    C  
ATOM    761  O   ALA A 181       8.153  24.864  -1.201  1.00 29.68      A    O  
ANISOU  761  O   ALA A 181     3910   3278   4089   -298    -46    414  A    O  
ATOM    762  CB  ALA A 181       9.522  21.866  -0.217  1.00 17.51      A    C  
ANISOU  762  CB  ALA A 181     2339   1801   2514   -286    -46    356  A    C  
ATOM    763  N   SER A 182       8.814  23.256  -2.656  1.00 30.32      A    N  
ANISOU  763  N   SER A 182     3967   3415   4138   -324    -45    415  A    N  
ATOM    764  CA  SER A 182       7.879  23.582  -3.723  1.00 33.73      A    C  
ANISOU  764  CA  SER A 182     4401   3846   4569   -332    -46    452  A    C  
ATOM    765  C   SER A 182       7.798  22.423  -4.721  1.00 27.11      A    C  
ANISOU  765  C   SER A 182     3546   3046   3710   -344    -44    456  A    C  
ATOM    766  O   SER A 182       8.756  21.667  -4.905  1.00 21.26      A    O  
ANISOU  766  O   SER A 182     2790   2330   2959   -358    -40    432  A    O  
ATOM    767  CB  SER A 182       8.297  24.870  -4.430  1.00 42.02      A    C  
ANISOU  767  CB  SER A 182     5456   4880   5629   -359    -50    471  A    C  
ATOM    768  OG  SER A 182       7.394  25.191  -5.474  1.00 47.90      A    O  
ANISOU  768  OG  SER A 182     6201   5625   6372   -369    -53    511  A    O  
ATOM    769  N   ALA A 183       6.646  22.269  -5.355  1.00 30.13      A    N  
ANISOU  769  N   ALA A 183     3927   3432   4090   -337    -45    485  A    N  
ATOM    770  CA  ALA A 183       6.471  21.189  -6.316  1.00 29.93      A    C  
ANISOU  770  CA  ALA A 183     3883   3444   4045   -349    -41    489  A    C  
ATOM    771  C   ALA A 183       5.439  21.568  -7.357  1.00 25.40      A    C  
ANISOU  771  C   ALA A 183     3312   2872   3466   -358    -44    530  A    C  
ATOM    772  O   ALA A 183       4.556  22.376  -7.101  1.00 28.06      A    O  
ANISOU  772  O   ALA A 183     3663   3178   3820   -342    -50    554  A    O  
ATOM    773  CB  ALA A 183       6.074  19.903  -5.617  1.00 17.36      A    C  
ANISOU  773  CB  ALA A 183     2281   1863   2451   -318    -38    469  A    C  
ATOM    774  N   CYS A 184       5.580  21.002  -8.543  1.00 26.79      A    N  
ANISOU  774  N   CYS A 184     3471   3084   3622   -385    -41    536  A    N  
ATOM    775  CA  CYS A 184       4.606  21.202  -9.605  1.00 29.83      A    C  
ANISOU  775  CA  CYS A 184     3855   3479   3999   -396    -45    575  A    C  
ATOM    776  C   CYS A 184       4.922  20.279 -10.760  1.00 35.70      A    C  
ANISOU  776  C   CYS A 184     4576   4272   4717   -426    -38    569  A    C  
ATOM    777  O   CYS A 184       6.081  19.918 -10.997  1.00 37.81      A    O  
ANISOU  777  O   CYS A 184     4831   4562   4973   -450    -32    541  A    O  
ATOM    778  CB  CYS A 184       4.544  22.661 -10.088  1.00 20.05      A    C  
ANISOU  778  CB  CYS A 184     2630   2219   2770   -418    -55    612  A    C  
ATOM    779  SG  CYS A 184       6.110  23.396 -10.637  1.00 41.37      A    S  
ANISOU  779  SG  CYS A 184     5328   4930   5462   -464    -54    603  A    S  
ATOM    780  N   HIS A 185       3.871  19.894 -11.465  1.00 31.55      A    N  
ANISOU  780  N   HIS A 185     4045   3763   4180   -425    -40    594  A    N  
ATOM    781  CA  HIS A 185       3.985  18.980 -12.573  1.00 32.70      A    C  
ANISOU  781  CA  HIS A 185     4166   3958   4301   -452    -31    587  A    C  
ATOM    782  C   HIS A 185       3.758  19.780 -13.866  1.00 34.47      A    C  
ANISOU  782  C   HIS A 185     4391   4198   4507   -493    -39    628  A    C  
ATOM    783  O   HIS A 185       2.824  20.581 -13.963  1.00 31.93      A    O  
ANISOU  783  O   HIS A 185     4083   3853   4195   -485    -50    670  A    O  
ATOM    784  CB  HIS A 185       2.956  17.867 -12.392  1.00 24.80      A    C  
ANISOU  784  CB  HIS A 185     3155   2966   3301   -421    -27    582  A    C  
ATOM    785  CG  HIS A 185       3.213  16.646 -13.221  1.00 32.90      A    C  
ANISOU  785  CG  HIS A 185     4151   4042   4308   -442    -15    559  A    C  
ATOM    786  CD2 HIS A 185       3.788  15.460 -12.909  1.00 38.92      A    C  
ANISOU  786  CD2 HIS A 185     4891   4822   5074   -435     -4    516  A    C  
ATOM    787  ND1 HIS A 185       2.818  16.541 -14.541  1.00 29.24      A    N  
ANISOU  787  ND1 HIS A 185     3675   3615   3819   -474    -13    580  A    N  
ATOM    788  CE1 HIS A 185       3.148  15.348 -15.005  1.00 31.04      A    C  
ANISOU  788  CE1 HIS A 185     3873   3883   4038   -487      0    547  A    C  
ATOM    789  NE2 HIS A 185       3.734  14.673 -14.035  1.00 41.22      A    N  
ANISOU  789  NE2 HIS A 185     5156   5160   5346   -463      6    508  A    N  
ATOM    790  N   ASP A 186       4.630  19.577 -14.847  1.00 32.79      A    N  
ANISOU  790  N   ASP A 186     4161   4026   4270   -538    -32    617  A    N  
ATOM    791  CA  ASP A 186       4.549  20.323 -16.096  1.00 35.90      A    C  
ANISOU  791  CA  ASP A 186     4554   4442   4644   -582    -39    656  A    C  
ATOM    792  C   ASP A 186       3.654  19.649 -17.110  1.00 37.90      A    C  
ANISOU  792  C   ASP A 186     4791   4734   4873   -597    -36    674  A    C  
ATOM    793  O   ASP A 186       3.471  20.166 -18.214  1.00 37.89      A    O  
ANISOU  793  O   ASP A 186     4786   4757   4851   -636    -43    710  A    O  
ATOM    794  CB  ASP A 186       5.939  20.534 -16.707  1.00 43.26      A    C  
ANISOU  794  CB  ASP A 186     5477   5401   5560   -630    -32    637  A    C  
ATOM    795  CG  ASP A 186       6.665  19.225 -17.020  1.00 41.81      A    C  
ANISOU  795  CG  ASP A 186     5266   5260   5360   -646    -15    587  A    C  
ATOM    796  OD1 ASP A 186       6.025  18.144 -17.069  1.00 30.98      A    O  
ANISOU  796  OD1 ASP A 186     3879   3908   3986   -629     -7    574  A    O  
ATOM    797  OD2 ASP A 186       7.899  19.293 -17.226  1.00 43.60      A    O1-
ANISOU  797  OD2 ASP A 186     5486   5502   5581   -677     -7    560  A    O1-
ATOM    798  N   GLY A 187       3.126  18.484 -16.736  1.00 35.57      A    N  
ANISOU  798  N   GLY A 187     4484   4447   4582   -566    -28    649  A    N  
ATOM    799  CA  GLY A 187       2.293  17.688 -17.617  1.00 31.93      A    C  
ANISOU  799  CA  GLY A 187     4005   4026   4100   -575    -23    658  A    C  
ATOM    800  C   GLY A 187       3.039  16.475 -18.138  1.00 37.43      A    C  
ANISOU  800  C   GLY A 187     4671   4772   4780   -599     -5    611  A    C  
ATOM    801  O   GLY A 187       2.434  15.538 -18.677  1.00 34.37      A    O  
ANISOU  801  O   GLY A 187     4262   4418   4379   -600      4    603  A    O  
ATOM    802  N   ILE A 188       4.361  16.500 -17.982  1.00 44.88      A    N  
ANISOU  802  N   ILE A 188     5608   5720   5724   -619      3    578  A    N  
ATOM    803  CA  ILE A 188       5.193  15.338 -18.275  1.00 49.98      A    C  
ANISOU  803  CA  ILE A 188     6221   6404   6364   -638     22    525  A    C  
ATOM    804  C   ILE A 188       5.681  14.713 -16.977  1.00 44.24      A    C  
ANISOU  804  C   ILE A 188     5493   5646   5670   -598     26    485  A    C  
ATOM    805  O   ILE A 188       5.420  13.544 -16.712  1.00 44.16      A    O  
ANISOU  805  O   ILE A 188     5461   5646   5671   -576     36    458  A    O  
ATOM    806  CB  ILE A 188       6.414  15.698 -19.133  1.00 53.96      A    C  
ANISOU  806  CB  ILE A 188     6715   6939   6847   -696     28    512  A    C  
ATOM    807  CG1 ILE A 188       5.969  16.176 -20.508  1.00 58.54      A    C  
ANISOU  807  CG1 ILE A 188     7291   7559   7391   -743     24    549  A    C  
ATOM    808  CG2 ILE A 188       7.308  14.490 -19.298  1.00 52.15      A    C  
ANISOU  808  CG2 ILE A 188     6452   6743   6621   -713     48    452  A    C  
ATOM    809  CD1 ILE A 188       5.223  15.117 -21.281  1.00 63.95      A    C  
ANISOU  809  CD1 ILE A 188     7949   8291   8059   -752     35    541  A    C  
ATOM    810  N   ASN A 189       6.395  15.497 -16.174  1.00 36.35      A    N  
ANISOU  810  N   ASN A 189     4515   4611   4686   -589     18    484  A    N  
ATOM    811  CA  ASN A 189       6.936  14.993 -14.920  1.00 33.95      A    C  
ANISOU  811  CA  ASN A 189     4211   4280   4411   -555     21    449  A    C  
ATOM    812  C   ASN A 189       6.846  15.987 -13.763  1.00 41.16      A    C  
ANISOU  812  C   ASN A 189     5157   5141   5343   -522      7    468  A    C  
ATOM    813  O   ASN A 189       6.696  17.199 -13.972  1.00 41.69      A    O  
ANISOU  813  O   ASN A 189     5245   5190   5403   -533     -3    501  A    O  
ATOM    814  CB  ASN A 189       8.389  14.543 -15.092  1.00 32.02      A    C  
ANISOU  814  CB  ASN A 189     3943   4054   4169   -586     32    404  A    C  
ATOM    815  CG  ASN A 189       8.508  13.186 -15.749  1.00 26.14      A    C  
ANISOU  815  CG  ASN A 189     3159   3352   3422   -603     49    369  A    C  
ATOM    816  ND2 ASN A 189       9.106  13.147 -16.931  1.00 23.57      A    N  
ANISOU  816  ND2 ASN A 189     2814   3067   3074   -655     59    357  A    N  
ATOM    817  OD1 ASN A 189       8.089  12.180 -15.189  1.00 32.16      A    O  
ANISOU  817  OD1 ASN A 189     3904   4110   4202   -570     53    352  A    O  
ATOM    818  N   TRP A 190       6.939  15.451 -12.544  1.00 32.93      A    N  
ANISOU  818  N   TRP A 190     4115   4074   4323   -484      7    444  A    N  
ATOM    819  CA  TRP A 190       7.004  16.261 -11.338  1.00 24.53      A    C  
ANISOU  819  CA  TRP A 190     3079   2966   3278   -455     -4    451  A    C  
ATOM    820  C   TRP A 190       8.345  16.993 -11.196  1.00 31.37      A    C  
ANISOU  820  C   TRP A 190     3952   3823   4146   -479     -4    435  A    C  
ATOM    821  O   TRP A 190       9.411  16.389 -11.342  1.00 41.59      A    O  
ANISOU  821  O   TRP A 190     5225   5136   5442   -500      4    401  A    O  
ATOM    822  CB  TRP A 190       6.786  15.384 -10.103  1.00 23.09      A    C  
ANISOU  822  CB  TRP A 190     2891   2766   3114   -411     -3    429  A    C  
ATOM    823  CG  TRP A 190       5.354  15.001  -9.830  1.00 21.12      A    C  
ANISOU  823  CG  TRP A 190     2646   2510   2869   -375     -6    449  A    C  
ATOM    824  CD1 TRP A 190       4.802  13.764  -9.950  1.00 20.40      A    C  
ANISOU  824  CD1 TRP A 190     2532   2439   2781   -359      1    438  A    C  
ATOM    825  CD2 TRP A 190       4.304  15.866  -9.380  1.00 22.16      A    C  
ANISOU  825  CD2 TRP A 190     2805   2608   3006   -349    -15    482  A    C  
ATOM    826  CE2 TRP A 190       3.139  15.079  -9.254  1.00 22.29      A    C  
ANISOU  826  CE2 TRP A 190     2816   2628   3025   -318    -13    490  A    C  
ATOM    827  CE3 TRP A 190       4.234  17.230  -9.078  1.00 20.64      A    C  
ANISOU  827  CE3 TRP A 190     2640   2383   2820   -349    -24    505  A    C  
ATOM    828  NE1 TRP A 190       3.468  13.798  -9.600  1.00 19.33      A    N  
ANISOU  828  NE1 TRP A 190     2410   2286   2649   -325     -4    463  A    N  
ATOM    829  CZ2 TRP A 190       1.919  15.614  -8.837  1.00 22.49      A    C  
ANISOU  829  CZ2 TRP A 190     2862   2624   3057   -289    -20    518  A    C  
ATOM    830  CZ3 TRP A 190       3.026  17.758  -8.663  1.00 17.16      A    C  
ANISOU  830  CZ3 TRP A 190     2218   1913   2389   -321    -31    532  A    C  
ATOM    831  CH2 TRP A 190       1.884  16.953  -8.547  1.00 24.15      A    C  
ANISOU  831  CH2 TRP A 190     3098   2802   3276   -292    -29    539  A    C  
ATOM    832  N   LEU A 191       8.279  18.294 -10.917  1.00 28.35      A    N  
ANISOU  832  N   LEU A 191     3596   3408   3767   -478    -14    460  A    N  
ATOM    833  CA  LEU A 191       9.431  19.058 -10.454  1.00 23.05      A    C  
ANISOU  833  CA  LEU A 191     2934   2718   3105   -490    -16    446  A    C  
ATOM    834  C   LEU A 191       9.275  19.214  -8.960  1.00 25.19      A    C  
ANISOU  834  C   LEU A 191     3221   2953   3397   -448    -22    437  A    C  
ATOM    835  O   LEU A 191       8.175  19.488  -8.476  1.00 25.65      A    O  
ANISOU  835  O   LEU A 191     3294   2989   3464   -418    -28    458  A    O  
ATOM    836  CB  LEU A 191       9.428  20.448 -11.076  1.00 37.11      A    C  
ANISOU  836  CB  LEU A 191     4732   4487   4880   -515    -23    479  A    C  
ATOM    837  CG  LEU A 191      10.386  21.516 -10.531  1.00 34.45      A    C  
ANISOU  837  CG  LEU A 191     4411   4122   4557   -522    -27    473  A    C  
ATOM    838  CD1 LEU A 191      11.816  21.302 -11.046  1.00 26.69      A    C  
ANISOU  838  CD1 LEU A 191     3414   3163   3565   -560    -19    444  A    C  
ATOM    839  CD2 LEU A 191       9.876  22.914 -10.884  1.00 26.33      A    C  
ANISOU  839  CD2 LEU A 191     3400   3070   3533   -531    -36    517  A    C  
ATOM    840  N   THR A 192      10.361  19.011  -8.222  1.00 31.47      A    N  
ANISOU  840  N   THR A 192     4014   3742   4203   -447    -20    403  A    N  
ATOM    841  CA  THR A 192      10.360  19.253  -6.781  1.00 28.25      A    C  
ANISOU  841  CA  THR A 192     3619   3301   3813   -414    -25    392  A    C  
ATOM    842  C   THR A 192      11.510  20.173  -6.398  1.00 28.83      A    C  
ANISOU  842  C   THR A 192     3704   3356   3893   -429    -28    379  A    C  
ATOM    843  O   THR A 192      12.594  20.149  -6.992  1.00 25.23      A    O  
ANISOU  843  O   THR A 192     3238   2917   3432   -461    -24    363  A    O  
ATOM    844  CB  THR A 192      10.445  17.949  -5.942  1.00 42.27      A    C  
ANISOU  844  CB  THR A 192     5379   5086   5596   -389    -25    365  A    C  
ATOM    845  CG2 THR A 192       9.364  16.967  -6.345  1.00 48.52      A    C  
ANISOU  845  CG2 THR A 192     6157   5897   6383   -374    -21    375  A    C  
ATOM    846  OG1 THR A 192      11.723  17.333  -6.119  1.00 41.22      A    O  
ANISOU  846  OG1 THR A 192     5225   4971   5465   -412    -20    333  A    O  
ATOM    847  N   ILE A 193      11.270  21.001  -5.398  1.00 32.73      A    N  
ANISOU  847  N   ILE A 193     4219   3817   4399   -406    -34    383  A    N  
ATOM    848  CA  ILE A 193      12.321  21.860  -4.895  1.00 30.56      A    C  
ANISOU  848  CA  ILE A 193     3954   3525   4134   -417    -36    368  A    C  
ATOM    849  C   ILE A 193      12.435  21.709  -3.384  1.00 28.36      A    C  
ANISOU  849  C   ILE A 193     3682   3228   3867   -387    -39    346  A    C  
ATOM    850  O   ILE A 193      11.528  22.065  -2.650  1.00 25.65      A    O  
ANISOU  850  O   ILE A 193     3350   2864   3530   -360    -42    357  A    O  
ATOM    851  CB  ILE A 193      12.083  23.324  -5.296  1.00 30.67      A    C  
ANISOU  851  CB  ILE A 193     3986   3515   4155   -429    -39    395  A    C  
ATOM    852  CG1 ILE A 193      12.017  23.444  -6.823  1.00 18.24      A    C  
ANISOU  852  CG1 ILE A 193     2403   1963   2565   -463    -37    420  A    C  
ATOM    853  CG2 ILE A 193      13.193  24.200  -4.729  1.00 31.29      A    C  
ANISOU  853  CG2 ILE A 193     4072   3572   4245   -438    -39    377  A    C  
ATOM    854  CD1 ILE A 193      11.448  24.772  -7.351  1.00 27.56      A    C  
ANISOU  854  CD1 ILE A 193     3597   3121   3754   -473    -42    460  A    C  
ATOM    855  N   GLY A 194      13.554  21.166  -2.925  1.00 37.24      A    N  
ANISOU  855  N   GLY A 194     4795   4361   4994   -394    -39    315  A    N  
ATOM    856  CA  GLY A 194      13.741  20.895  -1.513  1.00 38.71      A    C  
ANISOU  856  CA  GLY A 194     4983   4536   5187   -370    -44    294  A    C  
ATOM    857  C   GLY A 194      14.978  21.547  -0.925  1.00 43.00      A    C  
ANISOU  857  C   GLY A 194     5534   5067   5738   -382    -46    272  A    C  
ATOM    858  O   GLY A 194      16.107  21.116  -1.173  1.00 48.92      A    O  
ANISOU  858  O   GLY A 194     6269   5829   6489   -403    -45    251  A    O  
ATOM    859  N   ILE A 195      14.747  22.584  -0.130  1.00 36.07      A    N  
ANISOU  859  N   ILE A 195     4674   4164   4868   -369    -48    274  A    N  
ATOM    860  CA  ILE A 195      15.805  23.319   0.551  1.00 30.13      A    C  
ANISOU  860  CA  ILE A 195     3929   3396   4123   -378    -50    251  A    C  
ATOM    861  C   ILE A 195      16.150  22.649   1.876  1.00 30.31      A    C  
ANISOU  861  C   ILE A 195     3947   3425   4146   -362    -55    228  A    C  
ATOM    862  O   ILE A 195      15.266  22.365   2.682  1.00 41.80      A    O  
ANISOU  862  O   ILE A 195     5405   4878   5598   -336    -58    232  A    O  
ATOM    863  CB  ILE A 195      15.342  24.757   0.863  1.00 28.46      A    C  
ANISOU  863  CB  ILE A 195     3737   3154   3923   -372    -47    262  A    C  
ATOM    864  CG1 ILE A 195      14.936  25.473  -0.419  1.00 18.26      A    C  
ANISOU  864  CG1 ILE A 195     2449   1855   2634   -388    -45    291  A    C  
ATOM    865  CG2 ILE A 195      16.410  25.524   1.611  1.00 24.78      A    C  
ANISOU  865  CG2 ILE A 195     3278   2674   3466   -380    -48    236  A    C  
ATOM    866  CD1 ILE A 195      14.370  26.820  -0.182  1.00 34.58      A    C  
ANISOU  866  CD1 ILE A 195     4530   3890   4719   -382    -44    305  A    C  
ATOM    867  N   SER A 196      17.430  22.396   2.104  1.00 21.54      A    N  
ANISOU  867  N   SER A 196     2828   2320   3038   -377    -59    204  A    N  
ATOM    868  CA  SER A 196      17.873  21.848   3.370  1.00 17.79      A    C  
ANISOU  868  CA  SER A 196     2346   1849   2564   -365    -66    183  A    C  
ATOM    869  C   SER A 196      19.216  22.450   3.764  1.00 24.75      A    C  
ANISOU  869  C   SER A 196     3231   2721   3452   -382    -69    159  A    C  
ATOM    870  O   SER A 196      19.709  23.366   3.101  1.00 25.68      A    O  
ANISOU  870  O   SER A 196     3357   2827   3574   -401    -63    158  A    O  
ATOM    871  CB  SER A 196      17.976  20.330   3.291  1.00 27.50      A    C  
ANISOU  871  CB  SER A 196     3552   3103   3794   -362    -71    181  A    C  
ATOM    872  OG  SER A 196      18.189  19.799   4.587  1.00 37.16      A    O  
ANISOU  872  OG  SER A 196     4769   4331   5017   -349    -81    168  A    O  
ATOM    873  N   GLY A 197      19.809  21.944   4.842  1.00 23.91      A    N  
ANISOU  873  N   GLY A 197     3117   2622   3346   -378    -78    141  A    N  
ATOM    874  CA  GLY A 197      21.107  22.437   5.279  1.00 24.85      A    C  
ANISOU  874  CA  GLY A 197     3238   2733   3471   -393    -81    117  A    C  
ATOM    875  C   GLY A 197      21.074  23.529   6.333  1.00 28.52      A    C  
ANISOU  875  C   GLY A 197     3718   3182   3934   -385    -81    107  A    C  
ATOM    876  O   GLY A 197      20.015  23.874   6.867  1.00 37.07      A    O  
ANISOU  876  O   GLY A 197     4813   4261   5013   -366    -78    116  A    O  
ATOM    877  N   PRO A 198      22.247  24.091   6.644  1.00 34.98      A    N  
ANISOU  877  N   PRO A 198     4540   3993   4760   -400    -82     84  A    N  
ATOM    878  CA  PRO A 198      22.380  25.128   7.673  1.00 37.33      A    C  
ANISOU  878  CA  PRO A 198     4851   4277   5056   -396    -82     68  A    C  
ATOM    879  C   PRO A 198      21.621  26.402   7.316  1.00 33.60      A    C  
ANISOU  879  C   PRO A 198     4395   3781   4592   -392    -70     78  A    C  
ATOM    880  O   PRO A 198      21.386  26.659   6.137  1.00 24.99      A    O  
ANISOU  880  O   PRO A 198     3307   2683   3507   -399    -63     95  A    O  
ATOM    881  CB  PRO A 198      23.885  25.402   7.679  1.00 31.31      A    C  
ANISOU  881  CB  PRO A 198     4084   3509   4304   -417    -84     45  A    C  
ATOM    882  CG  PRO A 198      24.349  24.986   6.346  1.00 26.82      A    C  
ANISOU  882  CG  PRO A 198     3507   2942   3742   -435    -81     52  A    C  
ATOM    883  CD  PRO A 198      23.542  23.780   6.023  1.00 34.14      A    C  
ANISOU  883  CD  PRO A 198     4421   3887   4662   -424    -85     71  A    C  
ATOM    884  N   ASP A 199      21.257  27.194   8.318  1.00 34.34      A    N  
ANISOU  884  N   ASP A 199     4498   3863   4685   -380    -66     66  A    N  
ATOM    885  CA  ASP A 199      20.562  28.458   8.059  1.00 27.99      A    C  
ANISOU  885  CA  ASP A 199     3705   3034   3896   -377    -55     73  A    C  
ATOM    886  C   ASP A 199      21.421  29.456   7.293  1.00 26.94      A    C  
ANISOU  886  C   ASP A 199     3576   2880   3781   -396    -50     69  A    C  
ATOM    887  O   ASP A 199      20.902  30.249   6.517  1.00 30.37      A    O  
ANISOU  887  O   ASP A 199     4015   3295   4230   -398    -43     88  A    O  
ATOM    888  CB  ASP A 199      20.072  29.109   9.353  1.00 21.01      A    C  
ANISOU  888  CB  ASP A 199     2826   2142   3013   -364    -51     55  A    C  
ATOM    889  CG  ASP A 199      19.129  28.221  10.140  1.00 35.26      A    C  
ANISOU  889  CG  ASP A 199     4629   3968   4800   -346    -56     60  A    C  
ATOM    890  OD1 ASP A 199      18.636  27.223   9.575  1.00 44.38      A    O  
ANISOU  890  OD1 ASP A 199     5779   5136   5947   -339    -61     81  A    O  
ATOM    891  OD2 ASP A 199      18.881  28.518  11.328  1.00 39.66      A    O1-
ANISOU  891  OD2 ASP A 199     5188   4529   5351   -339    -54     40  A    O1-
ATOM    892  N   ASN A 200      22.731  29.420   7.507  1.00 32.03      A    N  
ANISOU  892  N   ASN A 200     4217   3528   4426   -411    -54     46  A    N  
ATOM    893  CA  ASN A 200      23.604  30.457   6.954  1.00 37.91      A    C  
ANISOU  893  CA  ASN A 200     4964   4252   5188   -429    -48     39  A    C  
ATOM    894  C   ASN A 200      24.239  30.050   5.626  1.00 36.06      A    C  
ANISOU  894  C   ASN A 200     4724   4022   4952   -449    -49     51  A    C  
ATOM    895  O   ASN A 200      25.139  30.724   5.119  1.00 35.55      A    O  
ANISOU  895  O   ASN A 200     4662   3945   4900   -467    -45     43  A    O  
ATOM    896  CB  ASN A 200      24.687  30.858   7.961  1.00 31.60      A    C  
ANISOU  896  CB  ASN A 200     4166   3451   4392   -434    -50      4  A    C  
ATOM    897  CG  ASN A 200      25.735  29.775   8.141  1.00 33.46      A    C  
ANISOU  897  CG  ASN A 200     4390   3706   4615   -444    -61    -10  A    C  
ATOM    898  ND2 ASN A 200      26.898  30.153   8.662  1.00 23.53      A    N  
ANISOU  898  ND2 ASN A 200     3133   2445   3364   -455    -63    -37  A    N  
ATOM    899  OD1 ASN A 200      25.497  28.610   7.819  1.00 40.36      A    O  
ANISOU  899  OD1 ASN A 200     5257   4600   5478   -442    -68      4  A    O  
ATOM    900  N   GLY A 201      23.766  28.941   5.071  1.00 25.93      A    N  
ANISOU  900  N   GLY A 201     3435   2761   3658   -446    -53     69  A    N  
ATOM    901  CA  GLY A 201      24.243  28.487   3.783  1.00 24.03      A    C  
ANISOU  901  CA  GLY A 201     3186   2529   3414   -468    -51     79  A    C  
ATOM    902  C   GLY A 201      23.423  27.334   3.249  1.00 29.42      A    C  
ANISOU  902  C   GLY A 201     3860   3233   4084   -461    -53    100  A    C  
ATOM    903  O   GLY A 201      23.957  26.256   2.993  1.00 39.39      A    O  
ANISOU  903  O   GLY A 201     5109   4515   5342   -470    -57     92  A    O  
ATOM    904  N   ALA A 202      22.123  27.556   3.079  1.00 23.24      A    N  
ANISOU  904  N   ALA A 202     3084   2446   3299   -446    -51    124  A    N  
ATOM    905  CA  ALA A 202      21.224  26.497   2.623  1.00 20.16      A    C  
ANISOU  905  CA  ALA A 202     2686   2077   2898   -438    -52    144  A    C  
ATOM    906  C   ALA A 202      21.321  26.263   1.117  1.00 26.47      A    C  
ANISOU  906  C   ALA A 202     3477   2886   3693   -460    -48    161  A    C  
ATOM    907  O   ALA A 202      21.675  27.171   0.346  1.00 22.64      A    O  
ANISOU  907  O   ALA A 202     2998   2390   3214   -480    -43    169  A    O  
ATOM    908  CB  ALA A 202      19.807  26.816   3.007  1.00 18.55      A    C  
ANISOU  908  CB  ALA A 202     2490   1862   2693   -413    -51    163  A    C  
ATOM    909  N   VAL A 203      20.999  25.040   0.704  1.00 18.36      A    N  
ANISOU  909  N   VAL A 203     2436   1884   2656   -458    -49    167  A    N  
ATOM    910  CA  VAL A 203      21.047  24.675  -0.708  1.00 37.76      A    C  
ANISOU  910  CA  VAL A 203     4883   4356   5107   -482    -44    179  A    C  
ATOM    911  C   VAL A 203      19.760  24.008  -1.164  1.00 33.92      A    C  
ANISOU  911  C   VAL A 203     4393   3886   4611   -469    -43    204  A    C  
ATOM    912  O   VAL A 203      19.359  22.983  -0.619  1.00 28.99      A    O  
ANISOU  912  O   VAL A 203     3759   3273   3984   -450    -47    199  A    O  
ATOM    913  CB  VAL A 203      22.219  23.721  -1.016  1.00 36.09      A    C  
ANISOU  913  CB  VAL A 203     4651   4164   4896   -503    -44    153  A    C  
ATOM    914  CG1 VAL A 203      22.006  23.053  -2.368  1.00 32.37      A    C  
ANISOU  914  CG1 VAL A 203     4166   3718   4416   -524    -37    164  A    C  
ATOM    915  CG2 VAL A 203      23.565  24.464  -0.950  1.00 31.27      A    C  
ANISOU  915  CG2 VAL A 203     4046   3540   4296   -524    -43    131  A    C  
ATOM    916  N   ALA A 204      19.118  24.590  -2.173  1.00 36.22      A    N  
ANISOU  916  N   ALA A 204     4690   4176   4897   -480    -39    232  A    N  
ATOM    917  CA  ALA A 204      17.887  24.022  -2.710  1.00 38.35      A    C  
ANISOU  917  CA  ALA A 204     4955   4460   5157   -470    -38    257  A    C  
ATOM    918  C   ALA A 204      18.181  22.957  -3.756  1.00 33.10      A    C  
ANISOU  918  C   ALA A 204     4268   3827   4480   -492    -34    252  A    C  
ATOM    919  O   ALA A 204      18.841  23.218  -4.758  1.00 29.78      A    O  
ANISOU  919  O   ALA A 204     3843   3417   4054   -525    -28    252  A    O  
ATOM    920  CB  ALA A 204      17.009  25.105  -3.300  1.00 39.22      A    C  
ANISOU  920  CB  ALA A 204     5079   4555   5267   -471    -38    292  A    C  
ATOM    921  N   VAL A 205      17.679  21.754  -3.520  1.00 29.92      A    N  
ANISOU  921  N   VAL A 205     3852   3441   4075   -475    -34    248  A    N  
ATOM    922  CA  VAL A 205      17.824  20.683  -4.488  1.00 28.66      A    C  
ANISOU  922  CA  VAL A 205     3669   3313   3909   -494    -28    241  A    C  
ATOM    923  C   VAL A 205      16.589  20.585  -5.382  1.00 33.17      A    C  
ANISOU  923  C   VAL A 205     4240   3897   4467   -493    -25    272  A    C  
ATOM    924  O   VAL A 205      15.462  20.470  -4.900  1.00 34.24      A    O  
ANISOU  924  O   VAL A 205     4382   4025   4601   -463    -29    290  A    O  
ATOM    925  CB  VAL A 205      18.121  19.346  -3.806  1.00 20.35      A    C  
ANISOU  925  CB  VAL A 205     2595   2271   2866   -481    -30    216  A    C  
ATOM    926  CG1 VAL A 205      18.285  18.257  -4.833  1.00 25.60      A    C  
ANISOU  926  CG1 VAL A 205     3230   2967   3530   -502    -22    206  A    C  
ATOM    927  CG2 VAL A 205      19.370  19.468  -3.002  1.00 17.73      A    C  
ANISOU  927  CG2 VAL A 205     2261   1927   2549   -485    -35    188  A    C  
ATOM    928  N   LEU A 206      16.822  20.660  -6.690  1.00 37.87      A    N  
ANISOU  928  N   LEU A 206     4826   4514   5049   -528    -18    279  A    N  
ATOM    929  CA  LEU A 206      15.768  20.521  -7.688  1.00 36.83      A    C  
ANISOU  929  CA  LEU A 206     4690   4401   4901   -534    -16    308  A    C  
ATOM    930  C   LEU A 206      15.820  19.117  -8.268  1.00 34.04      A    C  
ANISOU  930  C   LEU A 206     4307   4082   4543   -545     -7    288  A    C  
ATOM    931  O   LEU A 206      16.863  18.663  -8.721  1.00 31.10      A    O  
ANISOU  931  O   LEU A 206     3917   3728   4175   -573      0    260  A    O  
ATOM    932  CB  LEU A 206      15.934  21.552  -8.811  1.00 18.29      A    C  
ANISOU  932  CB  LEU A 206     2351   2059   2541   -570    -14    331  A    C  
ATOM    933  CG  LEU A 206      15.471  22.992  -8.579  1.00 18.46      A    C  
ANISOU  933  CG  LEU A 206     2398   2047   2569   -561    -22    364  A    C  
ATOM    934  CD1 LEU A 206      16.597  23.894  -8.190  1.00 18.59      A    C  
ANISOU  934  CD1 LEU A 206     2424   2042   2598   -573    -23    349  A    C  
ATOM    935  CD2 LEU A 206      14.765  23.559  -9.805  1.00 42.79      A    C  
ANISOU  935  CD2 LEU A 206     5481   5142   5636   -585    -23    404  A    C  
ATOM    936  N   LYS A 207      14.691  18.428  -8.227  1.00 40.79      A    N  
ANISOU  936  N   LYS A 207     5156   4945   5395   -521     -8    302  A    N  
ATOM    937  CA  LYS A 207      14.569  17.127  -8.860  1.00 36.89      A    C  
ANISOU  937  CA  LYS A 207     4634   4485   4900   -530      1    286  A    C  
ATOM    938  C   LYS A 207      13.483  17.177  -9.918  1.00 33.34      A    C  
ANISOU  938  C   LYS A 207     4182   4056   4429   -539      5    317  A    C  
ATOM    939  O   LYS A 207      12.486  17.888  -9.784  1.00 30.10      A    O  
ANISOU  939  O   LYS A 207     3794   3629   4014   -520     -3    351  A    O  
ATOM    940  CB  LYS A 207      14.226  16.041  -7.848  1.00 17.41      A    C  
ANISOU  940  CB  LYS A 207     2153   2013   2450   -493     -1    271  A    C  
ATOM    941  CG  LYS A 207      15.157  15.947  -6.658  1.00 17.35      A    C  
ANISOU  941  CG  LYS A 207     2145   1985   2463   -480     -8    246  A    C  
ATOM    942  CD  LYS A 207      14.851  14.665  -5.900  1.00 17.14      A    C  
ANISOU  942  CD  LYS A 207     2097   1962   2452   -452    -10    234  A    C  
ATOM    943  CE  LYS A 207      15.462  14.644  -4.526  1.00 18.17      A    C  
ANISOU  943  CE  LYS A 207     2232   2070   2600   -433    -21    220  A    C  
ATOM    944  NZ  LYS A 207      15.110  13.385  -3.843  1.00 16.89      A    N1+
ANISOU  944  NZ  LYS A 207     2048   1915   2456   -407    -24    212  A    N1+
ATOM    945  N   TYR A 208      13.702  16.412 -10.976  1.00 35.37      A    N  
ANISOU  945  N   TYR A 208     4411   4349   4676   -570     16    302  A    N  
ATOM    946  CA  TYR A 208      12.749  16.262 -12.056  1.00 30.67      A    C  
ANISOU  946  CA  TYR A 208     3811   3783   4060   -583     20    326  A    C  
ATOM    947  C   TYR A 208      12.554  14.763 -12.195  1.00 33.38      A    C  
ANISOU  947  C   TYR A 208     4119   4152   4411   -577     30    299  A    C  
ATOM    948  O   TYR A 208      13.530  14.016 -12.351  1.00 28.50      A    O  
ANISOU  948  O   TYR A 208     3475   3551   3804   -597     40    260  A    O  
ATOM    949  CB  TYR A 208      13.326  16.861 -13.329  1.00 27.62      A    C  
ANISOU  949  CB  TYR A 208     3420   3423   3649   -635     25    332  A    C  
ATOM    950  CG  TYR A 208      12.395  16.843 -14.502  1.00 26.78      A    C  
ANISOU  950  CG  TYR A 208     3308   3348   3518   -656     28    360  A    C  
ATOM    951  CD1 TYR A 208      11.223  17.582 -14.491  1.00 22.89      A    C  
ANISOU  951  CD1 TYR A 208     2839   2839   3019   -637     17    407  A    C  
ATOM    952  CD2 TYR A 208      12.692  16.098 -15.631  1.00 35.18      A    C  
ANISOU  952  CD2 TYR A 208     4342   4458   4565   -695     42    340  A    C  
ATOM    953  CE1 TYR A 208      10.364  17.582 -15.570  1.00 24.49      A    C  
ANISOU  953  CE1 TYR A 208     3036   3071   3198   -657     17    437  A    C  
ATOM    954  CE2 TYR A 208      11.838  16.087 -16.724  1.00 40.81      A    C  
ANISOU  954  CE2 TYR A 208     5049   5206   5252   -717     45    366  A    C  
ATOM    955  CZ  TYR A 208      10.672  16.830 -16.689  1.00 36.70      A    C  
ANISOU  955  CZ  TYR A 208     4553   4668   4724   -697     31    417  A    C  
ATOM    956  OH  TYR A 208       9.820  16.816 -17.773  1.00 37.54      A    O  
ANISOU  956  OH  TYR A 208     4652   4808   4802   -719     32    446  A    O  
ATOM    957  N   ASN A 209      11.301  14.324 -12.087  1.00 32.50      A    N  
ANISOU  957  N   ASN A 209     4008   4042   4298   -547     28    318  A    N  
ATOM    958  CA  ASN A 209      10.978  12.897 -12.038  1.00 28.11      A    C  
ANISOU  958  CA  ASN A 209     3420   3504   3756   -532     37    295  A    C  
ATOM    959  C   ASN A 209      11.775  12.093 -10.990  1.00 24.88      A    C  
ANISOU  959  C   ASN A 209     2994   3080   3378   -513     35    261  A    C  
ATOM    960  O   ASN A 209      12.149  10.946 -11.225  1.00 20.10      A    O  
ANISOU  960  O   ASN A 209     2353   2496   2790   -522     46    228  A    O  
ATOM    961  CB  ASN A 209      11.157  12.276 -13.414  1.00 23.13      A    C  
ANISOU  961  CB  ASN A 209     2757   2919   3110   -575     51    278  A    C  
ATOM    962  CG  ASN A 209      10.564  10.896 -13.508  1.00 29.84      A    C  
ANISOU  962  CG  ASN A 209     3574   3790   3973   -559     61    260  A    C  
ATOM    963  ND2 ASN A 209      11.158  10.059 -14.349  1.00 37.84      A    N  
ANISOU  963  ND2 ASN A 209     4550   4840   4989   -594     77    225  A    N  
ATOM    964  OD1 ASN A 209       9.590  10.576 -12.824  1.00 25.44      A    O  
ANISOU  964  OD1 ASN A 209     3025   3217   3425   -517     55    277  A    O  
ATOM    965  N   GLY A 210      12.029  12.696  -9.832  1.00 21.01      A    N  
ANISOU  965  N   GLY A 210     2529   2556   2899   -489     24    266  A    N  
ATOM    966  CA  GLY A 210      12.771  12.015  -8.790  1.00 16.99      A    C  
ANISOU  966  CA  GLY A 210     2006   2031   2418   -473     20    237  A    C  
ATOM    967  C   GLY A 210      14.283  12.067  -8.915  1.00 32.15      A    C  
ANISOU  967  C   GLY A 210     3913   3954   4349   -505     24    206  A    C  
ATOM    968  O   GLY A 210      14.984  11.747  -7.957  1.00 27.68      A    O  
ANISOU  968  O   GLY A 210     3340   3371   3806   -493     17    187  A    O  
ATOM    969  N   ILE A 211      14.789  12.469 -10.081  1.00 32.56      A    N  
ANISOU  969  N   ILE A 211     3959   4027   4384   -548     33    199  A    N  
ATOM    970  CA  ILE A 211      16.230  12.599 -10.282  1.00 26.55      A    C  
ANISOU  970  CA  ILE A 211     3189   3267   3632   -583     38    168  A    C  
ATOM    971  C   ILE A 211      16.670  14.040 -10.050  1.00 29.41      A    C  
ANISOU  971  C   ILE A 211     3588   3607   3982   -590     30    186  A    C  
ATOM    972  O   ILE A 211      16.045  14.961 -10.555  1.00 30.51      A    O  
ANISOU  972  O   ILE A 211     3749   3747   4096   -596     28    218  A    O  
ATOM    973  CB  ILE A 211      16.665  12.183 -11.707  1.00 30.38      A    C  
ANISOU  973  CB  ILE A 211     3644   3792   4108   -631     55    147  A    C  
ATOM    974  CG1 ILE A 211      16.100  10.803 -12.088  1.00 17.49      A    C  
ANISOU  974  CG1 ILE A 211     1972   2186   2487   -627     66    130  A    C  
ATOM    975  CG2 ILE A 211      18.188  12.225 -11.825  1.00 27.16      A    C  
ANISOU  975  CG2 ILE A 211     3222   3383   3714   -665     61    110  A    C  
ATOM    976  CD1 ILE A 211      16.362   9.739 -11.082  1.00 17.30      A    C  
ANISOU  976  CD1 ILE A 211     1924   2145   2504   -598     62    106  A    C  
ATOM    977  N   ILE A 212      17.737  14.231  -9.276  1.00 36.50      A    N  
ANISOU  977  N   ILE A 212     4489   4483   4897   -590     25    165  A    N  
ATOM    978  CA  ILE A 212      18.318  15.560  -9.075  1.00 33.94      A    C  
ANISOU  978  CA  ILE A 212     4195   4138   4565   -598     19    175  A    C  
ATOM    979  C   ILE A 212      18.773  16.164 -10.400  1.00 37.50      A    C  
ANISOU  979  C   ILE A 212     4645   4610   4995   -646     29    176  A    C  
ATOM    980  O   ILE A 212      19.402  15.484 -11.211  1.00 41.36      A    O  
ANISOU  980  O   ILE A 212     5105   5125   5485   -680     41    148  A    O  
ATOM    981  CB  ILE A 212      19.536  15.527  -8.125  1.00 29.00      A    C  
ANISOU  981  CB  ILE A 212     3566   3490   3964   -596     13    146  A    C  
ATOM    982  CG1 ILE A 212      19.198  14.802  -6.828  1.00 27.99      A    C  
ANISOU  982  CG1 ILE A 212     3433   3346   3856   -554      2    144  A    C  
ATOM    983  CG2 ILE A 212      20.046  16.957  -7.835  1.00 17.85      A    C  
ANISOU  983  CG2 ILE A 212     2186   2052   2543   -601      7    157  A    C  
ATOM    984  CD1 ILE A 212      20.159  15.128  -5.663  1.00 23.79      A    C  
ANISOU  984  CD1 ILE A 212     2910   2788   3341   -545     -8    129  A    C  
ATOM    985  N   THR A 213      18.467  17.441 -10.613  1.00 39.76      A    N  
ANISOU  985  N   THR A 213     4961   4885   5262   -650     23    209  A    N  
ATOM    986  CA  THR A 213      18.791  18.105 -11.875  1.00 43.03      A    C  
ANISOU  986  CA  THR A 213     5377   5319   5654   -696     30    217  A    C  
ATOM    987  C   THR A 213      19.452  19.488 -11.714  1.00 41.57      A    C  
ANISOU  987  C   THR A 213     5218   5110   5468   -706     24    230  A    C  
ATOM    988  O   THR A 213      19.989  20.042 -12.676  1.00 42.41      A    O  
ANISOU  988  O   THR A 213     5324   5231   5558   -747     29    233  A    O  
ATOM    989  CB  THR A 213      17.549  18.211 -12.794  1.00 39.53      A    C  
ANISOU  989  CB  THR A 213     4936   4900   5186   -702     31    255  A    C  
ATOM    990  CG2 THR A 213      17.070  16.831 -13.202  1.00 38.76      A    C  
ANISOU  990  CG2 THR A 213     4806   4832   5087   -701     40    237  A    C  
ATOM    991  OG1 THR A 213      16.490  18.878 -12.099  1.00 37.20      A    O  
ANISOU  991  OG1 THR A 213     4667   4576   4893   -663     18    292  A    O  
ATOM    992  N   ASP A 214      19.406  20.042 -10.507  1.00 34.67      A    N  
ANISOU  992  N   ASP A 214     4365   4197   4610   -672     13    236  A    N  
ATOM    993  CA  ASP A 214      20.106  21.295 -10.218  1.00 37.06      A    C  
ANISOU  993  CA  ASP A 214     4689   4474   4918   -678      8    240  A    C  
ATOM    994  C   ASP A 214      20.105  21.568  -8.719  1.00 33.47      A    C  
ANISOU  994  C   ASP A 214     4253   3983   4484   -638     -2    235  A    C  
ATOM    995  O   ASP A 214      19.269  21.048  -7.980  1.00 34.88      A    O  
ANISOU  995  O   ASP A 214     4432   4155   4667   -602     -7    240  A    O  
ATOM    996  CB  ASP A 214      19.476  22.486 -10.966  1.00 40.54      A    C  
ANISOU  996  CB  ASP A 214     5150   4912   5341   -693      4    285  A    C  
ATOM    997  CG  ASP A 214      20.524  23.460 -11.547  1.00 47.55      A    C  
ANISOU  997  CG  ASP A 214     6042   5796   6227   -730      6    284  A    C  
ATOM    998  OD1 ASP A 214      21.725  23.388 -11.192  1.00 41.73      A    O  
ANISOU  998  OD1 ASP A 214     5301   5053   5502   -739     10    249  A    O  
ATOM    999  OD2 ASP A 214      20.131  24.320 -12.366  1.00 52.64      A    O1-
ANISOU  999  OD2 ASP A 214     6695   6446   6857   -751      4    320  A    O1-
ATOM   1000  N   THR A 215      21.066  22.367  -8.277  1.00 34.67      A    N  
ANISOU 1000  N   THR A 215     4415   4112   4646   -644     -4    222  A    N  
ATOM   1001  CA  THR A 215      21.020  22.946  -6.946  1.00 35.84      A    C  
ANISOU 1001  CA  THR A 215     4583   4226   4811   -610    -13    221  A    C  
ATOM   1002  C   THR A 215      21.231  24.449  -7.062  1.00 36.84      A    C  
ANISOU 1002  C   THR A 215     4729   4328   4939   -620    -15    240  A    C  
ATOM   1003  O   THR A 215      21.479  24.977  -8.145  1.00 29.56      A    O  
ANISOU 1003  O   THR A 215     3806   3416   4006   -653    -11    254  A    O  
ATOM   1004  CB  THR A 215      22.102  22.379  -5.997  1.00 30.71      A    C  
ANISOU 1004  CB  THR A 215     3923   3567   4178   -603    -15    182  A    C  
ATOM   1005  CG2 THR A 215      21.935  20.877  -5.792  1.00 30.94      A    C  
ANISOU 1005  CG2 THR A 215     3927   3616   4211   -593    -14    164  A    C  
ATOM   1006  OG1 THR A 215      23.401  22.665  -6.526  1.00 28.79      A    O  
ANISOU 1006  OG1 THR A 215     3675   3328   3938   -637    -10    160  A    O  
ATOM   1007  N   ILE A 216      21.119  25.128  -5.930  1.00 41.29      A    N  
ANISOU 1007  N   ILE A 216     5310   4861   5518   -592    -22    239  A    N  
ATOM   1008  CA  ILE A 216      21.452  26.536  -5.846  1.00 39.10      A    C  
ANISOU 1008  CA  ILE A 216     5049   4557   5250   -599    -23    250  A    C  
ATOM   1009  C   ILE A 216      21.783  26.862  -4.395  1.00 40.11      A    C  
ANISOU 1009  C   ILE A 216     5187   4657   5396   -571    -28    227  A    C  
ATOM   1010  O   ILE A 216      21.088  26.413  -3.479  1.00 41.65      A    O  
ANISOU 1010  O   ILE A 216     5385   4847   5592   -540    -32    225  A    O  
ATOM   1011  CB  ILE A 216      20.316  27.432  -6.399  1.00 37.87      A    C  
ANISOU 1011  CB  ILE A 216     4904   4390   5093   -596    -26    294  A    C  
ATOM   1012  CG1 ILE A 216      20.563  28.897  -6.033  1.00 40.89      A    C  
ANISOU 1012  CG1 ILE A 216     5302   4738   5496   -595    -29    304  A    C  
ATOM   1013  CG2 ILE A 216      18.941  26.952  -5.926  1.00 34.07      A    C  
ANISOU 1013  CG2 ILE A 216     4426   3909   4611   -564    -30    311  A    C  
ATOM   1014  CD1 ILE A 216      19.604  29.855  -6.692  1.00 49.06      A    C  
ANISOU 1014  CD1 ILE A 216     6342   5760   6537   -600    -33    349  A    C  
ATOM   1015  N   LYS A 217      22.870  27.603  -4.186  1.00 33.80      A    N  
ANISOU 1015  N   LYS A 217     4394   3842   4607   -584    -27    210  A    N  
ATOM   1016  CA  LYS A 217      23.255  27.986  -2.834  1.00 34.11      A    C  
ANISOU 1016  CA  LYS A 217     4441   3857   4661   -562    -31    187  A    C  
ATOM   1017  C   LYS A 217      22.573  29.287  -2.404  1.00 40.09      A    C  
ANISOU 1017  C   LYS A 217     5214   4584   5433   -546    -32    206  A    C  
ATOM   1018  O   LYS A 217      22.149  30.101  -3.238  1.00 33.46      A    O  
ANISOU 1018  O   LYS A 217     4379   3736   4597   -559    -31    236  A    O  
ATOM   1019  CB  LYS A 217      24.781  28.076  -2.670  1.00 30.92      A    C  
ANISOU 1019  CB  LYS A 217     4034   3450   4265   -581    -30    153  A    C  
ATOM   1020  CG  LYS A 217      25.440  29.318  -3.260  1.00 36.32      A    C  
ANISOU 1020  CG  LYS A 217     4725   4116   4958   -604    -25    159  A    C  
ATOM   1021  CD  LYS A 217      26.951  29.285  -3.046  1.00 40.00      A    C  
ANISOU 1021  CD  LYS A 217     5187   4579   5431   -620    -23    123  A    C  
ATOM   1022  CE  LYS A 217      27.683  30.353  -3.859  1.00 45.95      A    C  
ANISOU 1022  CE  LYS A 217     5946   5321   6192   -649    -18    128  A    C  
ATOM   1023  NZ  LYS A 217      27.624  31.726  -3.265  1.00 51.55      A    N1+
ANISOU 1023  NZ  LYS A 217     6668   5997   6921   -636    -20    134  A    N1+
ATOM   1024  N   SER A 218      22.441  29.447  -1.091  1.00 41.07      A    N  
ANISOU 1024  N   SER A 218     5345   4692   5568   -520    -35    189  A    N  
ATOM   1025  CA  SER A 218      21.961  30.683  -0.504  1.00 30.51      A    C  
ANISOU 1025  CA  SER A 218     4019   3324   4249   -506    -34    196  A    C  
ATOM   1026  C   SER A 218      22.812  31.867  -1.023  1.00 34.69      A    C  
ANISOU 1026  C   SER A 218     4551   3834   4795   -529    -31    197  A    C  
ATOM   1027  O   SER A 218      24.038  31.756  -1.181  1.00 34.67      A    O  
ANISOU 1027  O   SER A 218     4546   3838   4790   -547    -30    175  A    O  
ATOM   1028  CB  SER A 218      22.029  30.554   1.021  1.00 21.18      A    C  
ANISOU 1028  CB  SER A 218     2840   2134   3072   -481    -36    167  A    C  
ATOM   1029  OG  SER A 218      21.532  31.691   1.698  1.00 25.92      A    O  
ANISOU 1029  OG  SER A 218     3449   2707   3693   -467    -34    168  A    O  
ATOM   1030  N   TRP A 219      22.156  32.987  -1.322  1.00 28.67      A    N  
ANISOU 1030  N   TRP A 219     3793   3048   4051   -527    -30    225  A    N  
ATOM   1031  CA  TRP A 219      22.864  34.171  -1.781  1.00 22.91      A    C  
ANISOU 1031  CA  TRP A 219     3065   2298   3341   -547    -27    229  A    C  
ATOM   1032  C   TRP A 219      22.863  35.301  -0.736  1.00 27.37      A    C  
ANISOU 1032  C   TRP A 219     3634   2828   3939   -531    -24    213  A    C  
ATOM   1033  O   TRP A 219      23.418  36.379  -0.966  1.00 22.97      A    O  
ANISOU 1033  O   TRP A 219     3076   2248   3403   -543    -22    215  A    O  
ATOM   1034  CB  TRP A 219      22.294  34.654  -3.122  1.00 26.26      A    C  
ANISOU 1034  CB  TRP A 219     3487   2723   3768   -568    -29    275  A    C  
ATOM   1035  CG  TRP A 219      20.846  35.040  -3.097  1.00 34.07      A    C  
ANISOU 1035  CG  TRP A 219     4477   3696   4772   -550    -32    308  A    C  
ATOM   1036  CD1 TRP A 219      20.328  36.277  -2.825  1.00 46.64      A    C  
ANISOU 1036  CD1 TRP A 219     6070   5252   6400   -541    -33    324  A    C  
ATOM   1037  CD2 TRP A 219      19.727  34.192  -3.373  1.00 34.07      A    C  
ANISOU 1037  CD2 TRP A 219     4477   3716   4754   -539    -36    329  A    C  
ATOM   1038  CE2 TRP A 219      18.563  34.977  -3.241  1.00 41.07      A    C  
ANISOU 1038  CE2 TRP A 219     5365   4575   5666   -524    -38    357  A    C  
ATOM   1039  CE3 TRP A 219      19.597  32.845  -3.721  1.00 25.58      A    C  
ANISOU 1039  CE3 TRP A 219     3397   2677   3647   -541    -36    327  A    C  
ATOM   1040  NE1 TRP A 219      18.955  36.247  -2.909  1.00 47.31      A    N  
ANISOU 1040  NE1 TRP A 219     6154   5331   6490   -526    -36    353  A    N  
ATOM   1041  CZ2 TRP A 219      17.290  34.459  -3.444  1.00 37.88      A    C  
ANISOU 1041  CZ2 TRP A 219     4959   4179   5255   -510    -42    383  A    C  
ATOM   1042  CZ3 TRP A 219      18.339  32.335  -3.927  1.00 24.37      A    C  
ANISOU 1042  CZ3 TRP A 219     3243   2531   3485   -527    -40    351  A    C  
ATOM   1043  CH2 TRP A 219      17.197  33.135  -3.785  1.00 33.00      A    C  
ANISOU 1043  CH2 TRP A 219     4339   3597   4601   -511    -42    379  A    C  
ATOM   1044  N   ARG A 220      22.234  35.054   0.408  1.00 23.38      A    N  
ANISOU 1044  N   ARG A 220     3132   2318   3435   -503    -24    197  A    N  
ATOM   1045  CA  ARG A 220      22.202  36.045   1.472  1.00 25.50      A    C  
ANISOU 1045  CA  ARG A 220     3402   2557   3729   -488    -20    176  A    C  
ATOM   1046  C   ARG A 220      22.593  35.429   2.794  1.00 26.78      A    C  
ANISOU 1046  C   ARG A 220     3566   2732   3879   -472    -20    135  A    C  
ATOM   1047  O   ARG A 220      22.753  36.140   3.779  1.00 28.75      A    O  
ANISOU 1047  O   ARG A 220     3816   2963   4145   -463    -16    110  A    O  
ATOM   1048  CB  ARG A 220      20.825  36.699   1.585  1.00 32.55      A    C  
ANISOU 1048  CB  ARG A 220     4293   3427   4647   -472    -19    200  A    C  
ATOM   1049  CG  ARG A 220      20.450  37.539   0.380  1.00 34.59      A    C  
ANISOU 1049  CG  ARG A 220     4548   3668   4928   -488    -20    243  A    C  
ATOM   1050  CD  ARG A 220      21.178  38.860   0.398  1.00 40.01      A    C  
ANISOU 1050  CD  ARG A 220     5229   4323   5649   -499    -16    236  A    C  
ATOM   1051  NE  ARG A 220      21.116  39.532  -0.893  1.00 47.04      A    N  
ANISOU 1051  NE  ARG A 220     6114   5204   6555   -522    -21    280  A    N  
ATOM   1052  CZ  ARG A 220      21.184  40.849  -1.057  1.00 56.48      A    C  
ANISOU 1052  CZ  ARG A 220     7302   6365   7795   -529    -19    292  A    C  
ATOM   1053  NH1 ARG A 220      21.307  41.654  -0.002  1.00 57.73      A    N1+
ANISOU 1053  NH1 ARG A 220     7455   6492   7986   -514    -12    260  A    N1+
ATOM   1054  NH2 ARG A 220      21.119  41.360  -2.282  1.00 60.10      A    N  
ANISOU 1054  NH2 ARG A 220     7754   6817   8262   -552    -25    336  A    N  
ATOM   1055  N   ASN A 221      22.746  34.107   2.804  1.00 31.58      A    N  
ANISOU 1055  N   ASN A 221     4172   3370   4455   -471    -25    130  A    N  
ATOM   1056  CA  ASN A 221      23.171  33.373   3.990  1.00 29.67      A    C  
ANISOU 1056  CA  ASN A 221     3931   3144   4200   -460    -28     97  A    C  
ATOM   1057  C   ASN A 221      22.265  33.639   5.188  1.00 35.97      A    C  
ANISOU 1057  C   ASN A 221     4732   3934   5003   -436    -26     85  A    C  
ATOM   1058  O   ASN A 221      22.727  33.778   6.320  1.00 46.61      A    O  
ANISOU 1058  O   ASN A 221     6078   5281   6349   -430    -25     53  A    O  
ATOM   1059  CB  ASN A 221      24.617  33.725   4.331  1.00 38.27      A    C  
ANISOU 1059  CB  ASN A 221     5020   4229   5294   -474    -27     65  A    C  
ATOM   1060  CG  ASN A 221      25.480  33.898   3.094  1.00 49.73      A    C  
ANISOU 1060  CG  ASN A 221     6469   5679   6748   -500    -26     75  A    C  
ATOM   1061  ND2 ASN A 221      26.135  35.053   2.986  1.00 40.49      A    N  
ANISOU 1061  ND2 ASN A 221     5300   4484   5600   -511    -21     67  A    N  
ATOM   1062  OD1 ASN A 221      25.540  33.011   2.234  1.00 60.50      A    O  
ANISOU 1062  OD1 ASN A 221     7828   7064   8095   -512    -29     89  A    O  
ATOM   1063  N   ASN A 222      20.971  33.754   4.928  1.00 31.74      A    N  
ANISOU 1063  N   ASN A 222     4197   3391   4474   -423    -24    112  A    N  
ATOM   1064  CA  ASN A 222      19.993  33.807   5.998  1.00 28.10      A    C  
ANISOU 1064  CA  ASN A 222     3736   2924   4014   -402    -21    102  A    C  
ATOM   1065  C   ASN A 222      18.720  33.098   5.584  1.00 28.85      A    C  
ANISOU 1065  C   ASN A 222     3833   3029   4100   -388    -24    132  A    C  
ATOM   1066  O   ASN A 222      17.782  33.735   5.107  1.00 37.56      A    O  
ANISOU 1066  O   ASN A 222     4936   4111   5222   -384    -21    156  A    O  
ATOM   1067  CB  ASN A 222      19.681  35.244   6.417  1.00 29.66      A    C  
ANISOU 1067  CB  ASN A 222     3934   3088   4249   -397    -12     93  A    C  
ATOM   1068  CG  ASN A 222      18.743  35.304   7.613  1.00 35.07      A    C  
ANISOU 1068  CG  ASN A 222     4618   3770   4936   -378     -7     76  A    C  
ATOM   1069  ND2 ASN A 222      17.438  35.315   7.357  1.00 41.25      A    N  
ANISOU 1069  ND2 ASN A 222     5401   4543   5729   -366     -5    100  A    N  
ATOM   1070  OD1 ASN A 222      19.188  35.313   8.754  1.00 42.27      A    O  
ANISOU 1070  OD1 ASN A 222     5530   4691   5841   -375     -5     40  A    O  
ATOM   1071  N   ILE A 223      18.708  31.778   5.757  1.00 25.29      A    N  
ANISOU 1071  N   ILE A 223     3380   2609   3619   -383    -31    131  A    N  
ATOM   1072  CA  ILE A 223      17.532  30.935   5.495  1.00 28.66      A    C  
ANISOU 1072  CA  ILE A 223     3806   3048   4034   -368    -33    155  A    C  
ATOM   1073  C   ILE A 223      16.909  31.098   4.097  1.00 34.49      A    C  
ANISOU 1073  C   ILE A 223     4544   3780   4780   -375    -33    194  A    C  
ATOM   1074  O   ILE A 223      15.847  31.709   3.948  1.00 25.87      A    O  
ANISOU 1074  O   ILE A 223     3456   2668   3705   -365    -30    213  A    O  
ATOM   1075  CB  ILE A 223      16.448  31.119   6.579  1.00 21.18      A    C  
ANISOU 1075  CB  ILE A 223     2863   2094   3093   -345    -29    147  A    C  
ATOM   1076  CG1 ILE A 223      17.095  31.094   7.968  1.00 25.81      A    C  
ANISOU 1076  CG1 ILE A 223     3448   2689   3670   -342    -29    109  A    C  
ATOM   1077  CG2 ILE A 223      15.392  30.026   6.468  1.00 26.22      A    C  
ANISOU 1077  CG2 ILE A 223     3500   2750   3713   -328    -33    167  A    C  
ATOM   1078  CD1 ILE A 223      16.193  31.544   9.101  1.00 21.48      A    C  
ANISOU 1078  CD1 ILE A 223     2902   2132   3128   -326    -22     92  A    C  
ATOM   1079  N   LEU A 224      17.591  30.550   3.086  1.00 35.23      A    N  
ANISOU 1079  N   LEU A 224     4634   3891   4861   -393    -36    204  A    N  
ATOM   1080  CA  LEU A 224      17.050  30.438   1.735  1.00 23.07      A    C  
ANISOU 1080  CA  LEU A 224     3092   2357   3319   -404    -37    240  A    C  
ATOM   1081  C   LEU A 224      15.705  29.720   1.828  1.00 29.92      A    C  
ANISOU 1081  C   LEU A 224     3959   3232   4178   -382    -39    258  A    C  
ATOM   1082  O   LEU A 224      15.619  28.630   2.380  1.00 38.41      A    O  
ANISOU 1082  O   LEU A 224     5031   4328   5234   -370    -41    245  A    O  
ATOM   1083  CB  LEU A 224      18.020  29.654   0.856  1.00 22.37      A    C  
ANISOU 1083  CB  LEU A 224     2995   2294   3211   -427    -39    238  A    C  
ATOM   1084  CG  LEU A 224      17.509  29.284  -0.544  1.00 34.47      A    C  
ANISOU 1084  CG  LEU A 224     4522   3841   4733   -443    -39    272  A    C  
ATOM   1085  CD1 LEU A 224      17.100  30.526  -1.291  1.00 33.30      A    C  
ANISOU 1085  CD1 LEU A 224     4379   3670   4604   -453    -39    302  A    C  
ATOM   1086  CD2 LEU A 224      18.530  28.486  -1.363  1.00 31.99      A    C  
ANISOU 1086  CD2 LEU A 224     4199   3555   4402   -467    -39    262  A    C  
ATOM   1087  N   ARG A 225      14.644  30.342   1.328  1.00 35.09      A    N  
ANISOU 1087  N   ARG A 225     4617   3867   4847   -378    -37    288  A    N  
ATOM   1088  CA  ARG A 225      13.297  29.814   1.541  1.00 34.27      A    C  
ANISOU 1088  CA  ARG A 225     4515   3766   4740   -355    -38    303  A    C  
ATOM   1089  C   ARG A 225      12.360  30.110   0.378  1.00 39.05      A    C  
ANISOU 1089  C   ARG A 225     5120   4365   5354   -361    -41    345  A    C  
ATOM   1090  O   ARG A 225      12.555  31.070  -0.364  1.00 47.14      A    O  
ANISOU 1090  O   ARG A 225     6143   5373   6396   -380    -41    365  A    O  
ATOM   1091  CB  ARG A 225      12.712  30.328   2.859  1.00 28.23      A    C  
ANISOU 1091  CB  ARG A 225     3756   2981   3992   -332    -34    284  A    C  
ATOM   1092  CG  ARG A 225      12.709  31.841   3.010  1.00 28.52      A    C  
ANISOU 1092  CG  ARG A 225     3794   2979   4065   -338    -30    283  A    C  
ATOM   1093  CD  ARG A 225      12.605  32.238   4.475  1.00 27.26      A    C  
ANISOU 1093  CD  ARG A 225     3636   2806   3915   -322    -24    248  A    C  
ATOM   1094  NE  ARG A 225      12.533  33.684   4.660  1.00 28.05      A    N  
ANISOU 1094  NE  ARG A 225     3735   2869   4056   -326    -18    243  A    N  
ATOM   1095  CZ  ARG A 225      13.575  34.506   4.557  1.00 29.41      A    C  
ANISOU 1095  CZ  ARG A 225     3905   3028   4242   -343    -16    231  A    C  
ATOM   1096  NH1 ARG A 225      14.776  34.032   4.264  1.00 28.96      A    N1+
ANISOU 1096  NH1 ARG A 225     3848   2995   4162   -358    -19    222  A    N1+
ATOM   1097  NH2 ARG A 225      13.412  35.809   4.746  1.00 32.82      A    N  
ANISOU 1097  NH2 ARG A 225     4331   3423   4715   -345     -9    228  A    N  
ATOM   1098  N   THR A 226      11.339  29.281   0.223  1.00 31.63      A    N  
ANISOU 1098  N   THR A 226     4179   3437   4402   -345    -42    361  A    N  
ATOM   1099  CA  THR A 226      10.542  29.308  -0.992  1.00 32.76      A    C  
ANISOU 1099  CA  THR A 226     4318   3582   4546   -354    -45    402  A    C  
ATOM   1100  C   THR A 226       9.020  29.180  -0.726  1.00 38.07      A    C  
ANISOU 1100  C   THR A 226     4995   4242   5228   -327    -46    419  A    C  
ATOM   1101  O   THR A 226       8.551  29.475   0.370  1.00 39.43      A    O  
ANISOU 1101  O   THR A 226     5172   4395   5416   -306    -42    403  A    O  
ATOM   1102  CB  THR A 226      11.102  28.276  -2.024  1.00 40.05      A    C  
ANISOU 1102  CB  THR A 226     5233   4544   5439   -373    -47    407  A    C  
ATOM   1103  CG2 THR A 226      11.022  26.850  -1.488  1.00 29.15      A    C  
ANISOU 1103  CG2 THR A 226     3847   3192   4037   -356    -45    387  A    C  
ATOM   1104  OG1 THR A 226      10.411  28.383  -3.277  1.00 46.10      A    O  
ANISOU 1104  OG1 THR A 226     5996   5317   6202   -388    -50    447  A    O  
ATOM   1105  N   GLN A 227       8.259  28.744  -1.725  1.00 35.23      A    N  
ANISOU 1105  N   GLN A 227     4631   3895   4860   -330    -50    452  A    N  
ATOM   1106  CA  GLN A 227       6.808  28.920  -1.730  1.00 33.30      A    C  
ANISOU 1106  CA  GLN A 227     4390   3631   4631   -312    -51    478  A    C  
ATOM   1107  C   GLN A 227       6.003  28.197  -0.659  1.00 32.25      A    C  
ANISOU 1107  C   GLN A 227     4260   3498   4495   -279    -47    459  A    C  
ATOM   1108  O   GLN A 227       5.039  28.752  -0.138  1.00 36.15      A    O  
ANISOU 1108  O   GLN A 227     4759   3963   5015   -260    -46    464  A    O  
ATOM   1109  CB  GLN A 227       6.245  28.527  -3.088  1.00 34.80      A    C  
ANISOU 1109  CB  GLN A 227     4574   3840   4809   -325    -57    516  A    C  
ATOM   1110  CG  GLN A 227       6.499  29.525  -4.178  1.00 38.28      A    C  
ANISOU 1110  CG  GLN A 227     5012   4271   5262   -356    -62    549  A    C  
ATOM   1111  CD  GLN A 227       5.839  29.101  -5.464  1.00 46.46      A    C  
ANISOU 1111  CD  GLN A 227     6042   5330   6281   -370    -68    589  A    C  
ATOM   1112  NE2 GLN A 227       4.523  28.935  -5.428  1.00 42.71      A    N  
ANISOU 1112  NE2 GLN A 227     5569   4843   5817   -349    -71    610  A    N  
ATOM   1113  OE1 GLN A 227       6.504  28.903  -6.476  1.00 60.68      A    O  
ANISOU 1113  OE1 GLN A 227     7836   7159   8060   -400    -71    600  A    O  
ATOM   1114  N   GLU A 228       6.383  26.959  -0.353  1.00 30.36      A    N  
ANISOU 1114  N   GLU A 228     4017   3290   4227   -271    -46    438  A    N  
ATOM   1115  CA  GLU A 228       5.539  26.034   0.418  1.00 28.66      A    C  
ANISOU 1115  CA  GLU A 228     3802   3083   4003   -242    -44    429  A    C  
ATOM   1116  C   GLU A 228       4.155  25.867  -0.224  1.00 25.32      A    C  
ANISOU 1116  C   GLU A 228     3379   2654   3586   -230    -46    461  A    C  
ATOM   1117  O   GLU A 228       3.147  25.756   0.472  1.00 21.38      A    O  
ANISOU 1117  O   GLU A 228     2885   2141   3097   -204    -43    459  A    O  
ATOM   1118  CB  GLU A 228       5.406  26.436   1.900  1.00 18.15      A    C  
ANISOU 1118  CB  GLU A 228     2478   1732   2684   -223    -39    400  A    C  
ATOM   1119  CG  GLU A 228       6.585  27.176   2.505  1.00 44.14      A    C  
ANISOU 1119  CG  GLU A 228     5772   5017   5983   -237    -38    372  A    C  
ATOM   1120  CD  GLU A 228       7.841  26.337   2.658  1.00 52.94      A    C  
ANISOU 1120  CD  GLU A 228     6880   6163   7072   -247    -40    350  A    C  
ATOM   1121  OE1 GLU A 228       7.795  25.120   2.384  1.00 61.57      A    O  
ANISOU 1121  OE1 GLU A 228     7966   7284   8145   -242    -42    352  A    O  
ATOM   1122  OE2 GLU A 228       8.883  26.906   3.062  1.00 55.93      A    O1-
ANISOU 1122  OE2 GLU A 228     7259   6535   7455   -260    -39    328  A    O1-
ATOM   1123  N   SER A 229       4.128  25.857  -1.555  1.00 32.25      A    N  
ANISOU 1123  N   SER A 229     4253   3543   4458   -250    -50    491  A    N  
ATOM   1124  CA  SER A 229       2.898  25.754  -2.341  1.00 33.89      A    C  
ANISOU 1124  CA  SER A 229     4459   3748   4670   -245    -53    526  A    C  
ATOM   1125  C   SER A 229       3.314  25.498  -3.786  1.00 37.46      A    C  
ANISOU 1125  C   SER A 229     4902   4229   5102   -275    -57    550  A    C  
ATOM   1126  O   SER A 229       4.462  25.752  -4.141  1.00 36.37      A    O  
ANISOU 1126  O   SER A 229     4760   4102   4957   -300    -57    542  A    O  
ATOM   1127  CB  SER A 229       2.047  27.029  -2.217  1.00 25.71      A    C  
ANISOU 1127  CB  SER A 229     3430   2668   3672   -240    -56    548  A    C  
ATOM   1128  OG  SER A 229       1.895  27.714  -3.449  1.00 35.35      A    O  
ANISOU 1128  OG  SER A 229     4647   3883   4902   -263    -64    588  A    O  
ATOM   1129  N   GLU A 230       2.395  24.995  -4.611  1.00 38.55      A    N  
ANISOU 1129  N   GLU A 230     5034   4380   5232   -273    -60    578  A    N  
ATOM   1130  CA  GLU A 230       2.723  24.628  -5.995  1.00 39.32      A    C  
ANISOU 1130  CA  GLU A 230     5122   4512   5307   -304    -62    598  A    C  
ATOM   1131  C   GLU A 230       3.359  25.759  -6.804  1.00 41.92      A    C  
ANISOU 1131  C   GLU A 230     5451   4834   5643   -340    -68    620  A    C  
ATOM   1132  O   GLU A 230       2.875  26.900  -6.795  1.00 46.97      A    O  
ANISOU 1132  O   GLU A 230     6098   5439   6310   -340    -74    646  A    O  
ATOM   1133  CB  GLU A 230       1.495  24.076  -6.746  1.00 35.11      A    C  
ANISOU 1133  CB  GLU A 230     4582   3991   4766   -297    -64    628  A    C  
ATOM   1134  CG  GLU A 230       0.376  25.091  -6.947  1.00 41.34      A    C  
ANISOU 1134  CG  GLU A 230     5380   4743   5583   -292    -73    667  A    C  
ATOM   1135  CD  GLU A 230      -0.544  24.775  -8.115  1.00 50.77      A    C  
ANISOU 1135  CD  GLU A 230     6567   5955   6766   -301    -79    705  A    C  
ATOM   1136  OE1 GLU A 230      -0.981  23.605  -8.259  1.00 52.86      A    O  
ANISOU 1136  OE1 GLU A 230     6825   6247   7011   -288    -75    697  A    O  
ATOM   1137  OE2 GLU A 230      -0.837  25.718  -8.886  1.00 55.36      A    O1-
ANISOU 1137  OE2 GLU A 230     7149   6523   7361   -322    -89    746  A    O1-
ATOM   1138  N   CYS A 231       4.457  25.443  -7.488  1.00 34.96      A    N  
ANISOU 1138  N   CYS A 231     4560   3986   4737   -370    -65    610  A    N  
ATOM   1139  CA  CYS A 231       4.970  26.331  -8.527  1.00 37.61      A    C  
ANISOU 1139  CA  CYS A 231     4894   4325   5073   -410    -71    638  A    C  
ATOM   1140  C   CYS A 231       3.961  26.342  -9.681  1.00 46.70      A    C  
ANISOU 1140  C   CYS A 231     6039   5488   6216   -422    -79    684  A    C  
ATOM   1141  O   CYS A 231       3.145  25.428  -9.811  1.00 52.88      A    O  
ANISOU 1141  O   CYS A 231     6818   6288   6987   -407    -77    687  A    O  
ATOM   1142  CB  CYS A 231       6.375  25.908  -9.003  1.00 25.91      A    C  
ANISOU 1142  CB  CYS A 231     3402   2878   3565   -441    -65    613  A    C  
ATOM   1143  SG  CYS A 231       6.806  24.120  -8.868  1.00 38.83      A    S  
ANISOU 1143  SG  CYS A 231     5023   4558   5172   -433    -54    570  A    S  
ATOM   1144  N   ALA A 232       3.991  27.383 -10.501  1.00 45.18      A    N  
ANISOU 1144  N   ALA A 232     5846   5288   6033   -452    -88    722  A    N  
ATOM   1145  CA  ALA A 232       3.090  27.464 -11.644  1.00 33.53      A    C  
ANISOU 1145  CA  ALA A 232     4364   3826   4549   -470    -97    770  A    C  
ATOM   1146  C   ALA A 232       3.847  27.113 -12.919  1.00 34.04      A    C  
ANISOU 1146  C   ALA A 232     4417   3943   4576   -516    -96    778  A    C  
ATOM   1147  O   ALA A 232       5.000  27.499 -13.081  1.00 39.23      A    O  
ANISOU 1147  O   ALA A 232     5072   4606   5227   -542    -94    765  A    O  
ATOM   1148  CB  ALA A 232       2.484  28.846 -11.743  1.00 21.78      A    C  
ANISOU 1148  CB  ALA A 232     2881   2294   3099   -473   -111    814  A    C  
ATOM   1149  N   CYS A 233       3.193  26.380 -13.817  1.00 34.97      A    N  
ANISOU 1149  N   CYS A 233     4524   4096   4667   -528    -98    796  A    N  
ATOM   1150  CA  CYS A 233       3.827  25.905 -15.050  1.00 42.02      A    C  
ANISOU 1150  CA  CYS A 233     5402   5044   5519   -574    -94    799  A    C  
ATOM   1151  C   CYS A 233       3.122  26.436 -16.287  1.00 46.52      A    C  
ANISOU 1151  C   CYS A 233     5965   5630   6081   -606   -108    858  A    C  
ATOM   1152  O   CYS A 233       1.888  26.449 -16.340  1.00 47.00      A    O  
ANISOU 1152  O   CYS A 233     6029   5677   6154   -587   -116    888  A    O  
ATOM   1153  CB  CYS A 233       3.826  24.368 -15.106  1.00 44.11      A    C  
ANISOU 1153  CB  CYS A 233     5654   5350   5757   -565    -80    761  A    C  
ATOM   1154  SG  CYS A 233       5.007  23.537 -14.000  1.00 54.58      A    S  
ANISOU 1154  SG  CYS A 233     6978   6676   7086   -544    -64    692  A    S  
ATOM   1155  N   VAL A 234       3.903  26.874 -17.278  1.00 42.64      A    N  
ANISOU 1155  N   VAL A 234     5465   5168   5567   -656   -111    874  A    N  
ATOM   1156  CA  VAL A 234       3.353  27.293 -18.570  1.00 41.38      A    C  
ANISOU 1156  CA  VAL A 234     5297   5034   5391   -696   -125    932  A    C  
ATOM   1157  C   VAL A 234       4.222  26.806 -19.724  1.00 38.08      A    C  
ANISOU 1157  C   VAL A 234     4863   4681   4925   -749   -117    922  A    C  
ATOM   1158  O   VAL A 234       5.411  27.081 -19.761  1.00 39.35      A    O  
ANISOU 1158  O   VAL A 234     5022   4848   5079   -773   -111    900  A    O  
ATOM   1159  CB  VAL A 234       3.226  28.842 -18.711  1.00 41.82      A    C  
ANISOU 1159  CB  VAL A 234     5360   5050   5481   -709   -144    984  A    C  
ATOM   1160  CG1 VAL A 234       2.252  29.176 -19.818  1.00 41.16      A    C  
ANISOU 1160  CG1 VAL A 234     5267   4983   5389   -737   -161   1049  A    C  
ATOM   1161  CG2 VAL A 234       2.779  29.507 -17.425  1.00 20.71      A    C  
ANISOU 1161  CG2 VAL A 234     2700   2308   2861   -662   -147    980  A    C  
ATOM   1162  N   ASN A 235       3.622  26.101 -20.673  1.00 42.40      A    N  
ANISOU 1162  N   ASN A 235     5396   5275   5438   -771   -116    937  A    N  
ATOM   1163  CA  ASN A 235       4.323  25.656 -21.887  1.00 41.83      A    C  
ANISOU 1163  CA  ASN A 235     5306   5271   5318   -828   -108    930  A    C  
ATOM   1164  C   ASN A 235       5.654  24.954 -21.625  1.00 39.65      A    C  
ANISOU 1164  C   ASN A 235     5022   5015   5027   -836    -88    865  A    C  
ATOM   1165  O   ASN A 235       6.653  25.244 -22.267  1.00 46.39      A    O  
ANISOU 1165  O   ASN A 235     5868   5897   5860   -882    -84    860  A    O  
ATOM   1166  CB  ASN A 235       4.515  26.823 -22.872  1.00 39.46      A    C  
ANISOU 1166  CB  ASN A 235     5004   4981   5009   -880   -125    988  A    C  
ATOM   1167  CG  ASN A 235       4.747  26.350 -24.302  1.00 49.41      A    C  
ANISOU 1167  CG  ASN A 235     6243   6317   6214   -941   -122    997  A    C  
ATOM   1168  ND2 ASN A 235       5.475  27.151 -25.088  1.00 52.99      A    N  
ANISOU 1168  ND2 ASN A 235     6692   6790   6651   -993   -129   1023  A    N  
ATOM   1169  OD1 ASN A 235       4.281  25.278 -24.696  1.00 48.12      A    O  
ANISOU 1169  OD1 ASN A 235     6066   6194   6023   -942   -111    979  A    O  
ATOM   1170  N   GLY A 236       5.665  24.043 -20.662  1.00 47.61      A    N  
ANISOU 1170  N   GLY A 236     6032   6009   6049   -793    -74    815  A    N  
ATOM   1171  CA  GLY A 236       6.847  23.247 -20.374  1.00 41.30      A    C  
ANISOU 1171  CA  GLY A 236     5222   5228   5243   -798    -55    752  A    C  
ATOM   1172  C   GLY A 236       7.882  23.891 -19.472  1.00 35.98      A    C  
ANISOU 1172  C   GLY A 236     4562   4514   4594   -785    -54    730  A    C  
ATOM   1173  O   GLY A 236       8.850  23.240 -19.083  1.00 34.12      A    O  
ANISOU 1173  O   GLY A 236     4320   4286   4358   -784    -40    677  A    O  
ATOM   1174  N   SER A 237       7.694  25.168 -19.148  1.00 36.22      A    N  
ANISOU 1174  N   SER A 237     4611   4501   4650   -777    -69    767  A    N  
ATOM   1175  CA  SER A 237       8.520  25.826 -18.135  1.00 33.97      A    C  
ANISOU 1175  CA  SER A 237     4340   4171   4395   -758    -69    746  A    C  
ATOM   1176  C   SER A 237       7.781  25.891 -16.806  1.00 34.92      A    C  
ANISOU 1176  C   SER A 237     4476   4239   4551   -698    -73    741  A    C  
ATOM   1177  O   SER A 237       6.557  25.987 -16.779  1.00 39.20      A    O  
ANISOU 1177  O   SER A 237     5022   4768   5105   -677    -82    773  A    O  
ATOM   1178  CB  SER A 237       8.918  27.236 -18.573  1.00 35.42      A    C  
ANISOU 1178  CB  SER A 237     4530   4338   4589   -788    -82    786  A    C  
ATOM   1179  OG  SER A 237       9.832  27.198 -19.654  1.00 41.34      A    O  
ANISOU 1179  OG  SER A 237     5268   5136   5305   -843    -77    783  A    O  
ATOM   1180  N   CYS A 238       8.525  25.823 -15.705  1.00 39.16      A    N  
ANISOU 1180  N   CYS A 238     5020   4749   5109   -673    -66    699  A    N  
ATOM   1181  CA  CYS A 238       7.942  25.978 -14.374  1.00 32.84      A    C  
ANISOU 1181  CA  CYS A 238     4235   3902   4342   -620    -69    690  A    C  
ATOM   1182  C   CYS A 238       8.578  27.149 -13.643  1.00 30.87      A    C  
ANISOU 1182  C   CYS A 238     3999   3609   4122   -614    -73    688  A    C  
ATOM   1183  O   CYS A 238       9.783  27.357 -13.736  1.00 34.20      A    O  
ANISOU 1183  O   CYS A 238     4418   4037   4539   -637    -68    666  A    O  
ATOM   1184  CB  CYS A 238       8.090  24.690 -13.576  1.00 29.14      A    C  
ANISOU 1184  CB  CYS A 238     3761   3442   3869   -590    -57    640  A    C  
ATOM   1185  SG  CYS A 238       7.020  23.405 -14.202  1.00 61.96      A    S  
ANISOU 1185  SG  CYS A 238     7903   7638   8002   -584    -52    646  A    S  
ATOM   1186  N   PHE A 239       7.767  27.918 -12.927  1.00 28.84      A    N  
ANISOU 1186  N   PHE A 239     3754   3305   3898   -583    -82    708  A    N  
ATOM   1187  CA  PHE A 239       8.240  29.166 -12.334  1.00 31.17      A    C  
ANISOU 1187  CA  PHE A 239     4058   3557   4227   -580    -86    711  A    C  
ATOM   1188  C   PHE A 239       7.985  29.204 -10.833  1.00 36.27      A    C  
ANISOU 1188  C   PHE A 239     4716   4162   4901   -534    -83    682  A    C  
ATOM   1189  O   PHE A 239       6.953  28.737 -10.349  1.00 19.48      A    O  
ANISOU 1189  O   PHE A 239     2592   2026   2781   -502    -82    683  A    O  
ATOM   1190  CB  PHE A 239       7.557  30.381 -12.964  1.00 28.48      A    C  
ANISOU 1190  CB  PHE A 239     3719   3193   3910   -596   -101    770  A    C  
ATOM   1191  CG  PHE A 239       7.682  30.463 -14.448  1.00 21.93      A    C  
ANISOU 1191  CG  PHE A 239     2878   2403   3052   -644   -107    807  A    C  
ATOM   1192  CD1 PHE A 239       6.970  29.611 -15.267  1.00 24.21      A    C  
ANISOU 1192  CD1 PHE A 239     3158   2732   3309   -654   -108    824  A    C  
ATOM   1193  CD2 PHE A 239       8.458  31.440 -15.028  1.00 31.37      A    C  
ANISOU 1193  CD2 PHE A 239     4071   3595   4251   -680   -113    828  A    C  
ATOM   1194  CE1 PHE A 239       7.066  29.700 -16.638  1.00 33.59      A    C  
ANISOU 1194  CE1 PHE A 239     4335   3959   4468   -703   -114    859  A    C  
ATOM   1195  CE2 PHE A 239       8.557  31.545 -16.398  1.00 39.48      A    C  
ANISOU 1195  CE2 PHE A 239     5087   4662   5250   -729   -120    866  A    C  
ATOM   1196  CZ  PHE A 239       7.862  30.668 -17.206  1.00 38.76      A    C  
ANISOU 1196  CZ  PHE A 239     4987   4615   5125   -741   -120    881  A    C  
ATOM   1197  N   THR A 240       8.923  29.792 -10.100  1.00 39.64      A    N  
ANISOU 1197  N   THR A 240     5149   4567   5347   -531    -79    654  A    N  
ATOM   1198  CA  THR A 240       8.809  29.874  -8.656  1.00 36.67      A    C  
ANISOU 1198  CA  THR A 240     4782   4158   4994   -493    -74    623  A    C  
ATOM   1199  C   THR A 240       9.477  31.138  -8.123  1.00 40.50      A    C  
ANISOU 1199  C   THR A 240     5273   4605   5511   -496    -76    617  A    C  
ATOM   1200  O   THR A 240      10.200  31.821  -8.846  1.00 42.86      A    O  
ANISOU 1200  O   THR A 240     5567   4906   5811   -527    -78    632  A    O  
ATOM   1201  CB  THR A 240       9.429  28.635  -7.987  1.00 37.84      A    C  
ANISOU 1201  CB  THR A 240     4929   4330   5119   -478    -64    575  A    C  
ATOM   1202  CG2 THR A 240      10.950  28.684  -8.042  1.00 19.26      A    C  
ANISOU 1202  CG2 THR A 240     2572   1989   2756   -502    -60    545  A    C  
ATOM   1203  OG1 THR A 240       8.988  28.555  -6.627  1.00 43.46      A    O  
ANISOU 1203  OG1 THR A 240     5650   5015   5849   -438    -62    551  A    O  
ATOM   1204  N   VAL A 241       9.222  31.450  -6.856  1.00 32.16      A    N  
ANISOU 1204  N   VAL A 241     4224   3514   4480   -463    -72    594  A    N  
ATOM   1205  CA  VAL A 241       9.873  32.571  -6.210  1.00 21.00      A    C  
ANISOU 1205  CA  VAL A 241     2813   2066   3099   -463    -71    579  A    C  
ATOM   1206  C   VAL A 241      10.588  32.059  -4.975  1.00 31.12      A    C  
ANISOU 1206  C   VAL A 241     4101   3351   4373   -444    -62    525  A    C  
ATOM   1207  O   VAL A 241      10.062  31.225  -4.244  1.00 42.27      A    O  
ANISOU 1207  O   VAL A 241     5516   4770   5775   -417    -59    507  A    O  
ATOM   1208  CB  VAL A 241       8.853  33.649  -5.809  1.00 26.96      A    C  
ANISOU 1208  CB  VAL A 241     3568   2774   3900   -447    -75    602  A    C  
ATOM   1209  CG1 VAL A 241       9.530  34.784  -5.062  1.00 22.57      A    C  
ANISOU 1209  CG1 VAL A 241     3013   2181   3380   -446    -72    581  A    C  
ATOM   1210  CG2 VAL A 241       8.115  34.158  -7.036  1.00 28.18      A    C  
ANISOU 1210  CG2 VAL A 241     3717   2925   4066   -467    -87    661  A    C  
ATOM   1211  N   MET A 242      11.806  32.532  -4.755  1.00 34.67      A    N  
ANISOU 1211  N   MET A 242     4551   3796   4826   -457    -59    502  A    N  
ATOM   1212  CA  MET A 242      12.532  32.179  -3.550  1.00 34.94      A    C  
ANISOU 1212  CA  MET A 242     4589   3831   4857   -441    -52    453  A    C  
ATOM   1213  C   MET A 242      12.996  33.468  -2.917  1.00 31.54      A    C  
ANISOU 1213  C   MET A 242     4160   3362   4461   -441    -49    441  A    C  
ATOM   1214  O   MET A 242      13.053  34.505  -3.567  1.00 28.77      A    O  
ANISOU 1214  O   MET A 242     3805   2991   4134   -459    -53    468  A    O  
ATOM   1215  CB  MET A 242      13.724  31.259  -3.846  1.00 43.76      A    C  
ANISOU 1215  CB  MET A 242     5702   4984   5940   -459    -49    429  A    C  
ATOM   1216  CG  MET A 242      13.357  29.918  -4.486  1.00 42.45      A    C  
ANISOU 1216  CG  MET A 242     5529   4856   5743   -461    -49    436  A    C  
ATOM   1217  SD  MET A 242      14.716  28.713  -4.473  1.00 44.35      A    S  
ANISOU 1217  SD  MET A 242     5762   5134   5956   -475    -44    395  A    S  
ATOM   1218  CE  MET A 242      14.098  27.491  -5.614  1.00 83.98      A    C  
ANISOU 1218  CE  MET A 242    10768  10194  10947   -486    -44    414  A    C  
ATOM   1219  N   THR A 243      13.306  33.396  -1.634  1.00 40.14      A    N  
ANISOU 1219  N   THR A 243     5254   4443   5554   -421    -44    401  A    N  
ATOM   1220  CA  THR A 243      13.627  34.576  -0.849  1.00 39.65      A    C  
ANISOU 1220  CA  THR A 243     5193   4346   5528   -417    -39    382  A    C  
ATOM   1221  C   THR A 243      14.781  34.179   0.033  1.00 32.39      A    C  
ANISOU 1221  C   THR A 243     4275   3440   4592   -415    -35    336  A    C  
ATOM   1222  O   THR A 243      14.827  33.051   0.531  1.00 23.93      A    O  
ANISOU 1222  O   THR A 243     3206   2395   3493   -404    -34    316  A    O  
ATOM   1223  CB  THR A 243      12.417  35.035   0.030  1.00 26.79      A    C  
ANISOU 1223  CB  THR A 243     3564   2686   3928   -390    -36    380  A    C  
ATOM   1224  CG2 THR A 243      12.822  36.109   1.019  1.00 20.22      A    C  
ANISOU 1224  CG2 THR A 243     2729   1822   3131   -385    -29    349  A    C  
ATOM   1225  OG1 THR A 243      11.384  35.563  -0.810  1.00 29.60      A    O  
ANISOU 1225  OG1 THR A 243     3916   3024   4308   -393    -42    426  A    O  
ATOM   1226  N   ASP A 244      15.718  35.103   0.208  1.00 31.45      A    N  
ANISOU 1226  N   ASP A 244     4154   3303   4492   -427    -32    320  A    N  
ATOM   1227  CA  ASP A 244      16.879  34.876   1.048  1.00 28.94      A    C  
ANISOU 1227  CA  ASP A 244     3839   2994   4162   -428    -28    276  A    C  
ATOM   1228  C   ASP A 244      17.180  36.180   1.743  1.00 33.62      A    C  
ANISOU 1228  C   ASP A 244     4429   3552   4791   -426    -22    257  A    C  
ATOM   1229  O   ASP A 244      17.251  37.221   1.096  1.00 37.56      A    O  
ANISOU 1229  O   ASP A 244     4923   4027   5320   -440    -22    278  A    O  
ATOM   1230  CB  ASP A 244      18.058  34.469   0.181  1.00 30.47      A    C  
ANISOU 1230  CB  ASP A 244     4031   3211   4334   -454    -30    276  A    C  
ATOM   1231  CG  ASP A 244      19.127  33.772   0.960  1.00 34.78      A    C  
ANISOU 1231  CG  ASP A 244     4579   3776   4861   -453    -29    235  A    C  
ATOM   1232  OD1 ASP A 244      19.126  33.884   2.202  1.00 39.50      A    O  
ANISOU 1232  OD1 ASP A 244     5177   4365   5465   -435    -27    205  A    O  
ATOM   1233  OD2 ASP A 244      19.965  33.105   0.325  1.00 35.03      A    O1-
ANISOU 1233  OD2 ASP A 244     4607   3831   4872   -472    -31    231  A    O1-
ATOM   1234  N   GLY A 245      17.337  36.134   3.061  1.00 37.06      A    N  
ANISOU 1234  N   GLY A 245     4868   3987   5228   -411    -17    217  A    N  
ATOM   1235  CA  GLY A 245      17.552  37.350   3.829  1.00 30.37      A    C  
ANISOU 1235  CA  GLY A 245     4016   3108   4417   -407     -9    194  A    C  
ATOM   1236  C   GLY A 245      16.733  37.392   5.100  1.00 32.48      A    C  
ANISOU 1236  C   GLY A 245     4282   3367   4692   -385     -3    168  A    C  
ATOM   1237  O   GLY A 245      16.157  36.378   5.511  1.00 40.51      A    O  
ANISOU 1237  O   GLY A 245     5304   4408   5681   -371     -5    166  A    O  
ATOM   1238  N   PRO A 246      16.668  38.570   5.733  1.00 32.38      A    N  
ANISOU 1238  N   PRO A 246     4262   3323   4719   -383      6    149  A    N  
ATOM   1239  CA  PRO A 246      16.031  38.718   7.045  1.00 35.11      A    C  
ANISOU 1239  CA  PRO A 246     4604   3662   5072   -365     15    115  A    C  
ATOM   1240  C   PRO A 246      14.519  38.701   6.941  1.00 40.05      A    C  
ANISOU 1240  C   PRO A 246     5228   4274   5715   -350     16    139  A    C  
ATOM   1241  O   PRO A 246      13.981  38.989   5.878  1.00 43.25      A    O  
ANISOU 1241  O   PRO A 246     5631   4663   6140   -355     11    180  A    O  
ATOM   1242  CB  PRO A 246      16.481  40.108   7.490  1.00 32.55      A    C  
ANISOU 1242  CB  PRO A 246     4270   3305   4794   -371     25     89  A    C  
ATOM   1243  CG  PRO A 246      16.635  40.857   6.221  1.00 36.94      A    C  
ANISOU 1243  CG  PRO A 246     4820   3835   5380   -386     21    127  A    C  
ATOM   1244  CD  PRO A 246      17.147  39.858   5.205  1.00 34.11      A    C  
ANISOU 1244  CD  PRO A 246     4471   3508   4980   -397      9    156  A    C  
ATOM   1245  N   SER A 247      13.852  38.377   8.044  1.00 39.88      A    N  
ANISOU 1245  N   SER A 247     5208   4260   5685   -335     22    112  A    N  
ATOM   1246  CA  SER A 247      12.398  38.398   8.117  1.00 29.13      A    C  
ANISOU 1246  CA  SER A 247     3844   2882   4341   -320     25    127  A    C  
ATOM   1247  C   SER A 247      11.885  39.683   8.785  1.00 37.90      A    C  
ANISOU 1247  C   SER A 247     4940   3953   5506   -317     39    103  A    C  
ATOM   1248  O   SER A 247      10.712  40.037   8.665  1.00 45.39      A    O  
ANISOU 1248  O   SER A 247     5883   4876   6489   -308     42    118  A    O  
ATOM   1249  CB  SER A 247      11.928  37.182   8.896  1.00 21.39      A    C  
ANISOU 1249  CB  SER A 247     2872   1936   3318   -304     25    113  A    C  
ATOM   1250  OG  SER A 247      12.775  36.980  10.013  1.00 32.79      A    O  
ANISOU 1250  OG  SER A 247     4316   3403   4738   -308     28     70  A    O  
ATOM   1251  N   ASN A 248      12.787  40.379   9.472  1.00 32.07      A    N  
ANISOU 1251  N   ASN A 248     4195   3209   4780   -326     47     64  A    N  
ATOM   1252  CA  ASN A 248      12.455  41.563  10.255  1.00 29.78      A    C  
ANISOU 1252  CA  ASN A 248     3888   2885   4542   -325     63     30  A    C  
ATOM   1253  C   ASN A 248      12.741  42.852   9.485  1.00 40.26      A    C  
ANISOU 1253  C   ASN A 248     5201   4169   5928   -337     64     48  A    C  
ATOM   1254  O   ASN A 248      12.890  43.919  10.083  1.00 51.56      A    O  
ANISOU 1254  O   ASN A 248     6614   5571   7404   -341     78     14  A    O  
ATOM   1255  CB  ASN A 248      13.269  41.544  11.561  1.00 26.37      A    C  
ANISOU 1255  CB  ASN A 248     3455   2476   4086   -329     72    -27  A    C  
ATOM   1256  CG  ASN A 248      14.690  40.995  11.351  1.00 37.34      A    C  
ANISOU 1256  CG  ASN A 248     4856   3897   5436   -340     63    -28  A    C  
ATOM   1257  ND2 ASN A 248      15.195  40.231  12.312  1.00 44.95      A    N  
ANISOU 1257  ND2 ASN A 248     5826   4898   6353   -339     62    -60  A    N  
ATOM   1258  OD1 ASN A 248      15.305  41.241  10.320  1.00 39.78      A    O  
ANISOU 1258  OD1 ASN A 248     5165   4194   5753   -349     55     -1  A    O  
ATOM   1259  N   GLY A 249      12.824  42.758   8.161  1.00 36.64      A    N  
ANISOU 1259  N   GLY A 249     4746   3705   5470   -344     51     99  A    N  
ATOM   1260  CA  GLY A 249      13.194  43.900   7.340  1.00 32.16      A    C  
ANISOU 1260  CA  GLY A 249     4165   3100   4953   -358     49    122  A    C  
ATOM   1261  C   GLY A 249      13.504  43.516   5.904  1.00 36.36      A    C  
ANISOU 1261  C   GLY A 249     4706   3644   5465   -370     33    177  A    C  
ATOM   1262  O   GLY A 249      13.078  42.467   5.434  1.00 38.37      A    O  
ANISOU 1262  O   GLY A 249     4974   3926   5678   -366     24    202  A    O  
ATOM   1263  N   GLN A 250      14.275  44.350   5.214  1.00 36.60      A    N  
ANISOU 1263  N   GLN A 250     4727   3656   5522   -387     30    192  A    N  
ATOM   1264  CA  GLN A 250      14.440  44.208   3.768  1.00 22.37      A    C  
ANISOU 1264  CA  GLN A 250     2929   1859   3712   -402     15    248  A    C  
ATOM   1265  C   GLN A 250      15.330  43.062   3.387  1.00 23.25      A    C  
ANISOU 1265  C   GLN A 250     3060   2018   3757   -411      8    248  A    C  
ATOM   1266  O   GLN A 250      16.485  42.998   3.795  1.00 26.45      A    O  
ANISOU 1266  O   GLN A 250     3469   2438   4143   -417     12    215  A    O  
ATOM   1267  CB  GLN A 250      14.993  45.481   3.144  1.00 22.41      A    C  
ANISOU 1267  CB  GLN A 250     2918   1829   3768   -420     14    266  A    C  
ATOM   1268  CG  GLN A 250      15.254  45.361   1.652  1.00 22.40      A    C  
ANISOU 1268  CG  GLN A 250     2920   1838   3752   -441     -1    323  A    C  
ATOM   1269  CD  GLN A 250      14.096  45.861   0.808  1.00 37.49      A    C  
ANISOU 1269  CD  GLN A 250     4819   3721   5704   -445    -11    380  A    C  
ATOM   1270  NE2 GLN A 250      13.634  45.016  -0.108  1.00 32.53      A    N  
ANISOU 1270  NE2 GLN A 250     4202   3121   5037   -451    -23    421  A    N  
ATOM   1271  OE1 GLN A 250      13.616  46.994   0.979  1.00 33.72      A    O  
ANISOU 1271  OE1 GLN A 250     4320   3197   5294   -443     -8    385  A    O  
ATOM   1272  N   ALA A 251      14.775  42.183   2.563  1.00 29.67      A    N  
ANISOU 1272  N   ALA A 251     3881   2853   4537   -412     -2    286  A    N  
ATOM   1273  CA  ALA A 251      15.460  41.007   2.057  1.00 32.95      A    C  
ANISOU 1273  CA  ALA A 251     4313   3316   4894   -421     -9    290  A    C  
ATOM   1274  C   ALA A 251      15.572  41.025   0.513  1.00 36.60      A    C  
ANISOU 1274  C   ALA A 251     4773   3783   5349   -444    -20    343  A    C  
ATOM   1275  O   ALA A 251      15.252  42.021  -0.134  1.00 33.45      A    O  
ANISOU 1275  O   ALA A 251     4362   3355   4992   -455    -24    377  A    O  
ATOM   1276  CB  ALA A 251      14.742  39.746   2.545  1.00 20.99      A    C  
ANISOU 1276  CB  ALA A 251     2807   1830   3340   -402     -9    282  A    C  
ATOM   1277  N   SER A 252      16.027  39.913  -0.061  1.00 40.48      A    N  
ANISOU 1277  N   SER A 252     5273   4315   5789   -454    -25    349  A    N  
ATOM   1278  CA  SER A 252      16.234  39.787  -1.503  1.00 33.46      A    C  
ANISOU 1278  CA  SER A 252     4384   3443   4885   -480    -34    392  A    C  
ATOM   1279  C   SER A 252      15.300  38.706  -2.075  1.00 31.47      A    C  
ANISOU 1279  C   SER A 252     4137   3220   4600   -475    -41    420  A    C  
ATOM   1280  O   SER A 252      15.042  37.703  -1.418  1.00 34.91      A    O  
ANISOU 1280  O   SER A 252     4580   3676   5009   -457    -38    396  A    O  
ATOM   1281  CB  SER A 252      17.709  39.466  -1.781  1.00 32.27      A    C  
ANISOU 1281  CB  SER A 252     4238   3319   4706   -500    -33    372  A    C  
ATOM   1282  OG  SER A 252      17.947  39.154  -3.141  1.00 39.21      A    O  
ANISOU 1282  OG  SER A 252     5116   4221   5561   -528    -40    407  A    O  
ATOM   1283  N   TYR A 253      14.789  38.920  -3.290  1.00 35.27      A    N  
ANISOU 1283  N   TYR A 253     4613   3702   5084   -493    -50    471  A    N  
ATOM   1284  CA  TYR A 253      13.760  38.054  -3.890  1.00 32.81      A    C  
ANISOU 1284  CA  TYR A 253     4304   3413   4750   -490    -56    501  A    C  
ATOM   1285  C   TYR A 253      14.040  37.754  -5.367  1.00 31.75      A    C  
ANISOU 1285  C   TYR A 253     4166   3310   4587   -523    -64    540  A    C  
ATOM   1286  O   TYR A 253      14.261  38.665  -6.164  1.00 24.48      A    O  
ANISOU 1286  O   TYR A 253     3238   2377   3687   -548    -70    573  A    O  
ATOM   1287  CB  TYR A 253      12.385  38.714  -3.759  1.00 32.26      A    C  
ANISOU 1287  CB  TYR A 253     4228   3308   4722   -474    -60    531  A    C  
ATOM   1288  CG  TYR A 253      12.262  39.606  -2.538  1.00 37.06      A    C  
ANISOU 1288  CG  TYR A 253     4831   3872   5376   -453    -52    498  A    C  
ATOM   1289  CD1 TYR A 253      12.140  39.059  -1.268  1.00 39.53      A    C  
ANISOU 1289  CD1 TYR A 253     5151   4191   5679   -427    -42    453  A    C  
ATOM   1290  CD2 TYR A 253      12.295  40.993  -2.652  1.00 39.28      A    C  
ANISOU 1290  CD2 TYR A 253     5099   4112   5712   -462    -53    515  A    C  
ATOM   1291  CE1 TYR A 253      12.041  39.861  -0.148  1.00 47.26      A    C  
ANISOU 1291  CE1 TYR A 253     6125   5135   6696   -412    -33    419  A    C  
ATOM   1292  CE2 TYR A 253      12.189  41.809  -1.535  1.00 45.02      A    C  
ANISOU 1292  CE2 TYR A 253     5820   4801   6484   -446    -44    481  A    C  
ATOM   1293  CZ  TYR A 253      12.065  41.233  -0.280  1.00 49.08      A    C  
ANISOU 1293  CZ  TYR A 253     6340   5323   6984   -421    -33    432  A    C  
ATOM   1294  OH  TYR A 253      11.962  42.015   0.852  1.00 45.34      A    O  
ANISOU 1294  OH  TYR A 253     5860   4817   6551   -406    -22    395  A    O  
ATOM   1295  N   LYS A 254      14.021  36.479  -5.736  1.00 32.74      A    N  
ANISOU 1295  N   LYS A 254     4296   3478   4665   -525    -64    536  A    N  
ATOM   1296  CA  LYS A 254      14.303  36.095  -7.116  1.00 29.22      A    C  
ANISOU 1296  CA  LYS A 254     3845   3067   4189   -560    -68    566  A    C  
ATOM   1297  C   LYS A 254      13.225  35.203  -7.743  1.00 35.54      A    C  
ANISOU 1297  C   LYS A 254     4645   3895   4966   -557    -74    593  A    C  
ATOM   1298  O   LYS A 254      12.654  34.319  -7.094  1.00 30.53      A    O  
ANISOU 1298  O   LYS A 254     4014   3267   4317   -530    -71    573  A    O  
ATOM   1299  CB  LYS A 254      15.651  35.379  -7.240  1.00 22.69      A    C  
ANISOU 1299  CB  LYS A 254     3020   2274   3328   -577    -62    530  A    C  
ATOM   1300  CG  LYS A 254      16.868  36.119  -6.757  1.00 27.99      A    C  
ANISOU 1300  CG  LYS A 254     3694   2926   4016   -583    -57    501  A    C  
ATOM   1301  CD  LYS A 254      18.095  35.208  -6.934  1.00 28.53      A    C  
ANISOU 1301  CD  LYS A 254     3762   3031   4050   -600    -51    465  A    C  
ATOM   1302  CE  LYS A 254      19.372  35.812  -6.368  1.00 27.35      A    C  
ANISOU 1302  CE  LYS A 254     3614   2862   3914   -605    -45    431  A    C  
ATOM   1303  NZ  LYS A 254      19.990  36.759  -7.325  1.00 39.03      A    N1+
ANISOU 1303  NZ  LYS A 254     5089   4337   5404   -639    -47    457  A    N1+
ATOM   1304  N   ILE A 255      12.980  35.428  -9.026  1.00 36.90      A    N  
ANISOU 1304  N   ILE A 255     4810   4082   5128   -587    -82    640  A    N  
ATOM   1305  CA  ILE A 255      12.132  34.543  -9.800  1.00 34.38      A    C  
ANISOU 1305  CA  ILE A 255     4489   3797   4779   -593    -86    665  A    C  
ATOM   1306  C   ILE A 255      12.975  33.581 -10.648  1.00 34.64      A    C  
ANISOU 1306  C   ILE A 255     4516   3881   4764   -623    -81    652  A    C  
ATOM   1307  O   ILE A 255      14.105  33.892 -11.032  1.00 24.32      A    O  
ANISOU 1307  O   ILE A 255     3207   2584   3448   -651    -78    642  A    O  
ATOM   1308  CB  ILE A 255      11.224  35.331 -10.713  1.00 33.18      A    C  
ANISOU 1308  CB  ILE A 255     4329   3633   4645   -610   -100    727  A    C  
ATOM   1309  CG1 ILE A 255      10.673  36.550  -9.983  1.00 21.18      A    C  
ANISOU 1309  CG1 ILE A 255     2809   2054   3184   -588   -105    740  A    C  
ATOM   1310  CG2 ILE A 255      10.113  34.436 -11.238  1.00 35.23      A    C  
ANISOU 1310  CG2 ILE A 255     4587   3918   4880   -605   -104    750  A    C  
ATOM   1311  CD1 ILE A 255       9.908  37.508 -10.906  1.00 21.54      A    C  
ANISOU 1311  CD1 ILE A 255     2843   2081   3259   -608   -121    806  A    C  
ATOM   1312  N   PHE A 256      12.417  32.411 -10.936  1.00 35.71      A    N  
ANISOU 1312  N   PHE A 256     4649   4050   4868   -619    -79    649  A    N  
ATOM   1313  CA  PHE A 256      13.157  31.378 -11.636  1.00 37.82      A    C  
ANISOU 1313  CA  PHE A 256     4908   4368   5094   -644    -72    628  A    C  
ATOM   1314  C   PHE A 256      12.308  30.757 -12.732  1.00 43.78      A    C  
ANISOU 1314  C   PHE A 256     5654   5158   5821   -662    -76    661  A    C  
ATOM   1315  O   PHE A 256      11.111  30.536 -12.555  1.00 45.43      A    O  
ANISOU 1315  O   PHE A 256     5866   5360   6037   -638    -80    680  A    O  
ATOM   1316  CB  PHE A 256      13.568  30.278 -10.669  1.00 33.11      A    C  
ANISOU 1316  CB  PHE A 256     4313   3779   4488   -618    -61    574  A    C  
ATOM   1317  CG  PHE A 256      14.482  30.729  -9.563  1.00 37.58      A    C  
ANISOU 1317  CG  PHE A 256     4886   4315   5075   -603    -57    536  A    C  
ATOM   1318  CD1 PHE A 256      13.968  31.253  -8.387  1.00 41.85      A    C  
ANISOU 1318  CD1 PHE A 256     5438   4816   5647   -566    -59    530  A    C  
ATOM   1319  CD2 PHE A 256      15.855  30.583  -9.678  1.00 32.28      A    C  
ANISOU 1319  CD2 PHE A 256     4212   3659   4393   -625    -50    505  A    C  
ATOM   1320  CE1 PHE A 256      14.806  31.635  -7.359  1.00 37.86      A    C  
ANISOU 1320  CE1 PHE A 256     4937   4288   5158   -554    -55    494  A    C  
ATOM   1321  CE2 PHE A 256      16.694  30.966  -8.651  1.00 29.34      A    C  
ANISOU 1321  CE2 PHE A 256     3846   3261   4039   -611    -47    471  A    C  
ATOM   1322  CZ  PHE A 256      16.171  31.491  -7.496  1.00 32.75      A    C  
ANISOU 1322  CZ  PHE A 256     4288   3656   4501   -576    -50    465  A    C  
ATOM   1323  N   ARG A 257      12.932  30.488 -13.871  1.00 39.07      A    N  
ANISOU 1323  N   ARG A 257     5047   4604   5193   -706    -73    667  A    N  
ATOM   1324  CA  ARG A 257      12.295  29.688 -14.897  1.00 32.51      A    C  
ANISOU 1324  CA  ARG A 257     4205   3818   4328   -726    -73    686  A    C  
ATOM   1325  C   ARG A 257      13.054  28.382 -14.972  1.00 31.44      A    C  
ANISOU 1325  C   ARG A 257     4059   3722   4165   -734    -58    636  A    C  
ATOM   1326  O   ARG A 257      14.234  28.343 -15.330  1.00 33.09      A    O  
ANISOU 1326  O   ARG A 257     4262   3951   4361   -764    -51    612  A    O  
ATOM   1327  CB  ARG A 257      12.254  30.378 -16.272  1.00 33.30      A    C  
ANISOU 1327  CB  ARG A 257     4298   3942   4413   -775    -82    736  A    C  
ATOM   1328  CG  ARG A 257      11.394  29.607 -17.275  1.00 34.25      A    C  
ANISOU 1328  CG  ARG A 257     4406   4106   4500   -792    -84    761  A    C  
ATOM   1329  CD  ARG A 257      11.223  30.307 -18.606  1.00 41.90      A    C  
ANISOU 1329  CD  ARG A 257     5367   5101   5452   -842    -96    817  A    C  
ATOM   1330  NE  ARG A 257      12.423  30.231 -19.423  1.00 50.30      A    N  
ANISOU 1330  NE  ARG A 257     6420   6205   6485   -891    -87    801  A    N  
ATOM   1331  CZ  ARG A 257      13.249  31.254 -19.604  1.00 62.80      A    C  
ANISOU 1331  CZ  ARG A 257     8006   7773   8079   -916    -91    814  A    C  
ATOM   1332  NH1 ARG A 257      12.980  32.418 -19.029  1.00 73.13      A    N1+
ANISOU 1332  NH1 ARG A 257     9326   9028   9432   -895   -104    843  A    N1+
ATOM   1333  NH2 ARG A 257      14.332  31.124 -20.363  1.00 56.86      A    N  
ANISOU 1333  NH2 ARG A 257     7246   7060   7298   -963    -83    796  A    N  
ATOM   1334  N   ILE A 258      12.361  27.315 -14.618  1.00 19.90      A    N  
ANISOU 1334  N   ILE A 258     2593   2271   2696   -707    -54    620  A    N  
ATOM   1335  CA  ILE A 258      12.951  26.002 -14.595  1.00 21.01      A    C  
ANISOU 1335  CA  ILE A 258     2719   2444   2818   -709    -40    572  A    C  
ATOM   1336  C   ILE A 258      12.391  25.167 -15.743  1.00 26.42      A    C  
ANISOU 1336  C   ILE A 258     3388   3180   3471   -735    -36    584  A    C  
ATOM   1337  O   ILE A 258      11.181  25.123 -15.957  1.00 30.43      A    O  
ANISOU 1337  O   ILE A 258     3898   3689   3978   -722    -44    618  A    O  
ATOM   1338  CB  ILE A 258      12.687  25.338 -13.235  1.00 23.72      A    C  
ANISOU 1338  CB  ILE A 258     3069   2765   3181   -659    -37    541  A    C  
ATOM   1339  CG1 ILE A 258      13.317  26.181 -12.123  1.00 26.51      A    C  
ANISOU 1339  CG1 ILE A 258     3437   3072   3561   -639    -40    525  A    C  
ATOM   1340  CG2 ILE A 258      13.245  23.958 -13.212  1.00 22.36      A    C  
ANISOU 1340  CG2 ILE A 258     2878   2624   2995   -661    -25    495  A    C  
ATOM   1341  CD1 ILE A 258      12.524  26.224 -10.853  1.00 25.99      A    C  
ANISOU 1341  CD1 ILE A 258     3385   2971   3521   -589    -44    522  A    C  
ATOM   1342  N   GLU A 259      13.287  24.538 -16.500  1.00 29.31      A    N  
ANISOU 1342  N   GLU A 259     3736   3588   3812   -774    -24    557  A    N  
ATOM   1343  CA  GLU A 259      12.904  23.613 -17.557  1.00 33.74      A    C  
ANISOU 1343  CA  GLU A 259     4276   4202   4343   -801    -17    557  A    C  
ATOM   1344  C   GLU A 259      13.534  22.251 -17.316  1.00 36.92      A    C  
ANISOU 1344  C   GLU A 259     4659   4627   4743   -797     -1    498  A    C  
ATOM   1345  O   GLU A 259      14.757  22.144 -17.203  1.00 40.46      A    O  
ANISOU 1345  O   GLU A 259     5100   5078   5196   -814      8    461  A    O  
ATOM   1346  CB  GLU A 259      13.302  24.154 -18.940  1.00 36.40      A    C  
ANISOU 1346  CB  GLU A 259     4603   4576   4649   -861    -17    582  A    C  
ATOM   1347  CG  GLU A 259      12.308  25.173 -19.503  1.00 38.59      A    C  
ANISOU 1347  CG  GLU A 259     4892   4847   4924   -870    -35    649  A    C  
ATOM   1348  CD  GLU A 259      12.926  26.103 -20.533  1.00 46.45      A    C  
ANISOU 1348  CD  GLU A 259     5886   5863   5902   -925    -40    678  A    C  
ATOM   1349  OE1 GLU A 259      13.857  25.670 -21.249  1.00 51.34      A    O  
ANISOU 1349  OE1 GLU A 259     6489   6524   6493   -968    -27    650  A    O  
ATOM   1350  OE2 GLU A 259      12.477  27.269 -20.628  1.00 48.61      A    O1-
ANISOU 1350  OE2 GLU A 259     6172   6110   6188   -926    -57    731  A    O1-
ATOM   1351  N   LYS A 260      12.691  21.221 -17.233  1.00 37.45      A    N  
ANISOU 1351  N   LYS A 260     4714   4709   4808   -774      3    491  A    N  
ATOM   1352  CA  LYS A 260      13.138  19.852 -16.963  1.00 39.22      A    C  
ANISOU 1352  CA  LYS A 260     4915   4951   5037   -767     18    438  A    C  
ATOM   1353  C   LYS A 260      13.993  19.798 -15.696  1.00 42.85      A    C  
ANISOU 1353  C   LYS A 260     5380   5373   5526   -738     18    403  A    C  
ATOM   1354  O   LYS A 260      14.945  19.015 -15.607  1.00 41.85      A    O  
ANISOU 1354  O   LYS A 260     5235   5260   5407   -749     29    357  A    O  
ATOM   1355  CB  LYS A 260      13.930  19.282 -18.146  1.00 33.38      A    C  
ANISOU 1355  CB  LYS A 260     4146   4262   4272   -822     34    410  A    C  
ATOM   1356  CG  LYS A 260      13.210  19.293 -19.485  1.00 33.24      A    C  
ANISOU 1356  CG  LYS A 260     4118   4291   4219   -859     35    442  A    C  
ATOM   1357  CD  LYS A 260      12.304  18.095 -19.649  1.00 34.62      A    C  
ANISOU 1357  CD  LYS A 260     4273   4492   4390   -844     42    430  A    C  
ATOM   1358  CE  LYS A 260      11.637  18.071 -21.024  1.00 35.64      A    C  
ANISOU 1358  CE  LYS A 260     4389   4672   4482   -885     44    459  A    C  
ATOM   1359  NZ  LYS A 260      10.536  17.041 -21.117  1.00 37.94      A    N1+
ANISOU 1359  NZ  LYS A 260     4664   4980   4771   -862     49    457  A    N1+
ATOM   1360  N   GLY A 261      13.661  20.648 -14.728  1.00 40.53      A    N  
ANISOU 1360  N   GLY A 261     5115   5035   5253   -703      6    424  A    N  
ATOM   1361  CA  GLY A 261      14.425  20.736 -13.501  1.00 41.49      A    C  
ANISOU 1361  CA  GLY A 261     5245   5121   5399   -677      4    395  A    C  
ATOM   1362  C   GLY A 261      15.765  21.438 -13.656  1.00 42.35      A    C  
ANISOU 1362  C   GLY A 261     5358   5225   5510   -708      6    379  A    C  
ATOM   1363  O   GLY A 261      16.592  21.423 -12.746  1.00 43.32      A    O  
ANISOU 1363  O   GLY A 261     5484   5325   5652   -694      7    350  A    O  
ATOM   1364  N   LYS A 262      16.001  22.033 -14.818  1.00 38.37      A    N  
ANISOU 1364  N   LYS A 262     4851   4743   4984   -753      7    399  A    N  
ATOM   1365  CA  LYS A 262      17.175  22.873 -14.994  1.00 37.14      A    C  
ANISOU 1365  CA  LYS A 262     4701   4580   4830   -782      9    391  A    C  
ATOM   1366  C   LYS A 262      16.732  24.333 -14.861  1.00 39.42      A    C  
ANISOU 1366  C   LYS A 262     5016   4836   5128   -775     -6    438  A    C  
ATOM   1367  O   LYS A 262      15.685  24.715 -15.384  1.00 38.74      A    O  
ANISOU 1367  O   LYS A 262     4934   4754   5031   -776    -13    482  A    O  
ATOM   1368  CB  LYS A 262      17.833  22.606 -16.352  1.00 34.13      A    C  
ANISOU 1368  CB  LYS A 262     4299   4246   4421   -840     20    381  A    C  
ATOM   1369  CG  LYS A 262      18.950  23.573 -16.725  1.00 44.12      A    C  
ANISOU 1369  CG  LYS A 262     5572   5506   5684   -875     20    380  A    C  
ATOM   1370  CD  LYS A 262      20.115  23.502 -15.749  1.00 52.73      A    C  
ANISOU 1370  CD  LYS A 262     6665   6569   6802   -860     24    335  A    C  
ATOM   1371  CE  LYS A 262      21.135  24.622 -15.984  1.00 53.14      A    C  
ANISOU 1371  CE  LYS A 262     6727   6607   6855   -889     23    339  A    C  
ATOM   1372  NZ  LYS A 262      22.246  24.579 -14.977  1.00 55.31      A    N1+
ANISOU 1372  NZ  LYS A 262     7007   6853   7156   -872     25    297  A    N1+
ATOM   1373  N   ILE A 263      17.499  25.137 -14.125  1.00 39.41      A    N  
ANISOU 1373  N   ILE A 263     5028   4800   5147   -766     -9    428  A    N  
ATOM   1374  CA  ILE A 263      17.219  26.567 -14.036  1.00 34.24      A    C  
ANISOU 1374  CA  ILE A 263     4393   4111   4505   -764    -20    468  A    C  
ATOM   1375  C   ILE A 263      17.770  27.206 -15.295  1.00 31.27      A    C  
ANISOU 1375  C   ILE A 263     4012   3761   4110   -816    -20    489  A    C  
ATOM   1376  O   ILE A 263      18.946  27.049 -15.610  1.00 34.27      A    O  
ANISOU 1376  O   ILE A 263     4383   4156   4482   -846    -10    458  A    O  
ATOM   1377  CB  ILE A 263      17.874  27.206 -12.800  1.00 35.48      A    C  
ANISOU 1377  CB  ILE A 263     4564   4224   4692   -736    -23    447  A    C  
ATOM   1378  CG1 ILE A 263      17.460  26.442 -11.537  1.00 41.24      A    C  
ANISOU 1378  CG1 ILE A 263     5298   4936   5437   -688    -23    421  A    C  
ATOM   1379  CG2 ILE A 263      17.520  28.700 -12.705  1.00 26.92      A    C  
ANISOU 1379  CG2 ILE A 263     3496   3103   3628   -732    -34    487  A    C  
ATOM   1380  CD1 ILE A 263      18.138  26.907 -10.265  1.00 42.77      A    C  
ANISOU 1380  CD1 ILE A 263     5503   5093   5656   -663    -24    394  A    C  
ATOM   1381  N   VAL A 264      16.921  27.897 -16.044  1.00 24.23      A    N  
ANISOU 1381  N   VAL A 264     3123   2873   3210   -831    -29    542  A    N  
ATOM   1382  CA  VAL A 264      17.395  28.491 -17.279  1.00 26.41      A    C  
ANISOU 1382  CA  VAL A 264     3392   3177   3465   -884    -30    567  A    C  
ATOM   1383  C   VAL A 264      17.467  30.020 -17.200  1.00 34.18      A    C  
ANISOU 1383  C   VAL A 264     4389   4124   4473   -887    -43    607  A    C  
ATOM   1384  O   VAL A 264      18.235  30.658 -17.925  1.00 39.66      A    O  
ANISOU 1384  O   VAL A 264     5082   4830   5160   -928    -43    618  A    O  
ATOM   1385  CB  VAL A 264      16.593  28.009 -18.482  1.00 20.80      A    C  
ANISOU 1385  CB  VAL A 264     2668   2515   2721   -914    -31    597  A    C  
ATOM   1386  CG1 VAL A 264      16.730  26.521 -18.594  1.00 20.57      A    C  
ANISOU 1386  CG1 VAL A 264     2621   2522   2671   -916    -16    551  A    C  
ATOM   1387  CG2 VAL A 264      15.150  28.407 -18.359  1.00 23.86      A    C  
ANISOU 1387  CG2 VAL A 264     3064   2882   3121   -888    -46    647  A    C  
ATOM   1388  N   LYS A 265      16.698  30.601 -16.289  1.00 30.99      A    N  
ANISOU 1388  N   LYS A 265     4000   3673   4102   -845    -53    625  A    N  
ATOM   1389  CA  LYS A 265      16.747  32.033 -16.108  1.00 34.63      A    C  
ANISOU 1389  CA  LYS A 265     4469   4093   4594   -844    -64    658  A    C  
ATOM   1390  C   LYS A 265      16.351  32.399 -14.701  1.00 36.06      A    C  
ANISOU 1390  C   LYS A 265     4664   4221   4816   -791    -66    645  A    C  
ATOM   1391  O   LYS A 265      15.456  31.789 -14.127  1.00 37.70      A    O  
ANISOU 1391  O   LYS A 265     4874   4423   5027   -757    -67    640  A    O  
ATOM   1392  CB  LYS A 265      15.823  32.736 -17.100  1.00 34.87      A    C  
ANISOU 1392  CB  LYS A 265     4496   4131   4622   -868    -78    725  A    C  
ATOM   1393  CG  LYS A 265      15.932  34.257 -17.083  1.00 27.33      A    C  
ANISOU 1393  CG  LYS A 265     3545   3135   3703   -874    -90    765  A    C  
ATOM   1394  CD  LYS A 265      15.039  34.880 -18.147  1.00 25.61      A    C  
ANISOU 1394  CD  LYS A 265     3320   2928   3483   -903   -108    835  A    C  
ATOM   1395  CE  LYS A 265      15.539  36.261 -18.559  1.00 30.65      A    C  
ANISOU 1395  CE  LYS A 265     3955   3545   4145   -930   -118    874  A    C  
ATOM   1396  NZ  LYS A 265      14.785  36.724 -19.762  1.00 31.10      A    N1+
ANISOU 1396  NZ  LYS A 265     4001   3624   4190   -967   -135    945  A    N1+
ATOM   1397  N   SER A 266      17.024  33.408 -14.160  1.00 32.24      A    N  
ANISOU 1397  N   SER A 266     4188   3700   4363   -786    -68    639  A    N  
ATOM   1398  CA  SER A 266      16.710  33.920 -12.844  1.00 35.30      A    C  
ANISOU 1398  CA  SER A 266     4585   4037   4789   -742    -70    626  A    C  
ATOM   1399  C   SER A 266      16.851  35.434 -12.846  1.00 47.84      A    C  
ANISOU 1399  C   SER A 266     6176   5587   6416   -750    -78    656  A    C  
ATOM   1400  O   SER A 266      17.804  35.981 -13.408  1.00 53.50      A    O  
ANISOU 1400  O   SER A 266     6888   6309   7130   -781    -77    660  A    O  
ATOM   1401  CB  SER A 266      17.624  33.296 -11.796  1.00 35.89      A    C  
ANISOU 1401  CB  SER A 266     4665   4107   4864   -721    -58    563  A    C  
ATOM   1402  OG  SER A 266      17.348  33.817 -10.508  1.00 47.28      A    O  
ANISOU 1402  OG  SER A 266     6117   5507   6342   -681    -59    550  A    O  
ATOM   1403  N   VAL A 267      15.892  36.103 -12.212  1.00 47.71      A    N  
ANISOU 1403  N   VAL A 267     6162   5528   6438   -718    -85    678  A    N  
ATOM   1404  CA  VAL A 267      15.862  37.561 -12.117  1.00 45.17      A    C  
ANISOU 1404  CA  VAL A 267     5838   5162   6163   -721    -93    706  A    C  
ATOM   1405  C   VAL A 267      15.710  37.978 -10.648  1.00 43.67      A    C  
ANISOU 1405  C   VAL A 267     5654   4925   6013   -677    -88    674  A    C  
ATOM   1406  O   VAL A 267      14.916  37.389  -9.915  1.00 47.65      A    O  
ANISOU 1406  O   VAL A 267     6163   5424   6519   -645    -85    658  A    O  
ATOM   1407  CB  VAL A 267      14.672  38.128 -12.941  1.00 37.61      A    C  
ANISOU 1407  CB  VAL A 267     4871   4198   5221   -732   -109    774  A    C  
ATOM   1408  CG1 VAL A 267      13.958  39.252 -12.196  1.00 44.61      A    C  
ANISOU 1408  CG1 VAL A 267     5756   5025   6170   -706   -115    792  A    C  
ATOM   1409  CG2 VAL A 267      15.115  38.575 -14.327  1.00 25.81      A    C  
ANISOU 1409  CG2 VAL A 267     3368   2731   3708   -785   -118    818  A    C  
ATOM   1410  N   GLU A 268      16.472  38.976 -10.207  1.00 40.57      A    N  
ANISOU 1410  N   GLU A 268     5261   4500   5654   -679    -86    660  A    N  
ATOM   1411  CA  GLU A 268      16.254  39.539  -8.873  1.00 33.03      A    C  
ANISOU 1411  CA  GLU A 268     4307   3500   4742   -641    -81    633  A    C  
ATOM   1412  C   GLU A 268      15.249  40.700  -8.917  1.00 36.23      A    C  
ANISOU 1412  C   GLU A 268     4703   3861   5202   -635    -91    677  A    C  
ATOM   1413  O   GLU A 268      15.445  41.684  -9.632  1.00 34.19      A    O  
ANISOU 1413  O   GLU A 268     4436   3588   4969   -660    -99    715  A    O  
ATOM   1414  CB  GLU A 268      17.562  39.968  -8.206  1.00 24.83      A    C  
ANISOU 1414  CB  GLU A 268     3272   2447   3715   -641    -71    588  A    C  
ATOM   1415  CG  GLU A 268      17.338  40.519  -6.803  1.00 43.56      A    C  
ANISOU 1415  CG  GLU A 268     5646   4776   6128   -606    -65    555  A    C  
ATOM   1416  CD  GLU A 268      18.614  40.669  -5.994  1.00 55.51      A    C  
ANISOU 1416  CD  GLU A 268     7164   6284   7645   -601    -55    502  A    C  
ATOM   1417  OE1 GLU A 268      19.550  39.862  -6.185  1.00 54.71      A    O  
ANISOU 1417  OE1 GLU A 268     7068   6215   7503   -614    -50    477  A    O  
ATOM   1418  OE2 GLU A 268      18.675  41.601  -5.158  1.00 63.50      A    O1-
ANISOU 1418  OE2 GLU A 268     8171   7256   8699   -586    -51    485  A    O1-
ATOM   1419  N   MET A 269      14.154  40.559  -8.178  1.00 35.75      A    N  
ANISOU 1419  N   MET A 269     4643   3779   5160   -603    -91    673  A    N  
ATOM   1420  CA  MET A 269      13.153  41.614  -8.091  1.00 32.79      A    C  
ANISOU 1420  CA  MET A 269     4258   3357   4845   -593    -99    708  A    C  
ATOM   1421  C   MET A 269      13.747  42.872  -7.457  1.00 37.39      A    C  
ANISOU 1421  C   MET A 269     4831   3894   5481   -589    -94    691  A    C  
ATOM   1422  O   MET A 269      14.394  42.811  -6.416  1.00 31.41      A    O  
ANISOU 1422  O   MET A 269     4080   3129   4724   -572    -81    637  A    O  
ATOM   1423  CB  MET A 269      11.936  41.136  -7.302  1.00 37.88      A    C  
ANISOU 1423  CB  MET A 269     4907   3990   5497   -558    -96    697  A    C  
ATOM   1424  CG  MET A 269      11.059  40.160  -8.092  1.00 52.14      A    C  
ANISOU 1424  CG  MET A 269     6716   5830   7265   -563   -105    730  A    C  
ATOM   1425  SD  MET A 269      10.048  39.021  -7.102  1.00 54.91      A    S  
ANISOU 1425  SD  MET A 269     7078   6187   7599   -520    -97    696  A    S  
ATOM   1426  CE  MET A 269       9.090  40.181  -6.151  1.00 38.01      A    C  
ANISOU 1426  CE  MET A 269     4928   3980   5532   -494    -96    697  A    C  
ATOM   1427  N   ASN A 270      13.563  43.999  -8.135  1.00 45.13      A    N  
ANISOU 1427  N   ASN A 270     5796   4847   6507   -610   -105    739  A    N  
ATOM   1428  CA  ASN A 270      13.907  45.300  -7.598  1.00 47.42      A    C  
ANISOU 1428  CA  ASN A 270     6070   5086   6859   -606   -102    731  A    C  
ATOM   1429  C   ASN A 270      12.679  45.775  -6.848  1.00 55.52      A    C  
ANISOU 1429  C   ASN A 270     7088   6068   7941   -577   -102    732  A    C  
ATOM   1430  O   ASN A 270      11.745  46.322  -7.439  1.00 59.38      A    O  
ANISOU 1430  O   ASN A 270     7562   6533   8468   -584   -115    786  A    O  
ATOM   1431  CB  ASN A 270      14.260  46.270  -8.729  1.00 49.47      A    C  
ANISOU 1431  CB  ASN A 270     6314   5337   7144   -641   -115    787  A    C  
ATOM   1432  CG  ASN A 270      14.428  47.706  -8.245  1.00 55.77      A    C  
ANISOU 1432  CG  ASN A 270     7092   6077   8020   -637   -114    786  A    C  
ATOM   1433  ND2 ASN A 270      14.066  48.671  -9.096  1.00 45.52      A    N  
ANISOU 1433  ND2 ASN A 270     5773   4754   6768   -659   -130    849  A    N  
ATOM   1434  OD1 ASN A 270      14.873  47.945  -7.120  1.00 64.44      A    O  
ANISOU 1434  OD1 ASN A 270     8192   7153   9139   -614    -98    729  A    O  
ATOM   1435  N   ALA A 271      12.665  45.525  -5.545  1.00 54.77      A    N  
ANISOU 1435  N   ALA A 271     7000   5962   7850   -547    -86    673  A    N  
ATOM   1436  CA  ALA A 271      11.501  45.820  -4.724  1.00 43.42      A    C  
ANISOU 1436  CA  ALA A 271     5553   4486   6459   -519    -82    664  A    C  
ATOM   1437  C   ALA A 271      11.909  46.501  -3.436  1.00 42.14      A    C  
ANISOU 1437  C   ALA A 271     5383   4290   6337   -500    -66    607  A    C  
ATOM   1438  O   ALA A 271      11.737  45.925  -2.362  1.00 48.43      A    O  
ANISOU 1438  O   ALA A 271     6191   5095   7116   -475    -54    557  A    O  
ATOM   1439  CB  ALA A 271      10.740  44.538  -4.414  1.00 35.33      A    C  
ANISOU 1439  CB  ALA A 271     4546   3493   5387   -498    -80    650  A    C  
ATOM   1440  N   PRO A 272      12.451  47.728  -3.534  1.00 38.54      A    N  
ANISOU 1440  N   PRO A 272     4909   3799   5935   -513    -66    614  A    N  
ATOM   1441  CA  PRO A 272      12.820  48.473  -2.323  1.00 29.04      A    C  
ANISOU 1441  CA  PRO A 272     3695   2562   4777   -497    -49    558  A    C  
ATOM   1442  C   PRO A 272      11.577  48.766  -1.509  1.00 28.48      A    C  
ANISOU 1442  C   PRO A 272     3610   2454   4755   -472    -43    544  A    C  
ATOM   1443  O   PRO A 272      10.628  49.339  -2.057  1.00 31.55      A    O  
ANISOU 1443  O   PRO A 272     3983   2811   5195   -477    -54    592  A    O  
ATOM   1444  CB  PRO A 272      13.408  49.777  -2.875  1.00 30.88      A    C  
ANISOU 1444  CB  PRO A 272     3906   2760   5067   -518    -54    585  A    C  
ATOM   1445  CG  PRO A 272      12.833  49.916  -4.239  1.00 30.11      A    C  
ANISOU 1445  CG  PRO A 272     3799   2663   4977   -540    -76    663  A    C  
ATOM   1446  CD  PRO A 272      12.662  48.521  -4.760  1.00 33.18      A    C  
ANISOU 1446  CD  PRO A 272     4215   3108   5284   -543    -82    674  A    C  
ATOM   1447  N   ASN A 273      11.576  48.337  -0.249  1.00 27.57      A    N  
ANISOU 1447  N   ASN A 273     3505   2347   4624   -451    -26    482  A    N  
ATOM   1448  CA  ASN A 273      10.463  48.558   0.687  1.00 33.94      A    C  
ANISOU 1448  CA  ASN A 273     4301   3122   5473   -428    -17    457  A    C  
ATOM   1449  C   ASN A 273       9.280  47.565   0.553  1.00 47.25      A    C  
ANISOU 1449  C   ASN A 273     6000   4826   7126   -414    -23    477  A    C  
ATOM   1450  O   ASN A 273       8.258  47.673   1.245  1.00 43.36      A    O  
ANISOU 1450  O   ASN A 273     5500   4310   6666   -397    -15    459  A    O  
ATOM   1451  CB  ASN A 273       9.995  50.021   0.674  1.00 34.72      A    C  
ANISOU 1451  CB  ASN A 273     4366   3158   5670   -432    -16    471  A    C  
ATOM   1452  CG  ASN A 273       9.493  50.476   2.013  1.00 47.96      A    C  
ANISOU 1452  CG  ASN A 273     6027   4802   7393   -413      4    413  A    C  
ATOM   1453  ND2 ASN A 273       8.228  50.906   2.064  1.00 53.78      A    N  
ANISOU 1453  ND2 ASN A 273     6745   5499   8188   -405      3    430  A    N  
ATOM   1454  OD1 ASN A 273      10.229  50.446   3.001  1.00 49.41      A    O  
ANISOU 1454  OD1 ASN A 273     6216   5000   7561   -406     21    352  A    O  
ATOM   1455  N   TYR A 274       9.437  46.588  -0.331  1.00 43.13      A    N  
ANISOU 1455  N   TYR A 274     5499   4349   6542   -423    -35    510  A    N  
ATOM   1456  CA  TYR A 274       8.539  45.442  -0.361  1.00 42.53      A    C  
ANISOU 1456  CA  TYR A 274     5438   4300   6421   -409    -39    519  A    C  
ATOM   1457  C   TYR A 274       9.193  44.271   0.394  1.00 41.74      A    C  
ANISOU 1457  C   TYR A 274     5362   4248   6251   -397    -29    468  A    C  
ATOM   1458  O   TYR A 274      10.422  44.189   0.478  1.00 42.18      A    O  
ANISOU 1458  O   TYR A 274     5423   4324   6279   -408    -26    445  A    O  
ATOM   1459  CB  TYR A 274       8.259  45.017  -1.804  1.00 45.45      A    C  
ANISOU 1459  CB  TYR A 274     5813   4691   6764   -427    -58    585  A    C  
ATOM   1460  CG  TYR A 274       7.316  45.897  -2.605  1.00 49.60      A    C  
ANISOU 1460  CG  TYR A 274     6318   5176   7353   -437    -73    645  A    C  
ATOM   1461  CD1 TYR A 274       7.542  47.254  -2.755  1.00 52.46      A    C  
ANISOU 1461  CD1 TYR A 274     6655   5492   7785   -451    -75    660  A    C  
ATOM   1462  CD2 TYR A 274       6.227  45.345  -3.266  1.00 52.94      A    C  
ANISOU 1462  CD2 TYR A 274     6745   5608   7763   -435    -85    688  A    C  
ATOM   1463  CE1 TYR A 274       6.687  48.039  -3.511  1.00 58.92      A    C  
ANISOU 1463  CE1 TYR A 274     7451   6273   8662   -461    -90    720  A    C  
ATOM   1464  CE2 TYR A 274       5.372  46.119  -4.022  1.00 53.94      A    C  
ANISOU 1464  CE2 TYR A 274     6852   5699   7946   -446   -101    747  A    C  
ATOM   1465  CZ  TYR A 274       5.605  47.463  -4.141  1.00 61.82      A    C  
ANISOU 1465  CZ  TYR A 274     7823   6649   9015   -459   -104    763  A    C  
ATOM   1466  OH  TYR A 274       4.748  48.230  -4.892  1.00 71.13      A    O  
ANISOU 1466  OH  TYR A 274     8981   7792  10255   -471   -121    825  A    O  
ATOM   1467  N   HIS A 275       8.370  43.383   0.947  1.00 22.11      A    N  
ANISOU 1467  N   HIS A 275     2886   1777   3737   -376    -25    453  A    N  
ATOM   1468  CA  HIS A 275       8.839  42.124   1.526  1.00 25.89      A    C  
ANISOU 1468  CA  HIS A 275     3386   2304   4149   -366    -20    417  A    C  
ATOM   1469  C   HIS A 275       8.013  40.982   0.960  1.00 30.92      A    C  
ANISOU 1469  C   HIS A 275     4034   2968   4745   -358    -29    447  A    C  
ATOM   1470  O   HIS A 275       6.776  41.040   0.984  1.00 30.51      A    O  
ANISOU 1470  O   HIS A 275     3978   2896   4718   -346    -31    465  A    O  
ATOM   1471  CB  HIS A 275       8.691  42.152   3.037  1.00 21.72      A    C  
ANISOU 1471  CB  HIS A 275     2856   1767   3628   -346     -3    358  A    C  
ATOM   1472  CG  HIS A 275       9.561  41.169   3.759  1.00 37.41      A    C  
ANISOU 1472  CG  HIS A 275     4860   3800   5556   -342      3    316  A    C  
ATOM   1473  CD2 HIS A 275      10.904  41.115   3.913  1.00 37.38      A    C  
ANISOU 1473  CD2 HIS A 275     4860   3816   5528   -352      4    291  A    C  
ATOM   1474  ND1 HIS A 275       9.052  40.105   4.468  1.00 48.97      A    N  
ANISOU 1474  ND1 HIS A 275     6335   5291   6981   -323      5    295  A    N  
ATOM   1475  CE1 HIS A 275      10.043  39.424   5.019  1.00 43.61      A    C  
ANISOU 1475  CE1 HIS A 275     5665   4647   6257   -324      8    262  A    C  
ATOM   1476  NE2 HIS A 275      11.179  40.020   4.700  1.00 41.64      A    N  
ANISOU 1476  NE2 HIS A 275     5413   4394   6016   -342      7    258  A    N  
ATOM   1477  N   TYR A 276       8.696  39.953   0.454  1.00 34.67      A    N  
ANISOU 1477  N   TYR A 276     4523   3490   5161   -367    -34    451  A    N  
ATOM   1478  CA  TYR A 276       8.043  38.783  -0.153  1.00 37.27      A    C  
ANISOU 1478  CA  TYR A 276     4862   3852   5448   -362    -41    478  A    C  
ATOM   1479  C   TYR A 276       8.434  37.459   0.489  1.00 20.59      A    C  
ANISOU 1479  C   TYR A 276     2761   1781   3279   -349    -36    442  A    C  
ATOM   1480  O   TYR A 276       9.598  37.145   0.595  1.00 36.88      A    O  
ANISOU 1480  O   TYR A 276     4829   3868   5313   -359    -34    418  A    O  
ATOM   1481  CB  TYR A 276       8.401  38.675  -1.629  1.00 34.48      A    C  
ANISOU 1481  CB  TYR A 276     4508   3519   5076   -388    -54    525  A    C  
ATOM   1482  CG  TYR A 276       7.747  39.671  -2.537  1.00 35.83      A    C  
ANISOU 1482  CG  TYR A 276     4664   3657   5292   -403    -65    578  A    C  
ATOM   1483  CD1 TYR A 276       8.292  40.935  -2.711  1.00 40.77      A    C  
ANISOU 1483  CD1 TYR A 276     5277   4250   5963   -420    -66    587  A    C  
ATOM   1484  CD2 TYR A 276       6.611  39.336  -3.261  1.00 27.85      A    C  
ANISOU 1484  CD2 TYR A 276     3653   2648   4281   -401    -75    622  A    C  
ATOM   1485  CE1 TYR A 276       7.707  41.853  -3.564  1.00 36.60      A    C  
ANISOU 1485  CE1 TYR A 276     4734   3691   5480   -435    -78    641  A    C  
ATOM   1486  CE2 TYR A 276       6.022  40.239  -4.109  1.00 28.25      A    C  
ANISOU 1486  CE2 TYR A 276     3690   2668   4374   -416    -87    674  A    C  
ATOM   1487  CZ  TYR A 276       6.576  41.500  -4.259  1.00 32.79      A    C  
ANISOU 1487  CZ  TYR A 276     4251   3211   4997   -434    -90    685  A    C  
ATOM   1488  OH  TYR A 276       6.004  42.412  -5.112  1.00 37.60      A    O  
ANISOU 1488  OH  TYR A 276     4843   3791   5653   -451   -104    742  A    O  
ATOM   1489  N   GLU A 277       7.455  36.666   0.884  1.00 32.37      A    N  
ANISOU 1489  N   GLU A 277     4259   3283   4757   -327    -35    439  A    N  
ATOM   1490  CA  GLU A 277       7.732  35.320   1.372  1.00 35.17      A    C  
ANISOU 1490  CA  GLU A 277     4625   3679   5061   -316    -32    413  A    C  
ATOM   1491  C   GLU A 277       6.612  34.366   0.969  1.00 42.26      A    C  
ANISOU 1491  C   GLU A 277     5526   4593   5939   -302    -36    437  A    C  
ATOM   1492  O   GLU A 277       5.468  34.798   0.796  1.00 43.74      A    O  
ANISOU 1492  O   GLU A 277     5710   4753   6157   -293    -39    462  A    O  
ATOM   1493  CB  GLU A 277       7.890  35.311   2.890  1.00 34.82      A    C  
ANISOU 1493  CB  GLU A 277     4582   3631   5016   -299    -21    362  A    C  
ATOM   1494  CG  GLU A 277       9.226  35.820   3.387  1.00 47.14      A    C  
ANISOU 1494  CG  GLU A 277     6142   5193   6578   -311    -17    328  A    C  
ATOM   1495  CD  GLU A 277       9.371  35.698   4.895  1.00 58.59      A    C  
ANISOU 1495  CD  GLU A 277     7592   6646   8021   -297     -6    278  A    C  
ATOM   1496  OE1 GLU A 277       8.342  35.471   5.576  1.00 58.97      A    O  
ANISOU 1496  OE1 GLU A 277     7642   6690   8073   -278     -2    269  A    O  
ATOM   1497  OE2 GLU A 277      10.515  35.826   5.395  1.00 57.12      A    O1-
ANISOU 1497  OE2 GLU A 277     7407   6470   7825   -307     -3    247  A    O1-
ATOM   1498  N   GLU A 278       6.964  33.085   0.812  1.00 36.86      A    N  
ANISOU 1498  N   GLU A 278     4846   3951   5207   -301    -38    432  A    N  
ATOM   1499  CA  GLU A 278       6.003  31.993   0.617  1.00 31.20      A    C  
ANISOU 1499  CA  GLU A 278     4132   3254   4467   -285    -41    446  A    C  
ATOM   1500  C   GLU A 278       4.855  32.342  -0.317  1.00 33.00      A    C  
ANISOU 1500  C   GLU A 278     4357   3465   4718   -285    -48    493  A    C  
ATOM   1501  O   GLU A 278       3.691  32.351   0.082  1.00 31.04      A    O  
ANISOU 1501  O   GLU A 278     4110   3197   4487   -264    -46    498  A    O  
ATOM   1502  CB  GLU A 278       5.432  31.554   1.958  1.00 27.30      A    C  
ANISOU 1502  CB  GLU A 278     3643   2758   3972   -256    -33    414  A    C  
ATOM   1503  CG  GLU A 278       6.465  31.018   2.902  1.00 33.19      A    C  
ANISOU 1503  CG  GLU A 278     4390   3528   4691   -255    -30    372  A    C  
ATOM   1504  CD  GLU A 278       5.955  30.974   4.319  1.00 49.99      A    C  
ANISOU 1504  CD  GLU A 278     6521   5649   6824   -234    -21    339  A    C  
ATOM   1505  OE1 GLU A 278       5.149  31.866   4.664  1.00 52.69      A    O  
ANISOU 1505  OE1 GLU A 278     6863   5955   7202   -226    -16    339  A    O  
ATOM   1506  OE2 GLU A 278       6.343  30.051   5.083  1.00 55.73      A    O1-
ANISOU 1506  OE2 GLU A 278     7251   6405   7520   -225    -21    314  A    O1-
ATOM   1507  N   CYS A 279       5.196  32.633  -1.562  1.00 37.15      A    N  
ANISOU 1507  N   CYS A 279     4878   3996   5241   -311    -56    528  A    N  
ATOM   1508  CA  CYS A 279       4.220  33.095  -2.529  1.00 32.12      A    C  
ANISOU 1508  CA  CYS A 279     4237   3343   4627   -318    -65    577  A    C  
ATOM   1509  C   CYS A 279       3.299  31.974  -2.968  1.00 36.84      A    C  
ANISOU 1509  C   CYS A 279     4836   3964   5197   -305    -68    594  A    C  
ATOM   1510  O   CYS A 279       3.702  30.817  -3.082  1.00 33.85      A    O  
ANISOU 1510  O   CYS A 279     4458   3626   4776   -305    -65    580  A    O  
ATOM   1511  CB  CYS A 279       4.930  33.682  -3.745  1.00 32.71      A    C  
ANISOU 1511  CB  CYS A 279     4304   3423   4700   -353    -73    609  A    C  
ATOM   1512  SG  CYS A 279       6.146  34.960  -3.344  1.00 40.67      A    S  
ANISOU 1512  SG  CYS A 279     5309   4404   5738   -370    -70    589  A    S  
ATOM   1513  N   SER A 280       2.049  32.334  -3.207  1.00 38.80      A    N  
ANISOU 1513  N   SER A 280     5082   4186   5473   -296    -73    625  A    N  
ATOM   1514  CA  SER A 280       1.112  31.421  -3.814  1.00 38.18      A    C  
ANISOU 1514  CA  SER A 280     5004   4129   5374   -287    -77    650  A    C  
ATOM   1515  C   SER A 280       0.973  31.838  -5.266  1.00 37.72      A    C  
ANISOU 1515  C   SER A 280     4938   4076   5318   -317    -90    703  A    C  
ATOM   1516  O   SER A 280       0.448  32.905  -5.565  1.00 37.29      A    O  
ANISOU 1516  O   SER A 280     4879   3985   5306   -325    -98    735  A    O  
ATOM   1517  CB  SER A 280      -0.221  31.471  -3.082  1.00 39.37      A    C  
ANISOU 1517  CB  SER A 280     5158   4248   5554   -257    -74    648  A    C  
ATOM   1518  OG  SER A 280      -0.067  30.997  -1.756  1.00 37.81      A    O  
ANISOU 1518  OG  SER A 280     4966   4052   5346   -233    -62    599  A    O  
ATOM   1519  N   CYS A 281       1.465  30.988  -6.162  1.00 34.20      A    N  
ANISOU 1519  N   CYS A 281     4490   3677   4828   -336    -92    711  A    N  
ATOM   1520  CA  CYS A 281       1.589  31.335  -7.566  1.00 27.75      A    C  
ANISOU 1520  CA  CYS A 281     3665   2876   4003   -372   -103    756  A    C  
ATOM   1521  C   CYS A 281       0.733  30.437  -8.430  1.00 39.99      A    C  
ANISOU 1521  C   CYS A 281     5211   4456   5526   -373   -108    785  A    C  
ATOM   1522  O   CYS A 281       0.731  29.219  -8.262  1.00 43.79      A    O  
ANISOU 1522  O   CYS A 281     5694   4971   5974   -360   -100    759  A    O  
ATOM   1523  CB  CYS A 281       3.045  31.226  -8.010  1.00 26.69      A    C  
ANISOU 1523  CB  CYS A 281     3529   2774   3839   -402   -100    742  A    C  
ATOM   1524  SG  CYS A 281       4.212  32.242  -7.071  1.00 28.49      A    S  
ANISOU 1524  SG  CYS A 281     3759   2971   4094   -403    -94    707  A    S  
ATOM   1525  N   TYR A 282       0.010  31.055  -9.362  1.00 49.02      A    N  
ANISOU 1525  N   TYR A 282     6349   5589   6686   -391   -121    837  A    N  
ATOM   1526  CA  TYR A 282      -0.882  30.340 -10.272  1.00 40.89      A    C  
ANISOU 1526  CA  TYR A 282     5314   4587   5634   -395   -128    869  A    C  
ATOM   1527  C   TYR A 282      -0.734  30.883 -11.684  1.00 33.04      A    C  
ANISOU 1527  C   TYR A 282     4311   3612   4632   -439   -143    922  A    C  
ATOM   1528  O   TYR A 282      -0.463  32.067 -11.868  1.00 39.17      A    O  
ANISOU 1528  O   TYR A 282     5084   4360   5441   -458   -152    947  A    O  
ATOM   1529  CB  TYR A 282      -2.342  30.447  -9.802  1.00 35.54      A    C  
ANISOU 1529  CB  TYR A 282     4641   3871   4992   -362   -132    884  A    C  
ATOM   1530  CG  TYR A 282      -2.924  31.847  -9.796  1.00 27.61      A    C  
ANISOU 1530  CG  TYR A 282     3632   2812   4046   -365   -144    921  A    C  
ATOM   1531  CD1 TYR A 282      -3.518  32.377 -10.931  1.00 26.39      A    C  
ANISOU 1531  CD1 TYR A 282     3469   2656   3903   -391   -162    981  A    C  
ATOM   1532  CD2 TYR A 282      -2.892  32.631  -8.654  1.00 29.48      A    C  
ANISOU 1532  CD2 TYR A 282     3872   3000   4327   -345   -138    894  A    C  
ATOM   1533  CE1 TYR A 282      -4.048  33.649 -10.927  1.00 31.15      A    C  
ANISOU 1533  CE1 TYR A 282     4063   3206   4567   -395   -174   1016  A    C  
ATOM   1534  CE2 TYR A 282      -3.438  33.912  -8.640  1.00 20.49      A    C  
ANISOU 1534  CE2 TYR A 282     2726   1808   3250   -348   -148    925  A    C  
ATOM   1535  CZ  TYR A 282      -4.010  34.410  -9.779  1.00 33.69      A    C  
ANISOU 1535  CZ  TYR A 282     4386   3476   4937   -373   -167    987  A    C  
ATOM   1536  OH  TYR A 282      -4.548  35.676  -9.789  1.00 39.28      A    O  
ANISOU 1536  OH  TYR A 282     5083   4129   5711   -378   -178   1021  A    O  
ATOM   1537  N   PRO A 283      -0.888  30.015 -12.691  1.00 30.29      A    N  
ANISOU 1537  N   PRO A 283     3957   3313   4240   -458   -144    937  A    N  
ATOM   1538  CA  PRO A 283      -0.787  30.480 -14.073  1.00 28.63      A    C  
ANISOU 1538  CA  PRO A 283     3735   3128   4017   -504   -159    988  A    C  
ATOM   1539  C   PRO A 283      -2.118  31.049 -14.515  1.00 28.59      A    C  
ANISOU 1539  C   PRO A 283     3725   3095   4042   -502   -175   1045  A    C  
ATOM   1540  O   PRO A 283      -3.151  30.686 -13.956  1.00 32.98      A    O  
ANISOU 1540  O   PRO A 283     4287   3630   4615   -467   -174   1039  A    O  
ATOM   1541  CB  PRO A 283      -0.463  29.203 -14.839  1.00 23.12      A    C  
ANISOU 1541  CB  PRO A 283     3029   2495   3259   -523   -150    973  A    C  
ATOM   1542  CG  PRO A 283      -1.152  28.151 -14.062  1.00 29.58      A    C  
ANISOU 1542  CG  PRO A 283     3853   3312   4074   -479   -139    940  A    C  
ATOM   1543  CD  PRO A 283      -1.040  28.553 -12.618  1.00 33.96      A    C  
ANISOU 1543  CD  PRO A 283     4420   3817   4666   -441   -133    905  A    C  
ATOM   1544  N   ASP A 284      -2.087  31.932 -15.503  1.00 23.30      A    N  
ANISOU 1544  N   ASP A 284     3047   2426   3381   -541   -193   1099  A    N  
ATOM   1545  CA  ASP A 284      -3.274  32.655 -15.944  1.00 25.74      A    C  
ANISOU 1545  CA  ASP A 284     3348   2703   3728   -544   -212   1159  A    C  
ATOM   1546  C   ASP A 284      -2.939  33.408 -17.227  1.00 30.39      A    C  
ANISOU 1546  C   ASP A 284     3924   3313   4310   -598   -231   1218  A    C  
ATOM   1547  O   ASP A 284      -2.234  34.424 -17.221  1.00 39.29      A    O  
ANISOU 1547  O   ASP A 284     5046   4418   5462   -617   -237   1231  A    O  
ATOM   1548  CB  ASP A 284      -3.763  33.624 -14.852  1.00 34.92      A    C  
ANISOU 1548  CB  ASP A 284     4515   3792   4961   -511   -214   1156  A    C  
ATOM   1549  CG  ASP A 284      -4.956  34.474 -15.294  1.00 46.76      A    C  
ANISOU 1549  CG  ASP A 284     6004   5252   6512   -515   -236   1219  A    C  
ATOM   1550  OD1 ASP A 284      -5.853  33.952 -15.992  1.00 53.15      A    O  
ANISOU 1550  OD1 ASP A 284     6809   6082   7303   -519   -245   1251  A    O  
ATOM   1551  OD2 ASP A 284      -4.999  35.669 -14.933  1.00 47.52      A    O1-
ANISOU 1551  OD2 ASP A 284     6094   5293   6668   -514   -245   1236  A    O1-
ATOM   1552  N   SER A 285      -3.443  32.878 -18.328  1.00 26.84      A    N  
ANISOU 1552  N   SER A 285     3466   2909   3821   -624   -241   1254  A    N  
ATOM   1553  CA  SER A 285      -3.231  33.448 -19.641  1.00 22.15      A    C  
ANISOU 1553  CA  SER A 285     2858   2345   3211   -679   -259   1313  A    C  
ATOM   1554  C   SER A 285      -1.748  33.590 -19.959  1.00 29.52      A    C  
ANISOU 1554  C   SER A 285     3791   3313   4114   -714   -251   1294  A    C  
ATOM   1555  O   SER A 285      -1.301  34.665 -20.372  1.00 27.60      A    O  
ANISOU 1555  O   SER A 285     3539   3056   3891   -745   -265   1332  A    O  
ATOM   1556  CB  SER A 285      -3.967  34.775 -19.758  1.00 26.76      A    C  
ANISOU 1556  CB  SER A 285     3434   2874   3861   -683   -284   1378  A    C  
ATOM   1557  OG  SER A 285      -5.316  34.622 -19.356  1.00 27.58      A    O  
ANISOU 1557  OG  SER A 285     3538   2941   3998   -648   -289   1389  A    O  
ATOM   1558  N   SER A 286      -1.009  32.490 -19.760  1.00 28.14      A    N  
ANISOU 1558  N   SER A 286     3620   3180   3890   -709   -229   1234  A    N  
ATOM   1559  CA  SER A 286       0.422  32.357 -20.112  1.00 34.39      A    C  
ANISOU 1559  CA  SER A 286     4411   4013   4645   -743   -218   1205  A    C  
ATOM   1560  C   SER A 286       1.343  33.258 -19.289  1.00 40.45      A    C  
ANISOU 1560  C   SER A 286     5184   4735   5449   -733   -214   1184  A    C  
ATOM   1561  O   SER A 286       2.527  33.401 -19.604  1.00 40.45      A    O  
ANISOU 1561  O   SER A 286     5182   4761   5427   -763   -208   1169  A    O  
ATOM   1562  CB  SER A 286       0.680  32.601 -21.605  1.00 26.84      A    C  
ANISOU 1562  CB  SER A 286     3439   3109   3650   -807   -231   1256  A    C  
ATOM   1563  OG  SER A 286      -0.318  32.012 -22.408  1.00 30.22      A    O  
ANISOU 1563  OG  SER A 286     3860   3572   4052   -818   -240   1288  A    O  
ATOM   1564  N   GLU A 287       0.795  33.864 -18.241  1.00 35.00      A    N  
ANISOU 1564  N   GLU A 287     4501   3981   4816   -692   -216   1179  A    N  
ATOM   1565  CA  GLU A 287       1.592  34.695 -17.361  1.00 42.05      A    C  
ANISOU 1565  CA  GLU A 287     5399   4830   5748   -679   -210   1153  A    C  
ATOM   1566  C   GLU A 287       1.385  34.319 -15.895  1.00 39.28      A    C  
ANISOU 1566  C   GLU A 287     5060   4442   5421   -624   -195   1097  A    C  
ATOM   1567  O   GLU A 287       0.317  33.854 -15.505  1.00 40.64      A    O  
ANISOU 1567  O   GLU A 287     5237   4600   5603   -592   -195   1095  A    O  
ATOM   1568  CB  GLU A 287       1.290  36.168 -17.625  1.00 48.40      A    C  
ANISOU 1568  CB  GLU A 287     6193   5588   6608   -695   -232   1213  A    C  
ATOM   1569  CG  GLU A 287       1.750  36.610 -19.008  1.00 56.38      A    C  
ANISOU 1569  CG  GLU A 287     7190   6638   7592   -754   -246   1266  A    C  
ATOM   1570  CD  GLU A 287       1.414  38.055 -19.323  1.00 62.09      A    C  
ANISOU 1570  CD  GLU A 287     7901   7315   8375   -771   -270   1331  A    C  
ATOM   1571  OE1 GLU A 287       0.718  38.703 -18.511  1.00 68.10      A    O  
ANISOU 1571  OE1 GLU A 287     8660   8013   9200   -737   -274   1336  A    O  
ATOM   1572  OE2 GLU A 287       1.844  38.539 -20.391  1.00 57.92      A    O1-
ANISOU 1572  OE2 GLU A 287     7360   6815   7831   -821   -284   1378  A    O1-
ATOM   1573  N   ILE A 288       2.413  34.506 -15.083  1.00 35.68      A    N  
ANISOU 1573  N   ILE A 288     4613   3972   4973   -614   -182   1050  A    N  
ATOM   1574  CA  ILE A 288       2.343  34.068 -13.693  1.00 45.05      A    C  
ANISOU 1574  CA  ILE A 288     5811   5134   6174   -567   -166    993  A    C  
ATOM   1575  C   ILE A 288       1.969  35.187 -12.736  1.00 43.32      A    C  
ANISOU 1575  C   ILE A 288     5592   4846   6021   -541   -169    994  A    C  
ATOM   1576  O   ILE A 288       2.474  36.305 -12.837  1.00 46.48      A    O  
ANISOU 1576  O   ILE A 288     5987   5221   6454   -559   -176   1012  A    O  
ATOM   1577  CB  ILE A 288       3.672  33.443 -13.231  1.00 44.70      A    C  
ANISOU 1577  CB  ILE A 288     5773   5115   6096   -567   -149    934  A    C  
ATOM   1578  CG1 ILE A 288       4.141  32.418 -14.254  1.00 40.34      A    C  
ANISOU 1578  CG1 ILE A 288     5214   4629   5483   -597   -145    932  A    C  
ATOM   1579  CG2 ILE A 288       3.509  32.797 -11.857  1.00 43.07      A    C  
ANISOU 1579  CG2 ILE A 288     5576   4892   5896   -520   -134    880  A    C  
ATOM   1580  CD1 ILE A 288       3.156  31.277 -14.418  1.00 41.34      A    C  
ANISOU 1580  CD1 ILE A 288     5341   4782   5585   -580   -143    931  A    C  
ATOM   1581  N   THR A 289       1.083  34.871 -11.802  1.00 38.89      A    N  
ANISOU 1581  N   THR A 289     5039   4259   5481   -500   -163    972  A    N  
ATOM   1582  CA  THR A 289       0.674  35.823 -10.787  1.00 43.57      A    C  
ANISOU 1582  CA  THR A 289     5630   4788   6137   -473   -162    963  A    C  
ATOM   1583  C   THR A 289       0.868  35.197  -9.418  1.00 39.61      A    C  
ANISOU 1583  C   THR A 289     5141   4282   5628   -436   -143    898  A    C  
ATOM   1584  O   THR A 289       0.328  34.124  -9.139  1.00 38.50      A    O  
ANISOU 1584  O   THR A 289     5007   4160   5459   -413   -137    879  A    O  
ATOM   1585  CB  THR A 289      -0.803  36.233 -10.948  1.00 49.96      A    C  
ANISOU 1585  CB  THR A 289     6433   5561   6990   -461   -175   1006  A    C  
ATOM   1586  CG2 THR A 289      -1.181  37.277  -9.908  1.00 45.37      A    C  
ANISOU 1586  CG2 THR A 289     5847   4913   6479   -438   -172    993  A    C  
ATOM   1587  OG1 THR A 289      -1.019  36.763 -12.262  1.00 51.72      A    O  
ANISOU 1587  OG1 THR A 289     6644   5793   7216   -499   -195   1074  A    O  
ATOM   1588  N   CYS A 290       1.645  35.875  -8.578  1.00 32.54      A    N  
ANISOU 1588  N   CYS A 290     4247   3360   4758   -431   -135    864  A    N  
ATOM   1589  CA  CYS A 290       1.926  35.421  -7.222  1.00 34.65      A    C  
ANISOU 1589  CA  CYS A 290     4524   3622   5021   -399   -118    802  A    C  
ATOM   1590  C   CYS A 290       1.425  36.402  -6.167  1.00 32.09      A    C  
ANISOU 1590  C   CYS A 290     4196   3239   4759   -377   -114    787  A    C  
ATOM   1591  O   CYS A 290       1.674  37.604  -6.248  1.00 36.01      A    O  
ANISOU 1591  O   CYS A 290     4681   3700   5300   -391   -118    802  A    O  
ATOM   1592  CB  CYS A 290       3.429  35.225  -7.028  1.00 34.01      A    C  
ANISOU 1592  CB  CYS A 290     4446   3566   4909   -413   -110    765  A    C  
ATOM   1593  SG  CYS A 290       4.165  34.006  -8.103  1.00 41.12      A    S  
ANISOU 1593  SG  CYS A 290     5348   4536   5739   -438   -110    769  A    S  
ATOM   1594  N   VAL A 291       0.719  35.880  -5.175  1.00 26.22      A    N  
ANISOU 1594  N   VAL A 291     3461   2486   4019   -343   -104    754  A    N  
ATOM   1595  CA  VAL A 291       0.344  36.669  -4.015  1.00 33.14      A    C  
ANISOU 1595  CA  VAL A 291     4333   3313   4946   -323    -96    726  A    C  
ATOM   1596  C   VAL A 291       1.112  36.103  -2.839  1.00 43.87      A    C  
ANISOU 1596  C   VAL A 291     5702   4690   6276   -306    -80    664  A    C  
ATOM   1597  O   VAL A 291       1.177  34.893  -2.655  1.00 48.42      A    O  
ANISOU 1597  O   VAL A 291     6288   5306   6805   -295    -75    644  A    O  
ATOM   1598  CB  VAL A 291      -1.165  36.638  -3.761  1.00 28.62      A    C  
ANISOU 1598  CB  VAL A 291     3759   2711   4406   -299    -97    739  A    C  
ATOM   1599  CG1 VAL A 291      -1.503  37.365  -2.459  1.00 28.12      A    C  
ANISOU 1599  CG1 VAL A 291     3691   2602   4393   -278    -84    700  A    C  
ATOM   1600  CG2 VAL A 291      -1.890  37.267  -4.941  1.00 21.01      A    C  
ANISOU 1600  CG2 VAL A 291     2783   1727   3475   -318   -115    804  A    C  
ATOM   1601  N   CYS A 292       1.719  36.978  -2.051  1.00 45.27      A    N  
ANISOU 1601  N   CYS A 292     5875   4841   6484   -307    -71    633  A    N  
ATOM   1602  CA  CYS A 292       2.730  36.515  -1.122  1.00 37.50      A    C  
ANISOU 1602  CA  CYS A 292     4899   3881   5468   -301    -59    579  A    C  
ATOM   1603  C   CYS A 292       2.516  36.996   0.301  1.00 37.09      A    C  
ANISOU 1603  C   CYS A 292     4845   3799   5448   -281    -45    532  A    C  
ATOM   1604  O   CYS A 292       1.399  37.344   0.697  1.00 33.77      A    O  
ANISOU 1604  O   CYS A 292     4419   3346   5066   -265    -43    534  A    O  
ATOM   1605  CB  CYS A 292       4.124  36.919  -1.622  1.00 25.56      A    C  
ANISOU 1605  CB  CYS A 292     3384   2383   3946   -328    -62    579  A    C  
ATOM   1606  SG  CYS A 292       4.558  36.246  -3.261  1.00 44.07      A    S  
ANISOU 1606  SG  CYS A 292     5730   4771   6242   -357    -75    626  A    S  
ATOM   1607  N   ARG A 293       3.613  37.015   1.050  1.00 33.89      A    N  
ANISOU 1607  N   ARG A 293     4444   3407   5027   -284    -37    489  A    N  
ATOM   1608  CA  ARG A 293       3.593  37.344   2.460  1.00 33.58      A    C  
ANISOU 1608  CA  ARG A 293     4403   3350   5005   -268    -23    438  A    C  
ATOM   1609  C   ARG A 293       4.643  38.395   2.833  1.00 36.02      A    C  
ANISOU 1609  C   ARG A 293     4703   3641   5342   -283    -17    412  A    C  
ATOM   1610  O   ARG A 293       5.854  38.155   2.720  1.00 28.21      A    O  
ANISOU 1610  O   ARG A 293     3719   2679   4320   -296    -17    401  A    O  
ATOM   1611  CB  ARG A 293       3.814  36.070   3.281  1.00 32.51      A    C  
ANISOU 1611  CB  ARG A 293     4280   3258   4815   -252    -17    403  A    C  
ATOM   1612  CG  ARG A 293       4.003  36.314   4.778  1.00 34.62      A    C  
ANISOU 1612  CG  ARG A 293     4546   3519   5089   -242     -2    347  A    C  
ATOM   1613  CD  ARG A 293       4.137  35.002   5.518  1.00 32.43      A    C  
ANISOU 1613  CD  ARG A 293     4280   3283   4757   -228      0    321  A    C  
ATOM   1614  NE  ARG A 293       4.735  35.169   6.834  1.00 33.49      A    N  
ANISOU 1614  NE  ARG A 293     4414   3425   4885   -227     12    269  A    N  
ATOM   1615  CZ  ARG A 293       5.022  34.162   7.649  1.00 31.18      A    C  
ANISOU 1615  CZ  ARG A 293     4128   3170   4548   -218     13    243  A    C  
ATOM   1616  NH1 ARG A 293       4.756  32.915   7.283  1.00 26.99      A    N1+
ANISOU 1616  NH1 ARG A 293     3604   2670   3980   -208      5    262  A    N1+
ATOM   1617  NH2 ARG A 293       5.568  34.399   8.832  1.00 30.35      A    N  
ANISOU 1617  NH2 ARG A 293     4022   3072   4439   -219     22    198  A    N  
ATOM   1618  N   ASP A 294       4.171  39.561   3.273  1.00 43.43      A    N  
ANISOU 1618  N   ASP A 294     5627   4532   6342   -281    -10    404  A    N  
ATOM   1619  CA  ASP A 294       5.051  40.567   3.859  1.00 43.46      A    C  
ANISOU 1619  CA  ASP A 294     5619   4517   6377   -291     -0    370  A    C  
ATOM   1620  C   ASP A 294       5.155  40.327   5.363  1.00 43.77      A    C  
ANISOU 1620  C   ASP A 294     5663   4566   6402   -277     15    308  A    C  
ATOM   1621  O   ASP A 294       4.211  40.577   6.128  1.00 45.17      A    O  
ANISOU 1621  O   ASP A 294     5833   4720   6609   -263     26    287  A    O  
ATOM   1622  CB  ASP A 294       4.540  41.977   3.573  1.00 46.39      A    C  
ANISOU 1622  CB  ASP A 294     5969   4830   6826   -298     -1    390  A    C  
ATOM   1623  CG  ASP A 294       5.476  43.064   4.090  1.00 48.57      A    C  
ANISOU 1623  CG  ASP A 294     6231   5084   7140   -310      9    356  A    C  
ATOM   1624  OD1 ASP A 294       6.136  42.869   5.137  1.00 46.31      A    O  
ANISOU 1624  OD1 ASP A 294     5950   4816   6829   -304     21    303  A    O  
ATOM   1625  OD2 ASP A 294       5.551  44.129   3.442  1.00 48.80      A    O1-
ANISOU 1625  OD2 ASP A 294     6242   5076   7222   -324      3    385  A    O1-
ATOM   1626  N   ASN A 295       6.321  39.856   5.777  1.00 33.18      A    N  
ANISOU 1626  N   ASN A 295     4330   3260   5016   -282     18    279  A    N  
ATOM   1627  CA  ASN A 295       6.573  39.563   7.170  1.00 35.28      A    C  
ANISOU 1627  CA  ASN A 295     4599   3544   5261   -273     31    223  A    C  
ATOM   1628  C   ASN A 295       7.202  40.767   7.867  1.00 40.37      A    C  
ANISOU 1628  C   ASN A 295     5230   4162   5948   -282     43    184  A    C  
ATOM   1629  O   ASN A 295       7.377  40.778   9.094  1.00 42.05      A    O  
ANISOU 1629  O   ASN A 295     5441   4385   6152   -278     56    133  A    O  
ATOM   1630  CB  ASN A 295       7.504  38.359   7.276  1.00 34.63      A    C  
ANISOU 1630  CB  ASN A 295     4534   3514   5112   -274     26    213  A    C  
ATOM   1631  CG  ASN A 295       7.277  37.561   8.534  1.00 36.94      A    C  
ANISOU 1631  CG  ASN A 295     4832   3834   5369   -260     33    173  A    C  
ATOM   1632  ND2 ASN A 295       8.290  37.499   9.392  1.00 37.66      A    N  
ANISOU 1632  ND2 ASN A 295     4925   3947   5437   -266     38    133  A    N  
ATOM   1633  OD1 ASN A 295       6.205  36.988   8.725  1.00 37.05      A    O  
ANISOU 1633  OD1 ASN A 295     4849   3851   5376   -245     34    181  A    O  
ATOM   1634  N   TRP A 296       7.534  41.782   7.075  1.00 33.37      A    N  
ANISOU 1634  N   TRP A 296     4331   3244   5106   -297     39    208  A    N  
ATOM   1635  CA  TRP A 296       8.330  42.898   7.568  1.00 35.65      A    C  
ANISOU 1635  CA  TRP A 296     4605   3508   5432   -308     50    174  A    C  
ATOM   1636  C   TRP A 296       7.491  44.053   8.132  1.00 36.89      A    C  
ANISOU 1636  C   TRP A 296     4737   3615   5663   -304     63    153  A    C  
ATOM   1637  O   TRP A 296       7.674  44.441   9.285  1.00 28.12      A    O  
ANISOU 1637  O   TRP A 296     3618   2502   4565   -303     80     98  A    O  
ATOM   1638  CB  TRP A 296       9.292  43.364   6.468  1.00 34.54      A    C  
ANISOU 1638  CB  TRP A 296     4461   3362   5299   -327     39    207  A    C  
ATOM   1639  CG  TRP A 296      10.021  44.661   6.700  1.00 33.12      A    C  
ANISOU 1639  CG  TRP A 296     4263   3149   5171   -338     47    185  A    C  
ATOM   1640  CD1 TRP A 296      10.224  45.309   7.892  1.00 25.20      A    C  
ANISOU 1640  CD1 TRP A 296     3247   2133   4194   -336     65    128  A    C  
ATOM   1641  CD2 TRP A 296      10.636  45.471   5.696  1.00 38.34      A    C  
ANISOU 1641  CD2 TRP A 296     4915   3789   5864   -356     39    219  A    C  
ATOM   1642  CE2 TRP A 296      11.192  46.595   6.345  1.00 35.13      A    C  
ANISOU 1642  CE2 TRP A 296     4488   3353   5506   -361     53    180  A    C  
ATOM   1643  CE3 TRP A 296      10.763  45.364   4.304  1.00 36.28      A    C  
ANISOU 1643  CE3 TRP A 296     4657   3531   5596   -370     22    279  A    C  
ATOM   1644  NE1 TRP A 296      10.923  46.470   7.684  1.00 27.11      A    N  
ANISOU 1644  NE1 TRP A 296     3472   2344   4486   -349     69    125  A    N  
ATOM   1645  CZ2 TRP A 296      11.876  47.597   5.651  1.00 26.53      A    C  
ANISOU 1645  CZ2 TRP A 296     3385   2236   4460   -377     49    201  A    C  
ATOM   1646  CZ3 TRP A 296      11.440  46.367   3.613  1.00 37.86      A    C  
ANISOU 1646  CZ3 TRP A 296     4843   3707   5836   -388     19    300  A    C  
ATOM   1647  CH2 TRP A 296      11.987  47.465   4.290  1.00 23.05      A    C  
ANISOU 1647  CH2 TRP A 296     2950   1800   4009   -391     31    263  A    C  
ATOM   1648  N   HIS A 297       6.586  44.591   7.316  1.00 40.10      A    N  
ANISOU 1648  N   HIS A 297     5132   3983   6121   -305     56    198  A    N  
ATOM   1649  CA  HIS A 297       5.844  45.797   7.671  1.00 40.46      A    C  
ANISOU 1649  CA  HIS A 297     5150   3973   6249   -304     67    184  A    C  
ATOM   1650  C   HIS A 297       4.611  45.991   6.799  1.00 42.33      A    C  
ANISOU 1650  C   HIS A 297     5378   4177   6529   -300     56    238  A    C  
ATOM   1651  O   HIS A 297       4.280  47.123   6.439  1.00 41.04      A    O  
ANISOU 1651  O   HIS A 297     5190   3962   6442   -308     56    256  A    O  
ATOM   1652  CB  HIS A 297       6.741  47.041   7.561  1.00 41.31      A    C  
ANISOU 1652  CB  HIS A 297     5237   4051   6409   -320     72    175  A    C  
ATOM   1653  CG  HIS A 297       7.312  47.277   6.190  1.00 42.08      A    C  
ANISOU 1653  CG  HIS A 297     5335   4143   6509   -335     53    233  A    C  
ATOM   1654  CD2 HIS A 297       6.937  46.820   4.969  1.00 42.64      A    C  
ANISOU 1654  CD2 HIS A 297     5416   4223   6564   -339     34    297  A    C  
ATOM   1655  ND1 HIS A 297       8.407  48.086   5.973  1.00 42.92      A    N  
ANISOU 1655  ND1 HIS A 297     5431   4239   6639   -349     54    229  A    N  
ATOM   1656  CE1 HIS A 297       8.687  48.114   4.682  1.00 43.67      A    C  
ANISOU 1656  CE1 HIS A 297     5529   4335   6730   -363     36    288  A    C  
ATOM   1657  NE2 HIS A 297       7.811  47.353   4.051  1.00 48.66      A    N  
ANISOU 1657  NE2 HIS A 297     6173   4979   7336   -358     23    330  A    N  
ATOM   1658  N   GLY A 298       3.945  44.891   6.449  1.00 39.53      A    N  
ANISOU 1658  N   GLY A 298     5043   3848   6128   -289     46    265  A    N  
ATOM   1659  CA  GLY A 298       2.754  44.962   5.622  1.00 36.76      A    C  
ANISOU 1659  CA  GLY A 298     4687   3471   5812   -285     34    317  A    C  
ATOM   1660  C   GLY A 298       1.663  43.989   6.022  1.00 35.29      A    C  
ANISOU 1660  C   GLY A 298     4514   3299   5595   -265     38    311  A    C  
ATOM   1661  O   GLY A 298       1.863  42.783   5.961  1.00 46.75      A    O  
ANISOU 1661  O   GLY A 298     5989   4798   6975   -258     32    314  A    O  
ATOM   1662  N   SER A 299       0.505  44.516   6.412  1.00 32.40      A    N  
ANISOU 1662  N   SER A 299     4131   2891   5288   -256     45    303  A    N  
ATOM   1663  CA  SER A 299      -0.631  43.688   6.816  1.00 29.29      A    C  
ANISOU 1663  CA  SER A 299     3748   2505   4875   -237     49    297  A    C  
ATOM   1664  C   SER A 299      -1.632  43.404   5.686  1.00 28.41      A    C  
ANISOU 1664  C   SER A 299     3639   2381   4776   -233     30    361  A    C  
ATOM   1665  O   SER A 299      -2.562  42.616   5.870  1.00 30.13      A    O  
ANISOU 1665  O   SER A 299     3868   2609   4972   -216     31    363  A    O  
ATOM   1666  CB  SER A 299      -1.351  44.296   8.024  1.00 36.84      A    C  
ANISOU 1666  CB  SER A 299     4686   3428   5883   -230     71    242  A    C  
ATOM   1667  OG  SER A 299      -1.871  45.578   7.715  1.00 44.58      A    O  
ANISOU 1667  OG  SER A 299     5635   4346   6958   -238     71    256  A    O  
ATOM   1668  N   ASN A 300      -1.464  44.060   4.537  1.00 27.00      A    N  
ANISOU 1668  N   ASN A 300     3448   2178   4631   -248     14    415  A    N  
ATOM   1669  CA  ASN A 300      -2.079  43.589   3.291  1.00 30.09      A    C  
ANISOU 1669  CA  ASN A 300     3848   2576   5011   -250     -7    483  A    C  
ATOM   1670  C   ASN A 300      -1.035  42.776   2.515  1.00 28.50      A    C  
ANISOU 1670  C   ASN A 300     3667   2430   4733   -261    -19    506  A    C  
ATOM   1671  O   ASN A 300       0.112  42.676   2.958  1.00 28.79      A    O  
ANISOU 1671  O   ASN A 300     3710   2492   4735   -267    -11    472  A    O  
ATOM   1672  CB  ASN A 300      -2.646  44.741   2.449  1.00 32.95      A    C  
ANISOU 1672  CB  ASN A 300     4183   2881   5456   -263    -21    533  A    C  
ATOM   1673  CG  ASN A 300      -1.581  45.745   2.021  1.00 47.01      A    C  
ANISOU 1673  CG  ASN A 300     5948   4647   7268   -286    -25    546  A    C  
ATOM   1674  ND2 ASN A 300      -1.731  46.287   0.811  1.00 42.27      A    N  
ANISOU 1674  ND2 ASN A 300     5334   4026   6700   -304    -46    613  A    N  
ATOM   1675  OD1 ASN A 300      -0.642  46.038   2.773  1.00 52.76      A    O  
ANISOU 1675  OD1 ASN A 300     6674   5382   7990   -289    -11    497  A    O  
ATOM   1676  N   ARG A 301      -1.401  42.192   1.379  1.00 25.30      A    N  
ANISOU 1676  N   ARG A 301     3270   2042   4300   -266    -37    562  A    N  
ATOM   1677  CA  ARG A 301      -0.475  41.242   0.736  1.00 33.68      A    C  
ANISOU 1677  CA  ARG A 301     4350   3161   5285   -275    -45    576  A    C  
ATOM   1678  C   ARG A 301       0.227  41.750  -0.523  1.00 33.95      A    C  
ANISOU 1678  C   ARG A 301     4378   3199   5324   -304    -61    626  A    C  
ATOM   1679  O   ARG A 301      -0.405  42.344  -1.403  1.00 34.26      A    O  
ANISOU 1679  O   ARG A 301     4404   3210   5405   -316    -76    679  A    O  
ATOM   1680  CB  ARG A 301      -1.142  39.888   0.450  1.00 36.92      A    C  
ANISOU 1680  CB  ARG A 301     4779   3609   5639   -261    -49    590  A    C  
ATOM   1681  CG  ARG A 301      -1.536  39.087   1.682  1.00 38.85      A    C  
ANISOU 1681  CG  ARG A 301     5035   3869   5858   -234    -34    539  A    C  
ATOM   1682  CD  ARG A 301      -2.046  37.713   1.270  1.00 38.53      A    C  
ANISOU 1682  CD  ARG A 301     5011   3868   5760   -222    -40    557  A    C  
ATOM   1683  NE  ARG A 301      -2.299  36.802   2.387  1.00 34.87      A    N  
ANISOU 1683  NE  ARG A 301     4560   3427   5264   -198    -27    511  A    N  
ATOM   1684  CZ  ARG A 301      -1.372  36.349   3.230  1.00 32.23      A    C  
ANISOU 1684  CZ  ARG A 301     4233   3124   4890   -196    -17    466  A    C  
ATOM   1685  NH1 ARG A 301      -0.108  36.732   3.117  1.00 27.78      A    N1+
ANISOU 1685  NH1 ARG A 301     3667   2571   4317   -215    -18    457  A    N1+
ATOM   1686  NH2 ARG A 301      -1.715  35.513   4.205  1.00 36.03      A    N  
ANISOU 1686  NH2 ARG A 301     4723   3625   5342   -176     -7    432  A    N  
ATOM   1687  N   PRO A 302       1.545  41.499  -0.613  1.00 26.86      A    N  
ANISOU 1687  N   PRO A 302     3488   2336   4380   -317    -59    610  A    N  
ATOM   1688  CA  PRO A 302       2.365  41.852  -1.775  1.00 26.37      A    C  
ANISOU 1688  CA  PRO A 302     3422   2287   4311   -346    -73    651  A    C  
ATOM   1689  C   PRO A 302       2.125  40.908  -2.930  1.00 31.25      A    C  
ANISOU 1689  C   PRO A 302     4052   2946   4877   -356    -87    697  A    C  
ATOM   1690  O   PRO A 302       1.774  39.743  -2.720  1.00 31.33      A    O  
ANISOU 1690  O   PRO A 302     4076   2989   4839   -340    -84    683  A    O  
ATOM   1691  CB  PRO A 302       3.796  41.655  -1.263  1.00 29.84      A    C  
ANISOU 1691  CB  PRO A 302     3872   2755   4712   -352    -63    606  A    C  
ATOM   1692  CG  PRO A 302       3.681  40.635  -0.208  1.00 24.33      A    C  
ANISOU 1692  CG  PRO A 302     3190   2083   3973   -327    -50    557  A    C  
ATOM   1693  CD  PRO A 302       2.351  40.895   0.463  1.00 25.95      A    C  
ANISOU 1693  CD  PRO A 302     3388   2252   4222   -305    -44    549  A    C  
ATOM   1694  N   TRP A 303       2.325  41.397  -4.145  1.00 35.37      A    N  
ANISOU 1694  N   TRP A 303     4564   3467   5408   -384   -103    752  A    N  
ATOM   1695  CA  TRP A 303       2.169  40.540  -5.310  1.00 38.22      A    C  
ANISOU 1695  CA  TRP A 303     4933   3872   5716   -399   -116    794  A    C  
ATOM   1696  C   TRP A 303       3.197  40.809  -6.401  1.00 42.40      A    C  
ANISOU 1696  C   TRP A 303     5459   4426   6224   -435   -127    826  A    C  
ATOM   1697  O   TRP A 303       3.575  41.960  -6.650  1.00 43.80      A    O  
ANISOU 1697  O   TRP A 303     5621   4573   6449   -453   -132    846  A    O  
ATOM   1698  CB  TRP A 303       0.751  40.644  -5.881  1.00 38.90      A    C  
ANISOU 1698  CB  TRP A 303     5011   3937   5834   -395   -130    844  A    C  
ATOM   1699  CG  TRP A 303       0.375  42.009  -6.409  1.00 36.80      A    C  
ANISOU 1699  CG  TRP A 303     4722   3620   5640   -413   -144    893  A    C  
ATOM   1700  CD1 TRP A 303      -0.278  42.998  -5.731  1.00 38.28      A    C  
ANISOU 1700  CD1 TRP A 303     4893   3746   5906   -400   -141    886  A    C  
ATOM   1701  CD2 TRP A 303       0.607  42.513  -7.725  1.00 40.76      A    C  
ANISOU 1701  CD2 TRP A 303     5212   4130   6146   -449   -164    956  A    C  
ATOM   1702  CE2 TRP A 303       0.075  43.819  -7.773  1.00 43.34      A    C  
ANISOU 1702  CE2 TRP A 303     5513   4395   6556   -454   -174    989  A    C  
ATOM   1703  CE3 TRP A 303       1.214  41.989  -8.871  1.00 46.94      A    C  
ANISOU 1703  CE3 TRP A 303     6000   4965   6870   -479   -174    988  A    C  
ATOM   1704  NE1 TRP A 303      -0.459  44.090  -6.542  1.00 41.28      A    N  
ANISOU 1704  NE1 TRP A 303     5250   4092   6342   -423   -158    943  A    N  
ATOM   1705  CZ2 TRP A 303       0.135  44.612  -8.919  1.00 44.56      A    C  
ANISOU 1705  CZ2 TRP A 303     5651   4541   6739   -488   -195   1056  A    C  
ATOM   1706  CZ3 TRP A 303       1.276  42.782 -10.012  1.00 54.75      A    C  
ANISOU 1706  CZ3 TRP A 303     6973   5948   7880   -514   -194   1053  A    C  
ATOM   1707  CH2 TRP A 303       0.740  44.080 -10.026  1.00 48.43      A    C  
ANISOU 1707  CH2 TRP A 303     6149   5088   7165   -519   -205   1089  A    C  
ATOM   1708  N   VAL A 304       3.647  39.732  -7.041  1.00 32.49      A    N  
ANISOU 1708  N   VAL A 304     4216   3228   4901   -448   -127    829  A    N  
ATOM   1709  CA  VAL A 304       4.443  39.841  -8.249  1.00 32.93      A    C  
ANISOU 1709  CA  VAL A 304     4269   3315   4930   -486   -138    864  A    C  
ATOM   1710  C   VAL A 304       3.687  39.167  -9.391  1.00 42.76      A    C  
ANISOU 1710  C   VAL A 304     5512   4591   6141   -501   -152    913  A    C  
ATOM   1711  O   VAL A 304       3.099  38.102  -9.205  1.00 45.63      A    O  
ANISOU 1711  O   VAL A 304     5885   4979   6472   -481   -146    898  A    O  
ATOM   1712  CB  VAL A 304       5.858  39.219  -8.072  1.00 42.29      A    C  
ANISOU 1712  CB  VAL A 304     5465   4540   6063   -494   -126    819  A    C  
ATOM   1713  CG1 VAL A 304       5.765  37.813  -7.537  1.00 37.86      A    C  
ANISOU 1713  CG1 VAL A 304     4918   4015   5453   -471   -115    778  A    C  
ATOM   1714  CG2 VAL A 304       6.643  39.234  -9.383  1.00 42.56      A    C  
ANISOU 1714  CG2 VAL A 304     5496   4612   6065   -537   -135    854  A    C  
ATOM   1715  N   SER A 305       3.667  39.813 -10.554  1.00 43.01      A    N  
ANISOU 1715  N   SER A 305     5532   4627   6184   -535   -168    972  A    N  
ATOM   1716  CA  SER A 305       3.187  39.197 -11.788  1.00 36.83      A    C  
ANISOU 1716  CA  SER A 305     4748   3885   5362   -558   -181   1019  A    C  
ATOM   1717  C   SER A 305       4.315  39.197 -12.808  1.00 36.87      A    C  
ANISOU 1717  C   SER A 305     4750   3934   5326   -602   -185   1035  A    C  
ATOM   1718  O   SER A 305       5.021  40.196 -12.954  1.00 36.98      A    O  
ANISOU 1718  O   SER A 305     4756   3928   5367   -622   -189   1048  A    O  
ATOM   1719  CB  SER A 305       1.995  39.965 -12.353  1.00 36.39      A    C  
ANISOU 1719  CB  SER A 305     4676   3795   5355   -565   -201   1084  A    C  
ATOM   1720  OG  SER A 305       0.788  39.543 -11.752  1.00 35.68      A    O  
ANISOU 1720  OG  SER A 305     4592   3684   5283   -530   -199   1075  A    O  
ATOM   1721  N   PHE A 306       4.492  38.090 -13.516  1.00 31.21      A    N  
ANISOU 1721  N   PHE A 306     4039   3276   4544   -618   -183   1033  A    N  
ATOM   1722  CA  PHE A 306       5.541  38.044 -14.531  1.00 29.27      A    C  
ANISOU 1722  CA  PHE A 306     3790   3075   4256   -664   -185   1047  A    C  
ATOM   1723  C   PHE A 306       5.175  37.201 -15.751  1.00 25.86      A    C  
ANISOU 1723  C   PHE A 306     3353   2702   3770   -692   -192   1079  A    C  
ATOM   1724  O   PHE A 306       4.179  36.476 -15.753  1.00 23.86      A    O  
ANISOU 1724  O   PHE A 306     3102   2457   3505   -674   -193   1084  A    O  
ATOM   1725  CB  PHE A 306       6.883  37.605 -13.925  1.00 29.17      A    C  
ANISOU 1725  CB  PHE A 306     3787   3081   4218   -659   -166    982  A    C  
ATOM   1726  CG  PHE A 306       6.829  36.296 -13.166  1.00 36.81      A    C  
ANISOU 1726  CG  PHE A 306     4766   4069   5151   -628   -150    927  A    C  
ATOM   1727  CD1 PHE A 306       6.501  36.268 -11.814  1.00 37.36      A    C  
ANISOU 1727  CD1 PHE A 306     4844   4101   5250   -583   -141    887  A    C  
ATOM   1728  CD2 PHE A 306       7.139  35.097 -13.795  1.00 39.21      A    C  
ANISOU 1728  CD2 PHE A 306     5072   4432   5396   -643   -144    912  A    C  
ATOM   1729  CE1 PHE A 306       6.477  35.064 -11.104  1.00 35.87      A    C  
ANISOU 1729  CE1 PHE A 306     4664   3934   5031   -555   -128    839  A    C  
ATOM   1730  CE2 PHE A 306       7.116  33.892 -13.092  1.00 43.14      A    C  
ANISOU 1730  CE2 PHE A 306     5577   4947   5868   -614   -130    863  A    C  
ATOM   1731  CZ  PHE A 306       6.785  33.875 -11.743  1.00 37.78      A    C  
ANISOU 1731  CZ  PHE A 306     4906   4231   5218   -569   -123    828  A    C  
ATOM   1732  N   ASN A 307       5.969  37.320 -16.804  1.00 25.00      A    N  
ANISOU 1732  N   ASN A 307     3237   2632   3628   -739   -197   1101  A    N  
ATOM   1733  CA  ASN A 307       5.728  36.511 -17.985  1.00 38.74      A    C  
ANISOU 1733  CA  ASN A 307     4972   4435   5313   -772   -201   1126  A    C  
ATOM   1734  C   ASN A 307       6.816  35.469 -18.188  1.00 45.45      A    C  
ANISOU 1734  C   ASN A 307     5827   5340   6104   -788   -182   1075  A    C  
ATOM   1735  O   ASN A 307       7.776  35.399 -17.419  1.00 42.30      A    O  
ANISOU 1735  O   ASN A 307     5435   4930   5708   -774   -168   1023  A    O  
ATOM   1736  CB  ASN A 307       5.501  37.369 -19.248  1.00 42.87      A    C  
ANISOU 1736  CB  ASN A 307     5480   4968   5839   -821   -224   1202  A    C  
ATOM   1737  CG  ASN A 307       6.662  38.307 -19.557  1.00 49.42      A    C  
ANISOU 1737  CG  ASN A 307     6304   5793   6678   -854   -226   1212  A    C  
ATOM   1738  ND2 ASN A 307       6.335  39.517 -20.013  1.00 42.61      A    N  
ANISOU 1738  ND2 ASN A 307     5429   4902   5859   -874   -247   1277  A    N  
ATOM   1739  OD1 ASN A 307       7.834  37.953 -19.399  1.00 55.64      A    O  
ANISOU 1739  OD1 ASN A 307     7098   6605   7439   -863   -210   1164  A    O  
ATOM   1740  N   GLN A 308       6.654  34.673 -19.240  1.00 51.00      A    N  
ANISOU 1740  N   GLN A 308     6522   6100   6754   -820   -184   1089  A    N  
ATOM   1741  CA  GLN A 308       7.540  33.557 -19.532  1.00 46.26      A    C  
ANISOU 1741  CA  GLN A 308     5921   5557   6100   -837   -165   1041  A    C  
ATOM   1742  C   GLN A 308       8.987  33.996 -19.649  1.00 48.43      A    C  
ANISOU 1742  C   GLN A 308     6194   5838   6367   -866   -158   1019  A    C  
ATOM   1743  O   GLN A 308       9.896  33.169 -19.584  1.00 54.12      A    O  
ANISOU 1743  O   GLN A 308     6916   6592   7056   -873   -141    966  A    O  
ATOM   1744  CB  GLN A 308       7.092  32.847 -20.813  1.00 42.63      A    C  
ANISOU 1744  CB  GLN A 308     5450   5160   5590   -877   -169   1068  A    C  
ATOM   1745  CG  GLN A 308       5.602  32.516 -20.845  1.00 41.98      A    C  
ANISOU 1745  CG  GLN A 308     5365   5070   5514   -852   -179   1098  A    C  
ATOM   1746  CD  GLN A 308       5.246  31.479 -21.899  1.00 43.87      A    C  
ANISOU 1746  CD  GLN A 308     5594   5377   5699   -882   -176   1104  A    C  
ATOM   1747  NE2 GLN A 308       4.512  31.896 -22.934  1.00 39.74      A    N  
ANISOU 1747  NE2 GLN A 308     5060   4872   5166   -915   -195   1170  A    N  
ATOM   1748  OE1 GLN A 308       5.621  30.315 -21.779  1.00 46.79      A    O  
ANISOU 1748  OE1 GLN A 308     5962   5781   6037   -875   -157   1051  A    O  
ATOM   1749  N   ASN A 309       9.197  35.300 -19.810  1.00 49.09      A    N  
ANISOU 1749  N   ASN A 309     6277   5891   6485   -882   -172   1058  A    N  
ATOM   1750  CA  ASN A 309      10.541  35.847 -19.901  1.00 51.36      A    C  
ANISOU 1750  CA  ASN A 309     6563   6180   6770   -908   -166   1041  A    C  
ATOM   1751  C   ASN A 309      10.992  36.546 -18.618  1.00 50.56      A    C  
ANISOU 1751  C   ASN A 309     6472   6017   6721   -869   -161   1010  A    C  
ATOM   1752  O   ASN A 309      12.062  37.157 -18.573  1.00 49.00      A    O  
ANISOU 1752  O   ASN A 309     6274   5811   6533   -885   -157    998  A    O  
ATOM   1753  CB  ASN A 309      10.668  36.787 -21.099  1.00 58.24      A    C  
ANISOU 1753  CB  ASN A 309     7422   7068   7639   -962   -183   1107  A    C  
ATOM   1754  CG  ASN A 309      12.101  36.960 -21.534  1.00 69.40      A    C  
ANISOU 1754  CG  ASN A 309     8833   8508   9028  -1001   -174   1085  A    C  
ATOM   1755  ND2 ASN A 309      12.643  38.175 -21.375  1.00 62.32      A    N  
ANISOU 1755  ND2 ASN A 309     7934   7572   8170  -1008   -181   1105  A    N  
ATOM   1756  OD1 ASN A 309      12.729  36.001 -21.990  1.00 79.23      A    O  
ANISOU 1756  OD1 ASN A 309    10076   9805  10222  -1024   -159   1048  A    O  
ATOM   1757  N   LEU A 310      10.168  36.447 -17.580  1.00 51.40      A    N  
ANISOU 1757  N   LEU A 310     6586   6083   6860   -820   -160    995  A    N  
ATOM   1758  CA  LEU A 310      10.490  36.992 -16.261  1.00 41.56      A    C  
ANISOU 1758  CA  LEU A 310     5348   4783   5660   -780   -153    959  A    C  
ATOM   1759  C   LEU A 310      10.576  38.515 -16.244  1.00 42.71      A    C  
ANISOU 1759  C   LEU A 310     5487   4880   5861   -788   -165    997  A    C  
ATOM   1760  O   LEU A 310      11.280  39.102 -15.411  1.00 42.22      A    O  
ANISOU 1760  O   LEU A 310     5428   4783   5829   -773   -158    966  A    O  
ATOM   1761  CB  LEU A 310      11.765  36.359 -15.691  1.00 30.72      A    C  
ANISOU 1761  CB  LEU A 310     3983   3426   4265   -775   -133    891  A    C  
ATOM   1762  CG  LEU A 310      11.706  34.839 -15.542  1.00 28.67      A    C  
ANISOU 1762  CG  LEU A 310     3727   3205   3960   -762   -121    849  A    C  
ATOM   1763  CD1 LEU A 310      12.921  34.306 -14.801  1.00 21.36      A    C  
ANISOU 1763  CD1 LEU A 310     2807   2285   3023   -753   -104    783  A    C  
ATOM   1764  CD2 LEU A 310      10.413  34.427 -14.843  1.00 21.40      A    C  
ANISOU 1764  CD2 LEU A 310     2811   2263   3056   -719   -123    851  A    C  
ATOM   1765  N   GLU A 311       9.867  39.149 -17.174  1.00 40.51      A    N  
ANISOU 1765  N   GLU A 311     5196   4601   5594   -815   -184   1065  A    N  
ATOM   1766  CA  GLU A 311       9.583  40.570 -17.063  1.00 47.71      A    C  
ANISOU 1766  CA  GLU A 311     6098   5459   6571   -815   -199   1109  A    C  
ATOM   1767  C   GLU A 311       8.414  40.698 -16.079  1.00 50.00      A    C  
ANISOU 1767  C   GLU A 311     6390   5697   6910   -767   -200   1104  A    C  
ATOM   1768  O   GLU A 311       7.374  40.065 -16.268  1.00 50.80      A    O  
ANISOU 1768  O   GLU A 311     6493   5811   6997   -757   -206   1121  A    O  
ATOM   1769  CB  GLU A 311       9.237  41.149 -18.430  1.00 47.86      A    C  
ANISOU 1769  CB  GLU A 311     6101   5497   6587   -862   -221   1187  A    C  
ATOM   1770  CG  GLU A 311      10.381  41.061 -19.429  1.00 56.30      A    C  
ANISOU 1770  CG  GLU A 311     7167   6619   7607   -914   -220   1192  A    C  
ATOM   1771  CD  GLU A 311       9.910  41.082 -20.878  1.00 60.12      A    C  
ANISOU 1771  CD  GLU A 311     7637   7147   8058   -964   -238   1262  A    C  
ATOM   1772  OE1 GLU A 311       9.049  40.250 -21.248  1.00 62.68      A    O  
ANISOU 1772  OE1 GLU A 311     7962   7502   8351   -964   -241   1273  A    O  
ATOM   1773  OE2 GLU A 311      10.407  41.928 -21.653  1.00 56.58      A    O1-
ANISOU 1773  OE2 GLU A 311     7176   6704   7615  -1006   -250   1306  A    O1-
ATOM   1774  N   TYR A 312       8.586  41.493 -15.024  1.00 44.63      A    N  
ANISOU 1774  N   TYR A 312     5709   4961   6286   -738   -195   1079  A    N  
ATOM   1775  CA  TYR A 312       7.648  41.452 -13.903  1.00 44.50      A    C  
ANISOU 1775  CA  TYR A 312     5697   4902   6309   -691   -190   1055  A    C  
ATOM   1776  C   TYR A 312       7.077  42.797 -13.462  1.00 47.34      A    C  
ANISOU 1776  C   TYR A 312     6042   5194   6753   -678   -199   1083  A    C  
ATOM   1777  O   TYR A 312       7.660  43.850 -13.714  1.00 54.07      A    O  
ANISOU 1777  O   TYR A 312     6881   6023   7639   -699   -206   1104  A    O  
ATOM   1778  CB  TYR A 312       8.320  40.794 -12.699  1.00 44.91      A    C  
ANISOU 1778  CB  TYR A 312     5765   4955   6344   -658   -168    977  A    C  
ATOM   1779  CG  TYR A 312       9.366  41.674 -12.093  1.00 39.60      A    C  
ANISOU 1779  CG  TYR A 312     5090   4253   5703   -658   -160    948  A    C  
ATOM   1780  CD1 TYR A 312       9.038  42.587 -11.098  1.00 42.58      A    C  
ANISOU 1780  CD1 TYR A 312     5461   4571   6147   -630   -157    934  A    C  
ATOM   1781  CD2 TYR A 312      10.681  41.619 -12.532  1.00 34.17      A    C  
ANISOU 1781  CD2 TYR A 312     4404   3596   4983   -687   -155    934  A    C  
ATOM   1782  CE1 TYR A 312       9.986  43.414 -10.550  1.00 35.79      A    C  
ANISOU 1782  CE1 TYR A 312     4597   3684   5319   -631   -149    907  A    C  
ATOM   1783  CE2 TYR A 312      11.645  42.450 -11.985  1.00 25.39      A    C  
ANISOU 1783  CE2 TYR A 312     3291   2456   3902   -686   -148    907  A    C  
ATOM   1784  CZ  TYR A 312      11.286  43.344 -10.997  1.00 26.04      A    C  
ANISOU 1784  CZ  TYR A 312     3366   2479   4050   -658   -146    894  A    C  
ATOM   1785  OH  TYR A 312      12.220  44.180 -10.438  1.00 30.59      A    O  
ANISOU 1785  OH  TYR A 312     3937   3026   4658   -657   -138    866  A    O  
ATOM   1786  N   GLN A 313       5.948  42.742 -12.761  1.00 46.82      A    N  
ANISOU 1786  N   GLN A 313     5975   5093   6720   -644   -199   1076  A    N  
ATOM   1787  CA  GLN A 313       5.364  43.915 -12.112  1.00 48.18      A    C  
ANISOU 1787  CA  GLN A 313     6132   5196   6977   -626   -203   1087  A    C  
ATOM   1788  C   GLN A 313       5.034  43.589 -10.664  1.00 44.97      A    C  
ANISOU 1788  C   GLN A 313     5736   4763   6587   -580   -184   1022  A    C  
ATOM   1789  O   GLN A 313       4.622  42.476 -10.354  1.00 46.45      A    O  
ANISOU 1789  O   GLN A 313     5938   4978   6732   -559   -176    995  A    O  
ATOM   1790  CB  GLN A 313       4.089  44.367 -12.828  1.00 52.28      A    C  
ANISOU 1790  CB  GLN A 313     6635   5693   7536   -635   -225   1157  A    C  
ATOM   1791  CG  GLN A 313       4.312  45.006 -14.185  1.00 57.78      A    C  
ANISOU 1791  CG  GLN A 313     7315   6404   8233   -683   -248   1230  A    C  
ATOM   1792  CD  GLN A 313       3.017  45.189 -14.958  1.00 67.06      A    C  
ANISOU 1792  CD  GLN A 313     8477   7569   9433   -694   -271   1301  A    C  
ATOM   1793  NE2 GLN A 313       3.097  45.882 -16.091  1.00 70.21      A    N  
ANISOU 1793  NE2 GLN A 313     8858   7974   9844   -736   -293   1373  A    N  
ATOM   1794  OE1 GLN A 313       1.956  44.711 -14.544  1.00 68.46      A    O  
ANISOU 1794  OE1 GLN A 313     8660   7733   9619   -665   -269   1294  A    O  
ATOM   1795  N   ILE A 314       5.206  44.564  -9.780  1.00 44.37      A    N  
ANISOU 1795  N   ILE A 314     5649   4635   6575   -564   -176    997  A    N  
ATOM   1796  CA  ILE A 314       4.950  44.352  -8.358  1.00 41.07      A    C  
ANISOU 1796  CA  ILE A 314     5238   4193   6172   -524   -158    933  A    C  
ATOM   1797  C   ILE A 314       3.932  45.350  -7.837  1.00 43.95      A    C  
ANISOU 1797  C   ILE A 314     5582   4491   6624   -508   -160    944  A    C  
ATOM   1798  O   ILE A 314       3.668  46.380  -8.467  1.00 48.46      A    O  
ANISOU 1798  O   ILE A 314     6132   5029   7252   -528   -176    997  A    O  
ATOM   1799  CB  ILE A 314       6.245  44.462  -7.498  1.00 34.63      A    C  
ANISOU 1799  CB  ILE A 314     4430   3380   5346   -519   -139    871  A    C  
ATOM   1800  CG1 ILE A 314       6.940  45.800  -7.734  1.00 23.48      A    C  
ANISOU 1800  CG1 ILE A 314     3000   1934   3989   -540   -144    889  A    C  
ATOM   1801  CG2 ILE A 314       7.205  43.330  -7.815  1.00 42.70      A    C  
ANISOU 1801  CG2 ILE A 314     5472   4466   6286   -529   -134    848  A    C  
ATOM   1802  CD1 ILE A 314       8.174  45.986  -6.927  1.00 23.40      A    C  
ANISOU 1802  CD1 ILE A 314     2994   1925   3973   -535   -127    829  A    C  
ATOM   1803  N   GLY A 315       3.372  45.033  -6.674  1.00 36.81      A    N  
ANISOU 1803  N   GLY A 315     4685   3569   5732   -473   -145    895  A    N  
ATOM   1804  CA  GLY A 315       2.470  45.931  -5.990  1.00 30.11      A    C  
ANISOU 1804  CA  GLY A 315     3817   2657   4965   -456   -143    891  A    C  
ATOM   1805  C   GLY A 315       1.912  45.276  -4.752  1.00 33.79      A    C  
ANISOU 1805  C   GLY A 315     4296   3121   5422   -420   -124    831  A    C  
ATOM   1806  O   GLY A 315       2.324  44.176  -4.397  1.00 38.19      A    O  
ANISOU 1806  O   GLY A 315     4876   3724   5909   -409   -114    795  A    O  
ATOM   1807  N   TYR A 316       0.982  45.955  -4.087  1.00 36.77      A    N  
ANISOU 1807  N   TYR A 316     4657   3444   5871   -404   -119    821  A    N  
ATOM   1808  CA  TYR A 316       0.226  45.346  -2.998  1.00 39.82      A    C  
ANISOU 1808  CA  TYR A 316     5052   3825   6252   -372   -103    772  A    C  
ATOM   1809  C   TYR A 316      -1.245  45.347  -3.323  1.00 33.09      A    C  
ANISOU 1809  C   TYR A 316     4192   2946   5437   -364   -114    811  A    C  
ATOM   1810  O   TYR A 316      -1.716  46.203  -4.059  1.00 33.17      A    O  
ANISOU 1810  O   TYR A 316     4179   2918   5506   -379   -131    866  A    O  
ATOM   1811  CB  TYR A 316       0.430  46.092  -1.685  1.00 44.24      A    C  
ANISOU 1811  CB  TYR A 316     5599   4348   6862   -358    -82    710  A    C  
ATOM   1812  CG  TYR A 316       1.732  45.788  -0.996  1.00 38.01      A    C  
ANISOU 1812  CG  TYR A 316     4824   3593   6024   -357    -67    654  A    C  
ATOM   1813  CD1 TYR A 316       2.932  46.240  -1.515  1.00 35.41      A    C  
ANISOU 1813  CD1 TYR A 316     4492   3275   5688   -380    -72    666  A    C  
ATOM   1814  CD2 TYR A 316       1.759  45.061   0.180  1.00 31.34      A    C  
ANISOU 1814  CD2 TYR A 316     3995   2770   5143   -335    -48    592  A    C  
ATOM   1815  CE1 TYR A 316       4.113  45.978  -0.877  1.00 32.62      A    C  
ANISOU 1815  CE1 TYR A 316     4151   2950   5294   -379    -58    615  A    C  
ATOM   1816  CE2 TYR A 316       2.934  44.788   0.813  1.00 27.36      A    C  
ANISOU 1816  CE2 TYR A 316     3503   2296   4597   -336    -36    544  A    C  
ATOM   1817  CZ  TYR A 316       4.107  45.251   0.280  1.00 27.54      A    C  
ANISOU 1817  CZ  TYR A 316     3523   2327   4616   -357    -42    555  A    C  
ATOM   1818  OH  TYR A 316       5.290  44.985   0.907  1.00 32.72      A    O  
ANISOU 1818  OH  TYR A 316     4190   3012   5232   -358    -30    508  A    O  
ATOM   1819  N   ILE A 317      -1.963  44.381  -2.766  1.00 35.47      A    N  
ANISOU 1819  N   ILE A 317     4509   3263   5704   -338   -106    785  A    N  
ATOM   1820  CA  ILE A 317      -3.410  44.311  -2.904  1.00 33.59      A    C  
ANISOU 1820  CA  ILE A 317     4264   2996   5501   -326   -112    812  A    C  
ATOM   1821  C   ILE A 317      -4.046  45.522  -2.213  1.00 39.75      A    C  
ANISOU 1821  C   ILE A 317     5017   3706   6381   -319   -105    796  A    C  
ATOM   1822  O   ILE A 317      -3.987  45.676  -0.992  1.00 34.71      A    O  
ANISOU 1822  O   ILE A 317     4376   3052   5760   -303    -84    732  A    O  
ATOM   1823  CB  ILE A 317      -3.956  42.967  -2.368  1.00 36.32      A    C  
ANISOU 1823  CB  ILE A 317     4634   3377   5787   -299   -102    780  A    C  
ATOM   1824  CG1 ILE A 317      -3.564  41.827  -3.324  1.00 41.01      A    C  
ANISOU 1824  CG1 ILE A 317     5249   4035   6295   -309   -113    810  A    C  
ATOM   1825  CG2 ILE A 317      -5.455  43.020  -2.185  1.00 38.16      A    C  
ANISOU 1825  CG2 ILE A 317     4860   3572   6067   -281   -104    792  A    C  
ATOM   1826  CD1 ILE A 317      -4.122  40.455  -2.964  1.00 38.84      A    C  
ANISOU 1826  CD1 ILE A 317     4996   3796   5963   -284   -106    787  A    C  
ATOM   1827  N   CYS A 318      -4.625  46.401  -3.024  1.00 46.95      A    N  
ANISOU 1827  N   CYS A 318     5904   4574   7360   -335   -124    856  A    N  
ATOM   1828  CA  CYS A 318      -5.134  47.679  -2.540  1.00 44.50      A    C  
ANISOU 1828  CA  CYS A 318     5560   4190   7156   -334   -120    848  A    C  
ATOM   1829  C   CYS A 318      -6.250  47.537  -1.509  1.00 43.84      A    C  
ANISOU 1829  C   CYS A 318     5473   4076   7109   -307   -104    804  A    C  
ATOM   1830  O   CYS A 318      -6.283  48.279  -0.524  1.00 40.46      A    O  
ANISOU 1830  O   CYS A 318     5026   3606   6740   -300    -85    754  A    O  
ATOM   1831  CB  CYS A 318      -5.606  48.530  -3.722  1.00 38.32      A    C  
ANISOU 1831  CB  CYS A 318     4751   3372   6438   -358   -148    930  A    C  
ATOM   1832  SG  CYS A 318      -4.265  49.010  -4.818  1.00 74.68      A    S  
ANISOU 1832  SG  CYS A 318     9350   8003  11021   -394   -166    979  A    S  
ATOM   1833  N   SER A 319      -7.145  46.579  -1.753  1.00 42.31      A    N  
ANISOU 1833  N   SER A 319     5298   3903   6877   -293   -110    822  A    N  
ATOM   1834  CA  SER A 319      -8.343  46.331  -0.949  1.00 30.88      A    C  
ANISOU 1834  CA  SER A 319     3848   2427   5457   -268    -96    789  A    C  
ATOM   1835  C   SER A 319      -8.220  46.647   0.534  1.00 39.07      A    C  
ANISOU 1835  C   SER A 319     4879   3444   6520   -252    -67    706  A    C  
ATOM   1836  O   SER A 319      -7.226  46.280   1.177  1.00 44.30      A    O  
ANISOU 1836  O   SER A 319     5558   4146   7128   -250    -52    657  A    O  
ATOM   1837  CB  SER A 319      -8.772  44.874  -1.101  1.00 28.35      A    C  
ANISOU 1837  CB  SER A 319     3561   2158   5052   -251    -98    792  A    C  
ATOM   1838  OG  SER A 319      -9.804  44.558  -0.185  1.00 40.20      A    O  
ANISOU 1838  OG  SER A 319     5063   3638   6572   -225    -82    752  A    O  
ATOM   1839  N   GLY A 320      -9.236  47.326   1.069  1.00 38.83      A    N  
ANISOU 1839  N   GLY A 320     4826   3354   6577   -245    -59    690  A    N  
ATOM   1840  CA  GLY A 320      -9.320  47.603   2.492  1.00 40.15      A    C  
ANISOU 1840  CA  GLY A 320     4982   3500   6771   -232    -30    609  A    C  
ATOM   1841  C   GLY A 320      -9.490  46.312   3.281  1.00 45.89      A    C  
ANISOU 1841  C   GLY A 320     5744   4278   7415   -209    -13    562  A    C  
ATOM   1842  O   GLY A 320      -9.263  46.273   4.493  1.00 50.03      A    O  
ANISOU 1842  O   GLY A 320     6269   4810   7930   -201     12    492  A    O  
ATOM   1843  N   ILE A 321      -9.895  45.250   2.589  1.00 39.07      A    N  
ANISOU 1843  N   ILE A 321     4904   3451   6490   -200    -28    603  A    N  
ATOM   1844  CA  ILE A 321     -10.033  43.934   3.200  1.00 41.99      A    C  
ANISOU 1844  CA  ILE A 321     5305   3871   6778   -180    -17    567  A    C  
ATOM   1845  C   ILE A 321      -8.667  43.290   3.313  1.00 43.36      A    C  
ANISOU 1845  C   ILE A 321     5501   4109   6866   -184    -13    548  A    C  
ATOM   1846  O   ILE A 321      -8.208  42.601   2.400  1.00 48.59      A    O  
ANISOU 1846  O   ILE A 321     6181   4814   7469   -191    -29    590  A    O  
ATOM   1847  CB  ILE A 321     -10.972  43.035   2.378  1.00 44.07      A    C  
ANISOU 1847  CB  ILE A 321     5585   4150   7012   -168    -34    618  A    C  
ATOM   1848  CG1 ILE A 321     -12.347  43.698   2.256  1.00 37.10      A    C  
ANISOU 1848  CG1 ILE A 321     4677   3199   6218   -164    -38    639  A    C  
ATOM   1849  CG2 ILE A 321     -11.080  41.651   3.003  1.00 46.01      A    C  
ANISOU 1849  CG2 ILE A 321     5860   4448   7174   -146    -22    583  A    C  
ATOM   1850  CD1 ILE A 321     -12.894  44.166   3.597  1.00 41.64      A    C  
ANISOU 1850  CD1 ILE A 321     5238   3736   6846   -153    -11    571  A    C  
ATOM   1851  N   PHE A 322      -8.008  43.541   4.438  1.00 43.20      A    N  
ANISOU 1851  N   PHE A 322     5478   4094   6841   -184      9    483  A    N  
ATOM   1852  CA  PHE A 322      -6.613  43.157   4.607  1.00 44.96      A    C  
ANISOU 1852  CA  PHE A 322     5716   4369   6998   -192     12    462  A    C  
ATOM   1853  C   PHE A 322      -6.459  41.638   4.575  1.00 45.55      A    C  
ANISOU 1853  C   PHE A 322     5823   4507   6977   -178      8    463  A    C  
ATOM   1854  O   PHE A 322      -7.193  40.918   5.254  1.00 47.71      A    O  
ANISOU 1854  O   PHE A 322     6108   4792   7229   -160     19    437  A    O  
ATOM   1855  CB  PHE A 322      -6.067  43.739   5.911  1.00 40.37      A    C  
ANISOU 1855  CB  PHE A 322     5124   3779   6435   -193     35    390  A    C  
ATOM   1856  CG  PHE A 322      -6.275  45.217   6.041  1.00 38.85      A    C  
ANISOU 1856  CG  PHE A 322     4896   3521   6344   -206     41    382  A    C  
ATOM   1857  CD1 PHE A 322      -5.999  46.064   4.981  1.00 41.00      A    C  
ANISOU 1857  CD1 PHE A 322     5151   3763   6665   -224     23    436  A    C  
ATOM   1858  CD2 PHE A 322      -6.753  45.765   7.225  1.00 38.56      A    C  
ANISOU 1858  CD2 PHE A 322     4841   3453   6356   -202     65    321  A    C  
ATOM   1859  CE1 PHE A 322      -6.197  47.434   5.099  1.00 42.32      A    C  
ANISOU 1859  CE1 PHE A 322     5281   3867   6931   -234     28    430  A    C  
ATOM   1860  CE2 PHE A 322      -6.951  47.125   7.349  1.00 34.20      A    C  
ANISOU 1860  CE2 PHE A 322     4252   2839   5904   -213     72    310  A    C  
ATOM   1861  CZ  PHE A 322      -6.672  47.963   6.286  1.00 36.07      A    C  
ANISOU 1861  CZ  PHE A 322     4471   3043   6192   -228     53    366  A    C  
ATOM   1862  N   GLY A 323      -5.511  41.160   3.777  1.00 40.02      A    N  
ANISOU 1862  N   GLY A 323     5137   3848   6222   -190     -5    491  A    N  
ATOM   1863  CA  GLY A 323      -5.345  39.733   3.565  1.00 47.79      A    C  
ANISOU 1863  CA  GLY A 323     6145   4890   7122   -180     -9    499  A    C  
ATOM   1864  C   GLY A 323      -4.509  39.010   4.604  1.00 52.73      A    C  
ANISOU 1864  C   GLY A 323     6787   5561   7688   -173      5    443  A    C  
ATOM   1865  O   GLY A 323      -4.841  37.899   5.012  1.00 61.49      A    O  
ANISOU 1865  O   GLY A 323     7912   6704   8749   -156      9    429  A    O  
ATOM   1866  N   ASP A 324      -3.422  39.640   5.033  1.00 48.08      A    N  
ANISOU 1866  N   ASP A 324     6191   4973   7104   -187     12    413  A    N  
ATOM   1867  CA  ASP A 324      -2.459  39.006   5.922  1.00 41.30      A    C  
ANISOU 1867  CA  ASP A 324     5345   4159   6188   -185     22    366  A    C  
ATOM   1868  C   ASP A 324      -3.002  38.889   7.344  1.00 37.34      A    C  
ANISOU 1868  C   ASP A 324     4844   3654   5691   -170     42    310  A    C  
ATOM   1869  O   ASP A 324      -3.992  39.519   7.680  1.00 33.01      A    O  
ANISOU 1869  O   ASP A 324     4282   3064   5198   -164     49    301  A    O  
ATOM   1870  CB  ASP A 324      -1.154  39.808   5.926  1.00 38.45      A    C  
ANISOU 1870  CB  ASP A 324     4976   3795   5837   -205     23    353  A    C  
ATOM   1871  CG  ASP A 324       0.018  39.016   6.454  1.00 37.97      A    C  
ANISOU 1871  CG  ASP A 324     4931   3787   5710   -207     27    320  A    C  
ATOM   1872  OD1 ASP A 324      -0.209  37.979   7.125  1.00 37.89      A    O  
ANISOU 1872  OD1 ASP A 324     4933   3810   5653   -192     32    298  A    O  
ATOM   1873  OD2 ASP A 324       1.163  39.425   6.182  1.00 37.20      A    O1-
ANISOU 1873  OD2 ASP A 324     4830   3696   5607   -223     24    319  A    O1-
ATOM   1874  N   ASN A 325      -2.342  38.065   8.159  1.00 34.73      A    N  
ANISOU 1874  N   ASN A 325     4525   3370   5300   -166     48    273  A    N  
ATOM   1875  CA  ASN A 325      -2.631  37.946   9.585  1.00 34.11      A    C  
ANISOU 1875  CA  ASN A 325     4446   3298   5214   -157     67    216  A    C  
ATOM   1876  C   ASN A 325      -1.311  37.807  10.343  1.00 35.69      A    C  
ANISOU 1876  C   ASN A 325     4651   3537   5374   -168     72    176  A    C  
ATOM   1877  O   ASN A 325      -0.505  36.956  10.002  1.00 31.76      A    O  
ANISOU 1877  O   ASN A 325     4166   3080   4822   -170     62    191  A    O  
ATOM   1878  CB  ASN A 325      -3.522  36.729   9.840  1.00 37.38      A    C  
ANISOU 1878  CB  ASN A 325     4876   3739   5590   -137     66    220  A    C  
ATOM   1879  CG  ASN A 325      -3.609  36.358  11.311  1.00 41.52      A    C  
ANISOU 1879  CG  ASN A 325     5402   4287   6087   -131     82    164  A    C  
ATOM   1880  ND2 ASN A 325      -4.739  36.677  11.929  1.00 41.98      A    N  
ANISOU 1880  ND2 ASN A 325     5451   4316   6181   -123     97    142  A    N  
ATOM   1881  OD1 ASN A 325      -2.684  35.768  11.878  1.00 39.10      A    O  
ANISOU 1881  OD1 ASN A 325     5104   4024   5729   -136     83    142  A    O  
ATOM   1882  N   PRO A 326      -1.070  38.641  11.374  1.00 42.77      A    N  
ANISOU 1882  N   PRO A 326     5534   4419   6298   -176     89    126  A    N  
ATOM   1883  CA  PRO A 326      -1.869  39.718  11.976  1.00 37.22      A    C  
ANISOU 1883  CA  PRO A 326     4810   3669   5663   -178    106     95  A    C  
ATOM   1884  C   PRO A 326      -2.145  40.862  11.018  1.00 36.61      A    C  
ANISOU 1884  C   PRO A 326     4714   3535   5662   -186    100    129  A    C  
ATOM   1885  O   PRO A 326      -1.411  41.044  10.043  1.00 35.61      A    O  
ANISOU 1885  O   PRO A 326     4590   3407   5532   -196     86    166  A    O  
ATOM   1886  CB  PRO A 326      -0.967  40.229  13.100  1.00 29.19      A    C  
ANISOU 1886  CB  PRO A 326     3785   2665   4641   -192    122     34  A    C  
ATOM   1887  CG  PRO A 326      -0.076  39.110  13.411  1.00 30.24      A    C  
ANISOU 1887  CG  PRO A 326     3938   2859   4694   -191    115     29  A    C  
ATOM   1888  CD  PRO A 326       0.192  38.445  12.104  1.00 36.58      A    C  
ANISOU 1888  CD  PRO A 326     4755   3674   5471   -187     94     89  A    C  
ATOM   1889  N   ARG A 327      -3.193  41.624  11.323  1.00 36.83      A    N  
ANISOU 1889  N   ARG A 327     4723   3514   5756   -183    112    114  A    N  
ATOM   1890  CA  ARG A 327      -3.649  42.730  10.494  1.00 34.82      A    C  
ANISOU 1890  CA  ARG A 327     4446   3199   5583   -189    106    147  A    C  
ATOM   1891  C   ARG A 327      -4.519  43.651  11.349  1.00 43.66      A    C  
ANISOU 1891  C   ARG A 327     5539   4271   6777   -190    127    103  A    C  
ATOM   1892  O   ARG A 327      -4.960  43.253  12.428  1.00 45.99      A    O  
ANISOU 1892  O   ARG A 327     5838   4583   7053   -183    144     55  A    O  
ATOM   1893  CB  ARG A 327      -4.455  42.192   9.309  1.00 28.76      A    C  
ANISOU 1893  CB  ARG A 327     3690   2426   4814   -179     86    214  A    C  
ATOM   1894  CG  ARG A 327      -5.726  41.457   9.704  1.00 24.13      A    C  
ANISOU 1894  CG  ARG A 327     3111   1839   4218   -160     91    208  A    C  
ATOM   1895  CD  ARG A 327      -6.551  41.136   8.476  1.00 23.32      A    C  
ANISOU 1895  CD  ARG A 327     3013   1720   4126   -152     72    275  A    C  
ATOM   1896  NE  ARG A 327      -7.825  40.503   8.808  1.00 33.25      A    N  
ANISOU 1896  NE  ARG A 327     4278   2974   5383   -132     76    271  A    N  
ATOM   1897  CZ  ARG A 327      -8.037  39.190   8.842  1.00 35.78      A    C  
ANISOU 1897  CZ  ARG A 327     4622   3340   5634   -117     73    278  A    C  
ATOM   1898  NH1 ARG A 327      -7.057  38.337   8.567  1.00 37.64      A    N1+
ANISOU 1898  NH1 ARG A 327     4875   3629   5797   -119     63    289  A    N1+
ATOM   1899  NH2 ARG A 327      -9.239  38.731   9.143  1.00 35.07      A    N  
ANISOU 1899  NH2 ARG A 327     4536   3241   5551    -99     78    273  A    N  
ATOM   1900  N   PRO A 328      -4.771  44.889  10.881  1.00 49.70      A    N  
ANISOU 1900  N   PRO A 328     6277   4977   7631   -200    127    117  A    N  
ATOM   1901  CA  PRO A 328      -5.719  45.720  11.629  1.00 56.76      A    C  
ANISOU 1901  CA  PRO A 328     7142   5820   8603   -200    147     75  A    C  
ATOM   1902  C   PRO A 328      -7.136  45.292  11.315  1.00 62.63      A    C  
ANISOU 1902  C   PRO A 328     7888   6542   9365   -185    141    104  A    C  
ATOM   1903  O   PRO A 328      -7.316  44.448  10.445  1.00 72.85      A    O  
ANISOU 1903  O   PRO A 328     9206   7859  10616   -175    121    159  A    O  
ATOM   1904  CB  PRO A 328      -5.490  47.127  11.067  1.00 54.02      A    C  
ANISOU 1904  CB  PRO A 328     6760   5415   8349   -215    144     92  A    C  
ATOM   1905  CG  PRO A 328      -4.524  46.979   9.924  1.00 54.46      A    C  
ANISOU 1905  CG  PRO A 328     6830   5491   8370   -223    119    151  A    C  
ATOM   1906  CD  PRO A 328      -4.331  45.540   9.636  1.00 47.69      A    C  
ANISOU 1906  CD  PRO A 328     6012   4696   7413   -211    107    175  A    C  
ATOM   1907  N   ASN A 329      -8.126  45.849  12.003  1.00 61.13      A    N  
ANISOU 1907  N   ASN A 329     7676   6311   9241   -184    160     65  A    N  
ATOM   1908  CA  ASN A 329      -9.500  45.713  11.539  1.00 53.49      A    C  
ANISOU 1908  CA  ASN A 329     6705   5306   8313   -171    153     99  A    C  
ATOM   1909  C   ASN A 329      -9.601  46.431  10.202  1.00 56.81      A    C  
ANISOU 1909  C   ASN A 329     7110   5680   8798   -177    129    169  A    C  
ATOM   1910  O   ASN A 329      -8.764  47.276   9.885  1.00 66.17      A    O  
ANISOU 1910  O   ASN A 329     8278   6848  10014   -193    125    176  A    O  
ATOM   1911  CB  ASN A 329     -10.490  46.288  12.547  1.00 42.42      A    C  
ANISOU 1911  CB  ASN A 329     5277   3862   6978   -171    179     40  A    C  
ATOM   1912  CG  ASN A 329     -10.600  45.438  13.793  1.00 44.53      A    C  
ANISOU 1912  CG  ASN A 329     5562   4179   7177   -164    200    -21  A    C  
ATOM   1913  ND2 ASN A 329     -10.026  45.914  14.898  1.00 47.88      A    N  
ANISOU 1913  ND2 ASN A 329     5973   4616   7604   -179    224    -91  A    N  
ATOM   1914  OD1 ASN A 329     -11.193  44.364  13.764  1.00 42.93      A    O  
ANISOU 1914  OD1 ASN A 329     5385   4006   6921   -148    194     -5  A    O  
ATOM   1915  N   ASP A 330     -10.603  46.084   9.408  1.00 51.08      A    N  
ANISOU 1915  N   ASP A 330     6389   4934   8086   -166    113    222  A    N  
ATOM   1916  CA  ASP A 330     -10.708  46.631   8.064  1.00 54.38      A    C  
ANISOU 1916  CA  ASP A 330     6794   5316   8552   -175     87    297  A    C  
ATOM   1917  C   ASP A 330     -10.929  48.141   8.049  1.00 55.49      A    C  
ANISOU 1917  C   ASP A 330     6891   5383   8811   -190     91    292  A    C  
ATOM   1918  O   ASP A 330     -11.828  48.665   8.708  1.00 59.28      A    O  
ANISOU 1918  O   ASP A 330     7345   5816   9363   -188    108    255  A    O  
ATOM   1919  CB  ASP A 330     -11.806  45.918   7.282  1.00 65.56      A    C  
ANISOU 1919  CB  ASP A 330     8224   6727   9958   -161     69    351  A    C  
ATOM   1920  CG  ASP A 330     -11.429  44.500   6.928  1.00 70.22      A    C  
ANISOU 1920  CG  ASP A 330     8855   7388  10436   -149     57    374  A    C  
ATOM   1921  OD1 ASP A 330     -10.213  44.238   6.814  1.00 72.39      A    O  
ANISOU 1921  OD1 ASP A 330     9143   7708  10653   -157     54    373  A    O  
ATOM   1922  OD2 ASP A 330     -12.338  43.655   6.762  1.00 68.68      A    O1-
ANISOU 1922  OD2 ASP A 330     8677   7203  10216   -132     53    391  A    O1-
ATOM   1923  N   LYS A 331     -10.073  48.828   7.303  1.00 50.92      A    N  
ANISOU 1923  N   LYS A 331     6299   4794   8255   -206     76    329  A    N  
ATOM   1924  CA  LYS A 331     -10.162  50.265   7.117  1.00 47.87      A    C  
ANISOU 1924  CA  LYS A 331     5868   4339   7984   -222     76    335  A    C  
ATOM   1925  C   LYS A 331     -10.063  50.527   5.625  1.00 46.21      A    C  
ANISOU 1925  C   LYS A 331     5653   4113   7790   -233     42    428  A    C  
ATOM   1926  O   LYS A 331     -10.334  49.646   4.802  1.00 37.68      A    O  
ANISOU 1926  O   LYS A 331     4601   3066   6653   -227     21    482  A    O  
ATOM   1927  CB  LYS A 331      -9.001  50.990   7.813  1.00 47.35      A    C  
ANISOU 1927  CB  LYS A 331     5786   4278   7928   -235     95    282  A    C  
ATOM   1928  CG  LYS A 331      -8.841  50.732   9.302  1.00 50.71      A    C  
ANISOU 1928  CG  LYS A 331     6216   4729   8322   -230    128    189  A    C  
ATOM   1929  CD  LYS A 331      -7.572  51.406   9.819  1.00 60.05      A    C  
ANISOU 1929  CD  LYS A 331     7385   5922   9507   -244    141    145  A    C  
ATOM   1930  CE  LYS A 331      -7.205  50.954  11.241  1.00 68.84      A    C  
ANISOU 1930  CE  LYS A 331     8510   7081  10563   -242    171     59  A    C  
ATOM   1931  NZ  LYS A 331      -5.875  51.487  11.719  1.00 66.01      A    N1+
ANISOU 1931  NZ  LYS A 331     8144   6741  10196   -255    183     18  A    N1+
ATOM   1932  N   THR A 332      -9.671  51.750   5.290  1.00 47.79      A    N  
ANISOU 1932  N   THR A 332     5818   4267   8073   -251     37    444  A    N  
ATOM   1933  CA  THR A 332      -9.259  52.074   3.944  1.00 49.11      A    C  
ANISOU 1933  CA  THR A 332     5981   4431   8250   -267      5    527  A    C  
ATOM   1934  C   THR A 332      -7.873  51.471   3.767  1.00 47.71      A    C  
ANISOU 1934  C   THR A 332     5835   4321   7972   -272      3    525  A    C  
ATOM   1935  O   THR A 332      -7.084  51.431   4.711  1.00 50.16      A    O  
ANISOU 1935  O   THR A 332     6151   4657   8250   -270     26    459  A    O  
ATOM   1936  CB  THR A 332      -9.188  53.595   3.741  1.00 53.69      A    C  
ANISOU 1936  CB  THR A 332     6510   4966   8925   -281      2    534  A    C  
ATOM   1937  CG2 THR A 332      -9.165  53.946   2.252  1.00 50.92      A    C  
ANISOU 1937  CG2 THR A 332     6150   4630   8565   -293    -33    622  A    C  
ATOM   1938  OG1 THR A 332     -10.320  54.209   4.364  1.00 59.95      A    O  
ANISOU 1938  OG1 THR A 332     7269   5728   9781   -269     16    495  A    O  
ATOM   1939  N   GLY A 333      -7.579  50.997   2.563  1.00 41.32      A    N  
ANISOU 1939  N   GLY A 333     5045   3543   7111   -280    -24    596  A    N  
ATOM   1940  CA  GLY A 333      -6.324  50.327   2.309  1.00 34.66      A    C  
ANISOU 1940  CA  GLY A 333     4231   2767   6170   -286    -27    597  A    C  
ATOM   1941  C   GLY A 333      -5.285  51.187   1.623  1.00 36.71      A    C  
ANISOU 1941  C   GLY A 333     4475   3019   6455   -309    -39    630  A    C  
ATOM   1942  O   GLY A 333      -5.332  52.405   1.708  1.00 34.41      A    O  
ANISOU 1942  O   GLY A 333     4146   2670   6261   -319    -37    630  A    O  
ATOM   1943  N   SER A 334      -4.359  50.530   0.929  1.00 39.26      A    N  
ANISOU 1943  N   SER A 334     4825   3397   6693   -318    -52    658  A    N  
ATOM   1944  CA  SER A 334      -3.210  51.167   0.308  1.00 50.94      A    C  
ANISOU 1944  CA  SER A 334     6296   4881   8178   -341    -61    684  A    C  
ATOM   1945  C   SER A 334      -2.610  50.245  -0.756  1.00 61.96      A    C  
ANISOU 1945  C   SER A 334     7723   6340   9480   -352    -80    732  A    C  
ATOM   1946  O   SER A 334      -2.702  49.019  -0.651  1.00 65.81      A    O  
ANISOU 1946  O   SER A 334     8242   6877   9884   -339    -77    720  A    O  
ATOM   1947  CB  SER A 334      -2.157  51.472   1.376  1.00 58.82      A    C  
ANISOU 1947  CB  SER A 334     7293   5889   9169   -338    -36    609  A    C  
ATOM   1948  OG  SER A 334      -0.870  51.678   0.812  1.00 62.69      A    O  
ANISOU 1948  OG  SER A 334     7788   6404   9629   -357    -43    627  A    O  
ATOM   1949  N   CYS A 335      -1.987  50.826  -1.778  1.00 64.24      A    N  
ANISOU 1949  N   CYS A 335     8000   6626   9783   -378    -99    788  A    N  
ATOM   1950  CA  CYS A 335      -1.345  50.026  -2.821  1.00 61.18      A    C  
ANISOU 1950  CA  CYS A 335     7639   6299   9309   -393   -116    832  A    C  
ATOM   1951  C   CYS A 335       0.084  49.635  -2.446  1.00 50.37      A    C  
ANISOU 1951  C   CYS A 335     6290   4978   7872   -396   -102    785  A    C  
ATOM   1952  O   CYS A 335       0.751  48.885  -3.169  1.00 46.99      A    O  
ANISOU 1952  O   CYS A 335     5884   4603   7366   -408   -111    808  A    O  
ATOM   1953  CB  CYS A 335      -1.391  50.746  -4.171  1.00 60.81      A    C  
ANISOU 1953  CB  CYS A 335     7571   6234   9300   -422   -145    917  A    C  
ATOM   1954  SG  CYS A 335      -2.987  50.584  -5.007  1.00159.13      A    S  
ANISOU 1954  SG  CYS A 335    20014  18664  21785   -423   -169    989  A    S  
ATOM   1955  N   GLY A 336       0.539  50.150  -1.307  1.00 37.36      A    N  
ANISOU 1955  N   GLY A 336     4633   3308   6255   -385    -80    720  A    N  
ATOM   1956  CA  GLY A 336       1.801  49.751  -0.719  1.00 33.19      A    C  
ANISOU 1956  CA  GLY A 336     4123   2821   5666   -383    -64    666  A    C  
ATOM   1957  C   GLY A 336       1.549  49.076   0.612  1.00 44.80      A    C  
ANISOU 1957  C   GLY A 336     5610   4307   7107   -358    -41    593  A    C  
ATOM   1958  O   GLY A 336       0.400  48.876   1.002  1.00 53.00      A    O  
ANISOU 1958  O   GLY A 336     6645   5326   8167   -342    -37    587  A    O  
ATOM   1959  N   PRO A 337       2.622  48.734   1.328  1.00 44.83      A    N  
ANISOU 1959  N   PRO A 337     5628   4344   7061   -355    -26    539  A    N  
ATOM   1960  CA  PRO A 337       2.548  47.947   2.568  1.00 44.35      A    C  
ANISOU 1960  CA  PRO A 337     5585   4311   6956   -334     -6    473  A    C  
ATOM   1961  C   PRO A 337       1.802  48.653   3.712  1.00 46.19      A    C  
ANISOU 1961  C   PRO A 337     5795   4498   7258   -322     13    423  A    C  
ATOM   1962  O   PRO A 337       2.261  49.698   4.186  1.00 51.82      A    O  
ANISOU 1962  O   PRO A 337     6483   5177   8027   -328     25    393  A    O  
ATOM   1963  CB  PRO A 337       4.020  47.749   2.939  1.00 46.42      A    C  
ANISOU 1963  CB  PRO A 337     5860   4610   7167   -341      2    435  A    C  
ATOM   1964  CG  PRO A 337       4.731  48.913   2.298  1.00 46.77      A    C  
ANISOU 1964  CG  PRO A 337     5882   4623   7264   -362     -5    460  A    C  
ATOM   1965  CD  PRO A 337       3.989  49.192   1.027  1.00 42.18      A    C  
ANISOU 1965  CD  PRO A 337     5291   4020   6717   -373    -27    538  A    C  
ATOM   1966  N   VAL A 338       0.675  48.091   4.154  1.00 36.43      A    N  
ANISOU 1966  N   VAL A 338     4565   3260   6018   -303     18    412  A    N  
ATOM   1967  CA  VAL A 338      -0.052  48.669   5.277  1.00 33.37      A    C  
ANISOU 1967  CA  VAL A 338     4156   2834   5691   -293     39    360  A    C  
ATOM   1968  C   VAL A 338       0.708  48.358   6.553  1.00 43.83      A    C  
ANISOU 1968  C   VAL A 338     5491   4191   6970   -288     61    284  A    C  
ATOM   1969  O   VAL A 338       0.825  47.197   6.949  1.00 45.27      A    O  
ANISOU 1969  O   VAL A 338     5703   4426   7073   -277     64    266  A    O  
ATOM   1970  CB  VAL A 338      -1.492  48.136   5.404  1.00 36.58      A    C  
ANISOU 1970  CB  VAL A 338     4567   3228   6104   -276     39    368  A    C  
ATOM   1971  CG1 VAL A 338      -2.157  48.702   6.660  1.00 26.66      A    C  
ANISOU 1971  CG1 VAL A 338     3287   1936   4905   -268     64    304  A    C  
ATOM   1972  CG2 VAL A 338      -2.318  48.480   4.162  1.00 36.18      A    C  
ANISOU 1972  CG2 VAL A 338     4504   3143   6102   -282     16    445  A    C  
ATOM   1973  N   SER A 339       1.219  49.402   7.199  1.00 42.88      A    N  
ANISOU 1973  N   SER A 339     5346   4043   6904   -296     77    240  A    N  
ATOM   1974  CA  SER A 339       2.155  49.233   8.302  1.00 40.75      A    C  
ANISOU 1974  CA  SER A 339     5085   3807   6593   -297     96    173  A    C  
ATOM   1975  C   SER A 339       1.513  48.805   9.615  1.00 37.62      A    C  
ANISOU 1975  C   SER A 339     4691   3424   6180   -284    117    110  A    C  
ATOM   1976  O   SER A 339       2.148  48.123  10.420  1.00 38.85      A    O  
ANISOU 1976  O   SER A 339     4865   3628   6268   -281    126     68  A    O  
ATOM   1977  CB  SER A 339       2.975  50.503   8.482  1.00 47.99      A    C  
ANISOU 1977  CB  SER A 339     5972   4691   7572   -311    105    149  A    C  
ATOM   1978  OG  SER A 339       3.641  50.796   7.264  1.00 56.76      A    O  
ANISOU 1978  OG  SER A 339     7083   5796   8687   -324     85    207  A    O  
ATOM   1979  N   SER A 340       0.261  49.202   9.825  1.00 35.39      A    N  
ANISOU 1979  N   SER A 340     4387   3098   5960   -278    125    106  A    N  
ATOM   1980  CA  SER A 340      -0.487  48.812  11.019  1.00 41.90      A    C  
ANISOU 1980  CA  SER A 340     5214   3933   6773   -267    145     49  A    C  
ATOM   1981  C   SER A 340      -0.565  47.278  11.156  1.00 40.00      A    C  
ANISOU 1981  C   SER A 340     5012   3755   6432   -253    138     56  A    C  
ATOM   1982  O   SER A 340      -1.156  46.601  10.317  1.00 38.86      A    O  
ANISOU 1982  O   SER A 340     4884   3616   6265   -244    120    110  A    O  
ATOM   1983  CB  SER A 340      -1.887  49.440  10.982  1.00 52.36      A    C  
ANISOU 1983  CB  SER A 340     6512   5197   8185   -263    150     56  A    C  
ATOM   1984  OG  SER A 340      -2.572  49.285  12.213  1.00 58.59      A    O  
ANISOU 1984  OG  SER A 340     7295   5991   8976   -257    174     -8  A    O  
ATOM   1985  N   ASN A 341       0.044  46.741  12.208  1.00 38.58      A    N  
ANISOU 1985  N   ASN A 341     4846   3621   6192   -254    151      2  A    N  
ATOM   1986  CA  ASN A 341       0.168  45.289  12.392  1.00 43.37      A    C  
ANISOU 1986  CA  ASN A 341     5487   4290   6703   -242    144      7  A    C  
ATOM   1987  C   ASN A 341       0.861  44.572  11.219  1.00 42.64      A    C  
ANISOU 1987  C   ASN A 341     5417   4226   6557   -242    119     66  A    C  
ATOM   1988  O   ASN A 341       0.525  43.438  10.886  1.00 44.00      A    O  
ANISOU 1988  O   ASN A 341     5613   4430   6675   -231    108     95  A    O  
ATOM   1989  CB  ASN A 341      -1.196  44.647  12.672  1.00 47.47      A    C  
ANISOU 1989  CB  ASN A 341     6013   4807   7217   -227    148      8  A    C  
ATOM   1990  CG  ASN A 341      -2.027  45.442  13.658  1.00 52.54      A    C  
ANISOU 1990  CG  ASN A 341     6628   5413   7922   -230    172    -47  A    C  
ATOM   1991  ND2 ASN A 341      -1.843  45.171  14.941  1.00 47.92      A    N  
ANISOU 1991  ND2 ASN A 341     6045   4862   7302   -232    191   -109  A    N  
ATOM   1992  OD1 ASN A 341      -2.833  46.287  13.267  1.00 58.40      A    O  
ANISOU 1992  OD1 ASN A 341     7346   6097   8747   -230    174    -32  A    O  
ATOM   1993  N   GLY A 342       1.842  45.231  10.613  1.00 42.21      A    N  
ANISOU 1993  N   GLY A 342     5355   4160   6521   -257    112     83  A    N  
ATOM   1994  CA  GLY A 342       2.500  44.708   9.425  1.00 44.97      A    C  
ANISOU 1994  CA  GLY A 342     5723   4533   6830   -260     90    138  A    C  
ATOM   1995  C   GLY A 342       3.606  43.688   9.655  1.00 43.17      A    C  
ANISOU 1995  C   GLY A 342     5519   4366   6517   -262     86    125  A    C  
ATOM   1996  O   GLY A 342       3.867  42.841   8.804  1.00 46.10      A    O  
ANISOU 1996  O   GLY A 342     5910   4767   6841   -261     70    166  A    O  
ATOM   1997  N   ALA A 343       4.267  43.770  10.799  1.00 40.27      A    N  
ANISOU 1997  N   ALA A 343     5150   4018   6132   -265    101     67  A    N  
ATOM   1998  CA  ALA A 343       5.265  42.774  11.154  1.00 38.70      A    C  
ANISOU 1998  CA  ALA A 343     4973   3876   5855   -266     97     51  A    C  
ATOM   1999  C   ALA A 343       4.635  41.378  11.338  1.00 43.22      A    C  
ANISOU 1999  C   ALA A 343     5567   4489   6368   -251     91     61  A    C  
ATOM   2000  O   ALA A 343       3.456  41.249  11.693  1.00 41.67      A    O  
ANISOU 2000  O   ALA A 343     5366   4279   6187   -239     98     57  A    O  
ATOM   2001  CB  ALA A 343       6.019  43.205  12.412  1.00 22.34      A    C  
ANISOU 2001  CB  ALA A 343     2892   1815   3780   -275    114    -14  A    C  
ATOM   2002  N   ASN A 344       5.449  40.348  11.099  1.00 45.55      A    N  
ANISOU 2002  N   ASN A 344     5880   4828   6598   -252     79     74  A    N  
ATOM   2003  CA  ASN A 344       5.014  38.954  11.068  1.00 41.41      A    C  
ANISOU 2003  CA  ASN A 344     5373   4342   6017   -239     71     90  A    C  
ATOM   2004  C   ASN A 344       4.047  38.715   9.918  1.00 40.71      A    C  
ANISOU 2004  C   ASN A 344     5288   4235   5944   -229     60    145  A    C  
ATOM   2005  O   ASN A 344       3.912  39.558   9.030  1.00 46.06      A    O  
ANISOU 2005  O   ASN A 344     5956   4876   6669   -237     54    176  A    O  
ATOM   2006  CB  ASN A 344       4.397  38.522  12.398  1.00 49.50      A    C  
ANISOU 2006  CB  ASN A 344     6399   5385   7023   -228     84     48  A    C  
ATOM   2007  CG  ASN A 344       5.183  39.012  13.591  1.00 61.45      A    C  
ANISOU 2007  CG  ASN A 344     7905   6910   8532   -240     97     -9  A    C  
ATOM   2008  ND2 ASN A 344       4.601  39.952  14.335  1.00 64.82      A    N  
ANISOU 2008  ND2 ASN A 344     8314   7307   9005   -243    115    -46  A    N  
ATOM   2009  OD1 ASN A 344       6.299  38.553  13.849  1.00 60.32      A    O  
ANISOU 2009  OD1 ASN A 344     7769   6802   8347   -248     91    -21  A    O  
ATOM   2010  N   GLY A 345       3.385  37.562   9.927  1.00 33.37      A    N  
ANISOU 2010  N   GLY A 345     4371   3331   4976   -215     54    158  A    N  
ATOM   2011  CA  GLY A 345       2.419  37.230   8.897  1.00 22.81      A    C  
ANISOU 2011  CA  GLY A 345     3037   1981   3647   -205     44    208  A    C  
ATOM   2012  C   GLY A 345       2.114  35.748   8.818  1.00 30.28      A    C  
ANISOU 2012  C   GLY A 345     3998   2969   4538   -191     37    223  A    C  
ATOM   2013  O   GLY A 345       2.632  34.957   9.593  1.00 40.73      A    O  
ANISOU 2013  O   GLY A 345     5328   4331   5816   -188     39    195  A    O  
ATOM   2014  N   VAL A 346       1.242  35.378   7.891  1.00 30.65      A    N  
ANISOU 2014  N   VAL A 346     4048   3008   4589   -183     28    266  A    N  
ATOM   2015  CA  VAL A 346       0.946  33.983   7.601  1.00 25.47      A    C  
ANISOU 2015  CA  VAL A 346     3404   2390   3884   -170     20    284  A    C  
ATOM   2016  C   VAL A 346       0.907  33.819   6.079  1.00 36.47      A    C  
ANISOU 2016  C   VAL A 346     4798   3781   5276   -177      5    338  A    C  
ATOM   2017  O   VAL A 346       0.569  34.765   5.352  1.00 32.31      A    O  
ANISOU 2017  O   VAL A 346     4262   3219   4794   -187      2    365  A    O  
ATOM   2018  CB  VAL A 346      -0.403  33.519   8.224  1.00 34.82      A    C  
ANISOU 2018  CB  VAL A 346     4591   3568   5071   -148     27    277  A    C  
ATOM   2019  CG1 VAL A 346      -1.613  33.981   7.374  1.00 19.82      A    C  
ANISOU 2019  CG1 VAL A 346     2685   1628   3217   -142     22    315  A    C  
ATOM   2020  CG2 VAL A 346      -0.423  32.009   8.378  1.00 35.20      A    C  
ANISOU 2020  CG2 VAL A 346     4649   3662   5064   -134     22    279  A    C  
ATOM   2021  N   LYS A 347       1.274  32.632   5.595  1.00 38.39      A    N  
ANISOU 2021  N   LYS A 347     5048   4067   5471   -176     -2    353  A    N  
ATOM   2022  CA  LYS A 347       1.207  32.349   4.168  1.00 35.02      A    C  
ANISOU 2022  CA  LYS A 347     4622   3646   5037   -185    -15    400  A    C  
ATOM   2023  C   LYS A 347      -0.250  32.344   3.716  1.00 35.11      A    C  
ANISOU 2023  C   LYS A 347     4632   3635   5072   -171    -18    431  A    C  
ATOM   2024  O   LYS A 347      -1.125  31.808   4.403  1.00 36.90      A    O  
ANISOU 2024  O   LYS A 347     4863   3863   5295   -150    -12    417  A    O  
ATOM   2025  CB  LYS A 347       1.848  31.005   3.844  1.00 29.25      A    C  
ANISOU 2025  CB  LYS A 347     3897   2966   4252   -186    -21    402  A    C  
ATOM   2026  CG  LYS A 347       1.710  30.614   2.388  1.00 22.90      A    C  
ANISOU 2026  CG  LYS A 347     3091   2175   3436   -197    -31    447  A    C  
ATOM   2027  CD  LYS A 347       1.843  29.125   2.200  1.00 24.57      A    C  
ANISOU 2027  CD  LYS A 347     3303   2431   3601   -189    -34    446  A    C  
ATOM   2028  CE  LYS A 347       1.623  28.759   0.754  1.00 26.72      A    C  
ANISOU 2028  CE  LYS A 347     3573   2718   3863   -201    -42    488  A    C  
ATOM   2029  NZ  LYS A 347       2.476  29.598  -0.134  1.00 25.28      A    N1+
ANISOU 2029  NZ  LYS A 347     3386   2530   3690   -231    -47    505  A    N1+
ATOM   2030  N   GLY A 348      -0.505  32.947   2.563  1.00 29.97      A    N  
ANISOU 2030  N   GLY A 348     3976   2965   4446   -185    -27    474  A    N  
ATOM   2031  CA  GLY A 348      -1.856  33.061   2.059  1.00 30.09      A    C  
ANISOU 2031  CA  GLY A 348     3989   2955   4490   -175    -32    507  A    C  
ATOM   2032  C   GLY A 348      -1.905  33.186   0.553  1.00 37.60      A    C  
ANISOU 2032  C   GLY A 348     4935   3909   5443   -194    -46    561  A    C  
ATOM   2033  O   GLY A 348      -0.910  32.983  -0.138  1.00 42.36      A    O  
ANISOU 2033  O   GLY A 348     5539   4540   6015   -214    -53    572  A    O  
ATOM   2034  N   PHE A 349      -3.074  33.534   0.040  1.00 38.24      A    N  
ANISOU 2034  N   PHE A 349     5011   3961   5558   -189    -53    597  A    N  
ATOM   2035  CA  PHE A 349      -3.300  33.498  -1.389  1.00 38.25      A    C  
ANISOU 2035  CA  PHE A 349     5008   3969   5554   -206    -68    651  A    C  
ATOM   2036  C   PHE A 349      -4.420  34.443  -1.748  1.00 39.73      A    C  
ANISOU 2036  C   PHE A 349     5185   4107   5802   -205    -76    687  A    C  
ATOM   2037  O   PHE A 349      -5.137  34.936  -0.873  1.00 20.17      A    O  
ANISOU 2037  O   PHE A 349     2705   1591   3367   -188    -68    666  A    O  
ATOM   2038  CB  PHE A 349      -3.681  32.077  -1.835  1.00 33.79      A    C  
ANISOU 2038  CB  PHE A 349     4451   3447   4938   -195    -71    661  A    C  
ATOM   2039  CG  PHE A 349      -5.079  31.681  -1.467  1.00 27.41      A    C  
ANISOU 2039  CG  PHE A 349     3647   2623   4146   -167    -68    664  A    C  
ATOM   2040  CD1 PHE A 349      -5.357  31.141  -0.222  1.00 29.81      A    C  
ANISOU 2040  CD1 PHE A 349     3956   2928   4441   -140    -55    620  A    C  
ATOM   2041  CD2 PHE A 349      -6.121  31.845  -2.362  1.00 30.11      A    C  
ANISOU 2041  CD2 PHE A 349     3983   2948   4509   -169    -79    710  A    C  
ATOM   2042  CE1 PHE A 349      -6.650  30.776   0.125  1.00 28.32      A    C  
ANISOU 2042  CE1 PHE A 349     3772   2724   4266   -116    -52    620  A    C  
ATOM   2043  CE2 PHE A 349      -7.417  31.480  -2.012  1.00 34.85      A    C  
ANISOU 2043  CE2 PHE A 349     4587   3530   5124   -143    -76    711  A    C  
ATOM   2044  CZ  PHE A 349      -7.677  30.952  -0.769  1.00 28.12      A    C  
ANISOU 2044  CZ  PHE A 349     3741   2679   4264   -116    -62    666  A    C  
ATOM   2045  N   SER A 350      -4.562  34.677  -3.048  1.00 36.36      A    N  
ANISOU 2045  N   SER A 350     5204   3593   5017     77   -411    485  A    N  
ATOM   2046  CA  SER A 350      -5.660  35.454  -3.599  1.00 36.42      A    C  
ANISOU 2046  CA  SER A 350     5118   3592   5129    124   -406    518  A    C  
ATOM   2047  C   SER A 350      -5.686  35.286  -5.101  1.00 32.24      A    C  
ANISOU 2047  C   SER A 350     4620   3001   4629    114   -464    636  A    C  
ATOM   2048  O   SER A 350      -4.651  35.035  -5.722  1.00 25.34      A    O  
ANISOU 2048  O   SER A 350     3833   2055   3739     96   -499    669  A    O  
ATOM   2049  CB  SER A 350      -5.548  36.931  -3.232  1.00 32.60      A    C  
ANISOU 2049  CB  SER A 350     4566   3046   4775    209   -361    429  A    C  
ATOM   2050  OG  SER A 350      -5.852  37.109  -1.862  1.00 31.08      A    O  
ANISOU 2050  OG  SER A 350     4323   2927   4561    220   -305    328  A    O  
ATOM   2051  N   PHE A 351      -6.877  35.406  -5.676  1.00 31.11      A    N  
ANISOU 2051  N   PHE A 351     4406   2886   4527    123   -475    701  A    N  
ATOM   2052  CA  PHE A 351      -7.023  35.284  -7.109  1.00 19.47      A    C  
ANISOU 2052  CA  PHE A 351     2952   1357   3086    115   -529    814  A    C  
ATOM   2053  C   PHE A 351      -7.465  36.615  -7.706  1.00 31.47      A    C  
ANISOU 2053  C   PHE A 351     4393   2807   4759    191   -519    818  A    C  
ATOM   2054  O   PHE A 351      -8.420  37.243  -7.242  1.00 28.85      A    O  
ANISOU 2054  O   PHE A 351     3965   2513   4484    231   -482    781  A    O  
ATOM   2055  CB  PHE A 351      -7.986  34.150  -7.460  1.00 27.17      A    C  
ANISOU 2055  CB  PHE A 351     3927   2425   3973     51   -560    906  A    C  
ATOM   2056  CG  PHE A 351      -7.443  32.781  -7.154  1.00 31.16      A    C  
ANISOU 2056  CG  PHE A 351     4522   2987   4329    -28   -580    920  A    C  
ATOM   2057  CD1 PHE A 351      -6.318  32.303  -7.810  1.00 32.81      A    C  
ANISOU 2057  CD1 PHE A 351     4768   3237   4461    -43   -542    864  A    C  
ATOM   2058  CD2 PHE A 351      -8.050  31.973  -6.203  1.00 30.54      A    C  
ANISOU 2058  CD2 PHE A 351     4429   3024   4152    -73   -562    900  A    C  
ATOM   2059  CE1 PHE A 351      -5.816  31.045  -7.524  1.00 31.08      A    C  
ANISOU 2059  CE1 PHE A 351     4593   3098   4118   -102   -535    843  A    C  
ATOM   2060  CE2 PHE A 351      -7.555  30.725  -5.913  1.00 21.95      A    C  
ANISOU 2060  CE2 PHE A 351     3424   1985   2932   -146   -582    915  A    C  
ATOM   2061  CZ  PHE A 351      -6.437  30.259  -6.573  1.00 27.28      A    C  
ANISOU 2061  CZ  PHE A 351     4137   2667   3560   -156   -563    875  A    C  
ATOM   2062  N   LYS A 352      -6.741  37.048  -8.733  1.00 31.88      A    N  
ANISOU 2062  N   LYS A 352     4468   2839   4806    208   -500    801  A    N  
ATOM   2063  CA  LYS A 352      -7.037  38.292  -9.430  1.00 31.22      A    C  
ANISOU 2063  CA  LYS A 352     4320   2714   4828    270   -481    789  A    C  
ATOM   2064  C   LYS A 352      -7.991  38.031 -10.583  1.00 25.65      A    C  
ANISOU 2064  C   LYS A 352     3582   2062   4103    250   -497    862  A    C  
ATOM   2065  O   LYS A 352      -7.830  37.073 -11.334  1.00 29.40      A    O  
ANISOU 2065  O   LYS A 352     4102   2609   4461    197   -499    886  A    O  
ATOM   2066  CB  LYS A 352      -5.733  38.886  -9.966  1.00 33.93      A    C  
ANISOU 2066  CB  LYS A 352     4707   3046   5139    286   -438    719  A    C  
ATOM   2067  CG  LYS A 352      -5.875  40.131 -10.821  1.00 32.25      A    C  
ANISOU 2067  CG  LYS A 352     4449   2806   5000    337   -420    706  A    C  
ATOM   2068  CD  LYS A 352      -4.539  40.513 -11.439  1.00 35.26      A    C  
ANISOU 2068  CD  LYS A 352     4882   3197   5318    339   -379    654  A    C  
ATOM   2069  CE  LYS A 352      -4.657  41.775 -12.273  1.00 41.27      A    C  
ANISOU 2069  CE  LYS A 352     5606   3934   6142    383   -368    642  A    C  
ATOM   2070  NZ  LYS A 352      -5.594  41.578 -13.406  1.00 48.54      A    N1+
ANISOU 2070  NZ  LYS A 352     6497   4888   7059    368   -390    706  A    N1+
ATOM   2071  N   TYR A 353      -9.000  38.872 -10.715  1.00 26.10      A    N  
ANISOU 2071  N   TYR A 353     3552   2086   4280    299   -503    891  A    N  
ATOM   2072  CA  TYR A 353      -9.848  38.864 -11.904  1.00 30.90      A    C  
ANISOU 2072  CA  TYR A 353     4124   2735   4882    288   -515    950  A    C  
ATOM   2073  C   TYR A 353     -10.086  40.319 -12.242  1.00 39.98      A    C  
ANISOU 2073  C   TYR A 353     5204   3827   6158    357   -495    923  A    C  
ATOM   2074  O   TYR A 353     -10.932  40.976 -11.630  1.00 39.86      A    O  
ANISOU 2074  O   TYR A 353     5101   3775   6270    409   -492    932  A    O  
ATOM   2075  CB  TYR A 353     -11.194  38.142 -11.668  1.00 35.13      A    C  
ANISOU 2075  CB  TYR A 353     4610   3316   5422    262   -548   1039  A    C  
ATOM   2076  CG  TYR A 353     -11.099  36.644 -11.406  1.00 35.17      A    C  
ANISOU 2076  CG  TYR A 353     4682   3397   5285    184   -568   1068  A    C  
ATOM   2077  CD1 TYR A 353     -10.864  36.153 -10.121  1.00 37.17      A    C  
ANISOU 2077  CD1 TYR A 353     4959   3645   5518    166   -578   1065  A    C  
ATOM   2078  CD2 TYR A 353     -11.249  35.724 -12.438  1.00 28.54      A    C  
ANISOU 2078  CD2 TYR A 353     3875   2636   4333    130   -571   1091  A    C  
ATOM   2079  CE1 TYR A 353     -10.772  34.793  -9.876  1.00 35.30      A    C  
ANISOU 2079  CE1 TYR A 353     4784   3488   5139     90   -594   1087  A    C  
ATOM   2080  CE2 TYR A 353     -11.164  34.365 -12.203  1.00 28.34      A    C  
ANISOU 2080  CE2 TYR A 353     3901   2685   4182     64   -580   1102  A    C  
ATOM   2081  CZ  TYR A 353     -10.927  33.905 -10.920  1.00 38.81      A    C  
ANISOU 2081  CZ  TYR A 353     5255   4015   5477     42   -591   1102  A    C  
ATOM   2082  OH  TYR A 353     -10.840  32.554 -10.673  1.00 47.24      A    O  
ANISOU 2082  OH  TYR A 353     6371   5165   6412    -26   -595   1105  A    O  
ATOM   2083  N   GLY A 354      -9.316  40.827 -13.199  1.00 49.18      A    N  
ANISOU 2083  N   GLY A 354     6406   4991   7287    360   -476    884  A    N  
ATOM   2084  CA  GLY A 354      -9.396  42.224 -13.588  1.00 46.27      A    C  
ANISOU 2084  CA  GLY A 354     5985   4577   7017    418   -457    854  A    C  
ATOM   2085  C   GLY A 354      -9.007  43.130 -12.442  1.00 38.29      A    C  
ANISOU 2085  C   GLY A 354     4944   3503   6102    475   -431    783  A    C  
ATOM   2086  O   GLY A 354      -7.916  43.003 -11.876  1.00 38.11      A    O  
ANISOU 2086  O   GLY A 354     4983   3469   6030    468   -414    726  A    O  
ATOM   2087  N   ASN A 355      -9.895  44.049 -12.092  1.00 30.15      A    N  
ANISOU 2087  N   ASN A 355     3814   2435   5205    533   -420    779  A    N  
ATOM   2088  CA  ASN A 355      -9.662  44.860 -10.908  1.00 42.51      A    C  
ANISOU 2088  CA  ASN A 355     5337   3948   6867    592   -384    699  A    C  
ATOM   2089  C   ASN A 355     -10.287  44.225  -9.666  1.00 37.47      A    C  
ANISOU 2089  C   ASN A 355     4655   3303   6280    605   -385    705  A    C  
ATOM   2090  O   ASN A 355     -10.134  44.729  -8.557  1.00 30.28      A    O  
ANISOU 2090  O   ASN A 355     3704   2354   5446    655   -349    625  A    O  
ATOM   2091  CB  ASN A 355     -10.119  46.305 -11.125  1.00 55.06      A    C  
ANISOU 2091  CB  ASN A 355     6843   5507   8571    655   -357    665  A    C  
ATOM   2092  CG  ASN A 355      -9.257  47.039 -12.150  1.00 63.74      A    C  
ANISOU 2092  CG  ASN A 355     7993   6607   9619    646   -351    643  A    C  
ATOM   2093  ND2 ASN A 355      -9.907  47.743 -13.069  1.00 67.62      A    N  
ANISOU 2093  ND2 ASN A 355     8437   7100  10157    661   -355    674  A    N  
ATOM   2094  OD1 ASN A 355      -8.022  46.958 -12.124  1.00 61.35      A    O  
ANISOU 2094  OD1 ASN A 355     7771   6305   9234    627   -343    599  A    O  
ATOM   2095  N   GLY A 356     -10.957  43.094  -9.866  1.00 39.51      A    N  
ANISOU 2095  N   GLY A 356     4922   3606   6484    558   -423    797  A    N  
ATOM   2096  CA  GLY A 356     -11.523  42.325  -8.774  1.00 44.72      A    C  
ANISOU 2096  CA  GLY A 356     5562   4352   7079    529   -406    775  A    C  
ATOM   2097  C   GLY A 356     -10.551  41.328  -8.146  1.00 49.13      A    C  
ANISOU 2097  C   GLY A 356     6220   4940   7508    470   -411    741  A    C  
ATOM   2098  O   GLY A 356      -9.526  40.983  -8.734  1.00 48.99      A    O  
ANISOU 2098  O   GLY A 356     6293   4860   7463    447   -447    776  A    O  
ATOM   2099  N   VAL A 357     -10.874  40.865  -6.943  1.00 45.30      A    N  
ANISOU 2099  N   VAL A 357     5716   4551   6943    446   -374    676  A    N  
ATOM   2100  CA  VAL A 357     -10.027  39.905  -6.263  1.00 47.84      A    C  
ANISOU 2100  CA  VAL A 357     6125   4911   7140    389   -376    641  A    C  
ATOM   2101  C   VAL A 357     -10.799  38.973  -5.326  1.00 51.12      A    C  
ANISOU 2101  C   VAL A 357     6522   5460   7442    338   -356    625  A    C  
ATOM   2102  O   VAL A 357     -11.639  39.412  -4.534  1.00 47.84      A    O  
ANISOU 2102  O   VAL A 357     6018   5103   7055    365   -311    567  A    O  
ATOM   2103  CB  VAL A 357      -8.870  40.596  -5.493  1.00 37.18      A    C  
ANISOU 2103  CB  VAL A 357     4803   3501   5822    426   -341    530  A    C  
ATOM   2104  CG1 VAL A 357      -9.407  41.492  -4.387  1.00 39.12      A    C  
ANISOU 2104  CG1 VAL A 357     4954   3780   6128    480   -276    423  A    C  
ATOM   2105  CG2 VAL A 357      -7.921  39.560  -4.918  1.00 35.07      A    C  
ANISOU 2105  CG2 VAL A 357     4636   3265   5424    365   -348    506  A    C  
ATOM   2106  N   TRP A 358     -10.516  37.676  -5.452  1.00 53.02      A    N  
ANISOU 2106  N   TRP A 358     6843   5746   7555    262   -392    679  A    N  
ATOM   2107  CA  TRP A 358     -10.935  36.682  -4.474  1.00 43.16      A    C  
ANISOU 2107  CA  TRP A 358     5596   4617   6184    206   -375    654  A    C  
ATOM   2108  C   TRP A 358      -9.857  36.577  -3.397  1.00 42.28      A    C  
ANISOU 2108  C   TRP A 358     5540   4507   6017    198   -345    554  A    C  
ATOM   2109  O   TRP A 358      -8.703  36.245  -3.684  1.00 34.64      A    O  
ANISOU 2109  O   TRP A 358     4666   3482   5014    177   -371    561  A    O  
ATOM   2110  CB  TRP A 358     -11.176  35.320  -5.137  1.00 29.17      A    C  
ANISOU 2110  CB  TRP A 358     3886   2896   4302    128   -428    762  A    C  
ATOM   2111  CG  TRP A 358     -12.611  35.084  -5.568  1.00 27.21      A    C  
ANISOU 2111  CG  TRP A 358     3565   2715   4060    117   -440    837  A    C  
ATOM   2112  CD1 TRP A 358     -13.086  35.077  -6.840  1.00 30.00      A    C  
ANISOU 2112  CD1 TRP A 358     3911   3033   4456    116   -484    942  A    C  
ATOM   2113  CD2 TRP A 358     -13.740  34.814  -4.719  1.00 34.33      A    C  
ANISOU 2113  CD2 TRP A 358     4394   3730   4921    104   -407    811  A    C  
ATOM   2114  CE2 TRP A 358     -14.865  34.661  -5.557  1.00 36.38      A    C  
ANISOU 2114  CE2 TRP A 358     4603   4016   5203     97   -434    906  A    C  
ATOM   2115  CE3 TRP A 358     -13.910  34.686  -3.337  1.00 35.26      A    C  
ANISOU 2115  CE3 TRP A 358     4483   3930   4985     98   -357    718  A    C  
ATOM   2116  NE1 TRP A 358     -14.439  34.827  -6.847  1.00 35.58      A    N  
ANISOU 2116  NE1 TRP A 358     4543   3822   5152    104   -480    984  A    N  
ATOM   2117  CZ2 TRP A 358     -16.142  34.383  -5.057  1.00 29.33      A    C  
ANISOU 2117  CZ2 TRP A 358     3633   3229   4282     83   -413    910  A    C  
ATOM   2118  CZ3 TRP A 358     -15.183  34.415  -2.844  1.00 34.63      A    C  
ANISOU 2118  CZ3 TRP A 358     4325   3954   4877     86   -337    722  A    C  
ATOM   2119  CH2 TRP A 358     -16.278  34.263  -3.704  1.00 26.47      A    C  
ANISOU 2119  CH2 TRP A 358     3244   2945   3867     79   -365    817  A    C  
ATOM   2120  N   ILE A 359     -10.248  36.884  -2.162  1.00 44.91      A    N  
ANISOU 2120  N   ILE A 359     5814   4905   6345    218   -290    458  A    N  
ATOM   2121  CA  ILE A 359      -9.334  36.914  -1.027  1.00 40.69      A    C  
ANISOU 2121  CA  ILE A 359     5314   4376   5769    217   -254    351  A    C  
ATOM   2122  C   ILE A 359      -9.634  35.823  -0.005  1.00 42.42      A    C  
ANISOU 2122  C   ILE A 359     5548   4718   5851    155   -239    327  A    C  
ATOM   2123  O   ILE A 359     -10.708  35.799   0.593  1.00 45.51      A    O  
ANISOU 2123  O   ILE A 359     5861   5196   6233    157   -209    308  A    O  
ATOM   2124  CB  ILE A 359      -9.407  38.260  -0.302  1.00 29.93      A    C  
ANISOU 2124  CB  ILE A 359     3872   2985   4515    295   -196    244  A    C  
ATOM   2125  CG1 ILE A 359      -8.803  39.364  -1.174  1.00 27.68      A    C  
ANISOU 2125  CG1 ILE A 359     3590   2568   4361    357   -208    251  A    C  
ATOM   2126  CG2 ILE A 359      -8.696  38.169   1.044  1.00 23.47      A    C  
ANISOU 2126  CG2 ILE A 359     3080   2201   3638    288   -154    131  A    C  
ATOM   2127  CD1 ILE A 359      -9.019  40.778  -0.633  1.00 26.31      A    C  
ANISOU 2127  CD1 ILE A 359     3327   2358   4312    440   -155    158  A    C  
ATOM   2128  N   GLY A 360      -8.682  34.919   0.193  1.00 36.87      A    N  
ANISOU 2128  N   GLY A 360     4943   4022   5045    100   -258    328  A    N  
ATOM   2129  CA  GLY A 360      -8.776  33.954   1.268  1.00 31.43      A    C  
ANISOU 2129  CA  GLY A 360     4273   3440   4230     45   -240    290  A    C  
ATOM   2130  C   GLY A 360      -7.946  34.413   2.448  1.00 38.61      A    C  
ANISOU 2130  C   GLY A 360     5192   4341   5135     69   -192    166  A    C  
ATOM   2131  O   GLY A 360      -6.760  34.722   2.300  1.00 55.28      A    O  
ANISOU 2131  O   GLY A 360     7366   6368   7271     84   -200    138  A    O  
ATOM   2132  N   ARG A 361      -8.553  34.460   3.626  1.00 27.00      A    N  
ANISOU 2132  N   ARG A 361     3660   2963   3638     73   -144     91  A    N  
ATOM   2133  CA  ARG A 361      -7.817  34.907   4.797  1.00 35.93      A    C  
ANISOU 2133  CA  ARG A 361     4795   4092   4765     96    -97    -31  A    C  
ATOM   2134  C   ARG A 361      -8.387  34.343   6.085  1.00 40.88      A    C  
ANISOU 2134  C   ARG A 361     5388   4844   5300     63    -58    -89  A    C  
ATOM   2135  O   ARG A 361      -9.517  33.846   6.105  1.00 45.15      A    O  
ANISOU 2135  O   ARG A 361     5879   5471   5804     38    -60    -45  A    O  
ATOM   2136  CB  ARG A 361      -7.845  36.427   4.864  1.00 36.52      A    C  
ANISOU 2136  CB  ARG A 361     4796   4093   4985    183    -59   -100  A    C  
ATOM   2137  CG  ARG A 361      -9.235  36.978   5.000  1.00 40.12      A    C  
ANISOU 2137  CG  ARG A 361     5138   4601   5505    219    -31   -103  A    C  
ATOM   2138  CD  ARG A 361      -9.196  38.353   5.619  1.00 44.62      A    C  
ANISOU 2138  CD  ARG A 361     5636   5130   6187    298     23   -209  A    C  
ATOM   2139  NE  ARG A 361     -10.524  38.826   5.994  1.00 42.07      A    N  
ANISOU 2139  NE  ARG A 361     5200   4872   5913    328     58   -228  A    N  
ATOM   2140  CZ  ARG A 361     -10.781  40.070   6.362  1.00 41.30      A    C  
ANISOU 2140  CZ  ARG A 361     5022   4741   5928    401    102   -304  A    C  
ATOM   2141  NH1 ARG A 361      -9.799  40.958   6.394  1.00 42.43      A    N1+
ANISOU 2141  NH1 ARG A 361     5186   4788   6147    450    116   -366  A    N1+
ATOM   2142  NH2 ARG A 361     -12.014  40.427   6.688  1.00 42.25      A    N  
ANISOU 2142  NH2 ARG A 361     5042   4924   6086    426    132   -316  A    N  
ATOM   2143  N   THR A 362      -7.610  34.431   7.164  1.00 35.72      A    N  
ANISOU 2143  N   THR A 362     4759   4202   4611     65    -22   -189  A    N  
ATOM   2144  CA  THR A 362      -8.121  34.064   8.482  1.00 31.98      A    C  
ANISOU 2144  CA  THR A 362     4243   3844   4061     44     21   -259  A    C  
ATOM   2145  C   THR A 362      -9.268  34.985   8.843  1.00 38.73      A    C  
ANISOU 2145  C   THR A 362     4979   4732   5005    100     65   -301  A    C  
ATOM   2146  O   THR A 362      -9.445  36.037   8.229  1.00 40.78      A    O  
ANISOU 2146  O   THR A 362     5191   4915   5389    162     67   -298  A    O  
ATOM   2147  CB  THR A 362      -7.071  34.186   9.614  1.00 28.43      A    C  
ANISOU 2147  CB  THR A 362     3834   3395   3574     46     57   -370  A    C  
ATOM   2148  CG2 THR A 362      -5.802  33.413   9.294  1.00 31.81      A    C  
ANISOU 2148  CG2 THR A 362     4383   3778   3927     -1     18   -340  A    C  
ATOM   2149  OG1 THR A 362      -6.764  35.566   9.843  1.00 23.79      A    O  
ANISOU 2149  OG1 THR A 362     3199   2733   3108    125     95   -455  A    O  
ATOM   2150  N   LYS A 363     -10.039  34.589   9.852  1.00 39.15      A    N  
ANISOU 2150  N   LYS A 363     4982   4900   4993     79     98   -341  A    N  
ATOM   2151  CA  LYS A 363     -11.127  35.410  10.347  1.00 33.68      A    C  
ANISOU 2151  CA  LYS A 363     4174   4250   4374    129    144   -390  A    C  
ATOM   2152  C   LYS A 363     -10.655  36.283  11.502  1.00 38.11      A    C  
ANISOU 2152  C   LYS A 363     4703   4803   4974    175    203   -526  A    C  
ATOM   2153  O   LYS A 363     -11.136  37.404  11.675  1.00 43.34      A    O  
ANISOU 2153  O   LYS A 363     5281   5442   5744    242    240   -579  A    O  
ATOM   2154  CB  LYS A 363     -12.315  34.545  10.766  1.00 33.82      A    C  
ANISOU 2154  CB  LYS A 363     4148   4397   4306     82    149   -356  A    C  
ATOM   2155  CG  LYS A 363     -13.198  34.065   9.615  1.00 29.62      A    C  
ANISOU 2155  CG  LYS A 363     3604   3874   3777     58    102   -230  A    C  
ATOM   2156  CD  LYS A 363     -14.404  33.310  10.162  1.00 33.39      A    C  
ANISOU 2156  CD  LYS A 363     4028   4482   4175     18    113   -210  A    C  
ATOM   2157  CE  LYS A 363     -15.375  32.887   9.079  1.00 30.11      A    C  
ANISOU 2157  CE  LYS A 363     3591   4082   3767     -4     71    -90  A    C  
ATOM   2158  NZ  LYS A 363     -15.977  34.046   8.372  1.00 27.36      A    N1+
ANISOU 2158  NZ  LYS A 363     3167   3669   3562     67     76    -75  A    N1+
ATOM   2159  N   SER A 364      -9.713  35.779  12.292  1.00 26.02      A    N  
ANISOU 2159  N   SER A 364     3239   3292   3356    142    213   -582  A    N  
ATOM   2160  CA  SER A 364      -9.153  36.578  13.382  1.00 37.94      A    C  
ANISOU 2160  CA  SER A 364     4727   4791   4898    185    267   -711  A    C  
ATOM   2161  C   SER A 364      -8.120  37.569  12.871  1.00 33.52      A    C  
ANISOU 2161  C   SER A 364     4197   4098   4443    239    263   -741  A    C  
ATOM   2162  O   SER A 364      -7.483  37.326  11.854  1.00 38.87      A    O  
ANISOU 2162  O   SER A 364     4945   4699   5125    225    215   -667  A    O  
ATOM   2163  CB  SER A 364      -8.511  35.691  14.442  1.00 37.47      A    C  
ANISOU 2163  CB  SER A 364     4725   4802   4707    129    281   -763  A    C  
ATOM   2164  OG  SER A 364      -7.564  36.433  15.187  1.00 38.74      A    O  
ANISOU 2164  OG  SER A 364     4899   4917   4904    167    317   -874  A    O  
ATOM   2165  N   ILE A 365      -7.952  38.683  13.576  1.00 32.43      A    N  
ANISOU 2165  N   ILE A 365     4004   3930   4385    302    314   -848  A    N  
ATOM   2166  CA  ILE A 365      -6.931  39.659  13.194  1.00 32.91      A    C  
ANISOU 2166  CA  ILE A 365     4093   3866   4544    355    314   -885  A    C  
ATOM   2167  C   ILE A 365      -5.696  39.547  14.072  1.00 35.45      A    C  
ANISOU 2167  C   ILE A 365     4482   4178   4810    343    333   -973  A    C  
ATOM   2168  O   ILE A 365      -4.692  40.214  13.842  1.00 42.07      A    O  
ANISOU 2168  O   ILE A 365     5357   4916   5711    377    332  -1007  A    O  
ATOM   2169  CB  ILE A 365      -7.454  41.113  13.201  1.00 27.36      A    C  
ANISOU 2169  CB  ILE A 365     3291   3114   3990    441    353   -941  A    C  
ATOM   2170  CG1 ILE A 365      -7.752  41.593  14.625  1.00 32.94      A    C  
ANISOU 2170  CG1 ILE A 365     3930   3890   4696    467    419  -1065  A    C  
ATOM   2171  CG2 ILE A 365      -8.679  41.247  12.308  1.00 27.77      A    C  
ANISOU 2171  CG2 ILE A 365     3277   3174   4100    455    333   -853  A    C  
ATOM   2172  CD1 ILE A 365      -7.963  43.096  14.724  1.00 30.71      A    C  
ANISOU 2172  CD1 ILE A 365     3563   3543   4561    554    460  -1137  A    C  
ATOM   2173  N   SER A 366      -5.760  38.684  15.072  1.00 38.53      A    N  
ANISOU 2173  N   SER A 366     4887   4671   5080    290    350  -1006  A    N  
ATOM   2174  CA  SER A 366      -4.653  38.570  16.006  1.00 39.64      A    C  
ANISOU 2174  CA  SER A 366     5083   4813   5164    278    372  -1095  A    C  
ATOM   2175  C   SER A 366      -3.921  37.230  15.859  1.00 36.68      A    C  
ANISOU 2175  C   SER A 366     4818   4462   4658    198    330  -1036  A    C  
ATOM   2176  O   SER A 366      -2.712  37.141  16.088  1.00 33.13      A    O  
ANISOU 2176  O   SER A 366     4443   3966   4178    188    326  -1073  A    O  
ATOM   2177  CB  SER A 366      -5.144  38.789  17.448  1.00 35.50      A    C  
ANISOU 2177  CB  SER A 366     4491   4384   4614    288    435  -1202  A    C  
ATOM   2178  OG  SER A 366      -5.547  37.580  18.067  1.00 37.35      A    O  
ANISOU 2178  OG  SER A 366     4742   4739   4712    219    432  -1183  A    O  
ATOM   2179  N   SER A 367      -4.649  36.194  15.459  1.00 28.67      A    N  
ANISOU 2179  N   SER A 367     3812   3516   3566    143    297   -943  A    N  
ATOM   2180  CA  SER A 367      -4.077  34.857  15.455  1.00 30.50      A    C  
ANISOU 2180  CA  SER A 367     4139   3786   3663     63    262   -893  A    C  
ATOM   2181  C   SER A 367      -4.626  33.992  14.340  1.00 34.84      A    C  
ANISOU 2181  C   SER A 367     4715   4347   4176     18    205   -759  A    C  
ATOM   2182  O   SER A 367      -5.640  34.326  13.732  1.00 36.59      A    O  
ANISOU 2182  O   SER A 367     4871   4571   4461     42    199   -709  A    O  
ATOM   2183  CB  SER A 367      -4.310  34.170  16.798  1.00 30.70      A    C  
ANISOU 2183  CB  SER A 367     4152   3935   3576     21    296   -954  A    C  
ATOM   2184  OG  SER A 367      -5.691  34.152  17.094  1.00 43.39      A    O  
ANISOU 2184  OG  SER A 367     5669   5632   5184     24    318   -947  A    O  
ATOM   2185  N   ARG A 368      -3.941  32.875  14.094  1.00 33.81      A    N  
ANISOU 2185  N   ARG A 368     4681   4223   3941    -48    165   -705  A    N  
ATOM   2186  CA  ARG A 368      -4.328  31.920  13.061  1.00 36.01      A    C  
ANISOU 2186  CA  ARG A 368     4999   4514   4170    -99    108   -578  A    C  
ATOM   2187  C   ARG A 368      -5.618  31.145  13.397  1.00 36.36      A    C  
ANISOU 2187  C   ARG A 368     4989   4683   4141   -140    113   -540  A    C  
ATOM   2188  O   ARG A 368      -5.597  29.934  13.591  1.00 39.43      A    O  
ANISOU 2188  O   ARG A 368     5430   5143   4410   -211     92   -499  A    O  
ATOM   2189  CB  ARG A 368      -3.147  30.992  12.758  1.00 36.26      A    C  
ANISOU 2189  CB  ARG A 368     5151   4513   4113   -155     67   -539  A    C  
ATOM   2190  CG  ARG A 368      -1.933  31.768  12.236  1.00 43.20      A    C  
ANISOU 2190  CG  ARG A 368     6082   5260   5073   -114     56   -562  A    C  
ATOM   2191  CD  ARG A 368      -0.643  30.957  12.117  1.00 19.56      A    C  
ANISOU 2191  CD  ARG A 368     3206   2232   1994   -164     23   -543  A    C  
ATOM   2192  NE  ARG A 368       0.407  31.776  11.516  1.00 19.20      A    N  
ANISOU 2192  NE  ARG A 368     3201   2058   2037   -119     13   -558  A    N  
ATOM   2193  CZ  ARG A 368       1.671  31.399  11.324  1.00 26.54      A    C  
ANISOU 2193  CZ  ARG A 368     4229   2928   2927   -144    -13   -553  A    C  
ATOM   2194  NH1 ARG A 368       2.085  30.193  11.689  1.00 23.30      A    N1+
ANISOU 2194  NH1 ARG A 368     3890   2577   2386   -215    -30   -533  A    N1+
ATOM   2195  NH2 ARG A 368       2.531  32.236  10.762  1.00 18.14      A    N  
ANISOU 2195  NH2 ARG A 368     3192   1747   1952    -97    -20   -567  A    N  
ATOM   2196  N   ASN A 369      -6.734  31.873  13.468  1.00 34.57      A    N  
ANISOU 2196  N   ASN A 369     4660   4483   3992    -95    141   -555  A    N  
ATOM   2197  CA  ASN A 369      -8.054  31.280  13.665  1.00 26.91      A    C  
ANISOU 2197  CA  ASN A 369     3629   3622   2972   -125    145   -514  A    C  
ATOM   2198  C   ASN A 369      -9.070  31.709  12.626  1.00 27.00      A    C  
ANISOU 2198  C   ASN A 369     3578   3608   3071    -95    124   -436  A    C  
ATOM   2199  O   ASN A 369      -9.117  32.870  12.221  1.00 30.26      A    O  
ANISOU 2199  O   ASN A 369     3945   3943   3610    -27    138   -458  A    O  
ATOM   2200  CB  ASN A 369      -8.600  31.628  15.030  1.00 32.75      A    C  
ANISOU 2200  CB  ASN A 369     4292   4451   3703   -106    207   -618  A    C  
ATOM   2201  CG  ASN A 369      -7.650  31.283  16.114  1.00 41.61      A    C  
ANISOU 2201  CG  ASN A 369     5467   5601   4741   -132    230   -700  A    C  
ATOM   2202  ND2 ASN A 369      -7.282  30.018  16.190  1.00 47.85      A    N  
ANISOU 2202  ND2 ASN A 369     6335   6439   5408   -207    201   -655  A    N  
ATOM   2203  OD1 ASN A 369      -7.226  32.144  16.872  1.00 42.81      A    O  
ANISOU 2203  OD1 ASN A 369     5592   5730   4945    -85    275   -804  A    O  
ATOM   2204  N   GLY A 370      -9.902  30.759  12.215  1.00 27.76      A    N  
ANISOU 2204  N   GLY A 370     3673   3774   3101   -147     94   -345  A    N  
ATOM   2205  CA  GLY A 370     -10.931  31.021  11.236  1.00 24.42      A    C  
ANISOU 2205  CA  GLY A 370     3193   3338   2747   -128     72   -263  A    C  
ATOM   2206  C   GLY A 370     -10.350  30.988   9.843  1.00 25.19      A    C  
ANISOU 2206  C   GLY A 370     3356   3331   2884   -129     17   -173  A    C  
ATOM   2207  O   GLY A 370      -9.130  30.997   9.665  1.00 24.15      A    O  
ANISOU 2207  O   GLY A 370     3304   3124   2748   -132      1   -188  A    O  
ATOM   2208  N   PHE A 371     -11.237  30.925   8.860  1.00 23.88      A    N  
ANISOU 2208  N   PHE A 371     3156   3162   2755   -128    -15    -80  A    N  
ATOM   2209  CA  PHE A 371     -10.894  31.188   7.471  1.00 32.15      A    C  
ANISOU 2209  CA  PHE A 371     4240   4104   3872   -113    -62      2  A    C  
ATOM   2210  C   PHE A 371     -12.160  31.596   6.710  1.00 26.30      A    C  
ANISOU 2210  C   PHE A 371     3416   3369   3208    -86    -71     68  A    C  
ATOM   2211  O   PHE A 371     -13.255  31.100   6.984  1.00 25.59      A    O  
ANISOU 2211  O   PHE A 371     3274   3376   3074   -111    -64     94  A    O  
ATOM   2212  CB  PHE A 371     -10.203  29.976   6.815  1.00 29.69      A    C  
ANISOU 2212  CB  PHE A 371     4038   3782   3460   -185   -119     87  A    C  
ATOM   2213  CG  PHE A 371      -9.431  30.328   5.571  1.00 29.74      A    C  
ANISOU 2213  CG  PHE A 371     4101   3664   3534   -164   -161    144  A    C  
ATOM   2214  CD1 PHE A 371      -8.165  30.894   5.662  1.00 28.19      A    C  
ANISOU 2214  CD1 PHE A 371     3958   3378   3376   -136   -154     85  A    C  
ATOM   2215  CD2 PHE A 371      -9.983  30.118   4.307  1.00 28.32      A    C  
ANISOU 2215  CD2 PHE A 371     3921   3458   3383   -175   -208    257  A    C  
ATOM   2216  CE1 PHE A 371      -7.453  31.234   4.516  1.00 20.97      A    C  
ANISOU 2216  CE1 PHE A 371     3094   2348   2525   -117   -193    138  A    C  
ATOM   2217  CE2 PHE A 371      -9.279  30.451   3.157  1.00 22.43      A    C  
ANISOU 2217  CE2 PHE A 371     3225   2599   2698   -156   -247    310  A    C  
ATOM   2218  CZ  PHE A 371      -8.011  31.012   3.259  1.00 24.00      A    C  
ANISOU 2218  CZ  PHE A 371     3476   2708   2934   -127   -239    251  A    C  
ATOM   2219  N   GLU A 372     -12.019  32.509   5.761  1.00 28.22      A    N  
ANISOU 2219  N   GLU A 372     3644   3509   3569    -32    -85     94  A    N  
ATOM   2220  CA  GLU A 372     -13.167  32.942   4.972  1.00 38.29      A    C  
ANISOU 2220  CA  GLU A 372     4842   4781   4924     -4    -95    160  A    C  
ATOM   2221  C   GLU A 372     -12.710  33.374   3.590  1.00 35.80      A    C  
ANISOU 2221  C   GLU A 372     4562   4348   4691     21   -140    233  A    C  
ATOM   2222  O   GLU A 372     -11.566  33.773   3.409  1.00 23.73      A    O  
ANISOU 2222  O   GLU A 372     3091   2730   3195     41   -146    203  A    O  
ATOM   2223  CB  GLU A 372     -13.938  34.076   5.679  1.00 49.28      A    C  
ANISOU 2223  CB  GLU A 372     6122   6193   6411     64    -38     76  A    C  
ATOM   2224  CG  GLU A 372     -13.177  35.402   5.831  1.00 57.91      A    C  
ANISOU 2224  CG  GLU A 372     7198   7185   7618    139     -7     -9  A    C  
ATOM   2225  CD  GLU A 372     -13.845  36.372   6.801  1.00 65.11      A    C  
ANISOU 2225  CD  GLU A 372     8005   8133   8598    196     57   -108  A    C  
ATOM   2226  OE1 GLU A 372     -14.814  35.968   7.478  1.00 70.78      A    O  
ANISOU 2226  OE1 GLU A 372     8669   8960   9265    175     80   -119  A    O  
ATOM   2227  OE2 GLU A 372     -13.398  37.538   6.894  1.00 64.63      A    O1-
ANISOU 2227  OE2 GLU A 372     7918   7993   8644    262     83   -176  A    O1-
ATOM   2228  N   MET A 373     -13.607  33.270   2.618  1.00 34.25      A    N  
ANISOU 2228  N   MET A 373     4332   4155   4527     17   -172    329  A    N  
ATOM   2229  CA  MET A 373     -13.333  33.697   1.256  1.00 27.72      A    C  
ANISOU 2229  CA  MET A 373     3527   3223   3782     42   -214    405  A    C  
ATOM   2230  C   MET A 373     -14.157  34.946   0.980  1.00 36.85      A    C  
ANISOU 2230  C   MET A 373     4579   4344   5077    116   -190    392  A    C  
ATOM   2231  O   MET A 373     -15.301  35.049   1.416  1.00 36.03      A    O  
ANISOU 2231  O   MET A 373     4391   4318   4982    125   -163    383  A    O  
ATOM   2232  CB  MET A 373     -13.692  32.587   0.260  1.00 28.74      A    C  
ANISOU 2232  CB  MET A 373     3703   3378   3841    -22   -273    532  A    C  
ATOM   2233  CG  MET A 373     -12.758  31.374   0.281  1.00 34.16      A    C  
ANISOU 2233  CG  MET A 373     4503   4075   4400    -94   -307    559  A    C  
ATOM   2234  SD  MET A 373     -11.030  31.759  -0.118  1.00 47.29      A    S  
ANISOU 2234  SD  MET A 373     6265   5608   6095    -76   -325    533  A    S  
ATOM   2235  CE  MET A 373     -11.193  32.515  -1.723  1.00 28.14      A    C  
ANISOU 2235  CE  MET A 373     3823   3075   3795    -32   -366    623  A    C  
ATOM   2236  N   ILE A 374     -13.573  35.902   0.264  1.00 45.42      A    N  
ANISOU 2236  N   ILE A 374     5671   5314   6274    169   -199    393  A    N  
ATOM   2237  CA  ILE A 374     -14.211  37.197   0.043  1.00 43.83      A    C  
ANISOU 2237  CA  ILE A 374     5373   5068   6212    247   -173    371  A    C  
ATOM   2238  C   ILE A 374     -14.011  37.686  -1.384  1.00 41.50      A    C  
ANISOU 2238  C   ILE A 374     5092   4668   6009    274   -216    454  A    C  
ATOM   2239  O   ILE A 374     -12.904  37.654  -1.916  1.00 32.92      A    O  
ANISOU 2239  O   ILE A 374     4086   3497   4923    269   -245    470  A    O  
ATOM   2240  CB  ILE A 374     -13.651  38.274   1.005  1.00 41.80      A    C  
ANISOU 2240  CB  ILE A 374     5084   4775   6025    308   -117    242  A    C  
ATOM   2241  CG1 ILE A 374     -13.825  37.837   2.462  1.00 26.26      A    C  
ANISOU 2241  CG1 ILE A 374     3100   2912   3967    283    -71    154  A    C  
ATOM   2242  CG2 ILE A 374     -14.290  39.639   0.733  1.00 26.79      A    C  
ANISOU 2242  CG2 ILE A 374     3084   2822   4275    388    -90    220  A    C  
ATOM   2243  CD1 ILE A 374     -13.312  38.856   3.464  1.00 50.97      A    C  
ANISOU 2243  CD1 ILE A 374     6195   6012   7159    340    -14     24  A    C  
ATOM   2244  N   TRP A 375     -15.090  38.149  -2.002  1.00 44.63      A    N  
ANISOU 2244  N   TRP A 375     5409   5066   6483    303   -221    507  A    N  
ATOM   2245  CA  TRP A 375     -14.994  38.732  -3.327  1.00 40.33      A    C  
ANISOU 2245  CA  TRP A 375     4866   4421   6036    335   -258    581  A    C  
ATOM   2246  C   TRP A 375     -15.091  40.261  -3.302  1.00 39.64      A    C  
ANISOU 2246  C   TRP A 375     4699   4259   6101    424   -222    520  A    C  
ATOM   2247  O   TRP A 375     -16.116  40.834  -2.939  1.00 36.98      A    O  
ANISOU 2247  O   TRP A 375     4264   3964   5822    460   -188    494  A    O  
ATOM   2248  CB  TRP A 375     -16.053  38.138  -4.252  1.00 35.44      A    C  
ANISOU 2248  CB  TRP A 375     4223   3845   5399    302   -299    700  A    C  
ATOM   2249  CG  TRP A 375     -16.118  38.841  -5.583  1.00 37.63      A    C  
ANISOU 2249  CG  TRP A 375     4486   4025   5788    341   -331    774  A    C  
ATOM   2250  CD1 TRP A 375     -17.143  39.610  -6.055  1.00 34.57      A    C  
ANISOU 2250  CD1 TRP A 375     4004   3628   5502    388   -325    804  A    C  
ATOM   2251  CD2 TRP A 375     -15.105  38.852  -6.601  1.00 28.82      A    C  
ANISOU 2251  CD2 TRP A 375     3451   2808   4693    339   -377    827  A    C  
ATOM   2252  CE2 TRP A 375     -15.592  39.634  -7.665  1.00 34.32      A    C  
ANISOU 2252  CE2 TRP A 375     4097   3438   5504    384   -396    889  A    C  
ATOM   2253  CE3 TRP A 375     -13.840  38.269  -6.716  1.00 27.23      A    C  
ANISOU 2253  CE3 TRP A 375     3359   2564   4422    302   -403    828  A    C  
ATOM   2254  NE1 TRP A 375     -16.835  40.087  -7.308  1.00 36.16      A    N  
ANISOU 2254  NE1 TRP A 375     4223   3729   5787    413   -364    874  A    N  
ATOM   2255  CZ2 TRP A 375     -14.854  39.849  -8.836  1.00 35.91      A    C  
ANISOU 2255  CZ2 TRP A 375     4354   3535   5754    393   -440    952  A    C  
ATOM   2256  CZ3 TRP A 375     -13.105  38.483  -7.878  1.00 29.36      A    C  
ANISOU 2256  CZ3 TRP A 375     3685   2729   4741    312   -446    890  A    C  
ATOM   2257  CH2 TRP A 375     -13.615  39.265  -8.921  1.00 34.90      A    C  
ANISOU 2257  CH2 TRP A 375     4333   3368   5557    356   -464    951  A    C  
ATOM   2258  N   ASP A 376     -14.009  40.921  -3.684  1.00 45.89      A    N  
ANISOU 2258  N   ASP A 376     5536   4943   6959    459   -229    498  A    N  
ATOM   2259  CA  ASP A 376     -14.024  42.368  -3.817  1.00 47.23      A    C  
ANISOU 2259  CA  ASP A 376     5637   5030   7278    544   -201    451  A    C  
ATOM   2260  C   ASP A 376     -13.862  42.672  -5.293  1.00 50.37      A    C  
ANISOU 2260  C   ASP A 376     6056   5334   7751    559   -251    549  A    C  
ATOM   2261  O   ASP A 376     -12.764  42.548  -5.828  1.00 48.50      A    O  
ANISOU 2261  O   ASP A 376     5903   5020   7505    548   -282    569  A    O  
ATOM   2262  CB  ASP A 376     -12.874  42.988  -3.031  1.00 44.08      A    C  
ANISOU 2262  CB  ASP A 376     5269   4576   6903    577   -166    340  A    C  
ATOM   2263  CG  ASP A 376     -13.096  44.448  -2.731  1.00 47.21      A    C  
ANISOU 2263  CG  ASP A 376     5576   4921   7441    662   -121    263  A    C  
ATOM   2264  OD1 ASP A 376     -13.950  45.073  -3.391  1.00 59.43      A    O  
ANISOU 2264  OD1 ASP A 376     7050   6447   9082    700   -125    310  A    O  
ATOM   2265  OD2 ASP A 376     -12.413  44.979  -1.836  1.00 41.65      A    O1-
ANISOU 2265  OD2 ASP A 376     4875   4196   6753    691    -80    157  A    O1-
ATOM   2266  N   PRO A 377     -14.959  43.071  -5.957  1.00 51.77      A    N  
ANISOU 2266  N   PRO A 377     6154   5514   8001    584   -259    611  A    N  
ATOM   2267  CA  PRO A 377     -14.992  43.288  -7.410  1.00 47.38      A    C  
ANISOU 2267  CA  PRO A 377     5609   4881   7511    594   -309    715  A    C  
ATOM   2268  C   PRO A 377     -14.066  44.411  -7.872  1.00 45.45      A    C  
ANISOU 2268  C   PRO A 377     5377   4507   7384    656   -308    685  A    C  
ATOM   2269  O   PRO A 377     -13.837  44.546  -9.070  1.00 50.93      A    O  
ANISOU 2269  O   PRO A 377     6099   5127   8126    663   -352    768  A    O  
ATOM   2270  CB  PRO A 377     -16.447  43.661  -7.670  1.00 27.47      A    C  
ANISOU 2270  CB  PRO A 377     2982   2403   5053    619   -301    755  A    C  
ATOM   2271  CG  PRO A 377     -16.924  44.219  -6.375  1.00 45.83      A    C  
ANISOU 2271  CG  PRO A 377     5228   4783   7401    654   -236    644  A    C  
ATOM   2272  CD  PRO A 377     -16.237  43.431  -5.317  1.00 47.51      A    C  
ANISOU 2272  CD  PRO A 377     5505   5053   7493    609   -218    577  A    C  
ATOM   2273  N   ASN A 378     -13.544  45.194  -6.934  1.00 39.15      A    N  
ANISOU 2273  N   ASN A 378     4559   3683   6631    702   -259    570  A    N  
ATOM   2274  CA  ASN A 378     -12.583  46.243  -7.255  1.00 45.35      A    C  
ANISOU 2274  CA  ASN A 378     5361   4347   7522    760   -255    532  A    C  
ATOM   2275  C   ASN A 378     -11.381  46.252  -6.308  1.00 48.57      A    C  
ANISOU 2275  C   ASN A 378     5829   4737   7888    759   -228    430  A    C  
ATOM   2276  O   ASN A 378     -10.558  47.166  -6.359  1.00 51.11      A    O  
ANISOU 2276  O   ASN A 378     6160   4964   8295    809   -216    379  A    O  
ATOM   2277  CB  ASN A 378     -13.254  47.609  -7.213  1.00 44.77      A    C  
ANISOU 2277  CB  ASN A 378     5176   4238   7596    841   -218    492  A    C  
ATOM   2278  CG  ASN A 378     -13.687  47.995  -5.816  1.00 49.28      A    C  
ANISOU 2278  CG  ASN A 378     5679   4876   8170    866   -153    377  A    C  
ATOM   2279  ND2 ASN A 378     -13.287  49.189  -5.385  1.00 54.09      A    N  
ANISOU 2279  ND2 ASN A 378     6248   5419   8883    935   -114    288  A    N  
ATOM   2280  OD1 ASN A 378     -14.362  47.223  -5.119  1.00 44.00      A    O  
ANISOU 2280  OD1 ASN A 378     4994   4316   7407    824   -139    369  A    O  
ATOM   2281  N   GLY A 379     -11.279  45.232  -5.461  1.00 42.51      A    N  
ANISOU 2281  N   GLY A 379     5104   4058   6990    700   -219    401  A    N  
ATOM   2282  CA  GLY A 379     -10.302  45.212  -4.387  1.00 37.45      A    C  
ANISOU 2282  CA  GLY A 379     4509   3419   6302    697   -187    297  A    C  
ATOM   2283  C   GLY A 379      -8.858  45.012  -4.797  1.00 46.87      A    C  
ANISOU 2283  C   GLY A 379     5810   4529   7471    682   -217    303  A    C  
ATOM   2284  O   GLY A 379      -7.953  45.136  -3.974  1.00 50.40      A    O  
ANISOU 2284  O   GLY A 379     6294   4960   7895    686   -190    215  A    O  
ATOM   2285  N   TRP A 380      -8.618  44.701  -6.064  1.00 50.76      A    N  
ANISOU 2285  N   TRP A 380     6353   4964   7968    662   -273    408  A    N  
ATOM   2286  CA  TRP A 380      -7.240  44.524  -6.506  1.00 55.03      A    C  
ANISOU 2286  CA  TRP A 380     6999   5439   8473    643   -300    413  A    C  
ATOM   2287  C   TRP A 380      -6.520  45.867  -6.652  1.00 60.70      A    C  
ANISOU 2287  C   TRP A 380     7712   6139   9212    681   -262    336  A    C  
ATOM   2288  O   TRP A 380      -5.342  46.002  -6.307  1.00 64.57      A    O  
ANISOU 2288  O   TRP A 380     8268   6625   9641    670   -245    274  A    O  
ATOM   2289  CB  TRP A 380      -7.173  43.746  -7.817  1.00 47.86      A    C  
ANISOU 2289  CB  TRP A 380     6158   4575   7452    575   -346    517  A    C  
ATOM   2290  CG  TRP A 380      -5.784  43.354  -8.149  1.00 41.37      A    C  
ANISOU 2290  CG  TRP A 380     5447   3774   6497    527   -346    496  A    C  
ATOM   2291  CD1 TRP A 380      -4.888  44.067  -8.877  1.00 43.46      A    C  
ANISOU 2291  CD1 TRP A 380     5749   4044   6718    532   -326    467  A    C  
ATOM   2292  CD2 TRP A 380      -5.110  42.164  -7.730  1.00 41.10      A    C  
ANISOU 2292  CD2 TRP A 380     5498   3764   6356    470   -362    502  A    C  
ATOM   2293  CE2 TRP A 380      -3.810  42.215  -8.258  1.00 38.81      A    C  
ANISOU 2293  CE2 TRP A 380     5285   3496   5964    447   -339    473  A    C  
ATOM   2294  CE3 TRP A 380      -5.484  41.056  -6.961  1.00 46.56      A    C  
ANISOU 2294  CE3 TRP A 380     6205   4462   7022    434   -392    530  A    C  
ATOM   2295  NE1 TRP A 380      -3.699  43.388  -8.956  1.00 46.61      A    N  
ANISOU 2295  NE1 TRP A 380     6242   4472   6993    486   -319    456  A    N  
ATOM   2296  CZ2 TRP A 380      -2.879  41.203  -8.049  1.00 36.76      A    C  
ANISOU 2296  CZ2 TRP A 380     5108   3271   5589    393   -335    470  A    C  
ATOM   2297  CZ3 TRP A 380      -4.556  40.046  -6.754  1.00 41.03      A    C  
ANISOU 2297  CZ3 TRP A 380     5603   3794   6193    373   -401    526  A    C  
ATOM   2298  CH2 TRP A 380      -3.273  40.126  -7.299  1.00 38.40      A    C  
ANISOU 2298  CH2 TRP A 380     5333   3487   5770    355   -368    494  A    C  
ATOM   2299  N   THR A 381      -7.244  46.860  -7.155  1.00 54.54      A    N  
ANISOU 2299  N   THR A 381     6855   5354   8516    723   -250    345  A    N  
ATOM   2300  CA  THR A 381      -6.679  48.174  -7.412  1.00 50.16      A    C  
ANISOU 2300  CA  THR A 381     6294   4786   7979    754   -222    289  A    C  
ATOM   2301  C   THR A 381      -7.351  49.259  -6.585  1.00 46.59      A    C  
ANISOU 2301  C   THR A 381     5737   4315   7652    824   -176    214  A    C  
ATOM   2302  O   THR A 381      -6.901  50.402  -6.580  1.00 37.69      A    O  
ANISOU 2302  O   THR A 381     4600   3178   6544    851   -151    160  A    O  
ATOM   2303  CB  THR A 381      -6.827  48.545  -8.897  1.00 50.53      A    C  
ANISOU 2303  CB  THR A 381     6350   4848   8000    736   -246    360  A    C  
ATOM   2304  CG2 THR A 381      -5.739  47.886  -9.714  1.00 51.54      A    C  
ANISOU 2304  CG2 THR A 381     6590   5003   7989    677   -269    392  A    C  
ATOM   2305  OG1 THR A 381      -8.100  48.091  -9.375  1.00 49.42      A    O  
ANISOU 2305  OG1 THR A 381     6153   4720   7902    732   -272    440  A    O  
ATOM   2306  N   GLY A 382      -8.427  48.895  -5.891  1.00 49.82      A    N  
ANISOU 2306  N   GLY A 382     6065   4725   8139    852   -164    213  A    N  
ATOM   2307  CA  GLY A 382      -9.261  49.852  -5.184  1.00 45.56      A    C  
ANISOU 2307  CA  GLY A 382     5412   4183   7714    918   -116    146  A    C  
ATOM   2308  C   GLY A 382      -9.145  49.747  -3.678  1.00 49.45      A    C  
ANISOU 2308  C   GLY A 382     5876   4681   8233    949    -68     35  A    C  
ATOM   2309  O   GLY A 382      -9.236  48.666  -3.100  1.00 60.28      A    O  
ANISOU 2309  O   GLY A 382     7281   6130   9494    894    -70     35  A    O  
ATOM   2310  N   THR A 383      -8.965  50.888  -3.034  1.00 38.58      A    N  
ANISOU 2310  N   THR A 383     4457   3306   6895    990    -19    -62  A    N  
ATOM   2311  CA  THR A 383      -8.617  50.918  -1.631  1.00 41.83      A    C  
ANISOU 2311  CA  THR A 383     4857   3731   7305   1010     30   -183  A    C  
ATOM   2312  C   THR A 383      -9.821  50.846  -0.707  1.00 45.53      A    C  
ANISOU 2312  C   THR A 383     5229   4288   7780   1023     73   -229  A    C  
ATOM   2313  O   THR A 383      -9.676  50.912   0.515  1.00 43.39      A    O  
ANISOU 2313  O   THR A 383     4944   4067   7474   1026    120   -332  A    O  
ATOM   2314  CB  THR A 383      -7.818  52.181  -1.316  1.00 47.93      A    C  
ANISOU 2314  CB  THR A 383     5645   4500   8067   1027     61   -260  A    C  
ATOM   2315  CG2 THR A 383      -6.408  52.062  -1.886  1.00 44.45      A    C  
ANISOU 2315  CG2 THR A 383     5325   4041   7525    979     27   -231  A    C  
ATOM   2316  OG1 THR A 383      -8.475  53.317  -1.897  1.00 46.44      A    O  
ANISOU 2316  OG1 THR A 383     5390   4305   7949   1060     66   -238  A    O  
ATOM   2317  N   ASP A 384     -11.007  50.704  -1.288  1.00 52.15      A    N  
ANISOU 2317  N   ASP A 384     6009   5169   8637   1018     58   -150  A    N  
ATOM   2318  CA  ASP A 384     -12.236  50.627  -0.503  1.00 58.36      A    C  
ANISOU 2318  CA  ASP A 384     6706   6061   9406   1018     96   -182  A    C  
ATOM   2319  C   ASP A 384     -12.372  49.301   0.250  1.00 58.52      A    C  
ANISOU 2319  C   ASP A 384     6772   6199   9266    942     96   -184  A    C  
ATOM   2320  O   ASP A 384     -11.855  48.273  -0.187  1.00 51.10      A    O  
ANISOU 2320  O   ASP A 384     5922   5267   8228    881     52   -119  A    O  
ATOM   2321  CB  ASP A 384     -13.444  50.815  -1.409  1.00 66.87      A    C  
ANISOU 2321  CB  ASP A 384     7713   7147  10546   1033     75    -89  A    C  
ATOM   2322  CG  ASP A 384     -14.737  50.871  -0.636  1.00 85.71      A    C  
ANISOU 2322  CG  ASP A 384    10002   9635  12929   1040    116   -123  A    C  
ATOM   2323  OD1 ASP A 384     -14.724  51.380   0.507  1.00 90.43      A    O  
ANISOU 2323  OD1 ASP A 384    10556  10259  13542   1070    172   -235  A    O  
ATOM   2324  OD2 ASP A 384     -15.766  50.405  -1.168  1.00 93.58      A    O1-
ANISOU 2324  OD2 ASP A 384    10964  10685  13908   1016     94    -37  A    O1-
ATOM   2325  N   ASN A 385     -13.083  49.325   1.375  1.00 62.90      A    N  
ANISOU 2325  N   ASN A 385     7261   6845   9795    946    145   -258  A    N  
ATOM   2326  CA  ASN A 385     -13.317  48.112   2.163  1.00 57.92      A    C  
ANISOU 2326  CA  ASN A 385     6660   6333   9014    876    149   -264  A    C  
ATOM   2327  C   ASN A 385     -14.699  47.469   1.956  1.00 50.06      A    C  
ANISOU 2327  C   ASN A 385     5610   5432   7976    843    137   -189  A    C  
ATOM   2328  O   ASN A 385     -15.220  46.802   2.850  1.00 50.50      A    O  
ANISOU 2328  O   ASN A 385     5651   5597   7941    807    160   -219  A    O  
ATOM   2329  CB  ASN A 385     -13.060  48.371   3.653  1.00 58.53      A    C  
ANISOU 2329  CB  ASN A 385     6715   6457   9065    891    209   -398  A    C  
ATOM   2330  CG  ASN A 385     -14.064  49.326   4.260  1.00 65.23      A    C  
ANISOU 2330  CG  ASN A 385     7443   7336  10004    949    263   -464  A    C  
ATOM   2331  ND2 ASN A 385     -15.047  48.777   4.959  1.00 61.79      A    N  
ANISOU 2331  ND2 ASN A 385     6959   7019   9501    920    285   -472  A    N  
ATOM   2332  OD1 ASN A 385     -13.959  50.545   4.103  1.00 75.46      A    O  
ANISOU 2332  OD1 ASN A 385     8690   8551  11431   1019    283   -505  A    O  
ATOM   2333  N   ASN A 386     -15.277  47.667   0.773  1.00 46.56      A    N  
ANISOU 2333  N   ASN A 386     5140   4950   7599    857    102    -90  A    N  
ATOM   2334  CA  ASN A 386     -16.535  47.020   0.399  1.00 58.91      A    C  
ANISOU 2334  CA  ASN A 386     6662   6595   9124    823     83     -6  A    C  
ATOM   2335  C   ASN A 386     -16.282  45.690  -0.293  1.00 59.34      A    C  
ANISOU 2335  C   ASN A 386     6809   6675   9063    744     24     97  A    C  
ATOM   2336  O   ASN A 386     -15.222  45.481  -0.871  1.00 64.25      A    O  
ANISOU 2336  O   ASN A 386     7518   7224   9669    729    -11    126  A    O  
ATOM   2337  CB  ASN A 386     -17.348  47.909  -0.548  1.00 70.10      A    C  
ANISOU 2337  CB  ASN A 386     8000   7961  10675    876     73     52  A    C  
ATOM   2338  CG  ASN A 386     -18.481  48.633   0.148  1.00 74.95      A    C  
ANISOU 2338  CG  ASN A 386     8495   8628  11355    922    126     -6  A    C  
ATOM   2339  ND2 ASN A 386     -18.260  49.904   0.480  1.00 70.05      A    N  
ANISOU 2339  ND2 ASN A 386     7821   7943  10852    996    166    -90  A    N  
ATOM   2340  OD1 ASN A 386     -19.553  48.060   0.371  1.00 80.31      A    O  
ANISOU 2340  OD1 ASN A 386     9129   9406  11980    893    129     25  A    O  
ATOM   2341  N   PHE A 387     -17.269  44.803  -0.255  1.00 55.34      A    N  
ANISOU 2341  N   PHE A 387     6281   6270   8475    696     13    154  A    N  
ATOM   2342  CA  PHE A 387     -17.162  43.501  -0.901  1.00 46.52      A    C  
ANISOU 2342  CA  PHE A 387     5244   5186   7245    619    -42    255  A    C  
ATOM   2343  C   PHE A 387     -18.557  42.903  -1.022  1.00 38.27      A    C  
ANISOU 2343  C   PHE A 387     4140   4239   6162    589    -50    321  A    C  
ATOM   2344  O   PHE A 387     -19.451  43.259  -0.259  1.00 36.03      A    O  
ANISOU 2344  O   PHE A 387     3769   4020   5900    613     -6    269  A    O  
ATOM   2345  CB  PHE A 387     -16.271  42.577  -0.081  1.00 53.01      A    C  
ANISOU 2345  CB  PHE A 387     6153   6051   7938    564    -39    209  A    C  
ATOM   2346  CG  PHE A 387     -16.842  42.222   1.265  1.00 64.37      A    C  
ANISOU 2346  CG  PHE A 387     7549   7605   9304    545      8    132  A    C  
ATOM   2347  CD1 PHE A 387     -16.641  43.049   2.360  1.00 66.90      A    C  
ANISOU 2347  CD1 PHE A 387     7824   7927   9670    593     66      9  A    C  
ATOM   2348  CD2 PHE A 387     -17.584  41.062   1.439  1.00 67.40      A    C  
ANISOU 2348  CD2 PHE A 387     7937   8099   9574    480     -7    185  A    C  
ATOM   2349  CE1 PHE A 387     -17.164  42.720   3.600  1.00 68.67      A    C  
ANISOU 2349  CE1 PHE A 387     8008   8258   9826    575    110    -61  A    C  
ATOM   2350  CE2 PHE A 387     -18.112  40.732   2.676  1.00 65.98      A    C  
ANISOU 2350  CE2 PHE A 387     7717   8026   9327    462     36    116  A    C  
ATOM   2351  CZ  PHE A 387     -17.899  41.560   3.758  1.00 67.04      A    C  
ANISOU 2351  CZ  PHE A 387     7806   8160   9504    510     95     -6  A    C  
ATOM   2352  N   SER A 388     -18.746  41.976  -1.954  1.00 37.14      A    N  
ANISOU 2352  N   SER A 388     4045   4109   5956    534   -105    435  A    N  
ATOM   2353  CA  SER A 388     -20.090  41.481  -2.237  1.00 43.52      A    C  
ANISOU 2353  CA  SER A 388     4795   5000   6739    508   -118    509  A    C  
ATOM   2354  C   SER A 388     -20.330  40.008  -1.880  1.00 48.36      A    C  
ANISOU 2354  C   SER A 388     5458   5721   7195    424   -136    547  A    C  
ATOM   2355  O   SER A 388     -21.462  39.532  -1.941  1.00 55.60      A    O  
ANISOU 2355  O   SER A 388     6325   6719   8079    399   -142    598  A    O  
ATOM   2356  CB  SER A 388     -20.479  41.762  -3.695  1.00 45.08      A    C  
ANISOU 2356  CB  SER A 388     4979   5132   7015    525   -164    619  A    C  
ATOM   2357  OG  SER A 388     -19.570  41.170  -4.604  1.00 49.69      A    O  
ANISOU 2357  OG  SER A 388     5665   5656   7557    487   -218    691  A    O  
ATOM   2358  N   ILE A 389     -19.282  39.280  -1.509  1.00 44.21      A    N  
ANISOU 2358  N   ILE A 389     5027   5197   6573    379   -146    523  A    N  
ATOM   2359  CA  ILE A 389     -19.459  37.883  -1.118  1.00 41.83      A    C  
ANISOU 2359  CA  ILE A 389     4774   4998   6123    299   -163    554  A    C  
ATOM   2360  C   ILE A 389     -18.537  37.508   0.036  1.00 39.43      A    C  
ANISOU 2360  C   ILE A 389     4525   4721   5734    276   -135    461  A    C  
ATOM   2361  O   ILE A 389     -17.344  37.822   0.006  1.00 35.99      A    O  
ANISOU 2361  O   ILE A 389     4152   4206   5316    291   -137    422  A    O  
ATOM   2362  CB  ILE A 389     -19.180  36.908  -2.289  1.00 40.44      A    C  
ANISOU 2362  CB  ILE A 389     4681   4800   5884    241   -231    675  A    C  
ATOM   2363  CG1 ILE A 389     -20.060  37.210  -3.501  1.00 33.11      A    C  
ANISOU 2363  CG1 ILE A 389     3703   3843   5033    259   -264    776  A    C  
ATOM   2364  CG2 ILE A 389     -19.405  35.480  -1.847  1.00 40.56      A    C  
ANISOU 2364  CG2 ILE A 389     4741   4922   5747    158   -246    705  A    C  
ATOM   2365  CD1 ILE A 389     -19.731  36.370  -4.700  1.00 31.59      A    C  
ANISOU 2365  CD1 ILE A 389     3593   3620   4793    208   -330    891  A    C  
ATOM   2366  N   LYS A 390     -19.093  36.846   1.051  1.00 33.97      A    N  
ANISOU 2366  N   LYS A 390     3811   4144   4950    239   -108    424  A    N  
ATOM   2367  CA  LYS A 390     -18.287  36.248   2.107  1.00 36.21      A    C  
ANISOU 2367  CA  LYS A 390     4155   4470   5131    203    -88    351  A    C  
ATOM   2368  C   LYS A 390     -18.746  34.834   2.403  1.00 42.78      A    C  
ANISOU 2368  C   LYS A 390     5019   5415   5822    121   -107    398  A    C  
ATOM   2369  O   LYS A 390     -19.847  34.632   2.906  1.00 54.14      A    O  
ANISOU 2369  O   LYS A 390     6387   6948   7237    113    -84    395  A    O  
ATOM   2370  CB  LYS A 390     -18.344  37.059   3.399  1.00 41.36      A    C  
ANISOU 2370  CB  LYS A 390     4744   5150   5823    250    -20    221  A    C  
ATOM   2371  CG  LYS A 390     -17.767  36.314   4.607  1.00 47.11      A    C  
ANISOU 2371  CG  LYS A 390     5521   5949   6430    205      3    149  A    C  
ATOM   2372  CD  LYS A 390     -17.943  37.084   5.909  1.00 54.52      A    C  
ANISOU 2372  CD  LYS A 390     6388   6923   7403    250     71     21  A    C  
ATOM   2373  CE  LYS A 390     -16.974  38.258   5.965  1.00 62.03      A    C  
ANISOU 2373  CE  LYS A 390     7345   7765   8457    316     93    -55  A    C  
ATOM   2374  NZ  LYS A 390     -16.791  38.790   7.345  1.00 66.00      A    N1+
ANISOU 2374  NZ  LYS A 390     7810   8304   8962    345    156   -187  A    N1+
ATOM   2375  N   GLN A 391     -17.895  33.858   2.109  1.00 35.73      A    N  
ANISOU 2375  N   GLN A 391     4230   4512   4834     63   -146    441  A    N  
ATOM   2376  CA  GLN A 391     -18.209  32.466   2.386  1.00 30.80      A    C  
ANISOU 2376  CA  GLN A 391     3644   3989   4069    -18   -166    486  A    C  
ATOM   2377  C   GLN A 391     -17.383  31.945   3.558  1.00 35.67      A    C  
ANISOU 2377  C   GLN A 391     4316   4649   4589    -50   -141    403  A    C  
ATOM   2378  O   GLN A 391     -16.154  32.065   3.582  1.00 34.55      A    O  
ANISOU 2378  O   GLN A 391     4245   4437   4444    -46   -145    367  A    O  
ATOM   2379  CB  GLN A 391     -17.978  31.612   1.140  1.00 25.49      A    C  
ANISOU 2379  CB  GLN A 391     3047   3284   3352    -69   -234    608  A    C  
ATOM   2380  CG  GLN A 391     -18.379  30.155   1.280  1.00 35.91      A    C  
ANISOU 2380  CG  GLN A 391     4407   4707   4532   -152   -260    668  A    C  
ATOM   2381  CD  GLN A 391     -18.044  29.348   0.038  1.00 38.14      A    C  
ANISOU 2381  CD  GLN A 391     4770   4949   4773   -201   -326    783  A    C  
ATOM   2382  NE2 GLN A 391     -17.975  28.023   0.185  1.00 23.83      A    N  
ANISOU 2382  NE2 GLN A 391     3019   3205   2829   -277   -353    825  A    N  
ATOM   2383  OE1 GLN A 391     -17.829  29.914  -1.039  1.00 38.03      A    O  
ANISOU 2383  OE1 GLN A 391     4764   4841   4846   -168   -355    833  A    O  
ATOM   2384  N   ASP A 392     -18.065  31.367   4.539  1.00 42.98      A    N  
ANISOU 2384  N   ASP A 392     5206   5691   5434    -82   -113    372  A    N  
ATOM   2385  CA  ASP A 392     -17.378  30.752   5.665  1.00 44.75      A    C  
ANISOU 2385  CA  ASP A 392     5480   5968   5554   -119    -91    300  A    C  
ATOM   2386  C   ASP A 392     -16.699  29.443   5.276  1.00 49.68      A    C  
ANISOU 2386  C   ASP A 392     6215   6603   6059   -197   -140    368  A    C  
ATOM   2387  O   ASP A 392     -17.274  28.606   4.578  1.00 52.74      A    O  
ANISOU 2387  O   ASP A 392     6616   7025   6397   -244   -182    467  A    O  
ATOM   2388  CB  ASP A 392     -18.341  30.530   6.822  1.00 42.13      A    C  
ANISOU 2388  CB  ASP A 392     5075   5759   5172   -130    -46    247  A    C  
ATOM   2389  CG  ASP A 392     -18.673  31.808   7.529  1.00 47.88      A    C  
ANISOU 2389  CG  ASP A 392     5712   6479   6002    -55     13    147  A    C  
ATOM   2390  OD1 ASP A 392     -17.939  32.795   7.295  1.00 48.53      A    O  
ANISOU 2390  OD1 ASP A 392     5800   6459   6180      0     22    104  A    O  
ATOM   2391  OD2 ASP A 392     -19.652  31.830   8.311  1.00 50.51      A    O1-
ANISOU 2391  OD2 ASP A 392     5966   6904   6322    -51     49    111  A    O1-
ATOM   2392  N   ILE A 393     -15.465  29.283   5.733  1.00 43.26      A    N  
ANISOU 2392  N   ILE A 393     5477   5756   5203   -210   -137    314  A    N  
ATOM   2393  CA  ILE A 393     -14.689  28.096   5.443  1.00 36.71      A    C  
ANISOU 2393  CA  ILE A 393     4755   4929   4263   -281   -180    367  A    C  
ATOM   2394  C   ILE A 393     -14.391  27.384   6.749  1.00 36.46      A    C  
ANISOU 2394  C   ILE A 393     4750   4986   4118   -324   -151    298  A    C  
ATOM   2395  O   ILE A 393     -14.694  26.199   6.904  1.00 35.86      A    O  
ANISOU 2395  O   ILE A 393     4703   4993   3928   -391   -171    345  A    O  
ATOM   2396  CB  ILE A 393     -13.379  28.467   4.736  1.00 35.73      A    C  
ANISOU 2396  CB  ILE A 393     4711   4680   4184   -261   -207    372  A    C  
ATOM   2397  CG1 ILE A 393     -13.677  28.967   3.325  1.00 28.10      A    C  
ANISOU 2397  CG1 ILE A 393     3730   3632   3314   -232   -245    460  A    C  
ATOM   2398  CG2 ILE A 393     -12.414  27.279   4.704  1.00 33.63      A    C  
ANISOU 2398  CG2 ILE A 393     4559   4420   3799   -333   -242    404  A    C  
ATOM   2399  CD1 ILE A 393     -14.180  27.879   2.435  1.00 28.38      A    C  
ANISOU 2399  CD1 ILE A 393     3799   3702   3281   -294   -299    580  A    C  
ATOM   2400  N   VAL A 394     -13.786  28.123   7.678  1.00 32.92      A    N  
ANISOU 2400  N   VAL A 394     4289   4518   3702   -283   -104    185  A    N  
ATOM   2401  CA  VAL A 394     -13.532  27.647   9.036  1.00 32.96      A    C  
ANISOU 2401  CA  VAL A 394     4305   4608   3614   -312    -68    103  A    C  
ATOM   2402  C   VAL A 394     -13.986  28.746  10.018  1.00 32.55      A    C  
ANISOU 2402  C   VAL A 394     4155   4577   3635   -248     -3     -6  A    C  
ATOM   2403  O   VAL A 394     -13.637  29.912   9.858  1.00 29.98      A    O  
ANISOU 2403  O   VAL A 394     3803   4167   3422   -181     16    -54  A    O  
ATOM   2404  CB  VAL A 394     -12.028  27.287   9.258  1.00 22.95      A    C  
ANISOU 2404  CB  VAL A 394     3143   3288   2289   -338    -79     69  A    C  
ATOM   2405  CG1 VAL A 394     -11.868  26.413  10.468  1.00 28.57      A    C  
ANISOU 2405  CG1 VAL A 394     3878   4101   2877   -390    -57     19  A    C  
ATOM   2406  CG2 VAL A 394     -11.446  26.561   8.064  1.00 25.54      A    C  
ANISOU 2406  CG2 VAL A 394     3562   3558   2584   -380   -144    173  A    C  
ATOM   2407  N   GLY A 395     -14.789  28.379  11.014  1.00 31.97      A    N  
ANISOU 2407  N   GLY A 395     4027   4619   3501   -269     31    -43  A    N  
ATOM   2408  CA  GLY A 395     -15.345  29.351  11.945  1.00 30.30      A    C  
ANISOU 2408  CA  GLY A 395     3720   4439   3354   -212     92   -142  A    C  
ATOM   2409  C   GLY A 395     -14.267  30.064  12.740  1.00 44.53      A    C  
ANISOU 2409  C   GLY A 395     5543   6193   5184   -175    131   -256  A    C  
ATOM   2410  O   GLY A 395     -13.136  29.565  12.842  1.00 33.04      A    O  
ANISOU 2410  O   GLY A 395     4179   4708   3667   -207    113   -265  A    O  
ATOM   2411  N   ILE A 396     -14.612  31.219  13.313  1.00 55.03      A    N  
ANISOU 2411  N   ILE A 396     6788   7513   6607   -108    182   -343  A    N  
ATOM   2412  CA  ILE A 396     -13.606  32.073  13.948  1.00 59.54      A    C  
ANISOU 2412  CA  ILE A 396     7372   8024   7227    -62    217   -450  A    C  
ATOM   2413  C   ILE A 396     -12.931  31.455  15.186  1.00 58.90      A    C  
ANISOU 2413  C   ILE A 396     7337   8008   7035   -102    243   -527  A    C  
ATOM   2414  O   ILE A 396     -11.767  31.749  15.469  1.00 61.28      A    O  
ANISOU 2414  O   ILE A 396     7692   8249   7342    -90    251   -586  A    O  
ATOM   2415  CB  ILE A 396     -14.147  33.493  14.281  1.00 43.18      A    C  
ANISOU 2415  CB  ILE A 396     5196   5927   5284     21    268   -528  A    C  
ATOM   2416  CG1 ILE A 396     -12.976  34.449  14.546  1.00 50.34      A    C  
ANISOU 2416  CG1 ILE A 396     6128   6737   6261     72    291   -617  A    C  
ATOM   2417  CG2 ILE A 396     -15.058  33.461  15.485  1.00 28.65      A    C  
ANISOU 2417  CG2 ILE A 396     3275   4204   3407     20    319   -595  A    C  
ATOM   2418  CD1 ILE A 396     -13.380  35.827  15.011  1.00 48.85      A    C  
ANISOU 2418  CD1 ILE A 396     5843   6525   6192    153    344   -706  A    C  
ATOM   2419  N   ASN A 397     -13.643  30.597  15.911  1.00 49.58      A    N  
ANISOU 2419  N   ASN A 397     6134   6951   5755   -152    255   -524  A    N  
ATOM   2420  CA  ASN A 397     -13.087  29.999  17.126  1.00 51.93      A    C  
ANISOU 2420  CA  ASN A 397     6467   7318   5944   -191    280   -597  A    C  
ATOM   2421  C   ASN A 397     -12.272  28.737  16.892  1.00 53.50      A    C  
ANISOU 2421  C   ASN A 397     6778   7523   6026   -266    236   -538  A    C  
ATOM   2422  O   ASN A 397     -11.753  28.138  17.829  1.00 54.16      A    O  
ANISOU 2422  O   ASN A 397     6901   7662   6014   -305    251   -589  A    O  
ATOM   2423  CB  ASN A 397     -14.183  29.729  18.148  1.00 55.33      A    C  
ANISOU 2423  CB  ASN A 397     6820   7879   6324   -205    320   -634  A    C  
ATOM   2424  CG  ASN A 397     -14.711  30.996  18.754  1.00 65.45      A    C  
ANISOU 2424  CG  ASN A 397     8000   9158   7708   -132    377   -726  A    C  
ATOM   2425  ND2 ASN A 397     -15.876  31.436  18.289  1.00 69.44      A    N  
ANISOU 2425  ND2 ASN A 397     8422   9677   8285   -101    381   -688  A    N  
ATOM   2426  OD1 ASN A 397     -14.072  31.591  19.621  1.00 69.15      A    O  
ANISOU 2426  OD1 ASN A 397     8466   9614   8195   -101    418   -832  A    O  
ATOM   2427  N   GLU A 398     -12.157  28.342  15.634  1.00 51.89      A    N  
ANISOU 2427  N   GLU A 398     6624   7262   5830   -287    179   -432  A    N  
ATOM   2428  CA  GLU A 398     -11.390  27.164  15.289  1.00 49.74      A    C  
ANISOU 2428  CA  GLU A 398     6459   6988   5453   -356    132   -369  A    C  
ATOM   2429  C   GLU A 398      -9.997  27.537  14.762  1.00 43.35      A    C  
ANISOU 2429  C   GLU A 398     5731   6057   4684   -338    111   -379  A    C  
ATOM   2430  O   GLU A 398      -9.789  28.631  14.228  1.00 33.68      A    O  
ANISOU 2430  O   GLU A 398     4482   4736   3578   -274    116   -396  A    O  
ATOM   2431  CB  GLU A 398     -12.164  26.319  14.274  1.00 55.47      A    C  
ANISOU 2431  CB  GLU A 398     7193   7738   6143   -401     81   -241  A    C  
ATOM   2432  CG  GLU A 398     -13.396  25.656  14.859  1.00 62.35      A    C  
ANISOU 2432  CG  GLU A 398     8004   8742   6945   -437     96   -225  A    C  
ATOM   2433  CD  GLU A 398     -13.051  24.664  15.959  1.00 73.08      A    C  
ANISOU 2433  CD  GLU A 398     9405  10193   8169   -498    109   -265  A    C  
ATOM   2434  OE1 GLU A 398     -11.993  24.005  15.859  1.00 77.18      A    O  
ANISOU 2434  OE1 GLU A 398    10021  10683   8621   -539     82   -250  A    O  
ATOM   2435  OE2 GLU A 398     -13.834  24.545  16.926  1.00 77.12      A    O1-
ANISOU 2435  OE2 GLU A 398     9852  10808   8642   -505    148   -310  A    O1-
ATOM   2436  N   TRP A 399      -9.047  26.621  14.928  1.00 42.00      A    N  
ANISOU 2436  N   TRP A 399     5656   5890   4412   -394     88   -369  A    N  
ATOM   2437  CA  TRP A 399      -7.697  26.815  14.421  1.00 22.05      A    C  
ANISOU 2437  CA  TRP A 399     3215   3253   1909   -386     64   -371  A    C  
ATOM   2438  C   TRP A 399      -7.673  26.732  12.911  1.00 23.79      A    C  
ANISOU 2438  C   TRP A 399     3472   3392   2174   -388      8   -261  A    C  
ATOM   2439  O   TRP A 399      -8.287  25.853  12.309  1.00 32.75      A    O  
ANISOU 2439  O   TRP A 399     4619   4570   3256   -436    -30   -165  A    O  
ATOM   2440  CB  TRP A 399      -6.761  25.745  14.971  1.00 21.33      A    C  
ANISOU 2440  CB  TRP A 399     3218   3196   1691   -452     52   -381  A    C  
ATOM   2441  CG  TRP A 399      -6.907  25.511  16.441  1.00 33.40      A    C  
ANISOU 2441  CG  TRP A 399     4718   4828   3147   -468     99   -470  A    C  
ATOM   2442  CD1 TRP A 399      -7.433  24.411  17.046  1.00 31.00      A    C  
ANISOU 2442  CD1 TRP A 399     4414   4640   2724   -532     99   -450  A    C  
ATOM   2443  CD2 TRP A 399      -6.522  26.407  17.495  1.00 27.14      A    C  
ANISOU 2443  CD2 TRP A 399     3887   4030   2393   -420    156   -595  A    C  
ATOM   2444  CE2 TRP A 399      -6.836  25.778  18.710  1.00 30.21      A    C  
ANISOU 2444  CE2 TRP A 399     4257   4537   2682   -460    187   -644  A    C  
ATOM   2445  CE3 TRP A 399      -5.934  27.675  17.524  1.00 25.02      A    C  
ANISOU 2445  CE3 TRP A 399     3601   3669   2235   -349    182   -669  A    C  
ATOM   2446  NE1 TRP A 399      -7.388  24.559  18.411  1.00 35.12      A    N  
ANISOU 2446  NE1 TRP A 399     4904   5231   3209   -527    152   -553  A    N  
ATOM   2447  CZ2 TRP A 399      -6.588  26.375  19.942  1.00 37.41      A    C  
ANISOU 2447  CZ2 TRP A 399     5134   5477   3601   -429    243   -765  A    C  
ATOM   2448  CZ3 TRP A 399      -5.693  28.270  18.746  1.00 30.97      A    C  
ANISOU 2448  CZ3 TRP A 399     4318   4452   2996   -319    238   -789  A    C  
ATOM   2449  CH2 TRP A 399      -6.017  27.622  19.937  1.00 38.60      A    C  
ANISOU 2449  CH2 TRP A 399     5268   5538   3862   -360    268   -836  A    C  
ATOM   2450  N   SER A 400      -6.959  27.654  12.295  1.00 22.55      A    N  
ANISOU 2450  N   SER A 400     3333   3118   2118   -335      2   -274  A    N  
ATOM   2451  CA  SER A 400      -6.612  27.512  10.897  1.00 30.09      A    C  
ANISOU 2451  CA  SER A 400     4344   3984   3106   -342    -55   -176  A    C  
ATOM   2452  C   SER A 400      -5.109  27.683  10.795  1.00 29.97      A    C  
ANISOU 2452  C   SER A 400     4416   3876   3096   -336    -65   -208  A    C  
ATOM   2453  O   SER A 400      -4.363  27.292  11.705  1.00 31.16      A    O  
ANISOU 2453  O   SER A 400     4612   4056   3171   -363    -47   -271  A    O  
ATOM   2454  CB  SER A 400      -7.346  28.550  10.033  1.00 36.13      A    C  
ANISOU 2454  CB  SER A 400     5033   4689   4004   -279    -55   -144  A    C  
ATOM   2455  OG  SER A 400      -7.037  29.886  10.406  1.00 36.94      A    O  
ANISOU 2455  OG  SER A 400     5090   4730   4217   -203    -14   -237  A    O  
ATOM   2456  N   GLY A 401      -4.664  28.282   9.701  1.00 25.28      A    N  
ANISOU 2456  N   GLY A 401     3844   3169   2590   -301    -94   -166  A    N  
ATOM   2457  CA  GLY A 401      -3.263  28.610   9.562  1.00 29.74      A    C  
ANISOU 2457  CA  GLY A 401     4486   3637   3179   -286   -102   -200  A    C  
ATOM   2458  C   GLY A 401      -2.888  28.969   8.145  1.00 29.67      A    C  
ANISOU 2458  C   GLY A 401     4513   3514   3248   -263   -147   -124  A    C  
ATOM   2459  O   GLY A 401      -3.488  29.849   7.540  1.00 31.16      A    O  
ANISOU 2459  O   GLY A 401     4637   3658   3545   -210   -144   -106  A    O  
ATOM   2460  N   TYR A 402      -1.880  28.278   7.633  1.00 32.39      A    N  
ANISOU 2460  N   TYR A 402     4959   3812   3534   -305   -188    -78  A    N  
ATOM   2461  CA  TYR A 402      -1.381  28.471   6.283  1.00 36.23      A    C  
ANISOU 2461  CA  TYR A 402     5494   4191   4081   -293   -235     -1  A    C  
ATOM   2462  C   TYR A 402      -2.465  28.228   5.235  1.00 34.04      A    C  
ANISOU 2462  C   TYR A 402     5181   3928   3826   -303   -271    107  A    C  
ATOM   2463  O   TYR A 402      -3.393  27.459   5.450  1.00 39.29      A    O  
ANISOU 2463  O   TYR A 402     5817   4690   4421   -345   -274    144  A    O  
ATOM   2464  CB  TYR A 402      -0.207  27.517   6.052  1.00 42.73      A    C  
ANISOU 2464  CB  TYR A 402     6436   4987   4812   -351   -274     32  A    C  
ATOM   2465  CG  TYR A 402       1.148  28.133   6.279  1.00 36.33      A    C  
ANISOU 2465  CG  TYR A 402     5679   4087   4039   -319   -261    -39  A    C  
ATOM   2466  CD1 TYR A 402       1.375  29.015   7.333  1.00 33.63      A    C  
ANISOU 2466  CD1 TYR A 402     5292   3745   3741   -271   -206   -157  A    C  
ATOM   2467  CD2 TYR A 402       2.200  27.831   5.433  1.00 28.28      A    C  
ANISOU 2467  CD2 TYR A 402     4753   2982   3010   -337   -305     12  A    C  
ATOM   2468  CE1 TYR A 402       2.617  29.583   7.519  1.00 32.87      A    C  
ANISOU 2468  CE1 TYR A 402     5243   3565   3681   -242   -195   -220  A    C  
ATOM   2469  CE2 TYR A 402       3.425  28.381   5.605  1.00 28.56      A    C  
ANISOU 2469  CE2 TYR A 402     4838   2935   3080   -310   -296    -49  A    C
[truncated: 85,055 more chars]
