# Supplementary material for: Structure-based design of stabilized recombinant influenza neuraminidase tetramers
Source: Nat Commun. 2022 Apr 5;13:1825. doi: 10.1038/s41467-022-29416-z (PMC8983682; doi:10.1038/s41467-022-29416-z)
Supplement: Supplementary file 7 — Source Data [file 41467_2022_29416_MOESM7_ESM.xlsx]

## Sheet: Fig 2d
1 mM CaCl2				5 mM EDTA
N1-CA09-WT		N1-CA09-sNAp-155		N1-CA09-WT		N1-CA09-sNAp-155
Temp (C)	BCM (nm)	Temp (C)	BCM (nm)	Temp (C)	BCM (nm)	Temp (C)	BCM (nm)
20.0197	346.82	20.5005	346.238	20.1158	346.635	20.6448	346.316
21.4814	346.929	22.0392	346.365	21.6257	346.807	22.1546	346.494
22.9912	347.032	23.5394	346.44	23.1259	346.937	23.6644	346.598
24.4914	347.121	25.03	346.485	24.6357	347.046	25.155	346.673
25.9916	347.212	26.5302	346.514	26.1263	347.144	26.6552	346.731
27.5207	347.299	28.1169	346.531	27.6457	347.223	28.2708	346.794
29.0882	347.371	29.6267	346.546	29.2132	347.303	29.7614	346.841
30.598	347.438	31.1558	346.55	30.7519	347.362	31.2808	346.893
32.1078	347.489	32.656	346.561	32.2425	347.407	32.7906	346.925
33.608	347.53	34.1466	346.566	33.7715	347.45	34.3004	346.965
35.1275	347.56	35.6468	346.594	35.2525	347.48	35.8006	347.008
36.6373	347.575	37.1854	346.626	36.7719	347.511	37.3105	347.056
38.1471	347.576	38.676	346.702	38.2817	347.553	38.8203	347.095
39.6569	347.541	40.1666	346.781	39.7723	347.61	40.3109	347.135
41.1571	347.486	41.686	346.902	41.2821	347.721	41.8207	347.186
42.6477	347.403	43.1862	347.008	42.7919	347.959	43.3209	347.23
44.1575	347.281	44.6768	347.109	44.2825	348.4	44.8307	347.294
45.6673	347.125	46.2059	347.193	45.7923	349.022	46.3405	347.351
47.1579	346.973	47.7061	347.279	47.3022	349.557	47.8407	347.423
48.6677	346.873	49.2159	347.359	48.8216	349.76	49.3409	347.485
50.1775	346.911	50.7161	347.437	50.3218	349.855	50.8507	347.559
51.6874	347.129	52.2163	347.54	51.8124	349.921	52.3605	347.642
53.1972	347.564	53.7165	347.622	53.3126	349.989	53.8704	347.729
54.6685	348.04	55.2263	347.729	54.8416	350.054	55.3513	347.847
56.1976	348.472	56.7361	347.842	56.3322	350.123	56.8708	347.968
57.717	348.884	58.2459	347.929	57.842	350.189	58.371	348.105
59.198	349.349	59.7461	348.082	59.3326	350.257	59.8808	348.268
60.7174	349.839	61.2559	348.243	60.8617	350.326	61.3906	348.515
62.2176	350.215	62.7465	348.47	62.3619	350.375	62.8908	348.831
63.7274	350.407	64.266	348.783	63.8525	350.446	64.391	349.305
65.2373	350.464	65.7662	349.12	65.3719	350.497	65.8912	349.898
66.7375	350.544	67.2472	349.489	66.8721	350.557	67.401	350.351
68.2473	350.607	68.7858	349.968	68.3723	350.617	68.9204	350.504
69.7571	350.669	70.286	350.151	69.8821	350.675	70.4206	350.561
71.2284	350.717	71.7862	350.176	71.3919	350.722	71.9112	350.577
72.7383	350.772	73.296	350.161	72.8825	350.784	73.421	350.665
74.2577	350.841	74.777	350.193	74.3923	350.848	74.9309	350.687
75.7675	350.859	76.2868	350.456	75.8925	350.908	76.4311	350.787
77.2677	350.952	77.787	350.479	77.3927	350.97	77.9313	350.847
78.7583	351.002	79.2968	350.612	78.9025	351.057	79.4411	350.897
80.2681	351.095	80.8163	350.704	80.4124	351.117	80.9413	350.995
81.7683	351.161	82.3165	350.954	81.9222	351.175	82.4511	351.063
83.2781	351.279	83.8167	351.126	83.4224	351.271	83.9513	351.107
84.7976	351.318	85.3265	351.248	84.9322	351.328	85.4707	351.214
86.2882	351.409	86.8363	351.448	86.4324	351.415	86.9709	351.274
87.7883	351.471	88.3365	351.565	87.9326	351.493	88.4711	351.349
89.2982	351.543	89.8367	351.643	89.4328	351.56	89.981	351.513
90.7984	351.637	91.3465	351.721	90.9522	351.618	91.4715	351.606
92.3082	351.76	92.8659	351.901	92.4524	351.745	92.9814	351.785
93.8084	351.805	94.3469	352.07	93.9719	351.834	94.5008	351.918

## Sheet: Fig 2e
1 mM CaCl2				5 mM EDTA
N1-CA09-WT		N1-CA09-sNAp-155		N1-CA09-WT		N1-CA09-sNAp-155
Temp (C)	SLS-266nm (count)	Temp (C)	SLS-266nm (count)	Temp (C)	SLS-266nm (count)	Temp (C)	SLS-266nm (count)
20.0197	6404.95	20.2312	10449.7	20.1158	4510.19	20.6448	9176.63
21.4814	6385.17	21.7699	10439	21.6257	4460.45	22.1546	9363.09
22.9912	6021.31	23.2605	10383.2	23.1259	4433.53	23.6644	9305.81
24.4914	5816	24.7607	10104	24.6357	4459.59	25.155	9507.22
25.9916	5783.42	26.2513	10039.6	26.1263	4395.94	26.6552	9097.6
27.5207	5771.85	27.8092	9290.62	27.6457	4377.91	28.2708	8608.12
29.0882	5643.4	29.3575	9423.89	29.2132	4326.47	29.7614	9459.76
30.598	5523.77	30.8577	9527.2	30.7519	4381.46	31.2808	9145.15
32.1078	5449.92	32.3771	9039.48	32.2425	4339.48	32.7906	9843.95
33.608	5410.81	33.8869	8796.25	33.7715	4434.51	34.3004	9447.96
35.1275	5358.53	35.3967	8416.12	35.2525	4414.13	35.8006	9803.11
36.6373	5306.18	36.9066	8575.83	36.7719	4387.76	37.3105	9340.74
38.1471	5263.92	38.4164	8071.39	38.2817	4319.75	38.8203	9786.68
39.6569	5188.82	39.9262	8109.97	39.7723	4450.19	40.3109	9355.57
41.1571	4987.11	41.4264	7947.22	41.2821	4323.64	41.8207	9126.3
42.6477	4922.86	42.917	7783.51	42.7919	4260.58	43.3209	9179.87
44.1575	4801.88	44.4268	7678.08	44.2825	4360.64	44.8307	9086.71
45.6673	4825.52	45.9366	7587.5	45.7923	4718.75	46.3405	9138.16
47.1579	4827.6	47.4464	8819.32	47.3022	5447.51	47.8407	9025.41
48.6677	4883.09	48.937	8231.16	48.8216	6296.72	49.3409	8895.48
50.1775	5262.33	50.4372	8259.5	50.3218	6707.03	50.8507	9024.6
51.6874	6075.51	51.9566	8663.9	51.8124	7111.55	52.3605	9177.57
53.1972	8055.3	53.4376	7990.89	53.3126	7393.8	53.8704	10420.4
54.6685	12448.4	54.9763	8236.18	54.8416	7619.18	55.3513	10655.2
56.1976	21164.5	56.4765	8000.72	56.3322	7849.82	56.8708	10655
57.717	32460	57.9671	9725.34	57.842	8083.72	58.371	10961
59.198	44401.9	59.4865	10470.5	59.3326	8362.48	59.8808	10788.2
60.7174	57271.5	60.9867	11813.9	60.8617	8597.62	61.3906	11099.4
62.2176	69123.8	62.4965	13993.1	62.3619	8813.67	62.8908	11293
63.7274	77667.1	63.9967	21645.6	63.8525	9131.18	64.391	12178.1
65.2373	84646.5	65.4873	37761.4	65.3719	9402.3	65.8912	13156.1
66.7375	90372.8	67.0067	60764.5	66.8721	9620.79	67.401	14608.5
68.2473	93936.6	68.5069	79525.8	68.3723	9891.83	68.9204	14459.3
69.7571	98526.8	70.0071	88804.7	69.8821	10069.9	70.4206	16264.7
71.2284	100229	71.5266	91783.8	71.3919	10291.2	71.9112	16348.6
72.7383	104406	73.0171	94867.3	72.8825	10535.5	73.421	16652.1
74.2577	106023	74.5173	94229.2	74.3923	10854.9	74.9309	16795.6
75.7675	106760	76.0368	98979.4	75.8925	11008.8	76.4311	17521.8
77.2677	109583	77.5466	91583.9	77.3927	11285.7	77.9313	17498.8
78.7583	109944	79.0468	80248.4	78.9025	11521.6	79.4411	17796.4
80.2681	110800	80.5566	71855.1	80.4124	11891.4	80.9413	18236.3
81.7683	107363	82.0568	47914.5	81.9222	12039.6	82.4511	18481.2
83.2781	107153	83.5666	48123.3	83.4224	12281.6	83.9513	20148.9
84.7976	112306	85.0476	41478.1	84.9322	12461.8	85.4707	21323.5
86.2882	105981	86.567	25287.5	86.4324	12669	86.9709	20948.9
87.7883	103832	88.0672	28832.8	87.9326	12836.1	88.4711	21034
89.2982	96615.9	89.5771	28074.5	89.4328	13007.5	89.981	19795.4
90.7984	97060.1	91.0869	18325.9	90.9522	13138.4	91.4715	20542.2
92.3082	99435.5	92.5871	18559.4	92.4524	13322.6	92.9814	19651.7
93.8084	100873	94.0777	18621.8	93.9719	13459.6	94.5008	18266.1

## Sheet: Fig 5b
1 mM CaCl2				5 mM EDTA
N1-MI15-WT		N1-MI15-sNAp-174		N1-MI15-WT		N1-MI15-sNAp-174
Temp (C)	BCM (nm)	Temp (C)	BCM (nm)	Temp (C)	BCM (nm)	Temp (C)	BCM (nm)
20.0581	345.096	20.2409	346.902	20.1158	346.087	20.3755	347.682
21.241	345.253	21.4718	346.995	21.3372	346.324	21.6064	347.791
22.4431	345.358	22.6739	347.051	22.5392	346.481	22.7989	347.86
23.6452	345.444	23.8567	347.113	23.7317	346.609	24.001	347.921
24.828	345.505	25.0684	347.171	24.9242	346.726	25.1838	347.976
26.0397	345.523	26.2417	347.213	26.1166	346.821	26.3859	348.017
27.261	345.517	27.5784	347.248	27.4245	346.919	27.6745	348.054
28.5304	345.476	28.742	347.291	28.6266	346.987	28.8863	348.084
29.7421	345.411	29.9633	347.337	29.8287	347.062	30.0979	348.11
30.925	345.329	31.1654	347.369	31.0115	347.135	31.2904	348.141
32.1463	345.225	32.3483	347.397	32.2328	347.193	32.5021	348.168
33.3195	345.089	33.5599	347.422	33.4253	347.238	33.6946	348.195
34.5312	344.888	34.7524	347.45	34.637	347.299	34.9063	348.219
35.7429	344.632	35.9737	347.459	35.8199	347.306	36.0988	348.252
36.9546	344.36	37.1758	347.466	37.0508	347.3	37.3105	348.265
38.1471	344.075	38.3779	347.46	38.2336	347.292	38.5125	348.295
39.3492	343.814	39.5704	347.457	39.4453	347.285	39.705	348.318
40.5513	343.589	40.7724	347.432	40.6282	347.334	40.9071	348.328
41.7437	343.44	41.9745	347.422	41.8495	347.336	42.1092	348.354
42.9554	343.379	43.167	347.4	43.042	347.449	43.3113	348.375
44.1671	343.394	44.3787	347.389	44.2345	347.678	44.5133	348.387
45.3596	343.454	45.5712	347.376	45.4462	347.992	45.725	348.4
46.5713	343.511	46.7636	347.363	46.6386	348.375	46.9079	348.428
47.7542	343.558	47.9849	347.37	47.8407	348.755	48.11	348.438
48.9659	343.609	49.1678	347.379	49.0524	349.056	49.3024	348.442
50.1583	343.676	50.3891	347.433	50.2449	349.4	50.5141	348.469
51.3508	343.736	51.5816	347.488	51.447	349.747	51.7258	348.469
52.5529	343.807	52.7741	347.55	52.649	350.049	52.9183	348.499
53.755	343.9	53.9761	347.605	53.8319	350.264	54.13	348.527
54.9763	344.028	55.1878	347.663	55.0532	350.387	55.3321	348.576
56.1687	344.118	56.3899	347.738	56.2553	350.462	56.5246	348.628
57.3708	344.259	57.592	347.837	57.4574	350.513	57.7266	348.712
58.5633	344.386	58.7941	347.94	58.6498	350.53	58.9287	348.875
59.775	344.584	59.9962	348.084	59.8519	350.552	60.102	349.055
60.9578	344.848	61.1983	348.219	61.0636	350.609	61.3329	349.278
62.1695	345.254	62.3811	348.439	62.2657	350.658	62.535	349.57
63.3812	345.779	63.5928	348.656	63.4582	350.697	63.7082	349.926
64.5737	346.362	64.7853	348.917	64.6603	350.745	64.9295	350.323
65.7758	347.537	65.9778	349.194	65.8623	350.762	66.1316	350.593
66.9586	349.066	67.1991	349.588	67.0644	350.797	67.3241	350.691
68.1703	350.25	68.3915	350.137	68.2665	350.824	68.5454	350.736
69.3724	350.83	69.6032	350.622	69.4686	350.86	69.7186	350.766
70.5937	350.932	70.8053	350.77	70.6803	350.88	70.9303	350.783
71.767	350.962	71.9978	350.767	71.8728	350.962	72.1228	350.847
72.9691	351.009	73.1999	350.781	73.0748	350.976	73.3249	350.851
74.1904	351.09	74.4019	350.815	74.2673	351.04	74.527	350.919
75.3732	351.17	75.5944	350.826	75.479	351.075	75.7291	350.966
76.5849	351.217	76.8157	350.866	76.6715	351.133	76.9119	350.992
77.787	351.245	77.9986	350.858	77.8736	351.13	78.1236	351.009
78.9891	351.32	79.2007	350.899	79.066	351.18	79.3449	351.093
80.2008	351.359	80.3931	351.003	80.2681	351.172	80.5374	351.13
81.374	351.423	81.6144	351.023	81.4798	351.25	81.7298	351.167
82.5953	351.47	82.8165	351.053	82.6819	351.314	82.9319	351.195
83.7686	351.566	84.009	351.092	83.8744	351.331	84.1244	351.284
84.9803	351.598	85.2015	351.111	85.0764	351.385	85.3265	351.335
86.2016	351.635	86.4228	351.162	86.2882	351.422	86.5382	351.454
87.3845	351.753	87.6056	351.232	87.4902	351.558	87.7499	351.525
88.5865	351.762	88.8173	351.447	88.6923	351.587	88.9424	351.606
89.7886	351.798	90.0098	351.582	89.8848	351.719	90.1348	351.674
91.0003	351.837	91.2119	351.704	91.0965	351.702	91.3369	351.767
92.2024	351.919	92.4236	352.002	92.2793	351.799	92.5486	351.858
93.3949	351.966	93.6257	352.047	93.491	351.818	93.7507	351.936
94.5873	352.034	94.8085	352.165	94.7027	351.948	94.9528	352.045

## Sheet: Fig 5c
1 mM CaCl2				5 mM EDTA
N1-MI15-WT		N1-MI15-sNAp-174		N1-MI15-WT		N1-MI15-sNAp-174
Temp (C)	SLS-266nm (count)	Temp (C)	SLS-266nm (count)	Temp (C)	SLS-266nm (count)	Temp (C)	SLS-266nm (count)
20.0293	8041.24	20.2409	7226	20.1735	10904.4	20.3755	9596.32
21.1833	7882.47	21.4718	7426.63	21.3756	10950.7	21.6064	9855.45
22.395	8350.97	22.6739	7492.72	22.5777	11018.6	22.7989	9578.32
23.5971	7921.89	23.8567	7593.81	23.7702	11029.1	24.001	9691.59
24.7895	7802	25.0684	7302.38	24.9723	11073.4	25.1838	9857.38
25.982	7539.88	26.2417	7325.88	26.1647	10733.9	26.3859	9865.29
27.2899	7622.44	27.5784	7243.6	27.4726	10043.7	27.6745	9711.02
28.492	7300.73	28.742	7219.09	28.6554	10361.8	28.8863	9812.4
29.7037	7181.3	29.9633	7307.15	29.8768	10431.1	30.0979	9809
30.8961	7024.42	31.1654	7350.12	31.0596	9949.84	31.2904	10088.4
32.0886	6843.75	32.3483	7368.69	32.2617	9916.91	32.5021	9823.6
33.2907	6470.67	33.5599	7356.63	33.4734	10203.4	33.6946	9990.02
34.4928	6679.78	34.7524	7331.25	34.6851	9620.59	34.9063	9855.44
35.6949	6332.53	35.9737	7278.21	35.8776	9773.85	36.0988	9947.16
36.9162	6286.49	37.1758	7333.55	37.07	9421.72	37.3105	9944.21
38.1086	6177.81	38.3779	7274.38	38.2914	9576.94	38.5125	10080
39.3011	5874.52	39.5704	7357.86	39.4742	9601.49	39.705	10182.4
40.5032	5696.67	40.7724	7137.09	40.6955	9515.9	40.9071	10213.9
41.7053	5614.25	41.9745	7159.24	41.888	9352.11	42.1092	10116.5
42.9074	5528.91	43.167	7122.78	43.0901	9524.92	43.3113	10080.4
44.1094	5402.85	44.3787	7071.95	44.3018	9578.84	44.5133	10076.8
45.3115	5389.11	45.5712	7004.26	45.4846	9785.41	45.725	10013.6
46.504	5283.82	46.7636	7025.56	46.6771	10419.4	46.9079	10280.3
47.7253	5079.66	47.9849	7089.45	47.8888	11485.7	48.11	10096.1
48.9081	4826.53	49.1678	7138.57	49.0812	12447.2	49.3024	10231.8
50.1102	4816.73	50.3891	7219.83	50.2833	13367.2	50.5141	10488.9
51.3027	4698.2	51.5816	7140.1	51.495	14803.5	51.7258	10656.9
52.5048	4618.59	52.7741	7182.25	52.6971	15922.2	52.9183	10843.5
53.7165	4544.03	53.9761	7159.19	53.8992	16362.3	54.13	10732.9
54.8993	4589.02	55.1878	7124.7	55.0917	16882	55.3321	10787.4
56.1303	4750.4	56.3899	7048.69	56.2938	17473.4	56.5246	10996.9
57.3035	4813.88	57.592	7110.16	57.4958	18001.8	57.7266	11037.7
58.5248	4854.07	58.7941	7127.07	58.6979	18491.4	58.9287	11168
59.6981	4910.33	59.9962	7039.44	59.9	18839.1	60.102	11316.3
60.9098	4990.16	61.1983	7095.14	61.1021	19430.2	61.3329	11817.9
62.1215	5245.79	62.3811	7303.52	62.2946	19757.9	62.535	12947.6
63.3139	5552.08	63.5928	7287.53	63.5159	20413.9	63.7082	14233
64.516	6152.09	64.7853	7597.36	64.7083	20783.4	64.9295	15810.7
65.7181	7173.65	65.9778	8237.38	65.8912	21326	66.1316	17833.8
66.9298	9011.84	67.1991	8983.16	67.1029	21880.3	67.3241	19667.6
68.1223	11421.1	68.3915	11832.9	68.3146	22279.2	68.5454	21353.7
69.334	13835	69.6032	16540.2	69.5167	22575.9	69.7186	22988.6
70.5264	15408.1	70.8053	22098.6	70.7091	23221.8	70.9303	23700.2
71.7189	16488.8	71.9978	26682.2	71.9112	23519.9	72.1228	25256.8
72.921	17705.6	73.1999	31310.8	73.1133	23953.1	73.3249	27017.9
74.1231	18751.3	74.4019	36353.5	74.3154	24647.4	74.527	28743.8
75.3251	19651.8	75.5944	41352.2	75.5079	25064.6	75.7291	29838.3
76.5465	20638.6	76.8157	46444.4	76.7196	25839.6	76.9119	31150.4
77.7389	21452.7	77.9986	52318.9	77.9216	26732.8	78.1236	32834.1
78.9314	22188.6	79.2007	57675	79.1237	26455.1	79.3449	33885.1
80.1239	23035.3	80.3931	64934	80.3162	27018.8	80.5374	35788.7
81.326	23718.1	81.6144	75491.5	81.5279	27711.6	81.7298	37755.2
82.5376	24241	82.8165	89223.8	82.7108	28329.5	82.9319	39155.4
83.7301	24958.3	84.009	101708	83.9128	28590.4	84.1244	40986.2
84.9322	25567.3	85.2015	111141	85.1149	28908.2	85.3265	43718.6
86.1343	26240	86.4228	118144	86.3266	29479.5	86.5382	46495.3
87.346	26766	87.6056	115252	87.5287	29941.8	87.7499	49651.7
88.5384	27305.6	88.8173	110013	88.7308	30647.3	88.9424	53305.1
89.7502	27749.3	90.0098	99159.1	89.9329	30934.9	90.1348	57576.9
90.9426	28429.8	91.2119	101487	91.1446	31646.5	91.3369	62948.4
92.1447	28958.4	92.4236	96847.4	92.337	32179	92.5486	68931.8
93.3372	29509.2	93.6257	94423.2	93.5391	32724.6	93.7507	76020.5
94.5392	30059	94.8085	90938.5	94.7412	33496.4	94.9528	83866.6

## Sheet: Fig 6a
time (hr)	CA09 virus with WT NA
8	3	10	12	7	13	14	11	13	10	10	9	7	10	9	14	12	2	7	11	13	3	15	15	6	5	20	6	8	9	15	5	10	7	3	7	10	9	8	8	8	5	17	11	8	9	12	13	9	6
18	418	471	505	495	478	505	439	562	455	493	513	471	605	446	551	557	457	528	510	509	499	479	455	540	479	570	513	548	566	540	541	528	489	558	510	516	498	511	490	508	487	527	489	509	490	617	544	575	500
23	563	615	660	658	628	659	601	692	562	617	649	636	791	623	701	722	612	658	641	666	637	642	624	698	646	692	676	679	698	689	703	701	656	731	679	678	637	678	648	633	676	669	657	660	628	774	731	755	646
42	1246	1178	1209	1148	1149	1193	1202	1268	1060	1104	1187	1136	1336	1085	1245	1201	1188	1219	1220	1225	1133	1157	1177	1251	1213	1193	1260	1193	1312	1162	1271	1290	1216	1351	1168	1212	1247	1311	1173	1070	1281	1153	1235	1232	1240	1323	1262	1313	1199
[truncated: 79 more columns]

## Sheet: Fig 6d
1G01 IgG (1 mM CaCl2)																															CD6 IgG (1 mM CaCl2)
N1-CA09-WT															N1-CA09-sNAp-130																N1-CA09-WT															N1-CA09-sNAp-130
Time (s)	1.00E-07	Fit	5.00E-08	Fit	2.50E-08	Fit	1.25E-08	Fit	6.25E-09	Fit	3.13E-09	Fit	1.56E-09	Fit	Time (s)	1.00E-07	Fit	5.00E-08	Fit	2.50E-08	Fit	1.25E-08	Fit	6.25E-09	Fit	3.13E-09	Fit	1.56E-09	Fit		Time (s)	1.00E-07	Fit	5.00E-08	Fit	2.50E-08	Fit	1.25E-08	Fit	6.25E-09	Fit	3.13E-09	Fit	1.56E-09	Fit	Time (s)	1.00E-07	Fit	5.00E-08
0	0.0215039	0	0.0058279	0	0.00291745	0	0.0103443	0	0.00942414	0	0.008989	0	0.0135958	0	0	0.00955069	0	0.00709885	0	0.010876	0	0.0214764	0	0.00570581	0	-0.0027009	0	-0.0012051	0		0	-0.0052653		-0.006449		0.0104336		-0.0147281		-0.0294429		-0.0152081		-0.0007143		0	0.0230612	0	0.0128441
1.6	0.0201411	0.00157203	0.00567822	0.00075231	0.00171665	0.00039813	0.00904085	0.00022658	0.00948404	0.00012575	0.00671685	0.00010662	0.013059	0.00010322	1.6	0.0127381	0.00568338	0.00948175	0.00264299	0.0110782	0.00137359	0.0211651	0.00069448	0.00676187	0.0003881	-0.004927	0.00020812	-4.644e-05	0.00015862		1.6	-0.0054993		-0.0060375		0.00962834		-0.0137759		-0.0298277		-0.0138069		-0.0001482		1.6	0.0258517	0.00412711	0.0147506
3.2	0.0194966	0.0031368	0.0058597	0.00150288	0.00068421	0.00079579	0.00851569	0.00045303	0.00862846	0.00025146	0.00482149	0.00021322	0.0133865	0.00020643	3.2	0.016705	0.0113322	0.0116739	0.00527794	0.0125505	0.0027451	0.0212262	0.00138843	0.00762739	0.00077605	-0.0049925	0.0004162	0.00066779	0.00031723		3.2	-0.0071177		-0.0052225		0.00832383		-0.0135536		-0.0304067		-0.0132446		-0.0007815		3.2	0.0281794	0.00824009	0.0154811
4.8	0.0190372	0.00469436	0.00621462	0.00225171	-0.0007737	0.001193	0.00607965	0.00067934	0.00777133	0.00037713	0.00120353	0.00031981	0.0128415	0.00030964	4.8	0.0203676	0.0169462	0.0138561	0.00790477	0.0133472	0.00411448	0.0209534	0.00208184	0.00851462	0.00116385	-0.0077004	0.00062423	0.00108602	0.00047582		4.8	-0.0076881		-0.0046803		0.007339		-0.012955		-0.0309633		-0.0117101		-0.0010753		4.8	0.0304929	0.012339	0.0168279
6.4	0.0183928	0.00624473	0.00685053	0.00299882	-0.0021553	0.00158975	0.00522298	0.00090553	0.0080315	0.00050277	0.00029819	0.00042639	0.0126481	0.00041283	6.4	0.0250698	0.022525	0.0163484	0.0105234	0.0143042	0.00548172	0.0220775	0.00277472	0.0109921	0.0015515	-0.0062074	0.00083223	0.00192115	0.0006344		6.4	-0.0082308		-0.004563		0.0062558		-0.0126248		-0.0309004		-0.010705		-0.0009877		6.4	0.0321399	0.0164239	0.0172212
8	0.0178592	0.00778795	0.00626403	0.0037442	-0.0027592	0.00198604	0.00255003	0.00113159	0.00782025	0.00062837	-0.0020672	0.00053295	0.0122311	0.00051602	8	0.0290105	0.0280684	0.0186637	0.0131337	0.0143903	0.00684678	0.0213297	0.00346704	0.0110826	0.001939	-0.0078408	0.00104018	0.00272487	0.00079296		8	-0.0072518		-0.0044603		0.00527389		-0.0116099		-0.0308838		-0.0089339		-0.0002136		8	0.0362784	0.0204948	0.0206531
9.6	0.0182914	0.00932406	0.00776117	0.00448786	-0.0035823	0.00238187	0.00309435	0.00135751	0.00723338	0.00075394	-0.0013486	0.00063949	0.0126308	0.00061921	9.6	0.0339034	0.0335762	0.0222902	0.0157357	0.0152862	0.00820965	0.0221051	0.0041588	0.0125938	0.00232633	-0.0059736	0.00124809	0.00234446	0.0009515		9.6	-0.0072007		-0.0052482		0.004026		-0.0120064		-0.0307393		-0.0089053		0.00043163		9.6	0.0398531	0.0245517	0.0227049
11.2	0.0194584	0.0108531	0.00771152	0.00522981	-0.0040066	0.00277725	0.00110124	0.00158331	0.00699259	0.00087947	-0.003838	0.00074602	0.0130835	0.00072238	11.2	0.038551	0.039048	0.0245183	0.0183291	0.0161888	0.0095703	0.0222346	0.00484999	0.0134392	0.00271351	-0.0072622	0.00145596	0.00272862	0.00111003		11.2	-0.0071777		-0.0058562		0.00189044		-0.012194		-0.0317431		-0.0091877		6.299e-05		11.2	0.0430923	0.0285948	0.024933
12.8	0.021181	0.012375	0.00869906	0.00597004	-0.0038118	0.00317217	0.00145911	0.00180897	0.00725592	0.00100496	-0.003056	0.00085253	0.0133326	0.00082555	12.8	0.0432969	0.0444837	0.0267724	0.0209141	0.0167954	0.0109287	0.0229403	0.00554062	0.014417	0.00310053	-0.0056264	0.00166379	0.00261372	0.00126853		12.8	-0.0075877		-0.0063652		0.00034112		-0.0128888		-0.031504		-0.0091179		0.0003128		12.8	0.0454464	0.032624	0.0263295
14.4	0.0234906	0.01389	0.00978759	0.00670856	-0.0031168	0.00356663	0.00040383	0.0020345	0.00847787	0.00113042	-0.0043404	0.00095903	0.0140309	0.00092871	14.4	0.0473189	0.0498831	0.0280456	0.0234905	0.0170658	0.0122848	0.0218899	0.00623067	0.0137519	0.00348738	-0.0067784	0.00187157	0.00250413	0.00142703		14.4	-0.0058641		-0.0060521		-0.0001154		-0.0131776		-0.0297905		-0.0086445		0.00111489		14.4	0.0467349	0.0366394	0.0266342
16	0.0256149	0.0153979	0.00991185	0.00744538	-0.0025563	0.00396064	0.0008263	0.00225991	0.00864563	0.00125584	-0.0032436	0.00106551	0.0138345	0.00103186	16	0.0518559	0.0552461	0.0303854	0.0260582	0.018056	0.0136387	0.0234572	0.00692013	0.0150916	0.00387406	-0.0053901	0.0020793	0.00204423	0.0015855		16	-0.0059401		-0.0057244		4.345e-05		-0.0127822		-0.029631		-0.0086565		0.00145781		16	0.0474373	0.0406411	0.0281048
17.6	0.0281934	0.0168989	0.0100349	0.00818049	-0.0012317	0.00435419	0.00050695	0.00248518	0.00887572	0.00138122	-0.003011	0.00117197	0.0143307	0.00113501	17.6	0.0563063	0.0605724	0.0328387	0.0286172	0.0190327	0.0149902	0.0242416	0.007609	0.0158082	0.00426058	-0.0040434	0.00228699	0.00152552	0.00174395		17.6	-0.0045894		-0.0052098		0.00072912		-0.0118874		-0.0292346		-0.0077171		0.00173245		17.6	0.0506152	0.0446291	0.0302802
19.2	0.030774	0.018393	0.0101458	0.00891391	-0.0006813	0.00474729	-0.0010655	0.00271032	0.00795626	0.00150657	-0.0042746	0.00127842	0.0146064	0.00123814	19.2	0.0609514	0.065862	0.0340495	0.0311674	0.0204998	0.0163394	0.0243138	0.00829728	0.0166254	0.00464693	-0.0047505	0.00249464	0.00074625	0.00190238		19.2	-0.0031598		-0.0047702		0.00096959		-0.0111558		-0.0290699		-0.0061181		0.00167724		19.2	0.054432	0.0486035	0.0333497
20.8	0.0316679	0.0198802	0.0113143	0.00964563	-0.0001841	0.00513993	-0.0011603	0.00293534	0.00663214	0.00163188	-0.0062436	0.00138486	0.0148206	0.00134127	20.8	0.0663886	0.0711147	0.0355631	0.0337088	0.0221784	0.0176862	0.0253181	0.00898495	0.0171098	0.0050331	-0.0038797	0.00270224	0.00059803	0.0020608		20.8	-0.0039213		-0.0054238		-0.0004178		-0.012636		-0.0283602		-0.006999		0.00057193		20.8	0.0558037	0.0525642	0.0357666
22.4	0.0318968	0.0213605	0.0118885	0.0103757	0.00080211	0.00553212	-0.0018118	0.00316022	0.00649721	0.00175715	-0.0068823	0.00149128	0.0138157	0.0014444	22.4	0.070649	0.0763304	0.0368014	0.0362412	0.0238357	0.0190307	0.0261932	0.00967202	0.0166268	0.0054191	-0.003151	0.00290979	0.00021815	0.0022192		22.4	-0.0030099		-0.0062198		-0.0008619		-0.0132953		-0.0279543		-0.0072439		-0.0013972		22.4	0.0613897	0.0565114	0.0389865
24	0.0324488	0.022834	0.0129349	0.011104	0.00104351	0.00592386	-0.0014645	0.00338497	0.00673942	0.00188239	-0.0064753	0.00159768	0.0128965	0.00154751	24	0.0753786	0.081509	0.0386161	0.0387647	0.0244491	0.0203727	0.0275991	0.0103585	0.0170995	0.00580493	-0.0024877	0.00311729	-0.0004914	0.00237757		24	-0.0030692		-0.0062778		-0.0011199		-0.0132468		-0.0277502		-0.007211		-0.0012038		24	0.0655645	0.060445	0.0423702
25.6	0.0332948	0.0243007	0.0133089	0.0118307	0.00125382	0.00631514	-0.0022942	0.0036096	0.00545251	0.0020076	-0.0079481	0.00170407	0.0123278	0.00165062	25.6	0.0800314	0.0866505	0.0412324	0.0412792	0.0243767	0.0217124	0.0276276	0.0110443	0.0157915	0.00619058	-0.0022534	0.00332474	-0.0012243	0.00253593		25.6	-0.0038424		-0.0065074		-0.0010962		-0.013994		-0.0271022		-0.007306		-0.001194		25.6	0.0694654	0.0643652	0.0439426
27.2	0.0340976	0.0257606	0.0130347	0.0125557	0.00060778	0.00670597	-0.0010609	0.00383409	0.00416434	0.00213276	-0.0071477	0.00181045	0.0105474	0.00175372	27.2	0.0851073	0.0917548	0.0433658	0.0437847	0.026228	0.0230496	0.0298228	0.0117295	0.0181383	0.00657605	0.00029815	0.00353215	-0.0001005	0.00269427		27.2	-0.0053831		-0.0075282		-0.0012649		-0.0153313		-0.027993		-0.0077547		-6.361e-05		27.2	0.0751376	0.068272	0.0478868
28.8	0.034217	0.0272138	0.0127891	0.013279	0.00147944	0.00709635	-0.0008728	0.00405845	0.00428389	0.00225789	-0.0076411	0.0019168	0.00925855	0.00185681	28.8	0.0904191	0.0968219	0.0451522	0.046281	0.0286494	0.0243844	0.0309755	0.0124141	0.0180381	0.00696134	-0.0019442	0.00373951	0.00062993	0.00285258		28.8	-0.0069688		-0.008332		-0.0016595		-0.0167253		-0.0291956		-0.0079454		-0.0025846		28.8	0.0796282	0.0721654	0.049275
30.4	0.0344007	0.0286603	0.0125178	0.0140006	0.00086066	0.00748628	0.00028435	0.00428269	0.00449508	0.00238299	-0.0070501	0.00202315	0.00873485	0.0019599	30.4	0.0956421	0.101852	0.0483389	0.0487683	0.0306448	0.0257167	0.031587	0.013098	0.0202799	0.00734645	0.00042365	0.00394681	0.00059493	0.00301088		30.4	-0.0072547		-0.0086214		-0.0019049		-0.0163296		-0.0294914		-0.0073163		-0.0034849		30.4	0.0841672	0.0760455	0.0523569
32	0.0357904	0.0301001	0.0132079	0.0147206	0.0009687	0.00787576	0.00085613	0.00450679	0.00498843	0.00250805	-0.0077118	0.00212947	0.00912482	0.00206298	32	0.100007	0.106844	0.0509037	0.0512463	0.032025	0.0270465	0.0319844	0.0137813	0.0202107	0.00773138	-0.0009198	0.00415407	0.00122222	0.00316915		32	-0.0076202		-0.0087645		-0.0011412		-0.0165561		-0.0303818		-0.0081322		-0.0041169		32	0.0890381	0.0799123	0.0543876
33.6	0.0363586	0.0315333	0.0150101	0.0154389	0.00071791	0.00826479	0.00300173	0.00473077	0.00563495	0.00263307	-0.0060359	0.00223579	0.00863486	0.00216605	33.6	0.103179	0.111799	0.0530656	0.0537152	0.0327167	0.0283738	0.0324829	0.014464	0.0203958	0.00811612	-0.0006508	0.00436128	0.00028037	0.00332741		33.6	-0.0089435		-0.0078331		-0.0005861		-0.0154647		-0.0314348		-0.009528		-0.0044217		33.6	0.0918551	0.0837659	0.0567289
35.2	0.0373109	0.0329599	0.0166794	0.0161556	0.00086161	0.00865337	0.00181957	0.00495461	0.00450722	0.00275806	-0.0066471	0.00234208	0.00894136	0.00226911	35.2	0.107592	0.116717	0.054387	0.0561748	0.0344032	0.0296987	0.0329023	0.015146	0.0198056	0.00850067	-0.0007596	0.00456843	-9.492e-05	0.00348564		35.2	-0.0093413		-0.0061656		-0.0005135		-0.0148268		-0.0316901		-0.0087651		-0.005649		35.2	0.0948699	0.0876062	0.0556369
36.8	0.0389136	0.0343799	0.0196115	0.0168706	0.00086132	0.0090415	0.00264996	0.00517833	0.00468376	0.00288301	-0.0044277	0.00244837	0.00887551	0.00237216	36.8	0.110637	0.121598	0.0564278	0.0586252	0.0340897	0.0310209	0.0336843	0.0158274	0.0201893	0.00888504	-0.0021936	0.00477554	-0.0006819	0.00364385		36.8	-0.0085481		-0.0060579		0.00035569		-0.0138618		-0.0323864		-0.0083422		-0.0057342		36.8	0.0986248	0.0914334	0.0572432
38.4	0.0393781	0.0357933	0.0200685	0.0175839	0.00035575	0.00942918	0.00243308	0.00540192	0.00446871	0.00300792	-0.003175	0.00255463	0.00850971	0.00247521	38.4	0.114646	0.126442	0.0591624	0.0610662	0.0354194	0.0323407	0.0340983	0.0165081	0.0206599	0.00926921	-0.0003173	0.00498259	-0.0002017	0.00380204		38.4	-0.0080298		-0.0046951		0.00135268		-0.0126024		-0.0317504		-0.007931		-0.0043609		38.4	0.102282	0.0952476	0.0569028
40	0.0405076	0.0372002	0.0205753	0.0182956	0.00087233	0.00981642	0.00300795	0.00562537	0.00492313	0.0031328	-0.0028274	0.00266088	0.00895621	0.00257825	40	0.116674	0.131248	0.0618977	0.0634979	0.0349677	0.0336579	0.0337036	0.0171881	0.0185096	0.0096532	-0.0015824	0.00518959	-0.0010077	0.00396021		40	-0.0065649		-0.0047713		0.00130998		-0.0125434		-0.0318833		-0.007889		-0.0036135		40	0.106154	0.0990486	0.0603679
41.6	0.0429439	0.0386007	0.0230917	0.0190057	0.00069989	0.0102032	0.00437831	0.0058487	0.00440343	0.00325764	-0.0020608	0.00276712	0.0104009	0.00268129	41.6	0.119304	0.136017	0.0637878	0.0659202	0.0361709	0.0349725	0.0353719	0.0178675	0.0187083	0.010037	-0.0002314	0.00539654	-0.0012094	0.00411835		41.6	-0.0074305		-0.004402		0.00124968		-0.0120364		-0.0320317		-0.007825		-0.0028459		41.6	0.108298	0.102837	0.0587995
43.2	0.0461664	0.0399946	0.0245113	0.0197141	0.00267261	0.0105895	0.00432731	0.0060719	0.00505278	0.00338245	-0.0029304	0.00287334	0.011442	0.00278431	43.2	0.121571	0.140749	0.0653629	0.0683332	0.0376346	0.0362846	0.0353058	0.0185462	0.0178049	0.0104206	-0.0029137	0.00560343	-0.0010815	0.00427647		43.2	-0.0067375		-0.0033423		0.001083		-0.0120636		-0.0322863		-0.0082637		-0.0024492		43.2	0.10964	0.106612	0.0596805
44.8	0.0485189	0.0413822	0.0263625	0.0204209	0.00319631	0.0109754	0.00638745	0.00629497	0.00596154	0.00350721	-0.0016682	0.00297954	0.01206	0.00288733	44.8	0.124624	0.145445	0.0674862	0.0707368	0.0376888	0.0375941	0.0350382	0.0192242	0.0174907	0.010804	-0.0018925	0.00581027	-0.001901	0.00443458		44.8	-0.0052638		1.844e-05		0.00269656		-0.010742		-0.0299748		-0.0059392		-0.0007806		44.8	0.109063	0.110374	0.0584172
46.4	0.0508295	0.0427633	0.0278956	0.0211261	0.00497474	0.0113609	0.00597093	0.00651791	0.0076037	0.00363195	-0.0037884	0.00308573	0.0144268	0.00299034	46.4	0.126281	0.150103	0.0687076	0.0731309	0.0379835	0.0389009	0.0338999	0.0199016	0.0157898	0.0111872	-0.006059	0.00601706	-0.0025927	0.00459265		46.4	-0.0030627		0.00198759		0.00326291		-0.0099668		-0.0296699		-0.004867		-0.0008156		46.4	0.110101	0.114123	0.0585924
48	0.0524722	0.0441381	0.0281834	0.0218296	0.00592688	0.0117459	0.00818061	0.00674073	0.00811833	0.00375665	-0.0002229	0.00319191	0.0155844	0.00309335	48	0.130174	0.154724	0.0721347	0.0755156	0.0393541	0.0402052	0.0354974	0.0205783	0.0177945	0.0115702	-0.0044526	0.00622379	-0.0032345	0.00475071		48	-0.0040888		0.00256059		0.00359207		-0.0092967		-0.0313901		-0.0044941		-0.0006786		48	0.111309	0.11786	0.0595759
49.6	0.0546944	0.0455065	0.0295742	0.0225315	0.00749518	0.0121304	0.00680944	0.00696341	0.0101399	0.00388131	-0.0012395	0.00329807	0.0170989	0.00319634	49.6	0.134173	0.159309	0.0753489	0.0778909	0.0407326	0.0415068	0.0359987	0.0212543	0.0184295	0.011953	-0.0058521	0.00643047	-0.0024638	0.00490874		49.6	-0.0014272		0.0036837		0.00345334		-0.0074845		-0.0304586		-0.0024444		-0.0004092		49.6	0.11633	0.121583	0.0616107
51.2	0.0548263	0.0468686	0.030261	0.0232318	0.00718719	0.0125146	0.00821355	0.00718597	0.00942848	0.00400593	0.00010627	0.00340421	0.0161339	0.00329933	51.2	0.138126	0.163857	0.0775768	0.0802566	0.0420131	0.0428058	0.037062	0.0219296	0.0184908	0.0123356	-0.0050357	0.0066371	-0.0025376	0.00506675		51.2	-0.0014185		0.00274667		0.00208598		-0.0086531		-0.0294888		-0.0038148		-0.0001889		51.2	0.116693	0.125294	0.0634058
52.8	0.0550462	0.0482244	0.0301301	0.0239304	0.00806882	0.0128982	0.00710088	0.0074084	0.010102	0.00413052	-0.0012272	0.00351034	0.0162654	0.00340231	52.8	0.142656	0.168369	0.0794293	0.0826129	0.0428451	0.0441022	0.0385227	0.0226042	0.0191414	0.012718	-0.0061674	0.00684367	-0.0011081	0.00522474		52.8	-0.000231		0.00287471		0.00155842		-0.0085705		-0.0291562		-0.0049929		-0.00069		52.8	0.120052	0.128992	0.0643532
54.4	0.0559806	0.049574	0.0305812	0.0246275	0.00845443	0.0132815	0.00779265	0.00763069	0.0104348	0.00425508	0.00120578	0.00361645	0.0167764	0.00350528	54.4	0.145843	0.172844	0.0817553	0.0849597	0.0440212	0.0453959	0.0410397	0.0232781	0.0196999	0.0131003	-0.0058873	0.00705018	-0.0009966	0.0053827		54.4	-0.0004249		0.00098863		0.0008896		-0.0099403		-0.0295737		-0.0062813		-0.001494		54.4	0.123447	0.132678	0.0674656
56	0.0580586	0.0509174	0.0302747	0.0253229	0.00889146	0.0136642	0.00807175	0.00785286	0.0108219	0.00437959	0.00042702	0.00372255	0.0175164	0.00360825	56	0.15072	0.177283	0.0832302	0.087297	0.0452179	0.0466869	0.0411394	0.0239513	0.0200704	0.0134823	-0.0063381	0.00725664	-0.000457	0.00554064		56	-0.0014349		0.0005767		-3.78e-05		-0.0114974		-0.0307442		-0.0068266		-0.0023347		56	0.126884	0.136351	0.0681451
57.6	0.05976	0.0522545	0.0305836	0.0260168	0.00932772	0.0140466	0.00860127	0.00807491	0.010876	0.00450408	7.486e-05	0.00382863	0.0172696	0.00371121	57.6	0.155579	0.181686	0.086081	0.0896248	0.047808	0.0479753	0.0426232	0.0246239	0.0202417	0.0138641	-0.0052073	0.00746304	-0.0001389	0.00569856		57.6	-0.0016064		-0.0015546		-0.000791		-0.0130226		-0.0321592		-0.0082991		-0.0024786		57.6	0.131071	0.140011	0.0732788
59.2	0.0612702	0.0535855	0.0290977	0.026709	0.00876573	0.0144285	0.0084488	0.00829682	0.010832	0.00462852	0.00087501	0.0039347	0.0165085	0.00381416	59.2	0.161502	0.186053	0.088073	0.0919431	0.0506604	0.049261	0.0444736	0.0252957	0.0230738	0.0142457	-0.0042928	0.00766938	0.0009078	0.00585645		59.2	-0.0033654		-0.0028032		-0.0023777		-0.015348		-0.0336033		-0.0087517		-0.0035567		59.2	0.136519	0.143659	0.076842
60.8	0.0630744	0.0549103	0.0297657	0.0273996	0.00940371	0.01481	0.00899256	0.00851861	0.01272	0.00475293	0.00117636	0.00404075	0.0174445	0.00391711	60.8	0.165537	0.190385	0.0908763	0.0942519	0.0515235	0.050544	0.0445837	0.0259668	0.0224797	0.0146271	-0.0063387	0.00787567	0.00148407	0.00601432		60.8	-0.0020135		-0.0030567		-0.001448		-0.0152004		-0.0338583		-0.0100164		-0.0040885		60.8	0.140376	0.147294	0.0812893
62.4	0.0645286	0.0562291	0.0283322	0.0280887	0.00719306	0.015191	0.00978696	0.00874026	0.0113358	0.0048773	0.00190319	0.00414678	0.0165243	0.00402004	62.4	0.168442	0.19468	0.0927112	0.0965511	0.0515783	0.0518244	0.0441725	0.0266372	0.0233442	0.0150083	-0.0047626	0.00808191	0.00099204	0.00617216		62.4	-0.0026193		-0.0040136		-0.0020587		-0.0152268		-0.0336167		-0.0110244		-0.0029916		62.4	0.14335	0.150917	0.0841488
64	0.0640848	0.0575417	0.0277716	0.0287761	0.00639529	0.0155715	0.0074693	0.00896179	0.0106602	0.00500164	-0.0004842	0.00425281	0.0158088	0.00412297	64	0.171888	0.19894	0.095207	0.0988408	0.051479	0.053102	0.0443997	0.0273069	0.0218756	0.0153892	-0.0082826	0.00828808	0.00156646	0.00632998		64	-0.0027109		-0.0038347		-0.0019259		-0.0154936		-0.0354665		-0.0110379		-0.0034004		64	0.147141	0.154528	0.0857005
65.6	0.0637458	0.0588483	0.0282008	0.029462	0.00514692	0.0159517	0.00814306	0.00918319	0.00902265	0.00512594	0.00098865	0.00435881	0.0141237	0.00422589	65.6	0.175489	0.203165	0.0961952	0.101121	0.0517516	0.0543769	0.0457933	0.0279759	0.0227192	0.01577	-0.0060944	0.0084942	0.00050121	0.00648778		65.6	-0.0038531		-0.0046399		-0.0026812		-0.0164596		-0.0371581		-0.0115725		-0.0033197		65.6	0.149639	0.158126	0.0867064
67.2	0.0632487	0.0601489	0.0276151	0.0301463	0.004243	0.0163314	0.0044355	0.00940447	0.00618244	0.00525021	-0.0026516	0.0044648	0.0124242	0.00432881	67.2	0.180486	0.207355	0.098292	0.103392	0.0530285	0.0556491	0.045317	0.0286442	0.02256	0.0161506	-0.0081677	0.00870026	0.00138769	0.00664555		67.2	-0.0026267		-0.0049104		-0.0030583		-0.0164442		-0.0367141		-0.0099578		-0.0035111		67.2	0.154383	0.161712	0.0874133
68.8	0.0630475	0.0614434	0.0286084	0.030829	0.00370776	0.0167107	0.00673603	0.00962561	0.00455803	0.00537444	-0.0003328	0.00457078	0.010892	0.00443171	68.8	0.184359	0.211509	0.101449	0.105653	0.0542055	0.0569187	0.0470981	0.0293117	0.0241663	0.0165309	-0.0056633	0.00890626	0.00192004	0.0068033		68.8	-0.0026921		-0.0053385		-0.0016561		-0.0161025		-0.0353724		-0.0102644		-0.0015871		68.8	0.15723	0.165285	0.0900206
70.4	0.0625009	0.062732	0.0273028	0.0315101	0.00270214	0.0170895	0.00391447	0.00984663	0.00336999	0.00549863	-0.0050979	0.00467674	0.0096916	0.00453461	70.4	0.188755	0.215629	0.104028	0.107904	0.0564853	0.0581854	0.0476941	0.0299785	0.0240951	0.016911	-0.0058862	0.00911221	0.00292732	0.00696102		70.4	-0.0027455		-0.0051424		-0.0001608		-0.0158815		-0.0332132		-0.0092625		-0.0004623		70.4	0.161288	0.168847	0.0911909
72	0.0634539	0.0640147	0.0283298	0.0321896	0.0031495	0.0174679	0.00574217	0.0100675	0.00332285	0.00562279	-0.0045465	0.00478268	0.0100266	0.0046375	72	0.191114	0.219715	0.106153	0.110147	0.0567906	0.0594495	0.0498214	0.0306446	0.024008	0.017291	-0.0034767	0.00931809	0.00198411	0.00711872		72	-0.0015199		-0.0046732		0.00088578		-0.0148291		-0.0300581		-0.0087022		0.00059831		72	0.163185	0.172396	0.0942934
73.6	0.0632724	0.0652914	0.0288207	0.0328676	0.00224248	0.0178458	0.00375495	0.0102883	0.00086538	0.00574691	-0.0081905	0.00488861	0.00873976	0.00474039	73.6	0.194427	0.223766	0.107697	0.112379	0.0600264	0.0607108	0.0491444	0.03131	0.0237176	0.0176707	-0.0037685	0.00952392	0.00201604	0.0072764		73.6	-0.0018495		-0.004642		0.00080267		-0.0144043		-0.0287325		-0.0076015		0.0007728		73.6	0.167167	0.175933	0.0943742
75.2	0.0641879	0.0665623	0.0303343	0.033544	0.00247291	0.0182233	0.00494188	0.0105089	-0.0003084	0.005871	-0.0080298	0.00499452	0.00788933	0.00484327	75.2	0.198158	0.227782	0.110723	0.114602	0.0612655	0.0619694	0.0481675	0.0319747	0.0233943	0.0180502	-0.0029154	0.00972969	0.00125767	0.00743405		75.2	-0.0002911		-0.0041208		0.00209813		-0.0146334		-0.0255782		-0.0080567		0.00048842		75.2	0.16935	0.179458	0.0984071
76.8	0.0645644	0.0678273	0.0303288	0.0342189	0.00204826	0.0186004	0.00404726	0.0107294	-0.0003336	0.00599505	-0.0093032	0.00510042	0.00817887	0.00494614	76.8	0.201249	0.231765	0.111913	0.116816	0.0612886	0.0632252	0.0457965	0.0326386	0.0219993	0.0184295	-0.0035911	0.0099354	0.00057939	0.00759167		76.8	0.00105295		-0.0007278		0.00276059		-0.0132384		-0.0230576		-0.0065697		0.00015637		76.8	0.171434	0.18297	0.0984194
78.4	0.0665895	0.0690864	0.0315355	0.0348922	0.00351894	0.018977	0.00340829	0.0109498	0.00103306	0.00611907	-0.0099371	0.0052063	0.00977231	0.005049	78.4	0.203866	0.235714	0.113661	0.11902	0.0619946	0.0644784	0.0461835	0.0333018	0.0222039	0.0188086	-0.0043715	0.0101411	-0.0002576	0.00774927		78.4	0.00224601		-0.000597		0.00313064		-0.0135931		-0.0214648		-0.0068617		9.017e-05		78.4	0.175185	0.186471	0.101215
80	0.0681744	0.0703397	0.0318584	0.0355639	0.00394425	0.0193532	0.00488757	0.0111701	0.00216194	0.00624305	-0.0073771	0.00531217	0.00926378	0.00515185	80	0.208159	0.239629	0.116074	0.121215	0.0635182	0.0657287	0.0463165	0.0339642	0.0234071	0.0191874	-0.0017791	0.0103466	-0.0012127	0.00790685		80	0.00311988		0.00042765		0.00332622		-0.0130508		-0.0175476		-0.0059845		0.00084797		80	0.177215	0.18996	0.101221
81.6	0.070548	0.0715873	0.0337243	0.0362341	0.00576829	0.019729	0.00339446	0.0113902	0.00441459	0.00636699	-0.0081539	0.00541802	0.0103356	0.0052547	81.6	0.212347	0.243511	0.119212	0.1234	0.0652952	0.0669763	0.0463778	0.034626	0.0242001	0.0195661	-0.0026221	0.0105522	0.00050807	0.0080644		81.6	0.00543718		0.00129186		0.00337269		-0.0125841		-0.0135664		-0.0046683		0.00068496		81.6	0.180788	0.193437	0.103628
83.2	0.0713335	0.0728291	0.0347359	0.0369027	0.00672488	0.0201043	0.00556231	0.0116102	0.00495774	0.0064909	-0.0046642	0.00552386	0.0102453	0.00535754	83.2	0.216433	0.247359	0.121952	0.125576	0.0659075	0.0682212	0.0472718	0.0352869	0.025409	0.0199445	0.00066238	0.0107576	0.00043078	0.00822192		83.2	0.00543508		0.00205219		0.0032563		-0.0123766		-0.0106205		-0.0061689		0.00091579		83.2	0.18162	0.196902	0.103527
84.8	0.0732047	0.0740652	0.0368474	0.0375698	0.00861027	0.0204793	0.00421358	0.01183	0.00669319	0.00661477	-0.0049032	0.00562968	0.011057	0.00546037	84.8	0.219825	0.251175	0.122819	0.127742	0.0659652	0.0694633	0.0468756	0.0359472	0.0258074	0.0203227	-0.0011891	0.0109631	8.489e-05	0.00837942		84.8	0.0073799		0.00281289		0.00400547		-0.0111763		-0.0087162		-0.0050956		1.41e-06		84.8	0.186003	0.200355	0.10427
86.4	0.0765508	0.0752956	0.038016	0.0382354	0.00973237	0.0208537	0.00618362	0.0120498	0.00877111	0.0067386	-0.0015061	0.00573549	0.012549	0.0055632	86.4	0.22386	0.254958	0.125563	0.129899	0.0669437	0.0707026	0.0478429	0.0366067	0.0265502	0.0207007	0.00064189	0.0111684	-0.0006649	0.0085369		86.4	0.00678533		0.00178049		0.00285061		-0.0129436		-0.0087224		-0.0065069		-0.0014868		86.4	0.187951	0.203796	0.106323
88	0.0806622	0.0765202	0.0395935	0.0388994	0.0118972	0.0212278	0.00574938	0.0122694	0.0115406	0.0068624	-0.0017162	0.00584128	0.0140947	0.00566602	88	0.228393	0.258708	0.127843	0.132047	0.0678385	0.0719392	0.0477534	0.0372655	0.0263743	0.0210784	0.00031339	0.0113737	-0.000106	0.00869435		88	0.00712839		0.00308573		0.00313989		-0.0122923		-0.0066586		-0.0055902		-0.0011462		88	0.191745	0.207226	0.106823
89.6	0.0836344	0.0777393	0.0414777	0.0395619	0.0129347	0.0216014	0.0069606	0.0124889	0.0130321	0.00698617	-0.0001506	0.00594706	0.0142997	0.00576883	89.6	0.232575	0.262426	0.130919	0.134185	0.069763	0.073173	0.0501649	0.0379235	0.0272677	0.021456	0.00197513	0.0115789	0.00039997	0.00885177		89.6	0.00744945		0.00224765		0.00342227		-0.0120296		-0.0057938		-0.0065209		-0.0016122		89.6	0.194947	0.210643	0.111278
91.2	0.0865845	0.0789527	0.0414015	0.0402229	0.0139308	0.0219745	0.00684769	0.0127083	0.013808	0.0071099	0.00020136	0.00605282	0.0160219	0.00587163	91.2	0.236954	0.266111	0.132669	0.136314	0.0705512	0.074404	0.0503126	0.0385807	0.0271623	0.0218333	0.00025857	0.0117841	0.00041029	0.00900917		91.2	0.00780213		0.0032328		0.00301548		-0.013101		-0.0055932		-0.0067785		-0.0027726		91.2	0.198456	0.214049	0.111705
92.8	0.0885317	0.0801605	0.0420053	0.0408823	0.0151247	0.0223473	0.00876666	0.0129275	0.0146467	0.00723359	0.00162379	0.00615856	0.017246	0.00597442	92.8	0.241119	0.269765	0.135246	0.138433	0.0714524	0.0756323	0.052106	0.0392373	0.0274084	0.0222104	-0.000265	0.0119892	0.00188221	0.00916655		92.8	0.0086308		0.00282838		0.00299788		-0.0130589		-0.0065036		-0.0071872		-0.0032284		92.8	0.201275	0.217444	0.114071
94.4	0.0898795	0.0813628	0.0414493	0.0415402	0.0142633	0.0227196	0.00954228	0.0131466	0.0136036	0.00735725	0.00166015	0.00626429	0.0158177	0.00607721	94.4	0.245154	0.273387	0.136956	0.140543	0.073038	0.0768578	0.0536897	0.0398931	0.0288292	0.0225873	-0.000671	0.0121943	0.00158063	0.00932389		94.4	0.00686221		0.00182978		0.00115049		-0.0141556		-0.0086961		-0.0068944		-0.004491		94.4	0.204054	0.220827	0.112418
96	0.0892837	0.0825595	0.0424387	0.0421966	0.0148604	0.0230915	0.0091465	0.0133656	0.0129999	0.00748087	-0.0004577	0.00637001	0.0150703	0.00617999	96	0.249773	0.276978	0.139301	0.142644	0.0745776	0.0780806	0.0550049	0.0405481	0.0290992	0.022964	-0.0022874	0.0123992	0.00308289	0.00948122		96	0.00767496		0.00093559		0.00095071		-0.015035		-0.0114279		-0.0065784		-0.0055747		96	0.207909	0.224198	0.113878
97.6	0.0905726	0.0837507	0.0438655	0.0428515	0.0155536	0.0234629	0.0114898	0.0135844	0.0133139	0.00760445	0.00188011	0.00647571	0.0152743	0.00628276	97.6	0.254853	0.280537	0.141852	0.144736	0.0772492	0.0793005	0.0582174	0.0412024	0.0322895	0.0233404	0.00035647	0.0126042	0.00409001	0.00963851		97.6	0.00777986		0.00063323		0.0011247		-0.0151338		-0.012235		-0.007337		-0.0044771		97.6	0.210845	0.227557	0.115185
99.2	0.0906157	0.0849364	0.0431956	0.0435048	0.0158229	0.023834	0.00964514	0.0138032	0.0118897	0.007728	-0.0001645	0.00658139	0.0137397	0.00638553	99.2	0.258587	0.284066	0.144708	0.146818	0.0792681	0.0805177	0.0590849	0.0418559	0.0331031	0.0237167	-0.0020618	0.012809	0.00578968	0.00979579		99.2	0.00784928		0.00062081		0.00160839		-0.0151181		-0.0117776		-0.0069451		-0.0043818		99.2	0.216183	0.230906	0.117274
100.8	0.090859	0.0861166	0.0453848	0.0441567	0.0166995	0.0242045	0.0122946	0.0140218	0.0120817	0.00785152	0.00359712	0.00668706	0.0137856	0.00648829	100.8	0.261343	0.287563	0.147046	0.148891	0.080599	0.0817322	0.0613098	0.0425087	0.0346294	0.0240927	0.00061049	0.0130138	0.00623678	0.00995303		100.8	0.00795591		0.00062761		0.0041936		-0.0144993		-0.0111673		-0.0067419		-0.0024678		100.8	0.217855	0.234242	0.118256
102.4	0.0917653	0.0872914	0.0462145	0.044807	0.0175603	0.0245747	0.0115493	0.0142403	0.0136368	0.007975	0.00094153	0.00679272	0.0144798	0.00659104	102.4	0.264041	0.291031	0.148974	0.150955	0.0820453	0.0829438	0.0620891	0.0431607	0.0343434	0.0244684	-0.0012773	0.0132186	0.0063855	0.0101102		102.4	0.00833983		0.00100224		0.00456842		-0.0146465		-0.0110651		-0.0060756		-0.003071		102.4	0.222915	0.237567	0.119293
104	0.0909886	0.0884608	0.0464162	0.0454559	0.0162436	0.0249445	0.0114265	0.0144586	0.0114835	0.00809844	0.0018919	0.00689836	0.0127028	0.00669378	104	0.265576	0.294467	0.150546	0.153009	0.0819315	0.0841527	0.0632548	0.043812	0.034824	0.024844	0.00053531	0.0134232	0.00469829	0.0102674		104	0.00837739		0.00106844		0.00449103		-0.0138559		-0.0113559		-0.0070772		-0.0029419		104	0.225115	0.240881	0.122074
105.6	0.090041	0.0896248	0.045774	0.0461032	0.0138693	0.0253138	0.00816196	0.0146768	0.00914176	0.00822185	-0.0020697	0.00700398	0.0115019	0.00679652	105.6	0.266997	0.297874	0.151187	0.155055	0.0833516	0.0853588	0.0611414	0.0444625	0.033141	0.0252193	-0.0020511	0.0136279	0.00435847	0.0104246		105.6	0.00817194		0.00114682		0.00402605		-0.0144211		-0.0128166		-0.0075873		-0.0042121		105.6	0.23018	0.244184	0.124329
107.2	0.0906215	0.0907833	0.0457686	0.0467491	0.0126799	0.0256827	0.00752243	0.0148949	0.00867404	0.00834522	-0.0007495	0.00710959	0.0114705	0.00689925	107.2	0.268635	0.301251	0.152336	0.157091	0.0826186	0.0865622	0.0611792	0.0451123	0.0331074	0.0255944	-0.0013777	0.0138324	0.00294244	0.0105817		107.2	0.00860683		0.00210149		0.00527156		-0.0139534		-0.0121374		-0.008038		-0.0036885		107.2	0.232606	0.247475	0.12886
108.8	0.0914973	0.0919366	0.0451548	0.0473934	0.0129574	0.0260511	0.00586772	0.0151129	0.00861999	0.00846855	-0.0022168	0.00721518	0.0128906	0.00700197	108.8	0.2698	0.304598	0.151716	0.159118	0.0824408	0.0877627	0.0602413	0.0457613	0.0312682	0.0259693	-0.0037052	0.0140369	0.00057793	0.0107389		108.8	0.00950078		0.00391515		0.00565246		-0.0133941		-0.0122613		-0.0074098		-0.0048157		108.8	0.235263	0.250755	0.129274
110.4	0.0926178	0.0930845	0.0461092	0.0480363	0.0132126	0.0264191	0.00546824	0.0153308	0.00914503	0.00859185	-0.0025065	0.00732076	0.0130632	0.00710468	110.4	0.269821	0.307916	0.151824	0.161136	0.0818616	0.0889605	0.0594665	0.0464095	0.0309664	0.026344	-0.0034034	0.0142413	-0.0021196	0.010896		110.4	0.0108979		0.0032369		0.00575935		-0.013742		-0.0114556		-0.0074197		-0.0042939		110.4	0.238698	0.254024	0.133845
112	0.0930515	0.0942272	0.0458812	0.0486777	0.0122635	0.0267868	0.00636848	0.0155485	0.00827671	0.00871512	-0.0018781	0.00742632	0.0128595	0.00720739	112	0.271678	0.311205	0.152278	0.163145	0.0836785	0.0901556	0.0586416	0.047057	0.0301004	0.0267184	-0.0026759	0.0144457	-0.0026473	0.011053		112	0.0106522		0.00253189		0.00517703		-0.013553		-0.0103405		-0.0071409		-0.0055064		112	0.239949	0.257281	0.134508
113.6	0.0954584	0.0953645	0.0477928	0.0493176	0.0140817	0.0271539	0.0054096	0.0157661	0.00953224	0.00883835	-6.459e-05	0.00753187	0.0146392	0.00731009	113.6	0.273803	0.314464	0.154941	0.165145	0.0839174	0.0913478	0.058843	0.0477037	0.0305155	0.0270926	-0.0039765	0.01465	-0.0012979	0.0112101		113.6	0.0111125		0.00200347		0.00510781		-0.0142244		-0.0102351		-0.0075972		-0.0054006		113.6	0.243325	0.260528	0.137832
115.2	0.0965508	0.0964967	0.0491766	0.049956	0.014107	0.0275207	0.00824066	0.0159835	0.0101907	0.00896154	0.00286457	0.0076374	0.013527	0.00741278	115.2	0.275559	0.317696	0.15571	0.167136	0.0845333	0.0925373	0.0604483	0.0483497	0.0305002	0.0274666	-0.0008598	0.0148542	-0.0026636	0.0113671		115.2	0.0112888		0.00367087		0.00611978		-0.0114616		-0.008954		-0.0072029		-0.0041881		115.2	0.245916	0.263763	0.13858
116.8	0.0983583	0.0976236	0.0492401	0.050593	0.0147015	0.027887	0.0070322	0.0162009	0.0103725	0.0090847	0.0004439	0.00774292	0.0135433	0.00751546	116.8	0.278446	0.320898	0.157479	0.169117	0.0857597	0.0937241	0.0602182	0.0489949	0.0298625	0.0278403	-0.0026284	0.0150584	-0.0030634	0.0115241		116.8	0.0116986		0.00261469		0.00668033		-0.0110721		-0.0092801		-0.006969		-0.0044795		116.8	0.249085	0.266987	0.140094
118.4	0.100475	0.0987453	0.0494367	0.0512285	0.0142466	0.0282529	0.00852304	0.0164181	0.0114657	0.00920782	0.00216231	0.00784842	0.0138577	0.00761814	118.4	0.281976	0.324073	0.160639	0.17109	0.0875848	0.094908	0.0621611	0.0496394	0.0311794	0.0282139	0.00048088	0.0152625	-0.0026715	0.011681		118.4	0.0104589		0.00324219		0.00629032		-0.0106326		-0.0086126		-0.0080495		-0.0032163		118.4	0.251199	0.2702	0.140906
120	0.102686	0.0998618	0.050184	0.0518625	0.0152329	0.0286184	0.00678253	0.0166352	0.0124485	0.00933091	-0.0008271	0.0079539	0.0138583	0.00772081	120	0.285243	0.327219	0.163069	0.173054	0.0898557	0.0960892	0.0623736	0.050283	0.0300181	0.0285872	-0.001068	0.0154666	-0.0014342	0.011838		120	0.0099504		0.00431875		0.00636375		-0.0095229		-0.0067497		-0.007756		-0.0031655		120	0.255921	0.273403	0.142498
121.6	0.105048	0.100973	0.0510565	0.0524951	0.0154725	0.0289835	0.00813496	0.0168522	0.012264	0.00945396	9.931e-05	0.00805937	0.0136252	0.00782347	121.6	0.288269	0.330338	0.165956	0.175009	0.0920474	0.0972677	0.0644158	0.050926	0.0312647	0.0289602	0.00071082	0.0156706	-0.0013638	0.0119949		121.6	0.00969172		0.00387976		0.00603747		-0.0094636		-0.0076681		-0.0095391		-0.0036777		121.6	0.25854	0.276594	0.145566
123.2	0.105743	0.102079	0.0499112	0.0531261	0.0158211	0.0293482	0.0059996	0.017069	0.011678	0.00957697	-0.0021736	0.00816483	0.0141493	0.00792612	123.2	0.29291	0.333429	0.16819	0.176955	0.0943213	0.0984434	0.0647655	0.0515681	0.0313289	0.0293331	0.00012578	0.0158745	-0.0003125	0.0121517		123.2	0.00986779		0.00401905		0.00491843		-0.0101533		-0.0088096		-0.0096142		-0.0042872		123.2	0.262538	0.279774	0.146592
124.8	0.107688	0.103181	0.0514526	0.0537558	0.0162568	0.0297124	0.00786213	0.0172857	0.011912	0.00969995	-0.0008792	0.00827027	0.0134337	0.00802877	124.8	0.29776	0.336493	0.172786	0.178893	0.0969484	0.0996163	0.068233	0.0522095	0.034194	0.0297057	0.00205914	0.0160784	0.00118649	0.0123086		124.8	0.01045		0.00324225		0.00496648		-0.0101582		-0.0101184		-0.0097793		-0.0041807		124.8	0.265529	0.282944	0.148918
126.4	0.108892	0.104277	0.0524394	0.054384	0.0164015	0.0300762	0.00839928	0.0175023	0.0114355	0.0098229	-0.0022273	0.00837569	0.0131459	0.00813141	126.4	0.302169	0.339529	0.175268	0.180821	0.0991516	0.100786	0.0685746	0.0528502	0.034849	0.0300781	0.00174792	0.0162822	0.00229367	0.0124654		126.4	0.00928649		0.00250795		0.00372455		-0.0109568		-0.0104852		-0.0102545		-0.004873		126.4	0.269173	0.286102	0.148232
128	0.10961	0.105368	0.0550451	0.0550107	0.01723	0.0304396	0.00849794	0.0177188	0.0106096	0.00994581	-0.0032115	0.0084811	0.0133041	0.00823404	128	0.307403	0.342539	0.178438	0.182741	0.101519	0.101954	0.0697999	0.05349	0.035901	0.0304503	0.0027154	0.0164859	0.00528586	0.0126222		128	0.011645		0.00321457		0.00514967		-0.0106598		-0.0100784		-0.0101682		-0.0028651		128	0.274107	0.28925	0.152354
129.6	0.112793	0.106454	0.0569502	0.055636	0.0187	0.0308025	0.0105663	0.0179351	0.012571	0.0100687	-0.0013642	0.0085865	0.0145063	0.00833667	129.6	0.312577	0.345523	0.181823	0.184652	0.103633	0.103119	0.0709605	0.0541291	0.0378366	0.0308222	0.00553946	0.0166896	0.00685599	0.012779		129.6	0.010435		0.00418422		0.00451086		-0.0103498		-0.0102434		-0.0100407		-0.0018425		129.6	0.277036	0.292387	0.153437
131.2	0.112439	0.107535	0.0571503	0.0562598	0.0191389	0.0311651	0.00873025	0.0181514	0.0117931	0.0101915	-0.0020437	0.00869188	0.0128107	0.00843928	131.2	0.31564	0.34848	0.183998	0.186554	0.104068	0.10428	0.0709565	0.0547675	0.0381271	0.0311939	0.00339198	0.0168932	0.00775539	0.0129358		131.2	0.0114732		0.00428292		0.00531346		-0.0107547		-0.0088538		-0.0095469		-0.0016572		131.2	0.280179	0.295513	0.155312
132.8	0.114168	0.108611	0.0596881	0.0568822	0.0212619	0.0315272	0.0119396	0.0183675	0.0129147	0.0103143	0.00103091	0.00879724	0.0135683	0.00854189	132.8	0.31908	0.351411	0.186603	0.188447	0.105316	0.10544	0.0721336	0.055405	0.0398128	0.0315654	0.00609605	0.0170967	0.00831891	0.0130925		132.8	0.0115038		0.00458		0.00551558		-0.0116646		-0.0092835		-0.0088354		-0.0012334		132.8	0.282419	0.298629	0.15761
134.4	0.114054	0.109682	0.0595417	0.0575032	0.0219411	0.0318889	0.0110095	0.0185834	0.0137668	0.0104371	-0.0018265	0.00890259	0.0131515	0.0086445	134.4	0.322034	0.354316	0.187943	0.190332	0.105226	0.106596	0.0717132	0.0560419	0.0398222	0.0319366	0.00399274	0.0173002	0.0085142	0.0132492		134.4	0.0124102		0.00549766		0.00444683		-0.0117259		-0.0096203		-0.0086726		-0.0025526		134.4	0.28653	0.301733	0.159519
136	0.114047	0.110748	0.0598384	0.0581227	0.021476	0.0322502	0.012177	0.0187993	0.0126908	0.0105598	0.00014645	0.00900793	0.0123078	0.00874709	136	0.324369	0.357195	0.189353	0.192208	0.105649	0.10775	0.0720114	0.0566779	0.0398962	0.0323076	0.00488725	0.0175036	0.00751871	0.0134059		136	0.0120441		0.00526129		0.00520546		-0.0104661		-0.0101209		-0.0094801		-0.0020239		136	0.289192	0.304828	0.162595
137.6	0.115562	0.111809	0.0591798	0.0587408	0.0226654	0.0326111	0.0117684	0.019015	0.0125106	0.0106825	-0.0015697	0.00911324	0.0132797	0.00884968	137.6	0.327575	0.360049	0.190841	0.194076	0.108167	0.108901	0.0713026	0.0573132	0.0392488	0.0326784	0.00299469	0.017707	0.00828101	0.0135625		137.6	0.0130914		0.00652868		0.00399138		-0.0107578		-0.0105275		-0.0093384		-0.0025362		137.6	0.292437	0.307911	0.162648
139.2	0.114954	0.112865	0.0592761	0.0593575	0.0230734	0.0329715	0.0136682	0.0192306	0.0126257	0.0108052	0.00058868	0.00921855	0.0128865	0.00895226	139.2	0.330984	0.362878	0.192943	0.195935	0.108844	0.110049	0.0730548	0.0579477	0.0414767	0.033049	0.00555397	0.0179102	0.00752282	0.0137191		139.2	0.0128505		0.00556788		0.00381989		-0.0112239		-0.0103388		-0.0095295		-0.0029086		139.2	0.293799	0.310984	0.164308
140.8	0.115129	0.113917	0.0589849	0.0599727	0.0242713	0.0333316	0.012648	0.019446	0.0128066	0.0109278	-0.001139	0.00932384	0.0138238	0.00905483	140.8	0.334243	0.365681	0.193974	0.197785	0.109873	0.111194	0.0731146	0.0585814	0.0402091	0.0334193	0.00370728	0.0181135	0.00786753	0.0138757		140.8	0.0134371		0.00621205		0.00362953		-0.0113963		-0.0105533		-0.0086772		-0.0029988		140.8	0.296682	0.314047	0.165443
142.4	0.115718	0.114963	0.0600654	0.0605866	0.024482	0.0336912	0.0138466	0.0196614	0.0127177	0.0110504	0.00128016	0.00942911	0.0141128	0.0091574	142.4	0.335565	0.36846	0.194815	0.199627	0.11099	0.112337	0.0740354	0.0592144	0.0408781	0.0337894	0.00405855	0.0183166	0.00763295	0.0140323		142.4	0.0140664		0.00598555		0.00343238		-0.0117576		-0.009961		-0.008261		-0.0023919		142.4	0.300268	0.317099	0.170084
144	0.115883	0.116005	0.0599851	0.061199	0.0236893	0.0340504	0.0138982	0.0198766	0.011024	0.0111729	0.00056459	0.00953437	0.0147275	0.00925995	144	0.340225	0.371215	0.196253	0.20146	0.112446	0.113477	0.0757118	0.0598466	0.0413183	0.0341593	0.00408173	0.0185197	0.00878653	0.0141888		144	0.0144483		0.00761701		0.00465004		-0.0111643		-0.0088383		-0.0068945		-0.0013048		144	0.303044	0.320141	0.169472
145.6	0.116414	0.117042	0.0611768	0.06181	0.0252009	0.0344092	0.0139457	0.0200917	0.0106906	0.0112955	0.00102582	0.00963961	0.0147215	0.0093625	145.6	0.343926	0.373945	0.199187	0.203285	0.112377	0.114615	0.0772561	0.0604781	0.0423976	0.0345289	0.00410792	0.0187228	0.00887422	0.0143453		145.6	0.0165391		0.00849283		0.00552015		-0.011779		-0.0081447		-0.0061376		-0.0001289		145.6	0.30683	0.323172	0.172128
147.2	0.116012	0.118074	0.0607096	0.0624196	0.0242041	0.0347676	0.0144799	0.0203067	0.00986702	0.0114179	-0.0001685	0.00974484	0.0140602	0.00946505	147.2	0.34747	0.376651	0.200711	0.205102	0.114337	0.115749	0.0776759	0.0611088	0.042	0.0348983	0.00612602	0.0189257	0.00913986	0.0145018		147.2	0.0163192		0.0105672		0.00650502		-0.0103634		-0.0070618		-0.004183		0.00061651		147.2	0.310158	0.326193	0.172679
148.8	0.117463	0.119101	0.0611665	0.0630277	0.0245577	0.0351255	0.0126747	0.0205215	0.00983626	0.0115404	-0.0009423	0.00985005	0.0153164	0.00956758	148.8	0.350579	0.379333	0.203842	0.20691	0.115117	0.116881	0.0774412	0.0617387	0.0429208	0.0352675	0.00608092	0.0191286	0.008609	0.0146583		148.8	0.0154308		0.0087131		0.00704823		-0.0103406		-0.0074385		-0.0052644		-1.399e-05		148.8	0.3133	0.329203	0.174623
150.4	0.118134	0.120124	0.061588	0.0636345	0.0245782	0.0354831	0.0140584	0.0207362	0.0103634	0.0116628	-0.0002525	0.00995525	0.0157432	0.00967011	150.4	0.353586	0.381992	0.206773	0.20871	0.115964	0.11801	0.0783774	0.0623678	0.0439446	0.0356364	0.00822479	0.0193315	0.00909726	0.0148147		150.4	0.0146363		0.00963001		0.00734663		-0.0099647		-0.006739		-0.0052636		0.00148018		150.4	0.316782	0.332203	0.175796
152	0.119073	0.121142	0.0617476	0.0642399	0.0250493	0.0358402	0.0130208	0.0209508	0.0105032	0.0117852	-0.0011812	0.0100604	0.0153225	0.00977263	152	0.356423	0.384627	0.20957	0.210502	0.116875	0.119137	0.0774593	0.0629962	0.0444613	0.0360051	0.00684905	0.0195342	0.00921025	0.0149711		152	0.0160049		0.0094338		0.00755064		-0.0099759		-0.00618		-0.0050176		0.00094812		152	0.321464	0.335193	0.179204
153.6	0.120539	0.122155	0.062125	0.0648439	0.0244906	0.036197	0.0144486	0.0211653	0.00907248	0.0119075	0.00048051	0.0101656	0.0152766	0.00987515	153.6	0.359768	0.387239	0.212191	0.212285	0.117567	0.120261	0.0785839	0.0636238	0.0479545	0.0363736	0.0100977	0.0197369	0.0096378	0.0151275		153.6	0.014269		0.00755831		0.00677504		-0.0117017		-0.0080167		-0.0066579		0.00148854		153.6	0.322661	0.338173	0.180557
155.2	0.119725	0.123163	0.0617068	0.0654465	0.0243312	0.0365533	0.0127773	0.0213797	0.00820149	0.0120298	-0.0024383	0.0102708	0.0147142	0.00997765	155.2	0.362829	0.389828	0.214424	0.21406	0.11929	0.121382	0.0782615	0.0642507	0.0486561	0.0367418	0.00861384	0.0199396	0.0109963	0.0152838		155.2	0.0151928		0.00750579		0.00672168		-0.0116403		-0.0079814		-0.0069578		0.00126977		155.2	0.327615	0.341143	0.182562
156.8	0.121777	0.124167	0.0637665	0.0660476	0.0233832	0.0369092	0.0157444	0.0215939	0.00869535	0.0121521	0.00020777	0.0103759	0.0153926	0.0100801	156.8	0.366695	0.392394	0.218037	0.215827	0.120791	0.1225	0.0800115	0.0648768	0.0519855	0.0371099	0.0107869	0.0201422	0.0111002	0.0154402		156.8	0.0151533		0.00679337		0.00682135		-0.0119869		-0.0085451		-0.0075704		0.00237849		156.8	0.328238	0.344102	0.18402
158.4	0.122599	0.125167	0.0646129	0.0666474	0.0242258	0.0372647	0.015759	0.021808	0.00853716	0.0122743	-0.0010338	0.010481	0.0170121	0.0101826	158.4	0.368875	0.394938	0.218127	0.217585	0.120702	0.123616	0.0783168	0.0655021	0.0507326	0.0374777	0.00837509	0.0203447	0.0112312	0.0155965		158.4	0.0150038		0.00707416		0.00604956		-0.0113721		-0.0077965		-0.00602		0.00179114		158.4	0.331741	0.347051	0.184367
160	0.124814	0.126161	0.0671303	0.0672458	0.0243248	0.0376198	0.0178548	0.022022	0.00930419	0.0123965	0.00081688	0.0105861	0.017186	0.0102851	160	0.371897	0.397459	0.220097	0.219336	0.121383	0.124729	0.0793774	0.0661267	0.0512421	0.0378452	0.0100586	0.0205471	0.0115776	0.0157527		160	0.0153679		0.00608682		0.0059308		-0.0122078		-0.0081031		-0.0079559		0.00280614		160	0.333981	0.34999	0.187472
161.6	0.126936	0.127151	0.0676283	0.0678429	0.0255503	0.0379744	0.0186845	0.0222358	0.0109938	0.0125187	0.00063306	0.0106912	0.0167088	0.0103876	161.6	0.374779	0.399958	0.221968	0.221078	0.122516	0.125839	0.0791038	0.0667505	0.0500617	0.0382125	0.00937951	0.0207495	0.0120257	0.015909		161.6	0.0143048		0.00582975		0.00494584		-0.0127614		-0.0081196		-0.0086753		0.00226179		161.6	0.336565	0.352919	0.188501
163.2	0.127941	0.128137	0.0680143	0.0684385	0.0250735	0.0383287	0.0191613	0.0224496	0.0108606	0.0126408	0.0015328	0.0107963	0.0158147	0.0104901	163.2	0.37623	0.402435	0.223613	0.222813	0.122937	0.126947	0.0802453	0.0673735	0.049901	0.0385796	0.00771767	0.0209518	0.0110649	0.0160652		163.2	0.0155691		0.00580704		0.00599679		-0.01249		-0.0075729		-0.0091655		0.00126841		163.2	0.338436	0.355838	0.19139
164.8	0.13213	0.129118	0.0703076	0.0690328	0.0276652	0.0386825	0.0224078	0.0226632	0.0131795	0.0127629	0.00238707	0.0109013	0.0177106	0.0105925	164.8	0.377773	0.404891	0.223801	0.224539	0.123806	0.128052	0.0796003	0.0679957	0.0483378	0.0389465	0.00652943	0.0211541	0.0102532	0.0162214		164.8	0.0156188		0.00625104		0.00526474		-0.0125836		-0.0079187		-0.0084287		0.00148405		164.8	0.3429	0.358747	0.194704
166.4	0.133186	0.130094	0.0706103	0.0696257	0.0283848	0.039036	0.0231586	0.0228766	0.0136977	0.012885	0.00200433	0.0110064	0.0173951	0.010695	166.4	0.379024	0.407325	0.224463	0.226257	0.124663	0.129154	0.0790712	0.0686172	0.0467458	0.0393131	0.00475652	0.0213563	0.00902739	0.0163776		166.4	0.0170367		0.00607863		0.00567313		-0.0111739		-0.0083083		-0.0096002		0.00101985		166.4	0.345673	0.361646	0.19577
168	0.13588	0.131066	0.0719015	0.0702173	0.0298364	0.039389	0.0265279	0.02309	0.0153759	0.013007	0.00432057	0.0111114	0.0179686	0.0107974	168	0.381616	0.409738	0.226215	0.227968	0.12737	0.130254	0.0810672	0.069238	0.0473236	0.0396795	0.00694402	0.0215584	0.00935865	0.0165337		168	0.0167557		0.00590707		0.00583498		-0.0107242		-0.0077083		-0.0102439		0.00150338		168	0.348709	0.364535	0.196578
169.6	0.138151	0.132034	0.0723166	0.0708074	0.0307042	0.0397416	0.025581	0.0233033	0.0153474	0.013129	0.00263321	0.0112164	0.017166	0.0108999	169.6	0.385464	0.412129	0.229927	0.22967	0.130165	0.131351	0.0841048	0.0698579	0.0492767	0.0400457	0.00643032	0.0217605	0.0104117	0.0166898		169.6	0.0185669		0.00681466		0.00570381		-0.0107113		-0.0071203		-0.0092664		0.00110937		169.6	0.35167	0.367415	0.198213
171.2	0.138221	0.132997	0.0725869	0.0713963	0.0305905	0.0400939	0.0273675	0.0235164	0.0167831	0.013251	0.00375865	0.0113214	0.016811	0.0110023	171.2	0.388387	0.4145	0.232514	0.231365	0.131683	0.132445	0.0870785	0.0704771	0.0502062	0.0404116	0.00901902	0.0219625	0.0106827	0.0168459		171.2	0.0180278		0.00723926		0.00704062		-0.010988		-0.0062993		-0.0090898		0.00148532		171.2	0.354157	0.370284	0.200735
172.8	0.139534	0.133955	0.0735149	0.0719837	0.0313643	0.0404457	0.0244677	0.0237294	0.0179195	0.0133729	0.00247626	0.0114264	0.0179891	0.0111047	172.8	0.390502	0.41685	0.234427	0.233052	0.132635	0.133537	0.0868005	0.0710956	0.0488963	0.0407773	0.0055958	0.0221644	0.0106155	0.017002		172.8	0.0199767		0.00880839		0.00751499		-0.0102068		-0.0058005		-0.0072187		0.00198312		172.8	0.358077	0.373144	0.203202
174.4	0.140918	0.134909	0.0741305	0.0725698	0.031106	0.0407971	0.0257002	0.0239422	0.0176965	0.0134948	0.0048928	0.0115314	0.0184097	0.0112072	174.4	0.39314	0.41918	0.235455	0.23473	0.13344	0.134626	0.0881093	0.0717133	0.049031	0.0411428	0.00687868	0.0223663	0.00883435	0.017158		174.4	0.0210734		0.00913045		0.00840095		-0.0095644		-0.0043026		-0.0056821		0.0016582		174.4	0.361825	0.375993	0.204817
176	0.140739	0.135859	0.0737343	0.0731545	0.0310633	0.0411481	0.0224874	0.024155	0.0168616	0.0136166	0.00150384	0.0116363	0.0171195	0.0113096	176	0.398012	0.42149	0.238234	0.236402	0.134612	0.135713	0.0882631	0.0723302	0.0496489	0.041508	0.00704752	0.0225681	0.00974614	0.017314		176	0.0229901		0.0111007		0.0102338		-0.0090154		-0.0039511		-0.0041245		0.00221532		176	0.367743	0.378833	0.205266
177.6	0.139931	0.136804	0.0735789	0.0737379	0.0310685	0.0414987	0.0222996	0.0243676	0.0155559	0.0137384	0.0025439	0.0117413	0.0166692	0.011412	177.6	0.402305	0.423779	0.242503	0.238065	0.136126	0.136796	0.0895866	0.0729463	0.0514453	0.041873	0.0100324	0.0227698	0.0100419	0.01747		177.6	0.0235582		0.00955512		0.00967368		-0.010043		-0.0045908		-0.0041552		0.00054604		177.6	0.370236	0.381664	0.20847
179.2	0.140216	0.137745	0.0733536	0.07432	0.0305585	0.0418488	0.0204764	0.0245801	0.0149757	0.0138602	0.00061156	0.0118462	0.016817	0.0115143	179.2	0.405292	0.426049	0.244583	0.239721	0.137697	0.137878	0.0901359	0.0735617	0.0514501	0.0422378	0.0103865	0.0229715	0.0106591	0.0176259		179.2	0.0225542		0.00972831		0.00947584		-0.0098696		-0.0052277		-0.0031255		-0.0005421		179.2	0.374505	0.384484	0.21028
180.8	0.140398	0.138682	0.0738795	0.0749007	0.0304684	0.0421986	0.0211059	0.0247925	0.0148802	0.0139819	0.00162685	0.0119511	0.016539	0.0116167	180.8	0.406917	0.428298	0.245888	0.241369	0.136683	0.138956	0.0916447	0.0741764	0.053463	0.0426023	0.0115516	0.0231731	0.00920083	0.0177819		180.8	0.0236458		0.00854182		0.0102093		-0.009547		-0.0062012		-0.0044018		-0.0014281		180.8	0.37724	0.387295	0.213119
182.4	0.138831	0.139614	0.072402	0.07548	0.0302819	0.042548	0.0201603	0.0250047	0.0143588	0.0141037	-0.0008619	0.012056	0.0160103	0.0117191	182.4	0.410289	0.430529	0.24769	0.243009	0.138402	0.140032	0.0924267	0.0747902	0.0542968	0.0429666	0.0115187	0.0233746	0.00947683	0.0179378		182.4	0.0236356		0.00974888		0.00997302		-0.0096869		-0.0067761		-0.0043993		7.762e-05		182.4	0.380853	0.390097	0.213393
184	0.137851	0.140542	0.0723157	0.0760581	0.0289861	0.042897	0.0192906	0.0252169	0.0127531	0.0142253	-0.0008434	0.0121609	0.0150469	0.0118215	184	0.411779	0.43274	0.249306	0.244642	0.138489	0.141106	0.0918752	0.0754033	0.0558381	0.0433307	0.0110487	0.0235761	0.00845812	0.0180936		184	0.0236381		0.00950076		0.00910877		-0.0100277		-0.0071256		-0.0045146		0.00025138		184	0.384158	0.392888	0.216488
185.6	0.137683	0.141466	0.0714238	0.0766347	0.0279123	0.0432456	0.017738	0.0254289	0.0107563	0.014347	-0.0016369	0.0122657	0.0141607	0.0119239	185.6	0.415072	0.434932	0.250422	0.246267	0.138674	0.142176	0.0919506	0.0760157	0.0565753	0.0436945	0.0125718	0.0237775	0.00861201	0.0182495		185.6	0.0217757		0.0092544		0.00855978		-0.0106941		-0.00941		-0.0060604		0.00129024		185.6	0.385647	0.395671	0.216699
187.2	0.137883	0.142385	0.0718461	0.0772101	0.0285498	0.0435937	0.016113	0.0256408	0.0108369	0.0144686	-0.0030919	0.0123706	0.0137505	0.0120262	187.2	0.41753	0.437105	0.253415	0.247884	0.141338	0.143244	0.0932379	0.0766273	0.05717	0.0440582	0.0119766	0.0239788	0.00947779	0.0184053		187.2	0.0244391		0.0100512		0.00933903		-0.0090238		-0.0084893		-0.0061824		0.00158679		187.2	0.388037	0.398443	0.21773
188.8	0.139144	0.1433	0.0732873	0.0777841	0.0279505	0.0439415	0.0173329	0.0258525	0.0108095	0.0145901	-0.0015464	0.0124754	0.0137477	0.0121286	188.8	0.420332	0.43926	0.255562	0.249495	0.141687	0.14431	0.0935108	0.0772381	0.0570609	0.0444215	0.0131011	0.0241801	0.00823749	0.0185611		188.8	0.0239232		0.0104804		0.00895917		-0.0084767		-0.0083411		-0.0057662		0.00269824		188.8	0.38795	0.401206	0.218474
190.4	0.139643	0.144211	0.0737045	0.0783568	0.0289685	0.0442889	0.0154358	0.0260642	0.0106946	0.0147117	-0.0039087	0.0125802	0.0137833	0.0122309	190.4	0.421815	0.441395	0.256215	0.251097	0.141415	0.145373	0.092019	0.0778482	0.0540633	0.0447847	0.00938414	0.0243813	0.00815684	0.0187169		190.4	0.0250359		0.00943121		0.00886743		-0.0083173		-0.0082806		-0.0067678		0.0020082		190.4	0.39115	0.40396	0.218729
192	0.141286	0.145118	0.0750335	0.0789282	0.0286609	0.0446358	0.0174424	0.0262757	0.0110047	0.0148332	-0.0022453	0.012685	0.0130922	0.0123333	192	0.423837	0.443513	0.257945	0.252693	0.142141	0.146433	0.092681	0.0784575	0.0541936	0.0451476	0.0111014	0.0245825	0.00881672	0.0188726		192	0.0250232		0.00871318		0.00923753		-0.0089277		-0.0081146		-0.0085853		0.00234356		192	0.392165	0.406704	0.219962
193.6	0.142888	0.146021	0.0762378	0.0794983	0.0292124	0.0449824	0.0160142	0.0264871	0.0121618	0.0149546	-0.0042251	0.0127898	0.0129816	0.0124356	193.6	0.426266	0.445613	0.259715	0.25428	0.144318	0.147491	0.0924728	0.079066	0.0531643	0.0455103	0.00848609	0.0247836	0.0099815	0.0190283		193.6	0.0265306		0.009979		0.0097668		-0.0085166		-0.0076943		-0.008087		0.00204064		193.6	0.396441	0.409439	0.222315
195.2	0.146194	0.146919	0.0789545	0.080067	0.0293138	0.0453286	0.0185548	0.0266984	0.0124836	0.015076	-0.0015237	0.0128946	0.0146385	0.0125379	195.2	0.427322	0.447694	0.259654	0.255861	0.144876	0.148546	0.0923499	0.0796739	0.0535696	0.0458727	0.00971158	0.0249846	0.00835789	0.019184		195.2	0.0274946		0.0103537		0.0103932		-0.0078883		-0.0070811		-0.0082042		0.00212081		195.2	0.399217	0.412165	0.226018
196.8	0.14915	0.147814	0.0820458	0.0806344	0.0323128	0.0456743	0.0189977	0.0269095	0.0143406	0.0151974	-0.0022335	0.0129994	0.0165767	0.0126402	196.8	0.428785	0.449758	0.260285	0.257434	0.145757	0.149599	0.0905095	0.0802809	0.0530041	0.046235	0.00781202	0.0251855	0.0080865	0.0193397		196.8	0.0282063		0.0114718		0.0099473		-0.0076915		-0.0066508		-0.0069551		0.00266641		196.8	0.404164	0.414881	0.228485
198.4	0.152241	0.148704	0.0844957	0.0812006	0.0343785	0.0460197	0.0213482	0.0271206	0.0156443	0.0153188	0.00095747	0.0131041	0.0176149	0.0127425	198.4	0.430885	0.451804	0.262599	0.259	0.147586	0.150649	0.0920484	0.0808872	0.0547458	0.0465969	0.00931525	0.0253864	0.00873374	0.0194953		198.4	0.0287097		0.0114376		0.0104754		-0.0084106		-0.0059933		-0.007844		0.00321109		198.4	0.406349	0.417588	0.231387
200	0.155603	0.14959	0.0866098	0.0817654	0.0352863	0.0463647	0.0214735	0.0273315	0.0171838	0.0154401	0.00140654	0.0132088	0.018856	0.0128448	200	0.434289	0.453833	0.2648	0.260559	0.150044	0.151697	0.0938811	0.0814927	0.0569084	0.0469587	0.0107434	0.0255872	0.0118709	0.0196509		200	0.0282454		0.0120255		0.00956992		-0.0079803		-0.0046715		-0.0075327		0.00378152		200	0.409477	0.420286	0.232206
201.6	0.15694	0.150472	0.0874597	0.0823289	0.0359708	0.0467092	0.021417	0.0275423	0.01686	0.0155614	0.00189433	0.0133135	0.0186706	0.0129471	201.6	0.436168	0.455844	0.268176	0.26211	0.152367	0.152742	0.0959725	0.0820975	0.0585452	0.0473202	0.0105063	0.025788	0.0125364	0.0198065		201.6	0.0286829		0.0118499		0.0101698		-0.0087851		-0.0042486		-0.0069801		0.00384453		201.6	0.4127	0.422974	0.235898
203.2	0.158502	0.15135	0.0874578	0.0828911	0.0367557	0.0470534	0.0227616	0.0277529	0.0168319	0.0156826	0.00378117	0.0134182	0.0191124	0.0130494	203.2	0.4384	0.457838	0.268752	0.263654	0.153556	0.153784	0.095439	0.0827015	0.0585448	0.0476815	0.0120999	0.0259887	0.0124233	0.019962		203.2	0.0262565		0.0126788		0.00924891		-0.0098433		-0.0045342		-0.0072586		0.00326618		203.2	0.414855	0.425653	0.236477
204.8	0.161067	0.152224	0.0889638	0.083452	0.0372961	0.0473972	0.0216229	0.0279635	0.0177782	0.0158039	0.00559922	0.0135229	0.0198108	0.0131517	204.8	0.441172	0.459816	0.2707	0.265192	0.154769	0.154824	0.0956315	0.0833048	0.0592017	0.0480426	0.012155	0.0261893	0.0127499	0.0201176		204.8	0.0273792		0.0143261		0.0102029		-0.0079699		-0.0031172		-0.0057457		0.00409853		204.8	0.41845	0.428323	0.237294
206.4	0.162122	0.153094	0.0894041	0.0840116	0.0372847	0.0477406	0.0235305	0.0281739	0.0180907	0.015925	0.00769949	0.0136276	0.0205565	0.0132539	206.4	0.444426	0.461777	0.271471	0.266722	0.156856	0.155861	0.097042	0.0839073	0.0605511	0.0484034	0.0141923	0.0263899	0.0120999	0.0202731		206.4	0.0261496		0.0141706		0.0100007		-0.0085838		-0.0025993		-0.00648		0.00417935		206.4	0.421638	0.430984	0.239272
208	0.163051	0.153959	0.089588	0.0845699	0.0383352	0.0480835	0.0225138	0.0283842	0.0180063	0.0160462	0.00687187	0.0137322	0.0200604	0.0133562	208	0.448026	0.463721	0.274236	0.268245	0.159007	0.156896	0.098212	0.0845091	0.0622483	0.048764	0.012968	0.0265904	0.0140174	0.0204286		208	0.0267595		0.0140247		0.00934199		-0.0091364		-0.0026966		-0.0056264		0.00347858		208	0.426631	0.433636	0.242117
209.6	0.160615	0.154821	0.0890825	0.085127	0.0370827	0.0484261	0.0243741	0.0285944	0.0164156	0.0161673	0.00765674	0.0138369	0.0189654	0.0134585	209.6	0.449254	0.465649	0.275387	0.269761	0.159637	0.157929	0.0992133	0.0851101	0.0628796	0.0491244	0.0146718	0.0267908	0.0143498	0.020584		209.6	0.0249119		0.0119871		0.00800683		-0.0104985		-0.0032146		-0.0071543		0.00188537		209.6	0.427855	0.436279	0.243902
211.2	0.160955	0.155679	0.0884875	0.0856827	0.0380171	0.0487683	0.022979	0.0288044	0.0168519	0.0162884	0.00513273	0.0139415	0.0172262	0.0135607	211.2	0.450934	0.46756	0.275545	0.271269	0.159782	0.158958	0.0997819	0.0857104	0.0616174	0.0494845	0.012527	0.0269912	0.0148821	0.0207394		211.2	0.0263177		0.0117473		0.00825291		-0.01042		-0.0026258		-0.0077013		0.00110855		211.2	0.432306	0.438912	0.246583
212.8	0.161063	0.156533	0.088309	0.0862372	0.0375962	0.0491101	0.0249517	0.0290144	0.0168687	0.0164094	0.00769719	0.0140461	0.015488	0.0136629	212.8	0.452135	0.469456	0.27551	0.272771	0.157897	0.159986	0.100977	0.0863099	0.0620395	0.0498444	0.0142328	0.0271915	0.013837	0.0208948		212.8	0.0258166		0.0118279		0.00775979		-0.0105315		-0.0027074		-0.0095904		0.00187031		212.8	0.434753	0.441537	0.248334
214.4	0.161263	0.157383	0.0878944	0.0867904	0.0385285	0.0494515	0.022637	0.0292242	0.0167199	0.0165304	0.00471308	0.0141507	0.014638	0.0137652	214.4	0.455079	0.471336	0.276928	0.274267	0.160311	0.161011	0.101429	0.0869086	0.0609584	0.0502041	0.0134507	0.0273917	0.0138447	0.0210502		214.4	0.0253866		0.0124013		0.00705336		-0.0097991		-0.0026755		-0.0094346		0.00240944		214.4	0.43883	0.444153	0.250171
216	0.16238	0.158229	0.0885451	0.0873423	0.0382058	0.0497925	0.0247886	0.0294339	0.0163362	0.0166514	0.0069896	0.0142553	0.0142244	0.0138674	216	0.455794	0.4732	0.278378	0.275755	0.1587	0.162033	0.101195	0.0875067	0.060314	0.0505635	0.0143877	0.0275919	0.0126081	0.0212055		216	0.0256637		0.011604		0.0068231		-0.0095452		-0.0032183		-0.009574		0.00229615		216	0.441514	0.446759	0.254044
217.6	0.163573	0.159071	0.0877339	0.0878929	0.038936	0.0501331	0.0227185	0.0296434	0.0169293	0.0167723	0.00531398	0.0143598	0.0124732	0.0139696	217.6	0.4596	0.475048	0.279396	0.277236	0.159189	0.163053	0.101801	0.0881039	0.0596492	0.0509227	0.0148745	0.027792	0.0139584	0.0213608		217.6	0.0270381		0.0120672		0.00801363		-0.0089803		-0.0038744		-0.0092326		0.00178384		217.6	0.444664	0.449357	0.255512
219.2	0.164687	0.159909	0.0892115	0.0884423	0.0403055	0.0504733	0.0243187	0.0298529	0.0179837	0.0168932	0.0065306	0.0144644	0.012463	0.0140718	219.2	0.462153	0.476882	0.282129	0.27871	0.160746	0.16407	0.105064	0.0887005	0.060952	0.0512817	0.0167988	0.027992	0.0146742	0.0215161		219.2	0.027314		0.0102752		0.00804596		-0.0091716		-0.0038053		-0.0085027		0.00097351		219.2	0.447057	0.451946	0.259452
220.8	0.164483	0.160744	0.0887463	0.0889903	0.0404821	0.0508132	0.0239601	0.0300622	0.0179509	0.0170141	0.00497907	0.0145689	0.0108429	0.014174	220.8	0.464897	0.4787	0.282752	0.280178	0.160348	0.165085	0.105212	0.0892962	0.0594759	0.0516404	0.0163676	0.028192	0.014631	0.0216714		220.8	0.0275066		0.0100824		0.00722795		-0.0096596		-0.0037699		-0.0082332		0.00065501		220.8	0.449864	0.454526	0.26098
222.4	0.165048	0.161574	0.0888408	0.0895372	0.0408316	0.0511526	0.0246247	0.0302714	0.0182133	0.0171349	0.0045734	0.0146734	0.0113673	0.0142762	222.4	0.466627	0.480502	0.284808	0.281639	0.161312	0.166097	0.105856	0.0898913	0.060372	0.051999	0.0169979	0.0283919	0.0156317	0.0218266		222.4	0.0291279		0.00895741		0.00826934		-0.0092067		-0.0036762		-0.0078885		0.0006259		222.4	0.452425	0.457097	0.263173
224	0.167106	0.162401	0.0900412	0.0900827	0.0422819	0.0514916	0.0255791	0.0304805	0.0188699	0.0172557	0.00467097	0.0147779	0.0112184	0.0143784	224	0.468669	0.48229	0.285895	0.283093	0.161995	0.167107	0.106557	0.0904855	0.0610264	0.0523573	0.017639	0.0285917	0.0163347	0.0219818		224	0.0296339		0.0106238		0.00910975		-0.0081091		-0.0024796		-0.0055789		0.00050935		224	0.455052	0.45966	0.265199
225.6	0.168885	0.163224	0.0913678	0.090627	0.0429062	0.0518303	0.0244841	0.0306895	0.018875	0.0173765	0.00473574	0.0148824	0.0116821	0.0144806	225.6	0.471327	0.484064	0.28738	0.284541	0.162694	0.168115	0.106981	0.0910791	0.0615149	0.0527153	0.0163391	0.0287915	0.0161562	0.022137		225.6	0.0306153		0.010729		0.00900437		-0.0083476		-0.0024005		-0.0050013		0.00146182		225.6	0.458984	0.462213	0.270046
227.2	0.171354	0.164043	0.0922194	0.0911701	0.043786	0.0521685	0.0259849	0.0308984	0.019235	0.0174972	0.00498857	0.0149869	0.012529	0.0145828	227.2	0.472773	0.485822	0.287294	0.285982	0.162024	0.16912	0.106659	0.0916719	0.0613797	0.0530731	0.0169593	0.0289912	0.014571	0.0222921		227.2	0.0301493		0.0118638		0.00910133		-0.0082959		-0.0030244		-0.0041021		0.00157334		227.2	0.461783	0.464758	0.27195
228.8	0.173848	0.164858	0.095212	0.0917119	0.0472158	0.0525064	0.0262741	0.0311071	0.0207706	0.0176179	0.00543621	0.0150913	0.014753	0.0146849	228.8	0.474917	0.487566	0.289602	0.287416	0.163233	0.170122	0.106897	0.0922639	0.0609984	0.0534307	0.0160478	0.0291909	0.0143036	0.0224473		228.8	0.029998		0.012383		0.00910758		-0.0078887		-0.0027659		-0.00304		0.00216473		228.8	0.463866	0.467294	0.274334
230.4	0.175727	0.16567	0.0959736	0.0922524	0.0471676	0.0528439	0.0271398	0.0313157	0.0199737	0.0177386	0.0071849	0.0151958	0.0160822	0.0147871	230.4	0.477203	0.489296	0.291781	0.288844	0.165055	0.171122	0.108552	0.0928552	0.0623848	0.0537881	0.0178301	0.0293904	0.0141058	0.0226024		230.4	0.0291358		0.0131004		0.00861223		-0.0077339		-0.0027784		-0.00278		0.00327817		230.4	0.464203	0.469822	0.273881
232	0.175934	0.166478	0.0950931	0.0927917	0.0459969	0.0531809	0.0244619	0.0315242	0.0185422	0.0178592	0.00530675	0.0153002	0.0155297	0.0148892	232	0.479808	0.491012	0.293619	0.290265	0.166996	0.17212	0.109635	0.0934458	0.0629605	0.0541452	0.0166257	0.0295899	0.0136833	0.0227574		232	0.0299537		0.0135275		0.00845783		-0.0068589		-0.0018851		-0.0023475		0.00397555		232	0.467327	0.472341	0.275148
233.6	0.17559	0.167282	0.0948775	0.0933298	0.0449426	0.0535176	0.0265557	0.0317325	0.0166778	0.0179798	0.0059851	0.0154046	0.015784	0.0149914	233.6	0.482248	0.492714	0.294916	0.29168	0.168415	0.173115	0.110541	0.0940356	0.0642881	0.0545021	0.0180666	0.0297894	0.0111656	0.0229125		233.6	0.029019		0.0147618		0.00859784		-0.0075581		-0.0031067		-0.0024772		0.00420225		233.6	0.468357	0.474851	0.275507
235.2	0.177251	0.168082	0.0953882	0.0938666	0.0445618	0.0538539	0.0264402	0.0319408	0.016473	0.0181003	0.00573831	0.015509	0.0161351	0.0150935	235.2	0.486291	0.494402	0.296692	0.293088	0.16994	0.174108	0.110806	0.0946247	0.0641701	0.0548588	0.017069	0.0299888	0.0101501	0.0230675		235.2	0.0290068		0.0163851		0.00882608		-0.0061152		-0.0020416		-0.0017984		0.00493279		235.2	0.469671	0.477353	0.276102
236.8	0.178754	0.168879	0.0957776	0.0944021	0.0445305	0.0541899	0.0288205	0.0321489	0.0180943	0.0182209	0.00700056	0.0156134	0.0182757	0.0151956	236.8	0.488583	0.496076	0.299529	0.29449	0.172006	0.175098	0.112556	0.0952131	0.0649899	0.0552152	0.0188049	0.0301881	0.00991082	0.0232225		236.8	0.0307143		0.0168219		0.00983482		-0.0047671		-0.0009221		-0.0021204		0.00745868		236.8	0.472094	0.479846	0.277281
238.4	0.178974	0.169672	0.0956045	0.0949365	0.0451216	0.0545254	0.0289646	0.0323569	0.0181784	0.0183413	0.00571446	0.0157177	0.0193255	0.0152978	238.4	0.489541	0.497736	0.300946	0.295885	0.173847	0.176086	0.111764	0.0958007	0.0651673	0.0555714	0.0160349	0.0303873	0.00882104	0.0233775		238.4	0.0314957		0.0161038		0.00958133		-0.0056083		-0.0003487		-0.0025261		0.00696776		238.4	0.474997	0.48233	0.27806
240	0.18012	0.170461	0.0949596	0.0954696	0.0453839	0.0548605	0.0302884	0.0325648	0.0186317	0.0184618	0.00584373	0.0158221	0.0192097	0.0153999	240	0.491934	0.499384	0.303259	0.297274	0.175407	0.177072	0.112702	0.0963876	0.0651004	0.0559274	0.016007	0.0305865	0.00964404	0.0235324		240	0.0317419		0.0153445		0.00928275		-0.0067333		-0.000158		-0.0030448		0.00636069		240	0.477796	0.484806	0.27757
241.6	0.178295	0.171247	0.0937611	0.0960014	0.0445627	0.0551953	0.0290043	0.0327726	0.0181668	0.0185822	0.00328653	0.0159264	0.0186444	0.015502	241.6	0.493311	0.501018	0.305412	0.298657	0.177004	0.178055	0.112657	0.0969737	0.0646206	0.0562831	0.0161344	0.0307857	0.0105129	0.0236873		241.6	0.0318952		0.0148289		0.00970329		-0.0070446		-0.0006689		-0.0048273		0.00535481		241.6	0.480897	0.487274	0.277635
243.2	0.18018	0.172029	0.0944034	0.0965321	0.0453336	0.0555296	0.0290422	0.0329802	0.0194536	0.0187026	0.0048589	0.0160307	0.0188139	0.0156041	243.2	0.4969	0.502638	0.308426	0.300033	0.177914	0.179036	0.113059	0.0975591	0.0654545	0.0566387	0.0171738	0.0309847	0.0101711	0.0238422		243.2	0.0330967		0.0152921		0.00940741		-0.0068284		3.041e-05		-0.0057193		0.00541227		243.2	0.484769	0.489733	0.278792
244.8	0.180812	0.172807	0.0954034	0.0970615	0.0449949	0.0558636	0.0291104	0.0331877	0.0197054	0.0188229	0.00389513	0.016135	0.0189953	0.0157062	244.8	0.498131	0.504246	0.30975	0.301403	0.178002	0.180014	0.112012	0.0981438	0.0654262	0.0569939	0.0167718	0.0311837	0.00890139	0.0239971		244.8	0.0323334		0.0169334		0.00896894		-0.0068355		-0.0005038		-0.0056363		0.00561098		244.8	0.487028	0.492183	0.278776
246.4	0.180679	0.173582	0.0962805	0.0975897	0.0456077	0.0561972	0.0275949	0.0333951	0.0202383	0.0189432	0.00284112	0.0162393	0.019606	0.0158083	246.4	0.499881	0.505841	0.312081	0.302767	0.179719	0.18099	0.11335	0.0987277	0.0664314	0.057349	0.0171127	0.0313826	0.00846494	0.0241519		246.4	0.0342292		0.0172279		0.00935512		-0.006663		-0.0008854		-0.0051431		0.00519261		246.4	0.490181	0.494626	0.279965
248	0.181465	0.174354	0.0970447	0.0981166	0.044735	0.0565304	0.0271322	0.0336024	0.0212169	0.0190635	0.00298084	0.0163436	0.0201664	0.0159104	248	0.501224	0.507424	0.314046	0.304125	0.180109	0.181964	0.112259	0.0993109	0.0671974	0.0577038	0.0168675	0.0315815	0.00899702	0.0243067		248	0.0352151		0.0175093		0.0103389		-0.0071877		-0.0022498		-0.0045896		0.004608		248	0.494437	0.49706	0.282155
249.6	0.181368	0.175121	0.0973664	0.0986424	0.0446399	0.0568633	0.0248528	0.0338096	0.0211642	0.0191837	0.00206017	0.0164479	0.0184641	0.0160124	249.6	0.50324	0.508993	0.315284	0.305476	0.180109	0.182935	0.112685	0.0998934	0.0674577	0.0580584	0.0175665	0.0317803	0.00950839	0.0244615		249.6	0.0359582		0.0164589		0.0099114		-0.0088993		-0.0039639		-0.0043456		0.0028884		249.6	0.498025	0.499485	0.285033
251.2	0.180851	0.175886	0.0978079	0.0991669	0.0440343	0.0571957	0.024367	0.0340166	0.0200823	0.0193039	0.00135617	0.0165521	0.0173634	0.0161145	251.2	0.505063	0.510551	0.316992	0.306821	0.181122	0.183904	0.114301	0.100475	0.0673978	0.0584128	0.0197777	0.031979	0.00979666	0.0246162		251.2	0.0358849		0.0168148		0.00939627		-0.0096426		-0.0036764		-0.0031238		0.00290515		251.2	0.500617	0.501903	0.28736
252.8	0.181026	0.176646	0.0978818	0.0996902	0.0442361	0.0575278	0.0234002	0.0342236	0.0198774	0.0194241	-0.0008855	0.0166563	0.016065	0.0162165	252.8	0.505742	0.512095	0.318398	0.308161	0.181822	0.18487	0.114273	0.101056	0.0667192	0.0587669	0.0190995	0.0321777	0.0110471	0.024771		252.8	0.0371197		0.0166819		0.00916952		-0.0098068		-0.0026943		-0.0035404		0.00242343		252.8	0.503511	0.504312	0.288469
254.4	0.183339	0.177403	0.099984	0.100212	0.0445095	0.0578594	0.0244225	0.0344304	0.0200774	0.0195442	-9.23e-06	0.0167605	0.0171042	0.0163186	254.4	0.506448	0.513628	0.319653	0.309494	0.1817	0.185834	0.113005	0.101636	0.0668195	0.0591209	0.0184445	0.0323763	0.0108546	0.0249257		254.4	0.037844		0.0170205		0.00995976		-0.0090722		-0.0024871		-0.002519		0.00269121		254.4	0.506213	0.506712	0.290596
256	0.185834	0.178157	0.101168	0.100733	0.0453961	0.0581907	0.0235425	0.0346371	0.0199479	0.0196643	-0.0005573	0.0168648	0.0168457	0.0164206	256	0.508448	0.515149	0.320766	0.310821	0.182303	0.186796	0.11304	0.102216	0.0655564	0.0594745	0.0165896	0.0325748	0.0111436	0.0250803		256	0.0387103		0.0157437		0.00959925		-0.0092233		-0.0027976		-0.002997		0.00107864		256	0.508635	0.509105	0.293585
257.6	0.18698	0.178907	0.102742	0.101253	0.0451481	0.0585216	0.0256468	0.0348436	0.0200187	0.0197844	0.00078556	0.0169689	0.0167521	0.0165226	257.6	0.510056	0.516658	0.32229	0.312142	0.182765	0.187756	0.114199	0.102795	0.0654211	0.059828	0.0177203	0.0327733	0.0116186	0.025235		257.6	0.0384912		0.0154121		0.00885018		-0.0091639		-0.0036832		-0.0035744		0.00134631		257.6	0.510877	0.511489	0.296983
259.2	0.188117	0.179654	0.102894	0.101772	0.0455405	0.0588522	0.0246812	0.0350501	0.0197726	0.0199044	0.00023824	0.0170731	0.0158482	0.0166247	259.2	0.510843	0.518155	0.322329	0.313457	0.183026	0.188713	0.112939	0.103373	0.0631775	0.0601812	0.0151939	0.0329717	0.0108697	0.0253896		259.2	0.038105		0.0153247		0.00860796		-0.0088741		-0.0042339		-0.0042352		-0.0011231		259.2	0.512459	0.513865	0.298377
260.8	0.189306	0.180397	0.105991	0.102289	0.047159	0.0591823	0.0282806	0.0352564	0.0209542	0.0200244	0.00439126	0.0171773	0.0168417	0.0167267	260.8	0.512464	0.51964	0.323135	0.314766	0.184946	0.189668	0.11389	0.10395	0.0624983	0.0605342	0.0170185	0.03317	0.0105611	0.0255442		260.8	0.0378208		0.015104		0.00905901		-0.0080213		-0.0027476		-0.0047087		-0.0010109		260.8	0.514172	0.516234	0.301473
262.4	0.189799	0.181137	0.106013	0.102805	0.0464155	0.0595121	0.027445	0.0354626	0.0205886	0.0201444	0.00361105	0.0172814	0.0160502	0.0168287	262.4	0.514899	0.521114	0.324491	0.31607	0.185966	0.19062	0.114476	0.104527	0.0619864	0.060887	0.0157454	0.0333683	0.0102268	0.0256987		262.4	0.038087		0.0155591		0.00889285		-0.007668		-0.0022294		-0.0047301		-0.0016118		262.4	0.516646	0.518593	0.301282
264	0.190701	0.181874	0.107296	0.10332	0.0464897	0.0598414	0.0294027	0.0356687	0.0202091	0.0202643	0.00593882	0.0173855	0.0156064	0.0169307	264	0.517692	0.522576	0.326806	0.317367	0.18712	0.19157	0.116942	0.105103	0.0623323	0.0612395	0.015757	0.0335665	0.00996894	0.0258533		264	0.0378941		0.0150728		0.00887416		-0.0080903		-0.0018145		-0.0060204		-0.0015785		264	0.519132	0.520945	0.305383
265.6	0.191865	0.182607	0.10733	0.103834	0.0462612	0.0601705	0.0314954	0.0358747	0.0199383	0.0203842	0.00631631	0.0174896	0.0159632	0.0170327	265.6	0.520872	0.524027	0.327792	0.318659	0.188872	0.192518	0.117402	0.105678	0.0618602	0.0615918	0.0161513	0.0337646	0.0103295	0.0260078		265.6	0.0357681		0.0153591		0.00760547		-0.0076569		-0.0025337		-0.0063026		-0.0027688		265.6	0.521749	0.523289	0.307762
267.2	0.194068	0.183336	0.108775	0.104346	0.0476543	0.0604991	0.0336758	0.0360805	0.0211573	0.0205041	0.00804266	0.0175937	0.0170626	0.0171347	267.2	0.522724	0.525467	0.329888	0.319944	0.189806	0.193464	0.119338	0.106252	0.0617692	0.0619439	0.0167657	0.0339627	0.0101934	0.0261623		267.2	0.0358655		0.0140509		0.0087404		-0.0072771		-0.0010887		-0.0072707		-0.0023549		267.2	0.524285	0.525625	0.311623
268.8	0.196436	0.184063	0.108878	0.104858	0.0497238	0.0608273	0.036082	0.0362863	0.0218622	0.0206239	0.00890956	0.0176978	0.0194705	0.0172367	268.8	0.52467	0.526896	0.331936	0.321224	0.190861	0.194407	0.120125	0.106826	0.0628413	0.0622957	0.0179311	0.0341607	0.0107531	0.0263167		268.8	0.0355557		0.0149271		0.00873473		-0.0070662		-0.0017551		-0.0071528		-0.001889		268.8	0.527196	0.527953	0.31318
270.4	0.198004	0.184786	0.109942	0.105368	0.0507671	0.0611552	0.0362925	0.0364919	0.022321	0.0207437	0.00839992	0.0178019	0.0195092	0.0173387	270.4	0.526489	0.528313	0.332859	0.322499	0.19174	0.195348	0.120685	0.107399	0.0636813	0.0626474	0.0177036	0.0343586	0.0111163	0.0264712		270.4	0.0345424		0.0144396		0.00965632		-0.0074902		-0.0022726		-0.0077049		-0.0027577		270.4	0.529083	0.530273	0.314576
272	0.199818	0.185505	0.110517	0.105877	0.0516943	0.0614826	0.0374393	0.0366974	0.0222883	0.0208634	0.00864966	0.0179059	0.0203971	0.0174406	272	0.529231	0.52972	0.334043	0.323767	0.192741	0.196287	0.122175	0.107971	0.064411	0.0629988	0.0198837	0.0345565	0.0116997	0.0266256		272	0.0331527		0.0149387		0.00886812		-0.0083544		-0.0032988		-0.0085812		-0.0024851		272	0.530346	0.532585	0.315802
273.6	0.199837	0.186222	0.111658	0.106385	0.0522815	0.0618098	0.0359814	0.0369027	0.0226546	0.0209832	0.00848506	0.0180099	0.0223054	0.0175426	273.6	0.53177	0.531117	0.337495	0.32503	0.194076	0.197223	0.123656	0.108543	0.0666784	0.0633499	0.0206748	0.0347544	0.0123023	0.02678		273.6	0.0340171		0.0159119		0.00823838		-0.0081591		-0.0040573		-0.0083806		-0.001995		273.6	0.53472	0.534889	0.319794
275.2	0.201018	0.186935	0.113044	0.106891	0.0535754	0.0621365	0.0378238	0.037108	0.0242993	0.0211028	0.0107557	0.018114	0.0228669	0.0176445	275.2	0.534105	0.532502	0.339012	0.326287	0.194853	0.198157	0.124704	0.109114	0.0698122	0.0637009	0.0215849	0.0349521	0.0118348	0.0269343		275.2	0.0319931		0.0173397		0.00743377		-0.0082424		-0.0035821		-0.0086792		-0.0019478		275.2	0.537764	0.537185	0.321139
276.8	0.201574	0.187644	0.115239	0.107397	0.0557948	0.0624628	0.0362058	0.0373131	0.0242265	0.0212225	0.00963258	0.018218	0.0232818	0.0177465	276.8	0.535638	0.533878	0.339843	0.327539	0.195023	0.199089	0.125239	0.109684	0.0706342	0.0640516	0.0210876	0.0351498	0.0116838	0.0270886		276.8	0.033831		0.0184276		0.00840413		-0.0082668		-0.0034926		-0.0078116		-0.0010248		276.8	0.539919	0.539473	0.322881
278.4	0.202608	0.188351	0.115921	0.107901	0.0560557	0.0627888	0.035077	0.0375182	0.0236147	0.0213421	0.0112266	0.018322	0.0230297	0.0178484	278.4	0.53782	0.535242	0.342575	0.328785	0.197315	0.200019	0.128386	0.110254	0.0738692	0.0644021	0.0254383	0.0353474	0.012655	0.0272429		278.4	0.0339135		0.0175984		0.007651		-0.0094056		-0.0044306		-0.0087125		-0.001049		278.4	0.542112	0.541753	0.323146
280	0.203095	0.189054	0.115797	0.108404	0.0562531	0.0631144	0.0329104	0.0377231	0.0232733	0.0214617	0.00855392	0.0184259	0.0216361	0.0179503	280	0.540319	0.536597	0.345211	0.330025	0.198702	0.200946	0.127544	0.110822	0.0749881	0.0647523	0.0236841	0.0355449	0.0145917	0.0273972		280	0.0363051		0.0185174		0.00796645		-0.0096214		-0.0047196		-0.0079267		-0.0010068		280	0.545432	0.544026	0.324803
281.6	0.202868	0.189754	0.115498	0.108906	0.0558365	0.0634396	0.0336859	0.0379278	0.0217194	0.0215812	0.00964862	0.0185299	0.0200088	0.0180523	281.6	0.542604	0.537941	0.346817	0.33126	0.19901	0.201871	0.129182	0.11139	0.0762856	0.0651024	0.0263455	0.0357424	0.0143693	0.0275515		281.6	0.0362296		0.0180374		0.00659607		-0.0112656		-0.005536		-0.007587		-0.0008887		281.6	0.547803	0.546291	0.326405
283.2	0.20336	0.190451	0.11495	0.109407	0.0560053	0.0637645	0.0323389	0.0381325	0.0207297	0.0217008	0.00744175	0.0186338	0.019893	0.0181542	283.2	0.544255	0.539276	0.348453	0.332489	0.200535	0.202794	0.129554	0.111958	0.0755545	0.0654522	0.0247049	0.0359399	0.0154256	0.0277057		283.2	0.037607		0.0190315		0.00605945		-0.0110375		-0.0046912		-0.0072787		-0.0008457		283.2	0.551445	0.548548	0.327026
284.8	0.204395	0.191144	0.115538	0.109907	0.0567139	0.0640889	0.032505	0.0383371	0.0207047	0.0218202	0.00739312	0.0187378	0.02033	0.0182561	284.8	0.545477	0.5406	0.350535	0.333713	0.201624	0.203715	0.129995	0.112524	0.0755576	0.0658018	0.0234943	0.0361372	0.0159246	0.0278599		284.8	0.0391217		0.0177573		0.00530975		-0.0112654		-0.0050242		-0.0083662		-0.0010983		284.8	0.554618	0.550797	0.32823
286.4	0.205166	0.191835	0.11585	0.110405	0.0569502	0.064413	0.0320944	0.0385415	0.020292	0.0219397	0.00719413	0.0188417	0.0207789	0.018358	286.4	0.548172	0.541915	0.352593	0.334932	0.203338	0.204633	0.129602	0.11309	0.0755235	0.0661511	0.023031	0.0363345	0.0161835	0.028014		286.4	0.0409652		0.0179657		0.00480215		-0.0108062		-0.0055752		-0.0081634		-0.0009764		286.4	0.557861	0.553039	0.328587
288	0.204717	0.192522	0.115759	0.110903	0.0568635	0.0647367	0.0317032	0.0387458	0.0198493	0.0220591	0.00637084	0.0189456	0.0199492	0.0184599	288	0.550447	0.543219	0.354989	0.336145	0.205581	0.20555	0.131051	0.113655	0.0755945	0.0665002	0.0236544	0.0365318	0.0171825	0.0281682		288	0.0423967		0.0171758		0.00449756		-0.0100673		-0.0053768		-0.0085754		-0.0013579		288	0.560199	0.555273	0.32987
289.6	0.203932	0.193206	0.11623	0.111399	0.0567899	0.0650601	0.0321654	0.03895	0.0199405	0.0221784	0.0066461	0.0190494	0.0183924	0.0185618	289.6	0.552888	0.544515	0.356555	0.337353	0.207126	0.206464	0.131813	0.11422	0.0762281	0.0668491	0.0249989	0.0367289	0.018342	0.0283223		289.6	0.0427681		0.018318		0.00464388		-0.0088857		-0.0047218		-0.0079418		-0.0007036		289.6	0.562803	0.557499	0.329664
291.2	0.203149	0.193886	0.115749	0.111894	0.0566222	0.0653831	0.0308093	0.0391541	0.0194619	0.0222978	0.00703393	0.0191533	0.0166827	0.0186637	291.2	0.554735	0.5458	0.357118	0.338555	0.208326	0.207376	0.131532	0.114783	0.0758522	0.0671978	0.0242365	0.036926	0.018098	0.0284764		291.2	0.0437766		0.0185748		0.00550172		-0.0078541		-0.0035736		-0.0076929		-0.001098		291.2	0.564917	0.559718	0.329797
292.8	0.202572	0.194564	0.117052	0.112388	0.0572166	0.0657057	0.033064	0.039358	0.0208607	0.0224171	0.0086434	0.0192572	0.0163658	0.0187655	292.8	0.557369	0.547077	0.358631	0.339752	0.21046	0.208285	0.133551	0.115346	0.0768524	0.0675463	0.0277645	0.037123	0.0187447	0.0286305		292.8	0.0444103		0.0195836		0.00687154		-0.0064638		-0.0023428		-0.0065951		-0.0001123		292.8	0.567613	0.561929	0.329091
294.4	0.20191	0.195239	0.116919	0.112881	0.0567168	0.0660279	0.031957	0.0395619	0.0204347	0.0225364	0.00784532	0.019361	0.014967	0.0188674	294.4	0.559713	0.548344	0.360603	0.340944	0.211741	0.209193	0.134304	0.115909	0.0775829	0.0678945	0.0284709	0.03732	0.0190112	0.0287845		294.4	0.0448926		0.0199887		0.0077173		-0.0052848		-0.0018841		-0.0057722		0.00044565		294.4	0.569206	0.564132	0.328314
296	0.20104	0.19591	0.117248	0.113372	0.0558345	0.0663497	0.0334983	0.0397656	0.0198032	0.0226556	0.00955648	0.0194648	0.0136374	0.0189692	296	0.5615	0.549601	0.362304	0.34213	0.213075	0.210098	0.135679	0.11647	0.0793804	0.0682425	0.0316108	0.0375169	0.0191435	0.0289385		296	0.0444761		0.0209325		0.0085881		-0.0036813		-0.0014114		-0.0047494		0.0013014		296	0.57003	0.566328	0.329215
297.6	0.200673	0.196578	0.117087	0.113863	0.0555044	0.0666712	0.0334469	0.0399692	0.0205954	0.0227748	0.00861297	0.0195686	0.0126552	0.0190711	297.6	0.563399	0.55085	0.362478	0.343312	0.214416	0.211001	0.135811	0.117031	0.0800412	0.0685902	0.0328724	0.0377138	0.0192792	0.0290925		297.6	0.0447542		0.0213277		0.00981781		-0.0019518		-0.0003317		-0.0031602		0.00181487		297.6	0.571333	0.568517	0.32925
299.2	0.200751	0.197244	0.118823	0.114352	0.0558873	0.0669923	0.0357593	0.0401727	0.0210782	0.022894	0.0100691	0.0196724	0.0126742	0.0191729	299.2	0.564684	0.55209	0.363154	0.344488	0.214631	0.211902	0.137014	0.117591	0.0823368	0.0689378	0.0361846	0.0379105	0.0190111	0.0292464		299.2	0.045043		0.0217133		0.0119353		-0.0003811		-7.5e-05		-0.0028129		0.00354274		299.2	0.57067	0.570698	0.328837
300.8	0.200751	0.197906	0.118823	0.114841	0.0558873	0.0673131	0.0357593	0.0403761	0.0210782	0.0230131	0.0100691	0.0197762	0.0126742	0.0192748	300.8	0.564684	0.55332	0.363154	0.345659	0.214631	0.2128	0.137014	0.118151	0.0823368	0.0692851	0.0361846	0.0381072	0.0190111	0.0294004		300.8	0.045043		0.0217133		0.0119353		-0.0003811		-7.5e-05		-0.0028129		0.00354274		300.8	0.57067	0.572871	0.328837
302.4	0.202469	0.197906	0.119669	0.114841	0.058904	0.0673131	0.0378703	0.0403761	0.0222988	0.0230131	0.0122214	0.0197762	0.0142085	0.0192748	302.4	0.565067	0.55332	0.363912	0.345659	0.215113	0.2128	0.134569	0.118151	0.0816141	0.0692851	0.0355199	0.0381072	0.019895	0.0294004		302.4	0.046826		0.0231945		0.0107365		0.00032859		-0.0001877		-0.0023905		0.00332973		302.4	0.570677	0.572871	0.330776
304	0.202473	0.197906	0.120599	0.114841	0.06065	0.0673131	0.0388675	0.0403761	0.0227678	0.0230131	0.0128137	0.0197762	0.0137014	0.0192748	304	0.564321	0.55332	0.362875	0.345659	0.214739	0.2128	0.133118	0.118151	0.0801928	0.0692851	0.0342044	0.0381072	0.0195033	0.0294004		304	0.0488169		0.024601		0.00982177		0.00207979		0.00014248		-0.0018619		0.00415102		304	0.571013	0.572871	0.331336
305.6	0.203533	0.197906	0.122036	0.114841	0.0634483	0.0673131	0.039454	0.0403761	0.0242182	0.0230131	0.0144655	0.0197762	0.0143319	0.0192748	305.6	0.564272	0.55332	0.363829	0.345659	0.214491	0.2128	0.129165	0.118151	0.0787793	0.0692851	0.0334759	0.0381072	0.0204317	0.0294004		305.6	0.0500114		0.0255234		0.00795592		0.00324441		-0.0003448		-0.0030431		0.00388684		305.6	0.571748	0.572871	0.332457
307.2	0.204535	0.197906	0.12295	0.114841	0.0655195	0.0673131	0.039866	0.0403761	0.0238664	0.0230131	0.0156825	0.0197762	0.0148844	0.0192748	307.2	0.563641	0.55332	0.363242	0.345659	0.214683	0.2128	0.128134	0.118151	0.0770821	0.0692851	0.0323336	0.0381072	0.0200466	0.0294004		307.2	0.0513484		0.0271658		0.00723328		0.00460403		-0.0004418		-0.0023678		0.00354705		307.2	0.570742	0.572871	0.334497
308.8	0.204974	0.197906	0.123505	0.114841	0.0673516	0.0673131	0.0408536	0.0403761	0.0241767	0.0230131	0.0166087	0.0197762	0.0156902	0.0192748	308.8	0.563513	0.55332	0.363183	0.345659	0.214816	0.2128	0.125368	0.118151	0.0759169	0.0692851	0.0316258	0.0381072	0.0203043	0.0294004		308.8	0.0529481		0.0286387		0.00640737		0.00658586		-0.0003172		-0.0025511		0.00372295		308.8	0.569635	0.572871	0.336264
310.4	0.206017	0.197906	0.124895	0.114841	0.0695372	0.0673131	0.0421633	0.0403761	0.0252389	0.0230131	0.0184378	0.0197762	0.0170686	0.0192748	310.4	0.563587	0.55332	0.363704	0.345659	0.214667	0.2128	0.124869	0.118151	0.0755256	0.0692851	0.0321953	0.0381072	0.0205819	0.0294004		310.4	0.0541889		0.0290633		0.00617693		0.00702253		-0.001341		-0.0025368		0.0037076		310.4	0.569184	0.572871	0.336768
312	0.205168	0.197906	0.124514	0.114841	0.0692841	0.0673131	0.0421304	0.0403761	0.024194	0.0230131	0.0180443	0.0197762	0.0158153	0.0192748	312	0.5638	0.55332	0.364017	0.345659	0.214287	0.2128	0.122718	0.118151	0.0747352	0.0692851	0.0318942	0.0381072	0.0213076	0.0294004		312	0.055018		0.0301097		0.00623587		0.00831789		-0.0014658		-0.0025378		0.00301391		312	0.56944	0.572871	0.33663
313.6	0.204972	0.197906	0.123768	0.114841	0.0693427	0.0673131	0.0422202	0.0403761	0.0236583	0.0230131	0.0179765	0.0197762	0.0155595	0.0192748	313.6	0.563984	0.55332	0.363447	0.345659	0.213802	0.2128	0.121126	0.118151	0.0731275	0.0692851	0.0312506	0.0381072	0.0205101	0.0294004		313.6	0.0559501		0.0308238		0.00722544		0.00848425		-0.0011844		-0.0023347		0.00294657		313.6	0.570272	0.572871	0.33738
315.2	0.205113	0.197906	0.123216	0.114841	0.0695141	0.0673131	0.0415549	0.0403761	0.0223093	0.0230131	0.0185516	0.0197762	0.0142203	0.0192748	315.2	0.563317	0.55332	0.36273	0.345659	0.21301	0.2128	0.119816	0.118151	0.0718302	0.0692851	0.0314773	0.0381072	0.0199286	0.0294004		315.2	0.0565418		0.0305921		0.0075477		0.00825962		-0.0012889		-0.0019547		0.00254345		315.2	0.571152	0.572871	0.338874
316.8	0.204748	0.197906	0.123143	0.114841	0.0695056	0.0673131	0.0421433	0.0403761	0.0222884	0.0230131	0.0180677	0.0197762	0.0141774	0.0192748	316.8	0.563237	0.55332	0.363301	0.345659	0.212418	0.2128	0.120319	0.118151	0.0715932	0.0692851	0.0313842	0.0381072	0.0186889	0.0294004		316.8	0.0577891		0.030899		0.00966888		0.00777673		0.00027344		-0.0008255		0.00324513		316.8	0.571858	0.572871	0.340025
318.4	0.203602	0.197906	0.122106	0.114841	0.0686387	0.0673131	0.041292	0.0403761	0.0208215	0.0230131	0.0170481	0.0197762	0.013202	0.0192748	318.4	0.562382	0.55332	0.362399	0.345659	0.211263	0.2128	0.12058	0.118151	0.069621	0.0692851	0.031731	0.0381072	0.0172117	0.0294004		318.4	0.0579809		0.0295317		0.0110129		0.00768709		0.00053215		-0.0005168		0.00333741		318.4	0.573536	0.572871	0.341053
320	0.202071	0.197906	0.120575	0.114841	0.0686729	0.0673131	0.0413713	0.0403761	0.0199568	0.0230131	0.0171633	0.0197762	0.0138606	0.0192748	320	0.561498	0.55332	0.362872	0.345659	0.210473	0.2128	0.120911	0.118151	0.0694701	0.0692851	0.0309576	0.0381072	0.0174668	0.0294004		320	0.0578262		0.0284755		0.0112344		0.00672277		-0.0009154		-0.0012063		0.00137158		320	0.573721	0.572871	0.340755
321.6	0.202513	0.197906	0.118702	0.114841	0.0685481	0.0673131	0.0410954	0.0403761	0.0196761	0.0230131	0.0180577	0.0197762	0.0141308	0.0192748	321.6	0.56143	0.55332	0.362782	0.345659	0.209663	0.2128	0.121724	0.118151	0.0698808	0.0692851	0.0310588	0.0381072	0.0165996	0.0294004		321.6	0.0563238		0.0268078		0.0108982		0.00549574		-0.0009576		-0.0020041		-6.536e-05		321.6	0.57568	0.572871	0.34158
323.2	0.20245	0.197906	0.117872	0.114841	0.0683616	0.0673131	0.0404984	0.0403761	0.0200928	0.0230131	0.0172505	0.0197762	0.0141768	0.0192748	323.2	0.560856	0.55332	0.362521	0.345659	0.207958	0.2128	0.120717	0.118151	0.0707269	0.0692851	0.0294035	0.0381072	0.0162757	0.0294004		323.2	0.0567323		0.0274462		0.0109725		0.00501551		-0.0010899		-0.0007837		0.0005694		323.2	0.57548	0.572871	0.340958
324.8	0.204631	0.197906	0.118121	0.114841	0.0701257	0.0673131	0.0419224	0.0403761	0.0219413	0.0230131	0.0188226	0.0197762	0.0163488	0.0192748	324.8	0.561745	0.55332	0.364336	0.345659	0.209335	0.2128	0.124034	0.118151	0.071494	0.0692851	0.0302101	0.0381072	0.0168467	0.0294004		324.8	0.0566324		0.0264985		0.0110914		0.00487045		-0.0007588		-0.0012202		0.00106161		324.8	0.575928	0.572871	0.340565
326.4	0.20497	0.197906	0.117016	0.114841	0.0705125	0.0673131	0.0420803	0.0403761	0.0218095	0.0230131	0.0193254	0.0197762	0.0171126	0.0192748	326.4	0.561375	0.55332	0.365318	0.345659	0.209893	0.2128	0.124186	0.118151	0.0716539	0.0692851	0.0292105	0.0381072	0.0164663	0.0294004		326.4	0.057043		0.0263276		0.0107173		0.00366353		-0.0018948		-6.18e-06		0.00140952		326.4	0.575801	0.572871	0.339894
328	0.205225	0.197906	0.116815	0.114841	0.0696905	0.0673131	0.042503	0.0403761	0.0218215	0.0230131	0.0186409	0.0197762	0.0155464	0.0192748	328	0.56066	0.55332	0.364985	0.345659	0.209348	0.2128	0.125641	0.118151	0.0725008	0.0692851	0.0282382	0.0381072	0.015968	0.0294004		328	0.0578395		0.0267982		0.0121394		0.0051015		-0.0001471		0.00166293		0.00282192		328	0.574847	0.572871	0.338745
329.6	0.204505	0.197906	0.116502	0.114841	0.0690922	0.0673131	0.0407926	0.0403761	0.0212919	0.0230131	0.0181727	0.0197762	0.0153913	0.0192748	329.6	0.560742	0.55332	0.365812	0.345659	0.209081	0.2128	0.125551	0.118151	0.0725152	0.0692851	0.0285649	0.0381072	0.0148018	0.0294004		329.6	0.0573138		0.0255261		0.0115551		0.00477517		-0.0001979		0.00164441		0.00202984		329.6	0.574581	0.572871	0.339354
331.2	0.205699	0.197906	0.117977	0.114841	0.070428	0.0673131	0.0423056	0.0403761	0.022028	0.0230131	0.0192953	0.0197762	0.0161569	0.0192748	331.2	0.562244	0.55332	0.365827	0.345659	0.21021	0.2128	0.126747	0.118151	0.0732927	0.0692851	0.0289871	0.0381072	0.0150423	0.0294004		331.2	0.0563276		0.0242819		0.0104983		0.00422038		-0.0012848		0.00111316		0.0007072		331.2	0.574144	0.572871	0.339027
332.8	0.205993	0.197906	0.119067	0.114841	0.0713943	0.0673131	0.0418453	0.0403761	0.022399	0.0230131	0.0194125	0.0197762	0.0164752	0.0192748	332.8	0.562398	0.55332	0.365066	0.345659	0.209548	0.2128	0.126138	0.118151	0.0731925	0.0692851	0.0292854	0.0381072	0.0149211	0.0294004		332.8	0.0567505		0.0251244		0.0105027		0.00630398		0.00012898		0.00219087		0.00248518		332.8	0.572327	0.572871	0.339161
334.4	0.205584	0.197906	0.118761	0.114841	0.0712125	0.0673131	0.0425922	0.0403761	0.0223198	0.0230131	0.0190842	0.0197762	0.0164481	0.0192748	334.4	0.562815	0.55332	0.364829	0.345659	0.210446	0.2128	0.125243	0.118151	0.0734151	0.0692851	0.0293185	0.0381072	0.0168774	0.0294004		334.4	0.0581971		0.0259861		0.0109005		0.00744595		0.00132797		0.00267104		0.00234947		334.4	0.57122	0.572871	0.339058
336	0.204659	0.197906	0.119465	0.114841	0.0716519	0.0673131	0.042089	0.0403761	0.0225414	0.0230131	0.0182692	0.0197762	0.0154293	0.0192748	336	0.563329	0.55332	0.364893	0.345659	0.211821	0.2128	0.125694	0.118151	0.0739263	0.0692851	0.0311563	0.0381072	0.0185615	0.0294004		336	0.057212		0.0256269		0.00974448		0.00884535		0.00164202		0.00178163		0.00334304		336	0.571017	0.572871	0.337849
337.6	0.205535	0.197906	0.121292	0.114841	0.0724639	0.0673131	0.0416188	0.0403761	0.024159	0.0230131	0.0186423	0.0197762	0.0155388	0.0192748	337.6	0.563347	0.55332	0.365526	0.345659	0.212996	0.2128	0.126001	0.118151	0.0744407	0.0692851	0.0320711	0.0381072	0.0204319	0.0294004		337.6	0.0564907		0.0253866		0.00895313		0.00919634		0.00157908		0.00115269		0.00242776		337.6	0.570501	0.572871	0.338788
339.2	0.205783	0.197906	0.121025	0.114841	0.0717555	0.0673131	0.0410433	0.0403761	0.0234893	0.0230131	0.0180774	0.0197762	0.0149108	0.0192748	339.2	0.562853	0.55332	0.365371	0.345659	0.214337	0.2128	0.12621	0.118151	0.0748261	0.0692851	0.0326446	0.0381072	0.0209041	0.0294004		339.2	0.0574051		0.0269243		0.00983757		0.0110509		0.00238762		0.0024186		0.00296056		339.2	0.567831	0.572871	0.338889
340.8	0.205842	0.197906	0.121048	0.114841	0.0717796	0.0673131	0.0419705	0.0403761	0.0261302	0.0230131	0.0188657	0.0197762	0.0148473	0.0192748	340.8	0.563013	0.55332	0.365582	0.345659	0.214495	0.2128	0.123918	0.118151	0.0753791	0.0692851	0.0334048	0.0381072	0.0215431	0.0294004		340.8	0.057017		0.0271981		0.0103163		0.0112503		0.00208861		0.00125853		0.00241295		340.8	0.567606	0.572871	0.338733
342.4	0.206419	0.197906	0.122806	0.114841	0.0712708	0.0673131	0.0423467	0.0403761	0.0272384	0.0230131	0.0189117	0.0197762	0.0143944	0.0192748	342.4	0.562521	0.55332	0.364631	0.345659	0.214544	0.2128	0.123554	0.118151	0.0754539	0.0692851	0.0340063	0.0381072	0.0215968	0.0294004		342.4	0.0553375		0.0270449		0.00989838		0.0105547		0.00078277		-4.724e-05		0.0013896		342.4	0.56933	0.572871	0.337321
344	0.20576	0.197906	0.122968	0.114841	0.0698293	0.0673131	0.0415047	0.0403761	0.0271543	0.0230131	0.0182386	0.0197762	0.0131269	0.0192748	344	0.562288	0.55332	0.363828	0.345659	0.214682	0.2128	0.120891	0.118151	0.0737594	0.0692851	0.0327473	0.0381072	0.0226832	0.0294004		344	0.05393		0.0277299		0.0103152		0.0108504		0.00194883		-0.0010366		0.00075998		344	0.571052	0.572871	0.33833
345.6	0.206984	0.197906	0.123376	0.114841	0.0697202	0.0673131	0.040942	0.0403761	0.0268232	0.0230131	0.0181506	0.0197762	0.0129073	0.0192748	345.6	0.562769	0.55332	0.364381	0.345659	0.214913	0.2128	0.121519	0.118151	0.0744574	0.0692851	0.0336224	0.0381072	0.0233419	0.0294004		345.6	0.0543468		0.0283098		0.0105714		0.0102506		0.00211231		-0.001358		0.00096777		345.6	0.574049	0.572871	0.340207
347.2	0.207003	0.197906	0.123943	0.114841	0.0699704	0.0673131	0.0410712	0.0403761	0.0267147	0.0230131	0.0187831	0.0197762	0.0120191	0.0192748	347.2	0.561343	0.55332	0.364746	0.345659	0.214003	0.2128	0.120217	0.118151	0.0739628	0.0692851	0.031725	0.0381072	0.023663	0.0294004		347.2	0.0542354		0.0281115		0.0104841		0.00992941		0.00196219		-0.0016644		0.00074376		347.2	0.575869	0.572871	0.3415
348.8	0.207384	0.197906	0.124624	0.114841	0.0701061	0.0673131	0.0417275	0.0403761	0.0274027	0.0230131	0.0185325	0.0197762	0.0133745	0.0192748	348.8	0.561609	0.55332	0.365007	0.345659	0.214625	0.2128	0.122222	0.118151	0.0741115	0.0692851	0.0314303	0.0381072	0.0232969	0.0294004		348.8	0.0535788		0.0269587		0.0109146		0.00921822		0.00224034		-0.0024373		0.00100316		348.8	0.577453	0.572871	0.342665
350.4	0.206396	0.197906	0.124348	0.114841	0.0694831	0.0673131	0.0408367	0.0403761	0.0258247	0.0230131	0.0181686	0.0197762	0.0129547	0.0192748	350.4	0.559933	0.55332	0.363975	0.345659	0.212867	0.2128	0.120924	0.118151	0.0724879	0.0692851	0.0301543	0.0381072	0.0227403	0.0294004		350.4	0.0540425		0.0268329		0.0102897		0.00924261		0.0020108		-0.0024006		0.00097378		350.4	0.578657	0.572871	0.34357
352	0.206413	0.197906	0.124959	0.114841	0.0693796	0.0673131	0.0418536	0.0403761	0.0255948	0.0230131	0.0191759	0.0197762	0.0139883	0.0192748	352	0.559094	0.55332	0.363594	0.345659	0.212708	0.2128	0.12249	0.118151	0.0733668	0.0692851	0.0299434	0.0381072	0.022827	0.0294004		352	0.0536144		0.0261125		0.0097942		0.00742798		0.0018789		-0.0027481		0.0002784		352	0.578394	0.572871	0.342786
353.6	0.20633	0.197906	0.124445	0.114841	0.069795	0.0673131	0.0413986	0.0403761	0.0252752	0.0230131	0.0204781	0.0197762	0.0138183	0.0192748	353.6	0.55965	0.55332	0.364798	0.345659	0.213087	0.2128	0.12245	0.118151	0.0743733	0.0692851	0.03048	0.0381072	0.022973	0.0294004		353.6	0.0532624		0.0246741		0.00925048		0.00607055		0.00106757		-0.0029215		-0.0005403		353.6	0.578609	0.572871	0.343372
355.2	0.205052	0.197906	0.123867	0.114841	0.0694156	0.0673131	0.0409061	0.0403761	0.0242987	0.0230131	0.0199093	0.0197762	0.013046	0.0192748	355.2	0.560318	0.55332	0.366116	0.345659	0.212451	0.2128	0.123572	0.118151	0.0755526	0.0692851	0.0294956	0.0381072	0.0241449	0.0294004		355.2	0.0536103		0.0244266		0.00977785		0.00476162		0.00027894		-0.0016454		0.00148162		355.2	0.577996	0.572871	0.344059
356.8	0.205695	0.197906	0.123995	0.114841	0.0703841	0.0673131	0.0422216	0.0403761	0.0246684	0.0230131	0.0224718	0.0197762	0.0154906	0.0192748	356.8	0.560067	0.55332	0.366528	0.345659	0.212916	0.2128	0.123211	0.118151	0.074441	0.0692851	0.030201	0.0381072	0.0246118	0.0294004		356.8	0.05333		0.0228121		0.00933692		0.00326989		-0.0004441		-0.0014216		0.0002158		356.8	0.577435	0.572871	0.344187
358.4	0.204894	0.197906	0.124334	0.114841	0.070336	0.0673131	0.0424366	0.0403761	0.0232983	0.0230131	0.022533	0.0197762	0.0153177	0.0192748	358.4	0.559726	0.55332	0.365901	0.345659	0.21174	0.2128	0.121926	0.118151	0.0732055	0.0692851	0.0285455	0.0381072	0.0226018	0.0294004		358.4	0.0531517		0.022955		0.00947111		0.0035785		-0.001683		-0.0002183		0.00162167		358.4	0.5767	0.572871	0.343459
360	0.203305	0.197906	0.123653	0.114841	0.0693505	0.0673131	0.0410998	0.0403761	0.0221255	0.0230131	0.0216204	0.0197762	0.0144129	0.0192748	360	0.559537	0.55332	0.366247	0.345659	0.213055	0.2128	0.122742	0.118151	0.0735922	0.0692851	0.0302251	0.0381072	0.0221345	0.0294004		360	0.0523322		0.0222022		0.00974273		0.00383081		-0.0015748		0.0006289		0.0018192		360	0.577159	0.572871	0.342418
361.6	0.202152	0.197906	0.123628	0.114841	0.0697917	0.0673131	0.0413789	0.0403761	0.0218774	0.0230131	0.0228587	0.0197762	0.0147148	0.0192748	361.6	0.560051	0.55332	0.366339	0.345659	0.213514	0.2128	0.122514	0.118151	0.0735248	0.0692851	0.0303561	0.0381072	0.0208976	0.0294004		361.6	0.0525454		0.0229392		0.0100738		0.00400634		-0.0018211		0.00123453		0.00181092		361.6	0.576842	0.572871	0.343326
363.2	0.203087	0.197906	0.124176	0.114841	0.070828	0.0673131	0.0415914	0.0403761	0.0218332	0.0230131	0.0233478	0.0197762	0.0150526	0.0192748	363.2	0.560392	0.55332	0.364684	0.345659	0.212864	0.2128	0.122264	0.118151	0.0729759	0.0692851	0.0301156	0.0381072	0.0210361	0.0294004		363.2	0.0523385		0.0228963		0.0098357		0.00518433		-0.0018658		0.00083151		0.00157535		363.2	0.575556	0.572871	0.342577
364.8	0.201735	0.197906	0.122767	0.114841	0.0709624	0.0673131	0.0409015	0.0403761	0.021048	0.0230131	0.0223753	0.0197762	0.0148268	0.0192748	364.8	0.55897	0.55332	0.363792	0.345659	0.212696	0.2128	0.12072	0.118151	0.0728612	0.0692851	0.0301453	0.0381072	0.0204258	0.0294004		364.8	0.053128		0.0233996		0.0108644		0.00550169		-0.0011894		0.00151413		0.00260792		364.8	0.575413	0.572871	0.342391
366.4	0.200967	0.197906	0.121167	0.114841	0.0700229	0.0673131	0.0413432	0.0403761	0.0209438	0.0230131	0.0217168	0.0197762	0.0139368	0.0192748	366.4	0.560451	0.55332	0.365027	0.345659	0.215251	0.2128	0.121998	0.118151	0.074841	0.0692851	0.0319051	0.0381072	0.023368	0.0294004		366.4	0.0535092		0.0231766		0.0115162		0.00640678		-0.000459		0.00266567		0.00315425		366.4	0.577267	0.572871	0.342803
368	0.200321	0.197906	0.118948	0.114841	0.0702398	0.0673131	0.0407762	0.0403761	0.019985	0.0230131	0.0201638	0.0197762	0.0127921	0.0192748	368	0.56113	0.55332	0.367066	0.345659	0.217112	0.2128	0.12322	0.118151	0.0760835	0.0692851	0.0342064	0.0381072	0.0254005	0.0294004		368	0.0520162		0.0226982		0.0105641		0.00640153		-0.0006463		0.00197428		0.00335051		368	0.577548	0.572871	0.342394
369.6	0.200504	0.197906	0.117881	0.114841	0.0694842	0.0673131	0.0401269	0.0403761	0.0200047	0.0230131	0.0195186	0.0197762	0.0118248	0.0192748	369.6	0.559077	0.55332	0.366584	0.345659	0.217143	0.2128	0.123245	0.118151	0.0763637	0.0692851	0.0334373	0.0381072	0.0248016	0.0294004		369.6	0.0527395		0.0226196		0.0102555		0.00663303		-0.0005509		0.00221782		0.00306878		369.6	0.578762	0.572871	0.343082
371.2	0.200711	0.197906	0.116841	0.114841	0.0698697	0.0673131	0.0398577	0.0403761	0.0200849	0.0230131	0.0194406	0.0197762	0.0108573	0.0192748	371.2	0.558952	0.55332	0.366856	0.345659	0.216472	0.2128	0.121501	0.118151	0.0749265	0.0692851	0.0328456	0.0381072	0.0235916	0.0294004		371.2	0.0533503		0.0234767		0.0107687		0.00761533		0.00015674		0.00177841		0.00293693		371.2	0.578346	0.572871	0.342622
372.8	0.201205	0.197906	0.116833	0.114841	0.0697338	0.0673131	0.0402866	0.0403761	0.0219757	0.0230131	0.0192487	0.0197762	0.0108577	0.0192748	372.8	0.558878	0.55332	0.366117	0.345659	0.216044	0.2128	0.120525	0.118151	0.0739906	0.0692851	0.0320981	0.0381072	0.0226442	0.0294004		372.8	0.0524164		0.0231054		0.0101184		0.00691073		-0.0011042		0.00024649		0.00146992		372.8	0.579715	0.572871	0.342625
374.4	0.202634	0.197906	0.118037	0.114841	0.0700539	0.0673131	0.0403407	0.0403761	0.022743	0.0230131	0.0196342	0.0197762	0.0118538	0.0192748	374.4	0.558409	0.55332	0.365894	0.345659	0.216973	0.2128	0.121526	0.118151	0.0737642	0.0692851	0.0316445	0.0381072	0.0218589	0.0294004		374.4	0.05166		0.0243381		0.00980037		0.00772996		-0.0005928		-0.0010867		0.00263278		374.4	0.581146	0.572871	0.342261
376	0.202561	0.197906	0.117219	0.114841	0.0698725	0.0673131	0.0387591	0.0403761	0.02257	0.0230131	0.0197985	0.0197762	0.0117928	0.0192748	376	0.560492	0.55332	0.367226	0.345659	0.218899	0.2128	0.1229	0.118151	0.0753135	0.0692851	0.0316757	0.0381072	0.0235462	0.0294004		376	0.0521184		0.0251009		0.0095632		0.00854866		0.00030322		-0.0009076		0.00353632		376	0.583407	0.572871	0.34352
377.6	0.202943	0.197906	0.117034	0.114841	0.0700818	0.0673131	0.0382548	0.0403761	0.0213741	0.0230131	0.018849	0.0197762	0.0116188	0.0192748	377.6	0.561667	0.55332	0.368279	0.345659	0.219305	0.2128	0.124421	0.118151	0.0768287	0.0692851	0.0316814	0.0381072	0.02369	0.0294004		377.6	0.0529892		0.0261702		0.0094783		0.00927311		0.00028519		-0.0017189		0.00421413		377.6	0.584756	0.572871	0.343955
379.2	0.204273	0.197906	0.117344	0.114841	0.0709491	0.0673131	0.0385139	0.0403761	0.023104	0.0230131	0.0195128	0.0197762	0.0134249	0.0192748	379.2	0.561475	0.55332	0.367613	0.345659	0.218709	0.2128	0.123775	0.118151	0.0760218	0.0692851	0.0306987	0.0381072	0.0231108	0.0294004		379.2	0.0535377		0.0264534		0.0103192		0.0105226		0.00147833		-0.001395		0.00505262		379.2	0.584917	0.572871	0.344649
380.8	0.204979	0.197906	0.117778	0.114841	0.0715046	0.0673131	0.038102	0.0403761	0.0231405	0.0230131	0.0187144	0.0197762	0.0152283	0.0192748	380.8	0.561383	0.55332	0.366557	0.345659	0.218656	0.2128	0.124843	0.118151	0.0754988	0.0692851	0.029963	0.0381072	0.0220344	0.0294004		380.8	0.0520627		0.0261386		0.0104288		0.0100275		0.00197365		-0.002299		0.00508253		380.8	0.584932	0.572871	0.345465
382.4	0.204198	0.197906	0.118657	0.114841	0.0712881	0.0673131	0.0380692	0.0403761	0.0229717	0.0230131	0.0183784	0.0197762	0.0158861	0.0192748	382.4	0.560704	0.55332	0.36603	0.345659	0.217984	0.2128	0.124514	0.118151	0.0750732	0.0692851	0.0300411	0.0381072	0.0216716	0.0294004		382.4	0.053834		0.0290274		0.0114175		0.0110178		0.00304548		-0.0007207		0.00564631		382.4	0.58444	0.572871	0.345134
384	0.20446	0.197906	0.119297	0.114841	0.0711806	0.0673131	0.0380795	0.0403761	0.0233832	0.0230131	0.0192378	0.0197762	0.016764	0.0192748	384	0.560591	0.55332	0.365341	0.345659	0.217418	0.2128	0.124516	0.118151	0.0744919	0.0692851	0.0298554	0.0381072	0.0217495	0.0294004		384	0.0532034		0.0281985		0.0113191		0.00978067		0.00261255		-0.0013267		0.00528313		384	0.583964	0.572871	0.345535
385.6	0.203151	0.197906	0.119497	0.114841	0.0705034	0.0673131	0.0370292	0.0403761	0.0226779	0.0230131	0.0190959	0.0197762	0.0159153	0.0192748	385.6	0.561662	0.55332	0.36482	0.345659	0.218141	0.2128	0.125985	0.118151	0.074863	0.0692851	0.0298299	0.0381072	0.0221822	0.0294004		385.6	0.0528057		0.02841		0.0121529		0.00840939		0.00142246		-0.0007047		0.00475413		385.6	0.583854	0.572871	0.346943
387.2	0.203665	0.197906	0.121111	0.114841	0.0710066	0.0673131	0.0381906	0.0403761	0.0232256	0.0230131	0.0201898	0.0197762	0.0174142	0.0192748	387.2	0.561204	0.55332	0.364124	0.345659	0.216652	0.2128	0.125672	0.118151	0.0737373	0.0692851	0.0285513	0.0381072	0.0221681	0.0294004		387.2	0.0527975		0.0292851		0.0137074		0.00893256		0.00223791		0.00123308		0.00676154		387.2	0.582066	0.572871	0.347592
388.8	0.204513	0.197906	0.123265	0.114841	0.0722019	0.0673131	0.0386163	0.0403761	0.0239946	0.0230131	0.0210173	0.0197762	0.019734	0.0192748	388.8	0.5604	0.55332	0.363305	0.345659	0.21618	0.2128	0.125531	0.118151	0.0722557	0.0692851	0.0294024	0.0381072	0.0201115	0.0294004		388.8	0.0513925		0.0289299		0.0132622		0.0083303		0.00194953		0.0013373		0.00664079		388.8	0.580857	0.572871	0.347019
390.4	0.20419	0.197906	0.123685	0.114841	0.0713944	0.0673131	0.0382987	0.0403761	0.0231511	0.0230131	0.0198979	0.0197762	0.0191406	0.0192748	390.4	0.55999	0.55332	0.362827	0.345659	0.215367	0.2128	0.125036	0.118151	0.0720957	0.0692851	0.029008	0.0381072	0.0187696	0.0294004		390.4	0.05183		0.0301538		0.0141316		0.00895274		0.00173269		0.00167336		0.00693111		390.4	0.581061	0.572871	0.346942
392	0.204525	0.197906	0.123595	0.114841	0.0710477	0.0673131	0.0385859	0.0403761	0.0237738	0.0230131	0.020587	0.0197762	0.0189208	0.0192748	392	0.558939	0.55332	0.362294	0.345659	0.214923	0.2128	0.125951	0.118151	0.0718919	0.0692851	0.0298936	0.0381072	0.0189611	0.0294004		392	0.0519759		0.0293415		0.0143527		0.00819823		0.00242076		0.00208831		0.00668586		392	0.580798	0.572871	0.347491
393.6	0.20421	0.197906	0.123607	0.114841	0.0712017	0.0673131	0.0395989	0.0403761	0.0238548	0.0230131	0.0216871	0.0197762	0.0182363	0.0192748	393.6	0.557889	0.55332	0.360069	0.345659	0.212056	0.2128	0.125012	0.118151	0.0693589	0.0692851	0.0280874	0.0381072	0.0179888	0.0294004		393.6	0.0535682		0.0302144		0.0150966		0.00826361		0.00313738		0.00317855		0.00739375		393.6	0.579802	0.572871	0.347666
395.2	0.204212	0.197906	0.124549	0.114841	0.0706236	0.0673131	0.0395523	0.0403761	0.0229709	0.0230131	0.0208591	0.0197762	0.0185726	0.0192748	395.2	0.557349	0.55332	0.357903	0.345659	0.209386	0.2128	0.122739	0.118151	0.0678289	0.0692851	0.0273446	0.0381072	0.0172944	0.0294004		395.2	0.0540963		0.0293748		0.015301		0.00877739		0.00335123		0.00370889		0.00788903		395.2	0.578794	0.572871	0.347763
396.8	0.201995	0.197906	0.123428	0.114841	0.0695034	0.0673131	0.0397591	0.0403761	0.0213932	0.0230131	0.0198005	0.0197762	0.0167212	0.0192748	396.8	0.55694	0.55332	0.358424	0.345659	0.209288	0.2128	0.121705	0.118151	0.0688812	0.0692851	0.0282361	0.0381072	0.0182671	0.0294004		396.8	0.0534701		0.0288184		0.015011		0.00803041		0.00360675		0.0041404		0.00675213		396.8	0.577701	0.572871	0.346944
398.4	0.201088	0.197906	0.122818	0.114841	0.068421	0.0673131	0.0402273	0.0403761	0.0200007	0.0230131	0.0189085	0.0197762	0.0160897	0.0192748	398.4	0.558234	0.55332	0.359257	0.345659	0.208477	0.2128	0.12141	0.118151	0.0697423	0.0692851	0.0282953	0.0381072	0.0203729	0.0294004		398.4	0.053537		0.0287322		0.0149051		0.00916728		0.00451483		0.00406332		0.0067579		398.4	0.576932	0.572871	0.346445
400	0.201155	0.197906	0.122143	0.114841	0.0683571	0.0673131	0.0406893	0.0403761	0.0191806	0.0230131	0.0170175	0.0197762	0.0153137	0.0192748	400	0.557545	0.55332	0.3598	0.345659	0.206502	0.2128	0.120324	0.118151	0.0696553	0.0692851	0.0276563	0.0381072	0.0197988	0.0294004		400	0.0532795		0.0282362		0.0142369		0.00888304		0.00389695		0.0029958		0.00644791		400	0.573899	0.572871	0.34561
401.6	0.201197	0.197906	0.122751	0.114841	0.0683805	0.0673131	0.0413116	0.0403761	0.0188937	0.0230131	0.0178155	0.0197762	0.0141678	0.0192748	401.6	0.556482	0.55332	0.359621	0.345659	0.205104	0.2128	0.119584	0.118151	0.0690543	0.0692851	0.0271288	0.0381072	0.0189514	0.0294004		401.6	0.0540411		0.0281401		0.0140471		0.00865496		0.00397712		0.00262476		0.00606203		401.6	0.573844	0.572871	0.345704
403.2	0.202339	0.197906	0.123978	0.114841	0.0694423	0.0673131	0.0425606	0.0403761	0.0205656	0.0230131	0.0187215	0.0197762	0.0134041	0.0192748	403.2	0.555881	0.55332	0.35901	0.345659	0.204043	0.2128	0.117429	0.118151	0.0676909	0.0692851	0.0261645	0.0381072	0.017709	0.0294004		403.2	0.0552841		0.0274386		0.0148905		0.00933457		0.00503355		0.00323727		0.00620998		403.2	0.571003	0.572871	0.344508
404.8	0.202815	0.197906	0.123972	0.114841	0.0694182	0.0673131	0.0431397	0.0403761	0.0210396	0.0230131	0.0190411	0.0197762	0.0136224	0.0192748	404.8	0.556129	0.55332	0.358792	0.345659	0.204188	0.2128	0.117157	0.118151	0.0674328	0.0692851	0.0260442	0.0381072	0.0183577	0.0294004		404.8	0.0560183		0.0267657		0.0148185		0.00897353		0.00536331		0.00340407		0.00719306		404.8	0.571644	0.572871	0.344578
406.4	0.203124	0.197906	0.123403	0.114841	0.0698678	0.0673131	0.0429167	0.0403761	0.0207659	0.0230131	0.0197735	0.0197762	0.0136854	0.0192748	406.4	0.557397	0.55332	0.360683	0.345659	0.206435	0.2128	0.118634	0.118151	0.0685307	0.0692851	0.0274698	0.0381072	0.0190953	0.0294004		406.4	0.0561116		0.0262013		0.0149654		0.00966285		0.00672166		0.00309195		0.00772466		406.4	0.572799	0.572871	0.344671
408	0.202528	0.197906	0.122711	0.114841	0.0700261	0.0673131	0.0423803	0.0403761	0.0200072	0.0230131	0.0190248	0.0197762	0.012323	0.0192748	408	0.558278	0.55332	0.361178	0.345659	0.208319	0.2128	0.118549	0.118151	0.0697629	0.0692851	0.0274931	0.0381072	0.0198552	0.0294004		408	0.0566975		0.0258417		0.0149803		0.0103916		0.00710229		0.00376047		0.00817328		408	0.575754	0.572871	0.345397
409.6	0.204262	0.197906	0.123699	0.114841	0.0723862	0.0673131	0.0448191	0.0403761	0.0219203	0.0230131	0.0195636	0.0197762	0.0141602	0.0192748	409.6	0.557889	0.55332	0.361798	0.345659	0.208981	0.2128	0.118133	0.118151	0.0691083	0.0692851	0.0280717	0.0381072	0.0209978	0.0294004		409.6	0.0564605		0.0261753		0.0149854		0.0103792		0.00715264		0.00345605		0.0078437		409.6	0.576432	0.572871	0.345342
411.2	0.204403	0.197906	0.122255	0.114841	0.0724795	0.0673131	0.0448425	0.0403761	0.0225926	0.0230131	0.0186325	0.0197762	0.0154002	0.0192748	411.2	0.556447	0.55332	0.362391	0.345659	0.209769	0.2128	0.118502	0.118151	0.068547	0.0692851	0.0274958	0.0381072	0.0214981	0.0294004		411.2	0.0577102		0.0265192		0.0161288		0.0109853		0.00770006		0.00411723		0.00880658		411.2	0.579116	0.572871	0.344996
412.8	0.202457	0.197906	0.120792	0.114841	0.0726649	0.0673131	0.0445109	0.0403761	0.0227282	0.0230131	0.017977	0.0197762	0.0156216	0.0192748	412.8	0.556671	0.55332	0.36287	0.345659	0.211489	0.2128	0.118689	0.118151	0.0689578	0.0692851	0.027616	0.0381072	0.0217698	0.0294004		412.8	0.0573099		0.0268179		0.0157932		0.0107883		0.00782551		0.00289346		0.00975782		412.8	0.580981	0.572871	0.345435
414.4	0.20223	0.197906	0.120195	0.114841	0.072356	0.0673131	0.0437942	0.0403761	0.0234078	0.0230131	0.0182558	0.0197762	0.0162068	0.0192748	414.4	0.556763	0.55332	0.363415	0.345659	0.212415	0.2128	0.12021	0.118151	0.0693986	0.0692851	0.0282539	0.0381072	0.0213005	0.0294004		414.4	0.0574003		0.026776		0.0158857		0.0106109		0.00724951		0.00283683		0.00994829		414.4	0.582573	0.572871	0.344973
416	0.2029	0.197906	0.118786	0.114841	0.0726371	0.0673131	0.0437051	0.0403761	0.0241114	0.0230131	0.0187981	0.0197762	0.0172317	0.0192748	416	0.557884	0.55332	0.364273	0.345659	0.213227	0.2128	0.120832	0.118151	0.069418	0.0692851	0.0278318	0.0381072	0.0217113	0.0294004		416	0.0561214		0.0258407		0.0138874		0.00945174		0.00613806		0.00231128		0.00919159		416	0.584729	0.572871	0.34639
417.6	0.202594	0.197906	0.118977	0.114841	0.07342	0.0673131	0.0440438	0.0403761	0.0249783	0.0230131	0.0188835	0.0197762	0.0181586	0.0192748	417.6	0.55745	0.55332	0.364446	0.345659	0.213491	0.2128	0.122599	0.118151	0.0691652	0.0692851	0.0269534	0.0381072	0.0204882	0.0294004		417.6	0.0558406		0.0263838		0.0141891		0.00902382		0.00525839		0.00245106		0.00910702		417.6	0.586953	0.572871	0.34603
419.2	0.202222	0.197906	0.117778	0.114841	0.0736267	0.0673131	0.0436525	0.0403761	0.0240912	0.0230131	0.0183872	0.0197762	0.0195037	0.0192748	419.2	0.556722	0.55332	0.364521	0.345659	0.213542	0.2128	0.121034	0.118151	0.0677207	0.0692851	0.027293	0.0381072	0.0200711	0.0294004		419.2	0.0565656		0.0271569		0.0139118		0.00973781		0.00512264		0.00245592		0.00984377		419.2	0.587355	0.572871	0.346076
420.8	0.203362	0.197906	0.118394	0.114841	0.0741239	0.0673131	0.0439858	0.0403761	0.0241093	0.0230131	0.0179251	0.0197762	0.0205341	0.0192748	420.8	0.555768	0.55332	0.364994	0.345659	0.213817	0.2128	0.122408	0.118151	0.0677843	0.0692851	0.0290286	0.0381072	0.0191342	0.0294004		420.8	0.0554005		0.0262287		0.0119191		0.00803813		0.00339285		0.00164995		0.00932966		420.8	0.588761	0.572871	0.345049
422.4	0.20494	0.197906	0.117348	0.114841	0.0734568	0.0673131	0.0436872	0.0403761	0.0233492	0.0230131	0.0181064	0.0197762	0.0215742	0.0192748	422.4	0.554509	0.55332	0.364106	0.345659	0.212238	0.2128	0.120934	0.118151	0.0672481	0.0692851	0.0286735	0.0381072	0.0191334	0.0294004		422.4	0.0565404		0.0266581		0.0111164		0.00756083		0.00280129		0.00140434		0.00824856		422.4	0.589582	0.572871	0.345167
424	0.206418	0.197906	0.116817	0.114841	0.0735487	0.0673131	0.0436735	0.0403761	0.0240181	0.0230131	0.0183058	0.0197762	0.021517	0.0192748	424	0.552875	0.55332	0.362567	0.345659	0.210682	0.2128	0.120554	0.118151	0.0647822	0.0692851	0.0276452	0.0381072	0.0178255	0.0294004		424	0.0570397		0.0275351		0.0120925		0.00850369		0.00361963		0.00226582		0.00973249		424	0.59024	0.572871	0.345376
425.6	0.205198	0.197906	0.11526	0.114841	0.072025	0.0673131	0.041766	0.0403761	0.02217	0.0230131	0.0171586	0.0197762	0.0207664	0.0192748	425.6	0.552932	0.55332	0.361285	0.345659	0.209099	0.2128	0.120396	0.118151	0.0635644	0.0692851	0.0279387	0.0381072	0.016365	0.0294004		425.6	0.0569876		0.0271025		0.0109738		0.00834528		0.00263995		0.00181087		0.00986746		425.6	0.58817	0.572871	0.345237
427.2	0.205108	0.197906	0.115861	0.114841	0.0707941	0.0673131	0.0413382	0.0403761	0.0216584	0.0230131	0.0157083	0.0197762	0.0202236	0.0192748	427.2	0.552693	0.55332	0.3601	0.345659	0.208277	0.2128	0.118789	0.118151	0.0642265	0.0692851	0.0283627	0.0381072	0.0147009	0.0294004		427.2	0.0568024		0.0276364		0.0115053		0.00932091		0.00332121		0.00198639		0.010095		427.2	0.58628	0.572871	0.344221
428.8	0.204207	0.197906	0.114485	0.114841	0.0698998	0.0673131	0.0403808	0.0403761	0.0213216	0.0230131	0.0140091	0.0197762	0.0195996	0.0192748	428.8	0.552882	0.55332	0.36077	0.345659	0.208355	0.2128	0.118498	0.118151	0.0660925	0.0692851	0.0292657	0.0381072	0.0151267	0.0294004		428.8	0.0565046		0.0267751		0.010699		0.00975538		0.00288517		-6.02e-05		0.00829968		428.8	0.584589	0.572871	0.343547
430.4	0.204082	0.197906	0.114101	0.114841	0.0692231	0.0673131	0.0394354	0.0403761	0.0211933	0.0230131	0.013269	0.0197762	0.0197517	0.0192748	430.4	0.552252	0.55332	0.35913	0.345659	0.207045	0.2128	0.118337	0.118151	0.0660141	0.0692851	0.0285091	0.0381072	0.0143597	0.0294004		430.4	0.0563355		0.0272264		0.0102713		0.0097288		0.00213015		-0.0011114		0.00786401		430.4	0.58445	0.572871	0.344575
432	0.205206	0.197906	0.115064	0.114841	0.0691521	0.0673131	0.0390965	0.0403761	0.0224222	0.0230131	0.0143534	0.0197762	0.0185784	0.0192748	432	0.551578	0.55332	0.358474	0.345659	0.207581	0.2128	0.118779	0.118151	0.0667847	0.0692851	0.0293173	0.0381072	0.0143319	0.0294004		432	0.0549994		0.0262399		0.00931908		0.00872278		0.00111413		-0.0025169		0.00671139		432	0.581659	0.572871	0.344417
433.6	0.204145	0.197906	0.11522	0.114841	0.0679748	0.0673131	0.0384212	0.0403761	0.0222721	0.0230131	0.0146216	0.0197762	0.0162734	0.0192748	433.6	0.550738	0.55332	0.358223	0.345659	0.208054	0.2128	0.11882	0.118151	0.0675488	0.0692851	0.0290854	0.0381072	0.0150692	0.0294004		433.6	0.0544713		0.0258735		0.00956481		0.00891688		0.00147983		-0.0035706		0.0060212		433.6	0.580345	0.572871	0.344995
435.2	0.204858	0.197906	0.116371	0.114841	0.0675404	0.0673131	0.039087	0.0403761	0.0237452	0.0230131	0.0158878	0.0197762	0.0155526	0.0192748	435.2	0.551017	0.55332	0.356939	0.345659	0.20838	0.2128	0.119574	0.118151	0.0683222	0.0692851	0.0294133	0.0381072	0.0149493	0.0294004		435.2	0.0539734		0.0245111		0.00983558		0.00922223		0.0015194		-0.0034329		0.00594875		435.2	0.579267	0.572871	0.345796
436.8	0.203784	0.197906	0.11579	0.114841	0.0661845	0.0673131	0.0376732	0.0403761	0.0226152	0.0230131	0.0154827	0.0197762	0.0147339	0.0192748	436.8	0.551883	0.55332	0.357119	0.345659	0.209243	0.2128	0.120957	0.118151	0.0686529	0.0692851	0.028885	0.0381072	0.0169	0.0294004		436.8	0.0539632		0.02527		0.0100398		0.00894914		0.0026567		-0.0026802		0.00541463		436.8	0.579404	0.572871	0.346996
438.4	0.203183	0.197906	0.11695	0.114841	0.0652362	0.0673131	0.0368171	0.0403761	0.0226651	0.0230131	0.0148159	0.0197762	0.0139408	0.0192748	438.4	0.551847	0.55332	0.357776	0.345659	0.211395	0.2128	0.122107	0.118151	0.069873	0.0692851	0.0297808	0.0381072	0.0177098	0.0294004		438.4	0.0534269		0.0241502		0.00989984		0.00921824		0.00255741		-0.0039859		0.00398203		438.4	0.578228	0.572871	0.346158
440	0.203593	0.197906	0.118591	0.114841	0.0657091	0.0673131	0.0379052	0.0403761	0.0242378	0.0230131	0.0172632	0.0197762	0.014765	0.0192748	440	0.551249	0.55332	0.357375	0.345659	0.212916	0.2128	0.121862	0.118151	0.0711286	0.0692851	0.0295345	0.0381072	0.0185475	0.0294004		440	0.0531838		0.024797		0.0101786		0.0096271		0.00264393		-0.0037633		0.00306675		440	0.578027	0.572871	0.346208
441.6	0.204242	0.197906	0.119834	0.114841	0.0675702	0.0673131	0.0391558	0.0403761	0.0264809	0.0230131	0.0188451	0.0197762	0.0158941	0.0192748	441.6	0.551835	0.55332	0.357511	0.345659	0.213305	0.2128	0.123595	0.118151	0.0715601	0.0692851	0.0300169	0.0381072	0.0209902	0.0294004		441.6	0.0524539		0.0250851		0.00991882		0.00931712		0.00281577		-0.0039818		0.00279024		441.6	0.579102	0.572871	0.346478
443.2	0.202499	0.197906	0.118563	0.114841	0.0670132	0.0673131	0.0374285	0.0403761	0.0256103	0.0230131	0.0189066	0.0197762	0.0158965	0.0192748	443.2	0.5514	0.55332	0.358406	0.345659	0.213221	0.2128	0.123811	0.118151	0.0719094	0.0692851	0.0290631	0.0381072	0.0213113	0.0294004		443.2	0.0531413		0.0254422		0.0112163		0.00895585		0.00460595		-0.003805		0.00383414		443.2	0.579779	0.572871	0.347224
444.8	0.20143	0.197906	0.120124	0.114841	0.0678547	0.0673131	0.0375873	0.0403761	0.0268906	0.0230131	0.0205948	0.0197762	0.0159826	0.0192748	444.8	0.553904	0.55332	0.358627	0.345659	0.214215	0.2128	0.125367	0.118151	0.0734517	0.0692851	0.030997	0.0381072	0.0209859	0.0294004		444.8	0.0512442		0.0246313		0.0100439		0.00822172		0.00470185		-0.0048344		0.00295469		444.8	0.579731	0.572871	0.347847
446.4	0.20065	0.197906	0.12035	0.114841	0.0685136	0.0673131	0.0377847	0.0403761	0.027205	0.0230131	0.0213983	0.0197762	0.0169535	0.0192748	446.4	0.554392	0.55332	0.359038	0.345659	0.214094	0.2128	0.124759	0.118151	0.0723398	0.0692851	0.029384	0.0381072	0.0209164	0.0294004		446.4	0.0500882		0.0234635		0.00945254		0.0062106		0.00288518		-0.0050886		0.0005643		446.4	0.580508	0.572871	0.34716
448	0.201084	0.197906	0.121065	0.114841	0.0695695	0.0673131	0.0401744	0.0403761	0.0280866	0.0230131	0.0232875	0.0197762	0.0178097	0.0192748	448	0.556461	0.55332	0.36037	0.345659	0.216233	0.2128	0.125011	0.118151	0.0724176	0.0692851	0.0309796	0.0381072	0.0219594	0.0294004		448	0.050911		0.0245141		0.0095221		0.00629939		0.00309038		-0.0036789		7.964e-05		448	0.5834	0.572871	0.347724
449.6	0.19996	0.197906	0.122452	0.114841	0.0710871	0.0673131	0.0415006	0.0403761	0.0292499	0.0230131	0.0246647	0.0197762	0.0185737	0.0192748	449.6	0.555895	0.55332	0.361079	0.345659	0.216301	0.2128	0.123094	0.118151	0.0715792	0.0692851	0.0312906	0.0381072	0.0221506	0.0294004		449.6	0.0517579		0.0252872		0.0107874		0.00572549		0.00261087		-0.0033657		0.00065606		449.6	0.584173	0.572871	0.347046
451.2	0.200817	0.197906	0.123076	0.114841	0.0714766	0.0673131	0.0422089	0.0403761	0.0290972	0.0230131	0.024631	0.0197762	0.0194518	0.0192748	451.2	0.557259	0.55332	0.361139	0.345659	0.217377	0.2128	0.12303	0.118151	0.0720861	0.0692851	0.0337083	0.0381072	0.0227558	0.0294004		451.2	0.0515551		0.0253841		0.0104104		0.00577253		0.00119879		-0.0026098		0.00158479		451.2	0.585985	0.572871	0.347298
452.8	0.202468	0.197906	0.123841	0.114841	0.0722792	0.0673131	0.0434966	0.0403761	0.0293275	0.0230131	0.0241999	0.0197762	0.0203293	0.0192748	452.8	0.556125	0.55332	0.362585	0.345659	0.217404	0.2128	0.121574	0.118151	0.0717983	0.0692851	0.0324437	0.0381072	0.021981	0.0294004		452.8	0.0516852		0.0255021		0.0101543		0.00618111		0.00153184		-0.0012745		0.0023106		452.8	0.586073	0.572871	0.346168
454.4	0.203077	0.197906	0.122903	0.114841	0.0715015	0.0673131	0.0429898	0.0403761	0.0292609	0.0230131	0.0236084	0.0197762	0.020209	0.0192748	454.4	0.555311	0.55332	0.361377	0.345659	0.215471	0.2128	0.120502	0.118151	0.0707134	0.0692851	0.0314112	0.0381072	0.0207925	0.0294004		454.4	0.0527002		0.0264541		0.0111162		0.00681177		0.0025766		-0.0008963		0.00291293		454.4	0.587389	0.572871	0.346456
456	0.203024	0.197906	0.121068	0.114841	0.0713373	0.0673131	0.0434445	0.0403761	0.0294902	0.0230131	0.0231861	0.0197762	0.0195819	0.0192748	456	0.554961	0.55332	0.362081	0.345659	0.216314	0.2128	0.119436	0.118151	0.069798	0.0692851	0.0305831	0.0381072	0.0202513	0.0294004		456	0.0535525		0.0277608		0.0114788		0.00759763		0.00332523		-0.000687		0.00332937		456	0.587779	0.572871	0.347012
457.6	0.203086	0.197906	0.120657	0.114841	0.0710539	0.0673131	0.0432319	0.0403761	0.0283642	0.0230131	0.0229544	0.0197762	0.0192794	0.0192748	457.6	0.553748	0.55332	0.361575	0.345659	0.21543	0.2128	0.119401	0.118151	0.0697028	0.0692851	0.0313424	0.0381072	0.0181189	0.0294004		457.6	0.0538012		0.0269866		0.0105545		0.00724021		0.00340193		-0.0013498		0.00428245		457.6	0.587249	0.572871	0.348275
459.2	0.203619	0.197906	0.120365	0.114841	0.071385	0.0673131	0.0446322	0.0403761	0.0287193	0.0230131	0.0214282	0.0197762	0.0199083	0.0192748	459.2	0.553138	0.55332	0.362813	0.345659	0.214518	0.2128	0.117148	0.118151	0.0693585	0.0692851	0.0316969	0.0381072	0.0179215	0.0294004		459.2	0.053496		0.0275144		0.00974553		0.00818421		0.00386559		-0.0012497		0.00379558		459.2	0.58741	0.572871	0.346944
460.8	0.202459	0.197906	0.120078	0.114841	0.0711515	0.0673131	0.0443196	0.0403761	0.0277137	0.0230131	0.0219193	0.0197762	0.0202445	0.0192748	460.8	0.551456	0.55332	0.362012	0.345659	0.213358	0.2128	0.117819	0.118151	0.0700651	0.0692851	0.0306561	0.0381072	0.0174217	0.0294004		460.8	0.0524242		0.0265224		0.00845831		0.00728815		0.00223993		-0.0027898		0.00223743		460.8	0.587695	0.572871	0.347492
462.4	0.203078	0.197906	0.119909	0.114841	0.0710163	0.0673131	0.044526	0.0403761	0.027644	0.0230131	0.0216126	0.0197762	0.0200156	0.0192748	462.4	0.550371	0.55332	0.362066	0.345659	0.212157	0.2128	0.116881	0.118151	0.0697638	0.0692851	0.0297404	0.0381072	0.0177716	0.0294004		462.4	0.0509428		0.0259161		0.0062189		0.00546812		0.0008937		-0.0037489		0.00220349		462.4	0.58733	0.572871	0.346569
464	0.204132	0.197906	0.121148	0.114841	0.0712976	0.0673131	0.0451477	0.0403761	0.0280728	0.0230131	0.0221588	0.0197762	0.0204171	0.0192748	464	0.549317	0.55332	0.362282	0.345659	0.211319	0.2128	0.118421	0.118151	0.0707108	0.0692851	0.029225	0.0381072	0.016316	0.0294004		464	0.0490868		0.0245687		0.00527926		0.00447959		5.729e-05		-0.0050401		0.00260695		464	0.585606	0.572871	0.34606
465.6	0.201702	0.197906	0.11924	0.114841	0.0691875	0.0673131	0.0433743	0.0403761	0.0262394	0.0230131	0.0197903	0.0197762	0.018773	0.0192748	465.6	0.548591	0.55332	0.363013	0.345659	0.2106	0.2128	0.117643	0.118151	0.0714552	0.0692851	0.0273586	0.0381072	0.0163902	0.0294004		465.6	0.0488915		0.0243788		0.00467837		0.00482198		-0.0015146		-0.0056555		0.00221178		465.6	0.586389	0.572871	0.346022
467.2	0.202707	0.197906	0.120038	0.114841	0.0686758	0.0673131	0.044	0.0403761	0.0261754	0.0230131	0.0204347	0.0197762	0.0199114	0.0192748	467.2	0.5481	0.55332	0.363147	0.345659	0.209406	0.2128	0.120453	0.118151	0.0719435	0.0692851	0.0275033	0.0381072	0.0170883	0.0294004		467.2	0.0498058		0.0249099		0.00527838		0.00495375		-0.0008659		-0.0039677		0.0019616		467.2	0.5863	0.572871	0.345565
468.8	0.202051	0.197906	0.119459	0.114841	0.0677591	0.0673131	0.0422358	0.0403761	0.0247987	0.0230131	0.0198564	0.0197762	0.0200027	0.0192748	468.8	0.546865	0.55332	0.363391	0.345659	0.20961	0.2128	0.12003	0.118151	0.071958	0.0692851	0.0263191	0.0381072	0.0174077	0.0294004		468.8	0.0495952		0.0245883		0.00409842		0.00431536		-0.0006911		-0.0045184		0.00038746		468.8	0.584533	0.572871	0.344443
470.4	0.20262	0.197906	0.120528	0.114841	0.0677788	0.0673131	0.0426673	0.0403761	0.0244412	0.0230131	0.019997	0.0197762	0.0198152	0.0192748	470.4	0.546377	0.55332	0.363432	0.345659	0.209651	0.2128	0.122074	0.118151	0.0721889	0.0692851	0.0251134	0.0381072	0.0174224	0.0294004		470.4	0.0493102		0.0236534		0.00364551		0.00436246		-0.0008819		-0.0050287		-1.897e-05		470.4	0.583741	0.572871	0.343428
472	0.203776	0.197906	0.11984	0.114841	0.0679492	0.0673131	0.0419076	0.0403761	0.0233615	0.0230131	0.0213043	0.0197762	0.0197536	0.0192748	472	0.546242	0.55332	0.363709	0.345659	0.209131	0.2128	0.122663	0.118151	0.0727418	0.0692851	0.0251197	0.0381072	0.0188699	0.0294004		472	0.0486359		0.0241693		0.00293747		0.00468806		-0.0011003		-0.0043452		-0.0007201		472	0.583406	0.572871	0.344217
473.6	0.203541	0.197906	0.119657	0.114841	0.0686466	0.0673131	0.0411366	0.0403761	0.0226181	0.0230131	0.0205538	0.0197762	0.0187329	0.0192748	473.6	0.546532	0.55332	0.363652	0.345659	0.207922	0.2128	0.124517	0.118151	0.0724875	0.0692851	0.0232637	0.0381072	0.0195374	0.0294004		473.6	0.0486898		0.0235734		0.00337522		0.00375068		-0.0011404		-0.0033955		-0.0006007		473.6	0.583656	0.572871	0.345903
475.2	0.202612	0.197906	0.120054	0.114841	0.0677209	0.0673131	0.0398192	0.0403761	0.0208227	0.0230131	0.0214383	0.0197762	0.0183454	0.0192748	475.2	0.546404	0.55332	0.363061	0.345659	0.207067	0.2128	0.123851	0.118151	0.07184	0.0692851	0.0235141	0.0381072	0.0195038	0.0294004		475.2	0.0480927		0.0229584		0.00336591		0.00187587		-0.0016273		-0.0031159		-0.0015881		475.2	0.5843	0.572871	0.347197
476.8	0.201253	0.197906	0.121832	0.114841	0.0679105	0.0673131	0.0395889	0.0403761	0.0202353	0.0230131	0.0210228	0.0197762	0.017473	0.0192748	476.8	0.547697	0.55332	0.362554	0.345659	0.207733	0.2128	0.124541	0.118151	0.0717473	0.0692851	0.0237568	0.0381072	0.0196164	0.0294004		476.8	0.0486445		0.0216664		0.00457393		0.00127622		-0.0027484		-0.0036562		-0.0020854		476.8	0.584546	0.572871	0.347415
478.4	0.201164	0.197906	0.122391	0.114841	0.0685342	0.0673131	0.0389174	0.0403761	0.0202881	0.0230131	0.0216659	0.0197762	0.01768	0.0192748	478.4	0.548562	0.55332	0.362719	0.345659	0.207712	0.2128	0.124006	0.118151	0.0709493	0.0692851	0.0242248	0.0381072	0.0208188	0.0294004		478.4	0.0496459		0.0217349		0.00565219		0.00155601		-0.0027787		-0.0020657		-0.0020922		478.4	0.586388	0.572871	0.348011
480	0.203324	0.197906	0.123671	0.114841	0.0700197	0.0673131	0.0404721	0.0403761	0.0221629	0.0230131	0.0227412	0.0197762	0.0182783	0.0192748	480	0.549547	0.55332	0.364013	0.345659	0.209564	0.2128	0.124164	0.118151	0.0715564	0.0692851	0.0248157	0.0381072	0.0210651	0.0294004		480	0.04957		0.0212153		0.00655918		0.00185071		-0.002267		-0.0007532		-0.0013331		480	0.587391	0.572871	0.349645
481.6	0.202612	0.197906	0.123619	0.114841	0.07	0.0673131	0.0391964	0.0403761	0.0222688	0.0230131	0.0222635	0.0197762	0.0176487	0.0192748	481.6	0.550682	0.55332	0.364054	0.345659	0.210314	0.2128	0.12455	0.118151	0.0718605	0.0692851	0.0269656	0.0381072	0.0218493	0.0294004		481.6	0.0494941		0.0200991		0.00671393		0.00148634		-0.0030388		-0.0007798		-0.0005526		481.6	0.586964	0.572871	0.349484
483.2	0.202826	0.197906	0.123245	0.114841	0.0687748	0.0673131	0.0387318	0.0403761	0.0228872	0.0230131	0.0208027	0.0197762	0.0181512	0.0192748	483.2	0.551755	0.55332	0.36414	0.345659	0.210569	0.2128	0.124771	0.118151	0.072379	0.0692851	0.0266288	0.0381072	0.0215609	0.0294004		483.2	0.0504259		0.0211701		0.00874293		0.00252452		-0.0019285		-2.795e-05		0.00096139		483.2	0.587666	0.572871	0.350248
484.8	0.202879	0.197906	0.122522	0.114841	0.068366	0.0673131	0.0381497	0.0403761	0.0234789	0.0230131	0.020358	0.0197762	0.0177838	0.0192748	484.8	0.55213	0.55332	0.36392	0.345659	0.211322	0.2128	0.124248	0.118151	0.0728011	0.0692851	0.0268519	0.0381072	0.0214901	0.0294004		484.8	0.0519823		0.0221867		0.0118306		0.00436327		0.00087153		0.00061132		0.00233039		484.8	0.586821	0.572871	0.350767
486.4	0.202628	0.197906	0.122177	0.114841	0.0678285	0.0673131	0.0380631	0.0403761	0.0248795	0.0230131	0.0207358	0.0197762	0.0173306	0.0192748	486.4	0.552626	0.55332	0.362024	0.345659	0.210614	0.2128	0.123772	0.118151	0.0729982	0.0692851	0.0260296	0.0381072	0.0209695	0.0294004		486.4	0.0521027		0.0220784		0.0133093		0.00376552		0.0024452		0.00015761		0.0017888		486.4	0.587049	0.572871	0.352168
488	0.202923	0.197906	0.121847	0.114841	0.0680059	0.0673131	0.036913	0.0403761	0.0251069	0.0230131	0.0213416	0.0197762	0.0176087	0.0192748	488	0.553221	0.55332	0.361193	0.345659	0.212155	0.2128	0.123756	0.118151	0.0735659	0.0692851	0.0276589	0.0381072	0.0195522	0.0294004		488	0.0526662		0.0226824		0.0138887		0.00503373		0.0031302		0.00062624		0.00367089		488	0.586795	0.572871	0.353459
489.6	0.204604	0.197906	0.123278	0.114841	0.0688288	0.0673131	0.0371137	0.0403761	0.0260733	0.0230131	0.0214782	0.0197762	0.0184763	0.0192748	489.6	0.552634	0.55332	0.359758	0.345659	0.211204	0.2128	0.121667	0.118151	0.0735223	0.0692851	0.0273544	0.0381072	0.018436	0.0294004		489.6	0.0525822		0.0229472		0.0150823		0.00601091		0.00417099		0.00158657		0.0053803		489.6	0.585907	0.572871	0.355383
491.2	0.204252	0.197906	0.123374	0.114841	0.0688183	0.0673131	0.0370164	0.0403761	0.026416	0.0230131	0.0206896	0.0197762	0.019276	0.0192748	491.2	0.55349	0.55332	0.359576	0.345659	0.210762	0.2128	0.122323	0.118151	0.073957	0.0692851	0.0280964	0.0381072	0.0186186	0.0294004		491.2	0.05182		0.0233194		0.0154393		0.0060338		0.00426475		0.00364109		0.00578707		491.2	0.583578	0.572871	0.354046
492.8	0.205062	0.197906	0.12384	0.114841	0.0698897	0.0673131	0.0375922	0.0403761	0.0276942	0.0230131	0.0221898	0.0197762	0.0204792	0.0192748	492.8	0.551738	0.55332	0.357951	0.345659	0.209672	0.2128	0.120643	0.118151	0.0730728	0.0692851	0.0259383	0.0381072	0.0176186	0.0294004		492.8	0.052168		0.0242012		0.0154452		0.00562202		0.00344336		0.0035082		0.00633513		492.8	0.583273	0.572871	0.354583
494.4	0.205949	0.197906	0.12419	0.114841	0.0704299	0.0673131	0.0369659	0.0403761	0.0288798	0.0230131	0.0207486	0.0197762	0.0215788	0.0192748	494.4	0.552641	0.55332	0.357492	0.345659	0.209637	0.2128	0.122222	0.118151	0.0729019	0.0692851	0.0277868	0.0381072	0.0173241	0.0294004		494.4	0.0516645		0.023976		0.0148401		0.0054006		0.00287558		0.0034034		0.00768545		494.4	0.583773	0.572871	0.35304
496	0.206012	0.197906	0.124593	0.114841	0.0703024	0.0673131	0.0374994	0.0403761	0.0290556	0.0230131	0.0212779	0.0197762	0.0230052	0.0192748	496	0.551903	0.55332	0.356813	0.345659	0.208706	0.2128	0.120779	0.118151	0.0724067	0.0692851	0.0265144	0.0381072	0.0156009	0.0294004		496	0.0512757		0.0237336		0.014651		0.00578105		0.00217543		0.00398261		0.0072716		496	0.582504	0.572871	0.352273
497.6	0.204862	0.197906	0.124639	0.114841	0.0700381	0.0673131	0.0373518	0.0403761	0.0289678	0.0230131	0.0207908	0.0197762	0.0217117	0.0192748	497.6	0.552482	0.55332	0.355956	0.345659	0.209234	0.2128	0.121989	0.118151	0.071384	0.0692851	0.0271811	0.0381072	0.0160777	0.0294004		497.6	0.0514461		0.0241399		0.0141912		0.00592805		0.00163617		0.00387654		0.00677751		497.6	0.582823	0.572871	0.35139
499.2	0.206839	0.197906	0.126321	0.114841	0.071972	0.0673131	0.0410096	0.0403761	0.0306327	0.0230131	0.0231056	0.0197762	0.0239344	0.0192748	499.2	0.55312	0.55332	0.355946	0.345659	0.209273	0.2128	0.122335	0.118151	0.0703547	0.0692851	0.0273392	0.0381072	0.0175879	0.0294004		499.2	0.052099		0.0257533		0.0138012		0.00606537		0.00269001		0.00486559		0.00659233		499.2	0.581488	0.572871	0.349362
500.8	0.206587	0.197906	0.125738	0.114841	0.0704255	0.0673131	0.0408735	0.0403761	0.0296736	0.0230131	0.021964	0.0197762	0.0225052	0.0192748	500.8	0.553917	0.55332	0.355274	0.345659	0.210594	0.2128	0.12323	0.118151	0.0705359	0.0692851	0.0275783	0.0381072	0.0170857	0.0294004		500.8	0.0506336		0.0256644		0.012871		0.00586514		0.00148555		0.00378281		0.00586514		500.8	0.579713	0.572871	0.348681
502.4	0.208399	0.197906	0.125829	0.114841	0.0716725	0.0673131	0.0426121	0.0403761	0.0299253	0.0230131	0.0228513	0.0197762	0.0231516	0.0192748	502.4	0.553534	0.55332	0.355024	0.345659	0.209994	0.2128	0.121531	0.118151	0.0698341	0.0692851	0.0252143	0.0381072	0.0174826	0.0294004		502.4	0.0498409		0.0261714		0.0110683		0.00641655		0.00071027		0.00430173		0.0054034		502.4	0.577733	0.572871	0.348531
504	0.208501	0.197906	0.126417	0.114841	0.0719469	0.0673131	0.0420266	0.0403761	0.0294828	0.0230131	0.0232052	0.0197762	0.0229666	0.0192748	504	0.553109	0.55332	0.354474	0.345659	0.20971	0.2128	0.121891	0.118151	0.0692798	0.0692851	0.0253263	0.0381072	0.017835	0.0294004		504	0.0492662		0.025813		0.00973525		0.00607926		-0.0005076		0.00378933		0.00354195		504	0.576416	0.572871	0.348722
505.6	0.207529	0.197906	0.126581	0.114841	0.0725564	0.0673131	0.0427833	0.0403761	0.0288703	0.0230131	0.024136	0.0197762	0.0230264	0.0192748	505.6	0.553546	0.55332	0.355952	0.345659	0.209504	0.2128	0.120745	0.118151	0.0692341	0.0692851	0.0241371	0.0381072	0.019048	0.0294004		505.6	0.0487366		0.023388		0.00794476		0.00439639		-0.001713		0.00297903		0.00125495		505.6	0.578388	0.572871	0.34903
507.2	0.206892	0.197906	0.126864	0.114841	0.0719936	0.0673131	0.0423372	0.0403761	0.0277065	0.0230131	0.0243041	0.0197762	0.0213492	0.0192748	507.2	0.552503	0.55332	0.354548	0.345659	0.208338	0.2128	0.119625	0.118151	0.0680565	0.0692851	0.023912	0.0381072	0.0185765	0.0294004		507.2	0.047258		0.022672		0.00705361		0.00394412		-0.001661		0.00084113		0.00013592		507.2	0.57937	0.572871	0.34779
508.8	0.205318	0.197906	0.125212	0.114841	0.0716799	0.0673131	0.0410245	0.0403761	0.0263871	0.0230131	0.0226385	0.0197762	0.0194986	0.0192748	508.8	0.552585	0.55332	0.356543	0.345659	0.209509	0.2128	0.119411	0.118151	0.0688546	0.0692851	0.0241554	0.0381072	0.0196105	0.0294004		508.8	0.0480473		0.0220283		0.00633055		0.00461829		-0.0013144		0.00043536		-0.0003838		508.8	0.578151	0.572871	0.345947
510.4	0.204528	0.197906	0.124376	0.114841	0.0719527	0.0673131	0.0406103	0.0403761	0.0260126	0.0230131	0.0226631	0.0197762	0.0196229	0.0192748	510.4	0.551681	0.55332	0.356518	0.345659	0.209996	0.2128	0.120962	0.118151	0.0691506	0.0692851	0.0249303	0.0381072	0.0184171	0.0294004		510.4	0.0463495		0.0212554		0.00449281		0.0047785		-0.0009721		-0.0003506		-0.0016971		510.4	0.578609	0.572871	0.34478
512	0.204313	0.197906	0.123363	0.114841	0.0717518	0.0673131	0.0419295	0.0403761	0.0258633	0.0230131	0.0219963	0.0197762	0.0189475	0.0192748	512	0.551356	0.55332	0.35733	0.345659	0.210902	0.2128	0.119726	0.118151	0.0696371	0.0692851	0.025143	0.0381072	0.0184818	0.0294004		512	0.0462885		0.0204621		0.00397212		0.00452077		-0.0011251		-0.0016138		-0.0023391		512	0.579014	0.572871	0.34535
513.6	0.202361	0.197906	0.121847	0.114841	0.0700032	0.0673131	0.041478	0.0403761	0.0238899	0.0230131	0.0218375	0.0197762	0.0178668	0.0192748	513.6	0.550034	0.55332	0.357046	0.345659	0.210098	0.2128	0.120535	0.118151	0.0689907	0.0692851	0.0253074	0.0381072	0.0179116	0.0294004		513.6	0.0471191		0.0204632		0.00483451		0.00452125		-0.0008033		-0.002996		-0.0015253		513.6	0.580616	0.572871	0.343486
515.2	0.202389	0.197906	0.120932	0.114841	0.0695022	0.0673131	0.0419887	0.0403761	0.0240826	0.0230131	0.0222741	0.0197762	0.0193544	0.0192748	515.2	0.550409	0.55332	0.357986	0.345659	0.210529	0.2128	0.119406	0.118151	0.0706204	0.0692851	0.0254957	0.0381072	0.0185632	0.0294004		515.2	0.0483943		0.0216145		0.00633241		0.00489709		0.00012638		-0.0040329		-0.0014461		515.2	0.581944	0.572871	0.344501
516.8	0.202446	0.197906	0.121077	0.114841	0.0689057	0.0673131	0.0417595	0.0403761	0.0240194	0.0230131	0.0224997	0.0197762	0.019216	0.0192748	516.8	0.551385	0.55332	0.357777	0.345659	0.210089	0.2128	0.119481	0.118151	0.0712348	0.0692851	0.0266853	0.0381072	0.0180571	0.0294004		516.8	0.0495389		0.0206137		0.00821101		0.00542477		0.00077605		-0.0035702		-8.172e-05		516.8	0.584082	0.572871	0.344868
518.4	0.201335	0.197906	0.118779	0.114841	0.0676885	0.0673131	0.039775	0.0403761	0.0221189	0.0230131	0.0218134	0.0197762	0.0172197	0.0192748	518.4	0.552112	0.55332	0.359606	0.345659	0.210799	0.2128	0.119234	0.118151	0.0724953	0.0692851	0.0272085	0.0381072	0.0192047	0.0294004		518.4	0.0495417		0.0197729		0.00728623		0.00527023		0.00086975		-0.0038833		9.88e-06		518.4	0.58592	0.572871	0.34593
520	0.201611	0.197906	0.11895	0.114841	0.0674917	0.0673131	0.038721	0.0403761	0.0216702	0.0230131	0.0219139	0.0197762	0.0168131	0.0192748	520	0.552099	0.55332	0.360049	0.345659	0.211151	0.2128	0.121364	0.118151	0.0738452	0.0692851	0.0290252	0.0381072	0.0189077	0.0294004		520	0.0511295		0.0197877		0.00862852		0.00657725		0.00175114		-0.0027054		0.00287928		520	0.587367	0.572871	0.347251
521.6	0.202195	0.197906	0.118331	0.114841	0.0674835	0.0673131	0.039333	0.0403761	0.0218139	0.0230131	0.0212581	0.0197762	0.0175771	0.0192748	521.6	0.552717	0.55332	0.361929	0.345659	0.211092	0.2128	0.121	0.118151	0.0753001	0.0692851	0.0278663	0.0381072	0.0202124	0.0294004		521.6	0.0524413		0.0216215		0.00935221		0.00715048		0.00297943		-0.0014567		0.00379657		521.6	0.586521	0.572871	0.348518
523.2	0.202	0.197906	0.118072	0.114841	0.0674147	0.0673131	0.0388721	0.0403761	0.0223657	0.0230131	0.0215372	0.0197762	0.0176531	0.0192748	523.2	0.552433	0.55332	0.361943	0.345659	0.210665	0.2128	0.123718	0.118151	0.0752785	0.0692851	0.0282503	0.0381072	0.0208216	0.0294004		523.2	0.0547428		0.0230868		0.0107179		0.00851661		0.00410449		0.00027198		0.00564686		523.2	0.587453	0.572871	0.348729
524.8	0.203506	0.197906	0.118487	0.114841	0.0673611	0.0673131	0.0391456	0.0403761	0.0231145	0.0230131	0.0214173	0.0197762	0.018704	0.0192748	524.8	0.552717	0.55332	0.363691	0.345659	0.211175	0.2128	0.122855	0.118151	0.0755918	0.0692851	0.029042	0.0381072	0.022199	0.0294004		524.8	0.0562629		0.0237005		0.010609		0.00891076		0.00414828		-0.0006833		0.0051194		524.8	0.590474	0.572871	0.350014
526.4	0.202885	0.197906	0.118453	0.114841	0.065768	0.0673131	0.0392564	0.0403761	0.0228563	0.0230131	0.0207082	0.0197762	0.0176274	0.0192748	526.4	0.553585	0.55332	0.363127	0.345659	0.211374	0.2128	0.125023	0.118151	0.0756106	0.0692851	0.0299754	0.0381072	0.021728	0.0294004		526.4	0.0567621		0.0236629		0.0129169		0.00886748		0.00509448		0.00037903		0.00622753		526.4	0.592317	0.572871	0.350777
528	0.204081	0.197906	0.119629	0.114841	0.0661951	0.0673131	0.0416742	0.0403761	0.0237328	0.0230131	0.0214541	0.0197762	0.0190035	0.0192748	528	0.554458	0.55332	0.364569	0.345659	0.211184	0.2128	0.122418	0.118151	0.0754436	0.0692851	0.0299201	0.0381072	0.0218383	0.0294004		528	0.0570194		0.0229397		0.0127856		0.00832848		0.00531718		0.00138703		0.005562		528	0.591929	0.572871	0.351904
529.6	0.20379	0.197906	0.120539	0.114841	0.067291	0.0673131	0.0423726	0.0403761	0.0245962	0.0230131	0.0212574	0.0197762	0.0185231	0.0192748	529.6	0.554783	0.55332	0.363313	0.345659	0.210692	0.2128	0.124938	0.118151	0.0749544	0.0692851	0.0305689	0.0381072	0.0223434	0.0294004		529.6	0.0568035		0.0237886		0.0136754		0.00846675		0.00475656		0.00155726		0.00695698		529.6	0.59223	0.572871	0.352886
531.2	0.203586	0.197906	0.120286	0.114841	0.0672811	0.0673131	0.0426947	0.0403761	0.0248509	0.0230131	0.0216093	0.0197762	0.0195332	0.0192748	531.2	0.555683	0.55332	0.363704	0.345659	0.210608	0.2128	0.122929	0.118151	0.0757478	0.0692851	0.0313666	0.0381072	0.0241864	0.0294004		531.2	0.056219		0.0248693		0.0136289		0.00875647		0.0039397		0.00157857		0.00704915		531.2	0.592715	0.572871	0.352972
532.8	0.203777	0.197906	0.119659	0.114841	0.0660635	0.0673131	0.0430022	0.0403761	0.0243496	0.0230131	0.0211582	0.0197762	0.0196797	0.0192748	532.8	0.555439	0.55332	0.362869	0.345659	0.210363	0.2128	0.123889	0.118151	0.0758622	0.0692851	0.0309316	0.0381072	0.0237621	0.0294004		532.8	0.0550606		0.0236311		0.0141063		0.0087665		0.00342594		0.00142312		0.00655323		532.8	0.590959	0.572871	0.35417
534.4	0.203565	0.197906	0.118778	0.114841	0.0667211	0.0673131	0.0418829	0.0403761	0.0237482	0.0230131	0.0211273	0.0197762	0.0186981	0.0192748	534.4	0.554589	0.55332	0.363126	0.345659	0.210097	0.2128	0.121671	0.118151	0.0745949	0.0692851	0.0302555	0.0381072	0.0233983	0.0294004		534.4	0.0522627		0.0226143		0.0112627		0.00811373		0.00226251		0.00099509		0.00592344		534.4	0.590517	0.572871	0.355178
536	0.202547	0.197906	0.118037	0.114841	0.0667227	0.0673131	0.041049	0.0403761	0.0232202	0.0230131	0.0204981	0.0197762	0.0180142	0.0192748	536	0.553571	0.55332	0.363043	0.345659	0.210131	0.2128	0.122764	0.118151	0.0738711	0.0692851	0.0295694	0.0381072	0.0231282	0.0294004		536	0.0510464		0.0215368		0.0115138		0.00665595		0.00157476		0.00170386		0.00475083		536	0.591698	0.572871	0.355146
537.6	0.202258	0.197906	0.116915	0.114841	0.0673093	0.0673131	0.0407548	0.0403761	0.0229045	0.0230131	0.0206199	0.0197762	0.0184624	0.0192748	537.6	0.554066	0.55332	0.363539	0.345659	0.210127	0.2128	0.1216	0.118151	0.0733339	0.0692851	0.0304593	0.0381072	0.0232487	0.0294004		537.6	0.0496158		0.0194758		0.0100086		0.00583987		0.00106044		0.00051034		0.00489177		537.6	0.592055	0.572871	0.354692
539.2	0.201566	0.197906	0.116507	0.114841	0.0672822	0.0673131	0.0401316	0.0403761	0.0226042	0.0230131	0.0210726	0.0197762	0.0172319	0.0192748	539.2	0.553273	0.55332	0.361917	0.345659	0.210072	0.2128	0.121229	0.118151	0.072495	0.0692851	0.0294402	0.0381072	0.0211163	0.0294004		539.2	0.0482593		0.0205684		0.0106006		0.00704004		0.00124739		-0.0002781		0.0056867		539.2	0.590455	0.572871	0.353972
540.8	0.20115	0.197906	0.115618	0.114841	0.0670943	0.0673131	0.0389951	0.0403761	0.0221134	0.0230131	0.020504	0.0197762	0.017176	0.0192748	540.8	0.55237	0.55332	0.362689	0.345659	0.210738	0.2128	0.121524	0.118151	0.0714768	0.0692851	0.0302904	0.0381072	0.020543	0.0294004		540.8	0.0479578		0.0209952		0.010596		0.00747761		0.00136674		0.00024533		0.00636958		540.8	0.589345	0.572871	0.353087
542.4	0.200544	0.197906	0.116239	0.114841	0.0672424	0.0673131	0.0390944	0.0403761	0.0219984	0.0230131	0.0197931	0.0197762	0.0179478	0.0192748	542.4	0.550879	0.55332	0.361715	0.345659	0.210036	0.2128	0.121582	0.118151	0.0710527	0.0692851	0.0291475	0.0381072	0.0189019	0.0294004		542.4	0.0476582		0.0208676		0.0112698		0.00704971		0.00144462		-0.0005754		0.00546171		542.4	0.588789	0.572871	0.352558
544	0.200669	0.197906	0.116537	0.114841	0.0670772	0.0673131	0.0401787	0.0403761	0.0217907	0.0230131	0.0209306	0.0197762	0.0173117	0.0192748	544	0.549554	0.55332	0.360589	0.345659	0.2086	0.2128	0.119584	0.118151	0.0687153	0.0692851	0.0288887	0.0381072	0.0181294	0.0294004		544	0.0482051		0.0206395		0.0115307		0.00669645		0.00073226		-0.0014975		0.00479279		544	0.588429	0.572871	0.351675
545.6	0.200319	0.197906	0.116415	0.114841	0.0669745	0.0673131	0.0406283	0.0403761	0.0208739	0.0230131	0.0213477	0.0197762	0.017953	0.0192748	545.6	0.547749	0.55332	0.35982	0.345659	0.207724	0.2128	0.119025	0.118151	0.0670952	0.0692851	0.0268404	0.0381072	0.0166675	0.0294004		545.6	0.0482943		0.020703		0.0117		0.0064016		0.00025011		-0.0015191		0.0046084		545.6	0.586717	0.572871	0.350149
547.2	0.201098	0.197906	0.117725	0.114841	0.0678341	0.0673131	0.0404336	0.0403761	0.0211276	0.0230131	0.0231635	0.0197762	0.019135	0.0192748	547.2	0.548242	0.55332	0.359119	0.345659	0.208227	0.2128	0.1178	0.118151	0.0665492	0.0692851	0.0279453	0.0381072	0.0163649	0.0294004		547.2	0.0480643		0.0208863		0.0119653		0.00612288		0.00047152		-0.0016543		0.0048424		547.2	0.586132	0.572871	0.349662
548.8	0.200981	0.197906	0.118221	0.114841	0.0677366	0.0673131	0.0404209	0.0403761	0.0213992	0.0230131	0.0242037	0.0197762	0.0197316	0.0192748	548.8	0.54828	0.55332	0.358472	0.345659	0.207447	0.2128	0.11795	0.118151	0.0661492	0.0692851	0.0272065	0.0381072	0.0164425	0.0294004		548.8	0.0485502		0.0204414		0.0130354		0.00613744		0.00046173		-0.0012793		0.00597672		548.8	0.585468	0.572871	0.350054
550.4	0.201494	0.197906	0.118667	0.114841	0.0675323	0.0673131	0.0398494	0.0403761	0.0210057	0.0230131	0.0242224	0.0197762	0.018038	0.0192748	550.4	0.54907	0.55332	0.359947	0.345659	0.20866	0.2128	0.120827	0.118151	0.0678512	0.0692851	0.0284806	0.0381072	0.0178908	0.0294004		550.4	0.0484666		0.0203825		0.012215		0.00599044		0.00112119		-0.002036		0.00541506		550.4	0.584865	0.572871	0.350001
552	0.203757	0.197906	0.121189	0.114841	0.0681856	0.0673131	0.0423893	0.0403761	0.023244	0.0230131	0.0255074	0.0197762	0.019978	0.0192748	552	0.549691	0.55332	0.359285	0.345659	0.208492	0.2128	0.122816	0.118151	0.0684091	0.0692851	0.026988	0.0381072	0.017292	0.0294004		552	0.0500692		0.0208368		0.0130877		0.00545473		0.00194139		-0.0015178		0.00458858		552	0.583607	0.572871	0.34974
553.6	0.206058	0.197906	0.123174	0.114841	0.0689905	0.0673131	0.0437899	0.0403761	0.0249762	0.0230131	0.0268304	0.0197762	0.0223444	0.0192748	553.6	0.551444	0.55332	0.360057	0.345659	0.209991	0.2128	0.124517	0.118151	0.0699153	0.0692851	0.0272377	0.0381072	0.0184384	0.0294004		553.6	0.0519866		0.0214147		0.0123982		0.00480932		0.00202712		-0.0013082		0.00348706		553.6	0.584246	0.572871	0.350012
555.2	0.207715	0.197906	0.124542	0.114841	0.0692902	0.0673131	0.0440603	0.0403761	0.0260162	0.0230131	0.0271774	0.0197762	0.0213246	0.0192748	555.2	0.551769	0.55332	0.359524	0.345659	0.210233	0.2128	0.125011	0.118151	0.0699076	0.0692851	0.0261763	0.0381072	0.0186692	0.0294004		555.2	0.0525335		0.0211245		0.0131291		0.00524161		0.00294788		-0.0017277		0.0022555		555.2	0.584453	0.572871	0.350129
556.8	0.208137	0.197906	0.126141	0.114841	0.0683069	0.0673131	0.044522	0.0403761	0.0254105	0.0230131	0.027431	0.0197762	0.0227691	0.0192748	556.8	0.552469	0.55332	0.360211	0.345659	0.211484	0.2128	0.124622	0.118151	0.0708842	0.0692851	0.0271549	0.0381072	0.0190569	0.0294004		556.8	0.0534126		0.0204243		0.012526		0.00458247		0.00268621		-0.0011447		0.00106555		556.8	0.584661	0.572871	0.350748
558.4	0.208758	0.197906	0.12724	0.114841	0.0685186	0.0673131	0.0459758	0.0403761	0.0265028	0.0230131	0.0278742	0.0197762	0.0227532	0.0192748	558.4	0.55235	0.55332	0.36067	0.345659	0.210813	0.2128	0.125145	0.118151	0.0716046	0.0692851	0.0257189	0.0381072	0.0185757	0.0294004		558.4	0.0539315		0.0203498		0.0132673		0.00420837		0.00214883		-0.0003985		0.00135712		558.4	0.583925	0.572871	0.351861
560	0.208895	0.197906	0.128835	0.114841	0.0694008	0.0673131	0.0458414	0.0403761	0.0270416	0.0230131	0.0262717	0.0197762	0.0234337	0.0192748	560	0.5533	0.55332	0.361684	0.345659	0.210923	0.2128	0.126081	0.118151	0.0726952	0.0692851	0.0268358	0.0381072	0.0179309	0.0294004		560	0.0522107		0.0196316		0.0115931		0.00330836		0.00029829		-0.0010362		-0.0001348		560	0.584359	0.572871	0.351901
561.6	0.208269	0.197906	0.127674	0.114841	0.0692027	0.0673131	0.0452936	0.0403761	0.0262253	0.0230131	0.0253595	0.0197762	0.0225183	0.0192748	561.6	0.554158	0.55332	0.361564	0.345659	0.211292	0.2128	0.127151	0.118151	0.074469	0.0692851	0.0259832	0.0381072	0.0184404	0.0294004		561.6	0.0508712		0.0203167		0.0103517		0.0034428		-0.0006595		-0.0027265		2.156e-05		561.6	0.583322	0.572871	0.352633
563.2	0.206648	0.197906	0.126856	0.114841	0.0681845	0.0673131	0.0436224	0.0403761	0.0250342	0.0230131	0.0239377	0.0197762	0.0210121	0.0192748	563.2	0.554604	0.55332	0.362026	0.345659	0.212223	0.2128	0.127234	0.118151	0.0752313	0.0692851	0.027772	0.0381072	0.0188171	0.0294004		563.2	0.0491273		0.0197342		0.00912568		0.00302541		-0.00168		-0.003442		-0.0006751		563.2	0.584892	0.572871	0.354206
564.8	0.207838	0.197906	0.125302	0.114841	0.0673725	0.0673131	0.0441337	0.0403761	0.0251355	0.0230131	0.0231012	0.0197762	0.0206721	0.0192748	564.8	0.55396	0.55332	0.361823	0.345659	0.211853	0.2128	0.127292	0.118151	0.0743103	0.0692851	0.0263667	0.0381072	0.0188796	0.0294004		564.8	0.0478548		0.0188147		0.00810846		0.00222905		-0.0016106		-0.0034997		-0.0015089		564.8	0.58464	0.572871	0.354899
566.4	0.206841	0.197906	0.123819	0.114841	0.0664344	0.0673131	0.0411005	0.0403761	0.0243545	0.0230131	0.0201425	0.0197762	0.0182645	0.0192748	566.4	0.555115	0.55332	0.362647	0.345659	0.213165	0.2128	0.128422	0.118151	0.074998	0.0692851	0.0284487	0.0381072	0.0187262	0.0294004		566.4	0.0459488		0.0179046		0.00695055		0.00139226		-0.0030493		-0.0032826		-0.0009244		566.4	0.586326	0.572871	0.35617
568	0.207122	0.197906	0.123844	0.114841	0.0689762	0.0673131	0.0420673	0.0403761	0.0255681	0.0230131	0.0206363	0.0197762	0.0196622	0.0192748	568	0.555393	0.55332	0.362849	0.345659	0.212282	0.2128	0.126757	0.118151	0.0751211	0.0692851	0.0274191	0.0381072	0.0188515	0.0294004		568	0.0468221		0.0182676		0.00816087		0.00154499		-0.0028823		-0.0009803		6.951e-05		568	0.585753	0.572871	0.355787
569.6	0.20617	0.197906	0.123692	0.114841	0.0683674	0.0673131	0.0410959	0.0403761	0.0251261	0.0230131	0.0202759	0.0197762	0.0190029	0.0192748	569.6	0.556604	0.55332	0.361985	0.345659	0.212411	0.2128	0.126725	0.118151	0.074564	0.0692851	0.0285296	0.0381072	0.0182865	0.0294004		569.6	0.0467019		0.0189031		0.00862633		0.002295		-0.0027914		-0.0007037		0.00170266		569.6	0.584649	0.572871	0.355628
571.2	0.206191	0.197906	0.123468	0.114841	0.0686015	0.0673131	0.0405691	0.0403761	0.0250996	0.0230131	0.0207658	0.0197762	0.0184552	0.0192748	571.2	0.556743	0.55332	0.362738	0.345659	0.212306	0.2128	0.124776	0.118151	0.0750555	0.0692851	0.0276813	0.0381072	0.0182383	0.0294004		571.2	0.0465426		0.0210131		0.00939048		0.00346149		-0.0026203		-0.0007237		0.00239737		571.2	0.584773	0.572871	0.355509
572.8	0.204891	0.197906	0.122117	0.114841	0.0672269	0.0673131	0.0393009	0.0403761	0.0248867	0.0230131	0.0180584	0.0197762	0.0173407	0.0192748	572.8	0.555577	0.55332	0.361958	0.345659	0.212028	0.2128	0.124605	0.118151	0.0741127	0.0692851	0.0288456	0.0381072	0.0189847	0.0294004		572.8	0.0460474		0.0200194		0.00908677		0.0036396		-0.0025533		-0.0005391		0.0023531		572.8	0.583815	0.572871	0.354219
574.4	0.203177	0.197906	0.12241	0.114841	0.0674183	0.0673131	0.0391874	0.0403761	0.0255782	0.0230131	0.0175726	0.0197762	0.0177623	0.0192748	574.4	0.554963	0.55332	0.362519	0.345659	0.211616	0.2128	0.122692	0.118151	0.0733009	0.0692851	0.02814	0.0381072	0.0195327	0.0294004		574.4	0.0476535		0.0213709		0.00941481		0.00471888		-0.0020655		3.579e-05		0.00252715		574.4	0.583255	0.572871	0.353671
576	0.201641	0.197906	0.122616	0.114841	0.0671126	0.0673131	0.0391815	0.0403761	0.0252712	0.0230131	0.0183419	0.0197762	0.0163257	0.0192748	576	0.553785	0.55332	0.360549	0.345659	0.211027	0.2128	0.12295	0.118151	0.0717234	0.0692851	0.02929	0.0381072	0.0184409	0.0294004		576	0.048851		0.0226169		0.0105721		0.0062334		-0.0018813		0.00120024		0.0041845		576	0.58385	0.572871	0.353516
577.6	0.201313	0.197906	0.122135	0.114841	0.0673792	0.0673131	0.0390973	0.0403761	0.0248549	0.0230131	0.0181623	0.0197762	0.0155683	0.0192748	577.6	0.553464	0.55332	0.36064	0.345659	0.21181	0.2128	0.121934	0.118151	0.0717877	0.0692851	0.0286088	0.0381072	0.0195661	0.0294004		577.6	0.0498307		0.025203		0.0119149		0.00915445		-0.0002723		0.00292946		0.00655857		577.6	0.583287	0.572871	0.35483
579.2	0.199611	0.197906	0.121496	0.114841	0.0667753	0.0673131	0.0374714	0.0403761	0.0248205	0.0230131	0.0188899	0.0197762	0.0153829	0.0192748	579.2	0.552396	0.55332	0.358101	0.345659	0.210181	0.2128	0.120937	0.118151	0.0697925	0.0692851	0.0293181	0.0381072	0.0187675	0.0294004		579.2	0.0508423		0.0260291		0.0138879		0.0105141		0.00243584		0.00346221		0.00823572		579.2	0.585074	0.572871	0.355331
580.8	0.199096	0.197906	0.121152	0.114841	0.0664733	0.0673131	0.0381277	0.0403761	0.0252041	0.0230131	0.0186571	0.0197762	0.0152315	0.0192748	580.8	0.551454	0.55332	0.357024	0.345659	0.209778	0.2128	0.120281	0.118151	0.0694858	0.0692851	0.0288506	0.0381072	0.0199349	0.0294004		580.8	0.0513283		0.0261932		0.0140016		0.0109447		0.00314197		0.00405965		0.00775929		580.8	0.584931	0.572871	0.356057
582.4	0.199692	0.197906	0.123038	0.114841	0.0661893	0.0673131	0.0394483	0.0403761	0.025225	0.0230131	0.0193392	0.0197762	0.0144636	0.0192748	582.4	0.551974	0.55332	0.357173	0.345659	0.210789	0.2128	0.122345	0.118151	0.0693421	0.0692851	0.0304375	0.0381072	0.0206588	0.0294004		582.4	0.0517897		0.0268041		0.0144145		0.0110291		0.00424301		0.00379477		0.00789405		582.4	0.587199	0.572871	0.354547
584	0.201405	0.197906	0.123506	0.114841	0.0669211	0.0673131	0.0412355	0.0403761	0.0262094	0.0230131	0.0205361	0.0197762	0.0158253	0.0192748	584	0.552269	0.55332	0.357532	0.345659	0.212395	0.2128	0.121335	0.118151	0.0697463	0.0692851	0.0302816	0.0381072	0.022725	0.0294004		584	0.0527628		0.0259384		0.0139135		0.0120388		0.00403139		0.0047061		0.00796788		584	0.588838	0.572871	0.35553
585.6	0.201289	0.197906	0.122657	0.114841	0.0670259	0.0673131	0.0401814	0.0403761	0.0252923	0.0230131	0.0210593	0.0197762	0.0154765	0.0192748	585.6	0.552368	0.55332	0.357008	0.345659	0.212934	0.2128	0.122191	0.118151	0.070015	0.0692851	0.0305025	0.0381072	0.0235848	0.0294004		585.6	0.0532082		0.0248824		0.0137644		0.0121292		0.00371945		0.00355895		0.0080199		585.6	0.590801	0.572871	0.356772
587.2	0.201274	0.197906	0.122099	0.114841	0.0673942	0.0673131	0.0404931	0.0403761	0.0250814	0.0230131	0.0211748	0.0197762	0.0158132	0.0192748	587.2	0.552162	0.55332	0.356741	0.345659	0.212545	0.2128	0.120073	0.118151	0.0697878	0.0692851	0.0295748	0.0381072	0.0229234	0.0294004		587.2	0.0521111		0.0237176		0.0135132		0.0118118		0.00444239		0.00220647		0.00773612		587.2	0.590715	0.572871	0.357097
588.8	0.200312	0.197906	0.122642	0.114841	0.0672296	0.0673131	0.0409715	0.0403761	0.0249368	0.0230131	0.0219121	0.0197762	0.0177629	0.0192748	588.8	0.551078	0.55332	0.356422	0.345659	0.212727	0.2128	0.120251	0.118151	0.0702903	0.0692851	0.0300923	0.0381072	0.0227589	0.0294004		588.8	0.0521399		0.022277		0.012701		0.0100962		0.00302521		0.00175089		0.00769575		588.8	0.592122	0.572871	0.35795
590.4	0.199664	0.197906	0.122149	0.114841	0.0679364	0.0673131	0.0408455	0.0403761	0.0241688	0.0230131	0.0217706	0.0197762	0.0177518	0.0192748	590.4	0.552586	0.55332	0.358195	0.345659	0.213341	0.2128	0.122025	0.118151	0.0720189	0.0692851	0.0298008	0.0381072	0.0229024	0.0294004		590.4	0.0517584		0.021554		0.011378		0.0090222		0.00220241		-7.773e-05		0.00696501		590.4	0.593103	0.572871	0.358069
592	0.198768	0.197906	0.121385	0.114841	0.0684542	0.0673131	0.040851	0.0403761	0.0229202	0.0230131	0.0206857	0.0197762	0.0168309	0.0192748	592	0.554135	0.55332	0.358941	0.345659	0.214549	0.2128	0.123604	0.118151	0.073182	0.0692851	0.0297754	0.0381072	0.0228215	0.0294004		592	0.0498843		0.0200589		0.0103444		0.00733853		0.0013202		-0.0012204		0.005766		592	0.594277	0.572871	0.357709
593.6	0.19927	0.197906	0.120005	0.114841	0.0682108	0.0673131	0.0413692	0.0403761	0.0221727	0.0230131	0.0209298	0.0197762	0.0173217	0.0192748	593.6	0.555613	0.55332	0.360065	0.345659	0.215347	0.2128	0.124501	0.118151	0.0746592	0.0692851	0.0298607	0.0381072	0.0246486	0.0294004		593.6	0.048777		0.0183945		0.00881633		0.00619786		0.00024465		-0.0033429		0.00453057		593.6	0.59518	0.572871	0.359111
595.2	0.198463	0.197906	0.120155	0.114841	0.0680182	0.0673131	0.0411627	0.0403761	0.0230872	0.0230131	0.0202272	0.0197762	0.0182523	0.0192748	595.2	0.555076	0.55332	0.360573	0.345659	0.214806	0.2128	0.124537	0.118151	0.0739372	0.0692851	0.0308232	0.0381072	0.0245635	0.0294004		595.2	0.0478223		0.0170493		0.00864353		0.00430613		-0.000753		-0.0037429		0.00324691		595.2	0.596967	0.572871	0.359327
596.8	0.198656	0.197906	0.118787	0.114841	0.0668597	0.0673131	0.0407046	0.0403761	0.0230898	0.0230131	0.019942	0.0197762	0.0184012	0.0192748	596.8	0.554803	0.55332	0.359938	0.345659	0.213187	0.2128	0.123441	0.118151	0.073908	0.0692851	0.0297619	0.0381072	0.0234569	0.0294004		596.8	0.0466817		0.0158953		0.0074441		0.00256999		-0.001892		-0.0039996		0.00153555		596.8	0.596184	0.572871	0.359552
598.4	0.1977	0.197906	0.118534	0.114841	0.0666758	0.0673131	0.039434	0.0403761	0.0223266	0.0230131	0.0202742	0.0197762	0.0178128	0.0192748	598.4	0.55555	0.55332	0.360285	0.345659	0.212971	0.2128	0.124038	0.118151	0.0744825	0.0692851	0.0299279	0.0381072	0.0223899	0.0294004		598.4	0.0467851		0.0147946		0.00808741		0.00134203		-0.0032777		-0.0035993		0.00261851		598.4	0.594538	0.572871	0.358112
600	0.197107	0.197906	0.119342	0.114841	0.0681598	0.0673131	0.0401832	0.0403761	0.0225944	0.0230131	0.0211661	0.0197762	0.0190615	0.0192748	600	0.555893	0.55332	0.360425	0.345659	0.21222	0.2128	0.124364	0.118151	0.0745687	0.0692851	0.029007	0.0381072	0.0225986	0.0294004		600	0.0462481		0.0148604		0.00765037		0.00088367		-0.004281		-0.001585		0.0027757		600	0.592738	0.572871	0.35671
601.6	0.196588	0.197906	0.119384	0.114841	0.0671896	0.0673131	0.0399069	0.0403761	0.0221706	0.0230131	0.0218458	0.0197762	0.0194427	0.0192748	601.6	0.556442	0.55332	0.360598	0.345659	0.212312	0.2128	0.125085	0.118151	0.0753683	0.0692851	0.0290739	0.0381072	0.0214183	0.0294004		601.6	0.0450455		0.0152059		0.00646151		-0.0009693		-0.0059759		-0.0029865		0.00189021		601.6	0.591794	0.572871	0.355821
603.2	0.197244	0.197906	0.119806	0.114841	0.0679882	0.0673131	0.0395879	0.0403761	0.0228002	0.0230131	0.0222853	0.0197762	0.0202746	0.0192748	603.2	0.55654	0.55332	0.360628	0.345659	0.211825	0.2128	0.125275	0.118151	0.0760746	0.0692851	0.0295129	0.0381072	0.0217339	0.0294004		603.2	0.0460181		0.0160545		0.0058426		-0.0011106		-0.0059993		-0.0032509		0.00249429		603.2	0.591663	0.572871	0.355214
604.8	0.197191	0.197906	0.120051	0.114841	0.0675313	0.0673131	0.0404951	0.0403761	0.0237348	0.0230131	0.0217033	0.0197762	0.0204271	0.0192748	604.8	0.555412	0.55332	0.361275	0.345659	0.211969	0.2128	0.125078	0.118151	0.0746074	0.0692851	0.029094	0.0381072	0.0214249	0.0294004		604.8	0.0458886		0.0161178		0.00528454		-0.0009729		-0.006161		-0.0023446		0.00291552		604.8	0.589604	0.572871	0.355258
606.4	0.197717	0.197906	0.122606	0.114841	0.0682085	0.0673131	0.0416641	0.0403761	0.0251126	0.0230131	0.0231492	0.0197762	0.0206926	0.0192748	606.4	0.555406	0.55332	0.362698	0.345659	0.211361	0.2128	0.125625	0.118151	0.0735708	0.0692851	0.029092	0.0381072	0.0203766	0.0294004		606.4	0.0473022		0.018845		0.00630504		0.00095923		-0.0049945		-0.0018414		0.00480951		606.4	0.588484	0.572871	0.355201
608	0.197558	0.197906	0.122206	0.114841	0.0679013	0.0673131	0.0420202	0.0403761	0.0244038	0.0230131	0.0223261	0.0197762	0.0189935	0.0192748	608	0.554411	0.55332	0.361883	0.345659	0.21071	0.2128	0.126211	0.118151	0.0739303	0.0692851	0.0300044	0.0381072	0.0200979	0.0294004		608	0.0490885		0.0200941		0.0074704		0.00261947		-0.0033368		-0.0001036		0.00610929		608	0.587213	0.572871	0.356084
609.6	0.197525	0.197906	0.122162	0.114841	0.068301	0.0673131	0.0419445	0.0403761	0.02476	0.0230131	0.0228075	0.0197762	0.0185415	0.0192748	609.6	0.554136	0.55332	0.361386	0.345659	0.210771	0.2128	0.125464	0.118151	0.0734637	0.0692851	0.0301693	0.0381072	0.0194561	0.0294004		609.6	0.049066		0.0219618		0.00807358		0.0046299		-0.00187		0.00048699		0.00634683		609.6	0.585021	0.572871	0.357029
611.2	0.196675	0.197906	0.122365	0.114841	0.0672816	0.0673131	0.0415657	0.0403761	0.0248704	0.0230131	0.0214437	0.0197762	0.0181124	0.0192748	611.2	0.552764	0.55332	0.359127	0.345659	0.209231	0.2128	0.124052	0.118151	0.0717638	0.0692851	0.0294956	0.0381072	0.0180404	0.0294004		611.2	0.0486474		0.021898		0.00788771		0.0047499		-0.0005891		0.00129058		0.00573217		611.2	0.582425	0.572871	0.356573
612.8	0.197909	0.197906	0.123298	0.114841	0.0682381	0.0673131	0.0419049	0.0403761	0.0247558	0.0230131	0.0208166	0.0197762	0.0173756	0.0192748	612.8	0.552673	0.55332	0.360522	0.345659	0.210479	0.2128	0.124621	0.118151	0.0717493	0.0692851	0.0307888	0.0381072	0.0190202	0.0294004		612.8	0.0471932		0.0221313		0.00654187		0.00545604		-0.0015315		0.00123946		0.0055718		612.8	0.581095	0.572871	0.354883
614.4	0.199566	0.197906	0.124089	0.114841	0.0681209	0.0673131	0.0428761	0.0403761	0.0258837	0.0230131	0.0225551	0.0197762	0.0174536	0.0192748	614.4	0.552729	0.55332	0.360509	0.345659	0.210752	0.2128	0.123527	0.118151	0.0724041	0.0692851	0.0315448	0.0381072	0.0197573	0.0294004		614.4	0.0481343		0.0234534		0.00695977		0.00678477		-0.001245		0.00024727		0.00670282		614.4	0.58071	0.572871	0.354599
616	0.200662	0.197906	0.124158	0.114841	0.0682916	0.0673131	0.0431108	0.0403761	0.0262011	0.0230131	0.0214383	0.0197762	0.0167871	0.0192748	616	0.552566	0.55332	0.359517	0.345659	0.209603	0.2128	0.122177	0.118151	0.0712571	0.0692851	0.0314193	0.0381072	0.0198797	0.0294004		616	0.0473692		0.0224016		0.00650869		0.00646719		-0.0012777		-0.0001708		0.00641182		616	0.581659	0.572871	0.355336
617.6	0.201651	0.197906	0.122613	0.114841	0.0693015	0.0673131	0.0430871	0.0403761	0.0265154	0.0230131	0.0224316	0.0197762	0.0170857	0.0192748	617.6	0.551655	0.55332	0.357442	0.345659	0.207891	0.2128	0.120381	0.118151	0.0707256	0.0692851	0.0303158	0.0381072	0.0179103	0.0294004		617.6	0.0468704		0.0217556		0.00709651		0.0060547		-0.0006251		-0.0016361		0.00598198		617.6	0.583653	0.572871	0.355223
619.2	0.202934	0.197906	0.124072	0.114841	0.0706035	0.0673131	0.0444336	0.0403761	0.0272777	0.0230131	0.022514	0.0197762	0.0181376	0.0192748	619.2	0.552475	0.55332	0.357539	0.345659	0.207741	0.2128	0.120037	0.118151	0.0707795	0.0692851	0.0305892	0.0381072	0.0173594	0.0294004		619.2	0.0460546		0.0212503		0.00662503		0.00451898		0.00036094		-0.0020483		0.00584607		619.2	0.585221	0.572871	0.354314
620.8	0.202414	0.197906	0.123253	0.114841	0.0706029	0.0673131	0.0441912	0.0403761	0.0268674	0.0230131	0.0228713	0.0197762	0.0173849	0.0192748	620.8	0.552548	0.55332	0.357504	0.345659	0.207181	0.2128	0.119761	0.118151	0.0705369	0.0692851	0.0304075	0.0381072	0.0178447	0.0294004		620.8	0.0457565		0.0212394		0.00666674		0.00392546		0.00056347		-0.0019689		0.00436343		620.8	0.586026	0.572871	0.354457
622.4	0.203281	0.197906	0.12404	0.114841	0.0712322	0.0673131	0.0453854	0.0403761	0.0266247	0.0230131	0.0236327	0.0197762	0.0179024	0.0192748	622.4	0.554161	0.55332	0.357977	0.345659	0.207824	0.2128	0.121585	0.118151	0.0711386	0.0692851	0.0299755	0.0381072	0.0185618	0.0294004		622.4	0.0459133		0.0212829		0.00665006		0.00376983		0.00155609		-0.0023922		0.00321453		622.4	0.586199	0.572871	0.353022
624	0.204476	0.197906	0.122819	0.114841	0.0716705	0.0673131	0.0461099	0.0403761	0.0275891	0.0230131	0.0235194	0.0197762	0.0180373	0.0192748	624	0.555107	0.55332	0.359249	0.345659	0.208149	0.2128	0.121056	0.118151	0.0728817	0.0692851	0.0301009	0.0381072	0.0207368	0.0294004		624	0.0444247		0.0205713		0.00683944		0.003054		0.00125763		-0.003061		0.0011325		624	0.587054	0.572871	0.353236
625.6	0.204847	0.197906	0.121958	0.114841	0.0702682	0.0673131	0.0453528	0.0403761	0.0275448	0.0230131	0.0235518	0.0197762	0.0180938	0.0192748	625.6	0.555715	0.55332	0.358737	0.345659	0.207288	0.2128	0.12143	0.118151	0.0727044	0.0692851	0.0300505	0.0381072	0.020837	0.0294004		625.6	0.0439408		0.0208407		0.00802137		0.00269824		0.00181951		-0.0032522		0.00039421		625.6	0.58958	0.572871	0.354061
627.2	0.204486	0.197906	0.121739	0.114841	0.0702009	0.0673131	0.044126	0.0403761	0.02845	0.0230131	0.0236698	0.0197762	0.0189533	0.0192748	627.2	0.555321	0.55332	0.359364	0.345659	0.207507	0.2128	0.119635	0.118151	0.0730996	0.0692851	0.0300068	0.0381072	0.0204025	0.0294004		627.2	0.0438418		0.02056		0.00734144		0.00215592		0.00229313		-0.0028147		-0.0012948		627.2	0.589024	0.572871	0.352812
628.8	0.202567	0.197906	0.120388	0.114841	0.067965	0.0673131	0.0414059	0.0403761	0.0261242	0.0230131	0.0227707	0.0197762	0.0165044	0.0192748	628.8	0.555633	0.55332	0.358339	0.345659	0.206889	0.2128	0.121473	0.118151	0.073933	0.0692851	0.0288365	0.0381072	0.0192547	0.0294004		628.8	0.0446022		0.0208594		0.00863483		0.0022937		0.00246203		-0.0018205		-0.0009329		628.8	0.589714	0.572871	0.35291
630.4	0.201746	0.197906	0.119519	0.114841	0.0676897	0.0673131	0.0402884	0.0403761	0.0255249	0.0230131	0.0227425	0.0197762	0.0162465	0.0192748	630.4	0.55601	0.55332	0.359382	0.345659	0.207835	0.2128	0.12237	0.118151	0.0754078	0.0692851	0.0285053	0.0381072	0.0205784	0.0294004		630.4	0.0457732		0.0210675		0.00955138		0.00354549		0.00288348		-4.868e-05		0.00015093		630.4	0.590796	0.572871	0.351092
632	0.201734	0.197906	0.120885	0.114841	0.0687142	0.0673131	0.0410437	0.0403761	0.025699	0.0230131	0.0224638	0.0197762	0.0182735	0.0192748	632	0.555794	0.55332	0.359736	0.345659	0.208023	0.2128	0.123312	0.118151	0.0760652	0.0692851	0.0283095	0.0381072	0.0212042	0.0294004		632	0.0454774		0.0204607		0.00936731		0.00375179		0.00235172		0.00031911		-0.0002747		632	0.594513	0.572871	0.351864
633.6	0.201988	0.197906	0.121017	0.114841	0.0689194	0.0673131	0.0408098	0.0403761	0.024444	0.0230131	0.0220542	0.0197762	0.0185879	0.0192748	633.6	0.554645	0.55332	0.359465	0.345659	0.207475	0.2128	0.121505	0.118151	0.0761475	0.0692851	0.0280619	0.0381072	0.0195998	0.0294004		633.6	0.0459892		0.0205493		0.00949679		0.00327297		0.00219252		1.126e-05		0.00031006		633.6	0.596026	0.572871	0.352143
635.2	0.200916	0.197906	0.119427	0.114841	0.0675937	0.0673131	0.0392063	0.0403761	0.0232601	0.0230131	0.0194974	0.0197762	0.0174118	0.0192748	635.2	0.553729	0.55332	0.359148	0.345659	0.207645	0.2128	0.122494	0.118151	0.0743684	0.0692851	0.0272563	0.0381072	0.0202147	0.0294004		635.2	0.0471359		0.0212914		0.0105027		0.00403114		0.00265192		0.00064256		0.00182858		635.2	0.597884	0.572871	0.353595
636.8	0.200931	0.197906	0.119044	0.114841	0.0677944	0.0673131	0.0393121	0.0403761	0.0230792	0.0230131	0.0198864	0.0197762	0.0177366	0.0192748	636.8	0.553065	0.55332	0.360245	0.345659	0.208663	0.2128	0.120921	0.118151	0.0740499	0.0692851	0.0274392	0.0381072	0.0203882	0.0294004		636.8	0.0469585		0.0217828		0.0105632		0.00582125		0.00322268		0.00084628		0.00346576		636.8	0.596845	0.572871	0.354337
638.4	0.200357	0.197906	0.120194	0.114841	0.068943	0.0673131	0.0401853	0.0403761	0.0227568	0.0230131	0.021242	0.0197762	0.0188739	0.0192748	638.4	0.552806	0.55332	0.359583	0.345659	0.209063	0.2128	0.12248	0.118151	0.0741276	0.0692851	0.0287028	0.0381072	0.0200698	0.0294004		638.4	0.0484365		0.0235996		0.0115508		0.0075955		0.00420933		0.00087406		0.00507488		638.4	0.59713	0.572871	0.355115
640	0.199754	0.197906	0.120182	0.114841	0.0692012	0.0673131	0.0402811	0.0403761	0.0219854	0.0230131	0.0204794	0.0197762	0.019379	0.0192748	640	0.55167	0.55332	0.359132	0.345659	0.209835	0.2128	0.121189	0.118151	0.0732267	0.0692851	0.0293236	0.0381072	0.0199428	0.0294004		640	0.0497866		0.0239808		0.0109336		0.00800707		0.00366027		0.00177218		0.00580621		640	0.596001	0.572871	0.356227
641.6	0.199884	0.197906	0.121454	0.114841	0.0699196	0.0673131	0.0404563	0.0403761	0.0221822	0.0230131	0.0215842	0.0197762	0.0204096	0.0192748	641.6	0.55072	0.55332	0.356948	0.345659	0.209416	0.2128	0.120616	0.118151	0.0723256	0.0692851	0.0279138	0.0381072	0.0175153	0.0294004		641.6	0.0489694		0.0247302		0.0114901		0.00817388		0.00291675		0.00191295		0.0055444		641.6	0.595459	0.572871	0.357201
643.2	0.200475	0.197906	0.122571	0.114841	0.0696622	0.0673131	0.0403905	0.0403761	0.0221029	0.0230131	0.0209884	0.0197762	0.0221658	0.0192748	643.2	0.550929	0.55332	0.357228	0.345659	0.209176	0.2128	0.120255	0.118151	0.0718322	0.0692851	0.0282358	0.0381072	0.0182354	0.0294004		643.2	0.049624		0.0245392		0.0105792		0.00787943		0.00163455		0.00172181		0.00685606		643.2	0.593718	0.572871	0.356478
644.8	0.201056	0.197906	0.12394	0.114841	0.0713422	0.0673131	0.0414814	0.0403761	0.0229661	0.0230131	0.0212487	0.0197762	0.0234179	0.0192748	644.8	0.550868	0.55332	0.358215	0.345659	0.209863	0.2128	0.120209	0.118151	0.0716798	0.0692851	0.0291059	0.0381072	0.0178671	0.0294004		644.8	0.0492467		0.0240871		0.0100543		0.00754964		6.33e-06		0.00032612		0.00751816		644.8	0.592255	0.572871	0.354744
646.4	0.202819	0.197906	0.12557	0.114841	0.0709994	0.0673131	0.0428195	0.0403761	0.0238689	0.0230131	0.0227538	0.0197762	0.024338	0.0192748	646.4	0.550438	0.55332	0.358428	0.345659	0.209763	0.2128	0.119518	0.118151	0.0717502	0.0692851	0.0290053	0.0381072	0.0182101	0.0294004		646.4	0.0499382		0.0239259		0.0100124		0.00689784		-0.0007471		-0.0005093		0.00822372		646.4	0.592391	0.572871	0.356523
648	0.202968	0.197906	0.126212	0.114841	0.0716305	0.0673131	0.0434968	0.0403761	0.0234354	0.0230131	0.0221412	0.0197762	0.0247968	0.0192748	648	0.550114	0.55332	0.358528	0.345659	0.208685	0.2128	0.119621	0.118151	0.070179	0.0692851	0.0283111	0.0381072	0.0174545	0.0294004		648	0.048748		0.0223955		0.00913568		0.00508913		-0.0014504		-0.0013228		0.00734287		648	0.593097	0.572871	0.356702
649.6	0.204727	0.197906	0.126452	0.114841	0.0727793	0.0673131	0.0444546	0.0403761	0.0247284	0.0230131	0.0236354	0.0197762	0.0261749	0.0192748	649.6	0.549269	0.55332	0.357439	0.345659	0.208251	0.2128	0.11912	0.118151	0.0699713	0.0692851	0.0283749	0.0381072	0.0165663	0.0294004		649.6	0.0480463		0.0214474		0.0084428		0.00510036		-0.0021417		-0.0026381		0.00723958		649.6	0.592302	0.572871	0.357027
651.2	0.205661	0.197906	0.127665	0.114841	0.0730802	0.0673131	0.0449667	0.0403761	0.0247446	0.0230131	0.023037	0.0197762	0.0267427	0.0192748	651.2	0.549143	0.55332	0.357351	0.345659	0.20743	0.2128	0.118989	0.118151	0.0689053	0.0692851	0.0279354	0.0381072	0.0161863	0.0294004		651.2	0.0468764		0.0219204		0.00805926		0.00407434		-0.0023576		-0.0032438		0.0070987		651.2	0.590732	0.572871	0.356629
652.8	0.204466	0.197906	0.126342	0.114841	0.0714899	0.0673131	0.0447985	0.0403761	0.024816	0.0230131	0.0229793	0.0197762	0.0257122	0.0192748	652.8	0.548083	0.55332	0.356213	0.345659	0.205799	0.2128	0.117692	0.118151	0.0680059	0.0692851	0.0267936	0.0381072	0.0163358	0.0294004		652.8	0.0460089		0.0208096		0.00785028		0.00329882		-0.0029147		-0.0042671		0.00439953		652.8	0.588609	0.572871	0.357064
654.4	0.205582	0.197906	0.127548	0.114841	0.0712309	0.0673131	0.0456486	0.0403761	0.025166	0.0230131	0.0230948	0.0197762	0.0266678	0.0192748	654.4	0.548703	0.55332	0.356477	0.345659	0.205982	0.2128	0.117919	0.118151	0.0680876	0.0692851	0.0246399	0.0381072	0.0164362	0.0294004		654.4	0.0471377		0.0224097		0.00911074		0.00342519		-0.0026734		-0.0053369		0.00394861		654.4	0.585815	0.572871	0.355654
656	0.20457	0.197906	0.125316	0.114841	0.0693935	0.0673131	0.0443673	0.0403761	0.0244604	0.0230131	0.0221088	0.0197762	0.0246418	0.0192748	656	0.549881	0.55332	0.355927	0.345659	0.206006	0.2128	0.118735	0.118151	0.0684303	0.0692851	0.0251282	0.0381072	0.0170889	0.0294004		656	0.0464136		0.0218829		0.00891093		0.00302269		-0.0032783		-0.0058363		0.00407554		656	0.584367	0.572871	0.355928
657.6	0.204246	0.197906	0.125161	0.114841	0.0680234	0.0673131	0.0439894	0.0403761	0.0240179	0.0230131	0.0211158	0.0197762	0.0235599	0.0192748	657.6	0.551033	0.55332	0.357218	0.345659	0.206374	0.2128	0.12007	0.118151	0.0694358	0.0692851	0.0251472	0.0381072	0.0184306	0.0294004		657.6	0.0469764		0.0223578		0.00924298		0.00383083		-0.0020843		-0.0047114		0.00342621		657.6	0.583156	0.572871	0.355838
659.2	0.203673	0.197906	0.125094	0.114841	0.0682037	0.0673131	0.0436417	0.0403761	0.0239893	0.0230131	0.0203178	0.0197762	0.0230864	0.0192748	659.2	0.552071	0.55332	0.358583	0.345659	0.207556	0.2128	0.122145	0.118151	0.071414	0.0692851	0.0270333	0.0381072	0.020448	0.0294004		659.2	0.0455225		0.0212877		0.00792877		0.00242686		-0.002967		-0.0061634		0.00162253		659.2	0.581519	0.572871	0.355634
660.8	0.202285	0.197906	0.124071	0.114841	0.0664581	0.0673131	0.0423824	0.0403761	0.0233755	0.0230131	0.0187519	0.0197762	0.0215439	0.0192748	660.8	0.552898	0.55332	0.359159	0.345659	0.208108	0.2128	0.122591	0.118151	0.0731365	0.0692851	0.0263197	0.0381072	0.0209951	0.0294004		660.8	0.0464862		0.02263		0.0100371		0.00346547		-0.0015517		-0.0050066		0.00247278		660.8	0.581732	0.572871	0.355642
662.4	0.202449	0.197906	0.123551	0.114841	0.0660501	0.0673131	0.0425037	0.0403761	0.0237441	0.0230131	0.0192153	0.0197762	0.0215855	0.0192748	662.4	0.55107	0.55332	0.359904	0.345659	0.207562	0.2128	0.122288	0.118151	0.0727864	0.0692851	0.0269873	0.0381072	0.0214628	0.0294004		662.4	0.0449292		0.0216875		0.00893847		0.00438679		-0.0018015		-0.0046387		0.00095133		662.4	0.583564	0.572871	0.356443
664	0.203135	0.197906	0.122759	0.114841	0.0661069	0.0673131	0.0421559	0.0403761	0.0234218	0.0230131	0.0183605	0.0197762	0.0214466	0.0192748	664	0.550758	0.55332	0.360721	0.345659	0.206954	0.2128	0.12089	0.118151	0.0716553	0.0692851	0.0262956	0.0381072	0.0220748	0.0294004		664	0.0439026		0.0201917		0.00767988		0.00329227		-0.0027556		-0.0051778		5.337e-05		664	0.585446	0.572871	0.357903
665.6	0.202069	0.197906	0.12165	0.114841	0.0657069	0.0673131	0.0410128	0.0403761	0.0224822	0.0230131	0.0169737	0.0197762	0.0208684	0.0192748	665.6	0.551572	0.55332	0.360096	0.345659	0.207165	0.2128	0.121894	0.118151	0.0708488	0.0692851	0.0274607	0.0381072	0.0211015	0.0294004		665.6	0.0425457		0.0193499		0.00714885		0.00321921		-0.002632		-0.0051665		-0.0002554		665.6	0.586716	0.572871	0.357574
667.2	0.200286	0.197906	0.118864	0.114841	0.065351	0.0673131	0.0393104	0.0403761	0.0222006	0.0230131	0.0158425	0.0197762	0.0194071	0.0192748	667.2	0.551781	0.55332	0.360927	0.345659	0.207492	0.2128	0.121201	0.118151	0.0701999	0.0692851	0.0267063	0.0381072	0.0227547	0.0294004		667.2	0.0440661		0.0211185		0.00722398		0.00446158		-0.0008372		-0.0048332		0.00140202		667.2	0.587474	0.572871	0.358777
668.8	0.198441	0.197906	0.118014	0.114841	0.0659985	0.0673131	0.0381483	0.0403761	0.0215074	0.0230131	0.0172118	0.0197762	0.0186702	0.0192748	668.8	0.55188	0.55332	0.36011	0.345659	0.207799	0.2128	0.12149	0.118151	0.0711687	0.0692851	0.0274909	0.0381072	0.0223993	0.0294004		668.8	0.0449625		0.021374		0.00779266		0.00578977		0.00053911		-0.0040534		0.00290595		668.8	0.58885	0.572871	0.359788
670.4	0.198954	0.197906	0.117865	0.114841	0.0667797	0.0673131	0.0388731	0.0403761	0.0221877	0.0230131	0.018441	0.0197762	0.0201301	0.0192748	670.4	0.553177	0.55332	0.360866	0.345659	0.208613	0.2128	0.12032	0.118151	0.0718662	0.0692851	0.0282258	0.0381072	0.022567	0.0294004		670.4	0.0459019		0.0222337		0.00829251		0.00635232		0.00087526		-0.0038008		0.00238275		670.4	0.590949	0.572871	0.360377
672	0.198397	0.197906	0.117699	0.114841	0.0665888	0.0673131	0.0383306	0.0403761	0.022026	0.0230131	0.0185274	0.0197762	0.0199668	0.0192748	672	0.553188	0.55332	0.360395	0.345659	0.208808	0.2128	0.119318	0.118151	0.0721272	0.0692851	0.0272197	0.0381072	0.0213314	0.0294004		672	0.0461618		0.0219425		0.00883642		0.00662439		0.00091055		-0.003019		0.00311458		672	0.592935	0.572871	0.360091
673.6	0.19957	0.197906	0.118461	0.114841	0.0682885	0.0673131	0.039494	0.0403761	0.0232545	0.0230131	0.0201288	0.0197762	0.021536	0.0192748	673.6	0.554581	0.55332	0.360893	0.345659	0.210061	0.2128	0.119162	0.118151	0.0742371	0.0692851	0.0263183	0.0381072	0.0226246	0.0294004		673.6	0.0473331		0.0234007		0.0102671		0.00717932		0.00182785		-0.0012298		0.00266935		673.6	0.594232	0.572871	0.36022
675.2	0.198911	0.197906	0.118676	0.114841	0.0684275	0.0673131	0.039142	0.0403761	0.0240632	0.0230131	0.0204353	0.0197762	0.0225866	0.0192748	675.2	0.556967	0.55332	0.362823	0.345659	0.211151	0.2128	0.120318	0.118151	0.0754062	0.0692851	0.0272168	0.0381072	0.0234598	0.0294004		675.2	0.0479989		0.023756		0.0098464		0.00664269		0.00074194		-0.000667		0.00403077		675.2	0.595576	0.572871	0.359502
676.8	0.198908	0.197906	0.119254	0.114841	0.0694865	0.0673131	0.0403301	0.0403761	0.0249482	0.0230131	0.0205171	0.0197762	0.0236188	0.0192748	676.8	0.556703	0.55332	0.364868	0.345659	0.214134	0.2128	0.119585	0.118151	0.0763878	0.0692851	0.0272972	0.0381072	0.023801	0.0294004		676.8	0.0473661		0.0230412		0.00961134		0.00617071		-9.797e-05		-0.0007864		0.00359888		676.8	0.595817	0.572871	0.358553
678.4	0.199685	0.197906	0.119352	0.114841	0.0689651	0.0673131	0.0401413	0.0403761	0.0250088	0.0230131	0.0208283	0.0197762	0.0239711	0.0192748	678.4	0.557167	0.55332	0.366563	0.345659	0.214345	0.2128	0.12238	0.118151	0.0774507	0.0692851	0.0287613	0.0381072	0.0251367	0.0294004		678.4	0.0487718		0.0237333		0.0107278		0.0067057		-0.0007878		-0.0003975		0.00497279		678.4	0.599052	0.572871	0.360901
680	0.199985	0.197906	0.118899	0.114841	0.0704936	0.0673131	0.0402394	0.0403761	0.0257267	0.0230131	0.0210957	0.0197762	0.0243991	0.0192748	680	0.557205	0.55332	0.366571	0.345659	0.214648	0.2128	0.121017	0.118151	0.0776282	0.0692851	0.0283168	0.0381072	0.025277	0.0294004		680	0.0486314		0.0243107		0.00996998		0.00684306		-0.0015057		-0.0003214		0.00422147		680	0.598865	0.572871	0.36088
681.6	0.199539	0.197906	0.118468	0.114841	0.0707683	0.0673131	0.0402613	0.0403761	0.0253527	0.0230131	0.0202821	0.0197762	0.0235343	0.0192748	681.6	0.556927	0.55332	0.36456	0.345659	0.21487	0.2128	0.122402	0.118151	0.0776423	0.0692851	0.0296952	0.0381072	0.0244656	0.0294004		681.6	0.0481923		0.0241		0.0104754		0.00681983		-0.0026055		-0.000808		0.00502292		681.6	0.600128	0.572871	0.360595
683.2	0.198922	0.197906	0.118025	0.114841	0.0699695	0.0673131	0.0402575	0.0403761	0.0246014	0.0230131	0.0192598	0.0197762	0.0229869	0.0192748	683.2	0.556464	0.55332	0.364232	0.345659	0.214304	0.2128	0.120952	0.118151	0.0768819	0.0692851	0.0296671	0.0381072	0.0244709	0.0294004		683.2	0.0500944		0.0260706		0.0122747		0.00812163		-0.0013949		0.00048673		0.00568131		683.2	0.601075	0.572871	0.358437
684.8	0.198216	0.197906	0.117116	0.114841	0.0685724	0.0673131	0.0401291	0.0403761	0.0237792	0.0230131	0.0187381	0.0197762	0.0213966	0.0192748	684.8	0.556545	0.55332	0.363238	0.345659	0.213732	0.2128	0.122604	0.118151	0.0762121	0.0692851	0.0286615	0.0381072	0.0245734	0.0294004		684.8	0.0520864		0.0268432		0.0149011		0.00836574		-0.0001657		0.00154565		0.00641745		684.8	0.600997	0.572871	0.357759
686.4	0.19824	0.197906	0.117849	0.114841	0.0686578	0.0673131	0.0405868	0.0403761	0.0237124	0.0230131	0.0184704	0.0197762	0.0208813	0.0192748	686.4	0.557657	0.55332	0.363815	0.345659	0.21487	0.2128	0.123162	0.118151	0.0751777	0.0692851	0.0289357	0.0381072	0.0243508	0.0294004		686.4	0.0535558		0.0287126		0.0158554		0.00862142		0.00039623		0.00209018		0.00734739		686.4	0.59905	0.572871	0.357539
688	0.196951	0.197906	0.117468	0.114841	0.068015	0.0673131	0.0405769	0.0403761	0.0234155	0.0230131	0.0172854	0.0197762	0.0189356	0.0192748	688	0.557076	0.55332	0.363146	0.345659	0.214046	0.2128	0.125601	0.118151	0.074942	0.0692851	0.0306213	0.0381072	0.0238614	0.0294004		688	0.0523583		0.0284332		0.0167545		0.00759718		0.00095095		0.00242602		0.00867565		688	0.59892	0.572871	0.357699
689.6	0.197547	0.197906	0.117799	0.114841	0.0687468	0.0673131	0.0412956	0.0403761	0.0243937	0.0230131	0.0171072	0.0197762	0.0199527	0.0192748	689.6	0.55805	0.55332	0.366034	0.345659	0.215517	0.2128	0.127099	0.118151	0.0767293	0.0692851	0.0334139	0.0381072	0.02586	0.0294004		689.6	0.0530347		0.0286806		0.0168845		0.00768673		0.00176952		0.00206222		0.00812117		689.6	0.600367	0.572871	0.358142
691.2	0.198866	0.197906	0.119311	0.114841	0.0698182	0.0673131	0.0419166	0.0403761	0.0257207	0.0230131	0.0174863	0.0197762	0.0202939	0.0192748	691.2	0.557485	0.55332	0.364723	0.345659	0.214788	0.2128	0.128176	0.118151	0.0764348	0.0692851	0.0332781	0.0381072	0.0238814	0.0294004		691.2	0.0526208		0.0286567		0.017837		0.00590051		0.00169858		0.00169806		0.00897229		691.2	0.599521	0.572871	0.358371
692.8	0.198707	0.197906	0.118415	0.114841	0.0679397	0.0673131	0.0407627	0.0403761	0.0249967	0.0230131	0.0167393	0.0197762	0.0199296	0.0192748	692.8	0.555694	0.55332	0.364398	0.345659	0.213923	0.2128	0.126901	0.118151	0.0746674	0.0692851	0.0329965	0.0381072	0.0236296	0.0294004		692.8	0.0533387		0.0280507		0.0171469		0.00648923		0.00147392		0.00235568		0.00876219		692.8	0.60094	0.572871	0.359017
694.4	0.199988	0.197906	0.11925	0.114841	0.0683109	0.0673131	0.0422318	0.0403761	0.0256368	0.0230131	0.0184307	0.0197762	0.021047	0.0192748	694.4	0.55355	0.55332	0.363695	0.345659	0.211318	0.2128	0.12684	0.118151	0.0722103	0.0692851	0.0320015	0.0381072	0.0224582	0.0294004		694.4	0.05231		0.0264487		0.0159784		0.00645146		0.00139988		0.00244701		0.00804707		694.4	0.601206	0.572871	0.360154
696	0.200047	0.197906	0.118355	0.114841	0.0680479	0.0673131	0.0411176	0.0403761	0.0255737	0.0230131	0.0178242	0.0197762	0.0206228	0.0192748	696	0.553899	0.55332	0.363145	0.345659	0.211321	0.2128	0.126465	0.118151	0.0712209	0.0692851	0.0322266	0.0381072	0.0228719	0.0294004		696	0.0525257		0.0249561		0.0151807		0.00631571		0.00211831		0.00192169		0.00824727		696	0.601256	0.572871	0.361565
697.6	0.199541	0.197906	0.11827	0.114841	0.0676316	0.0673131	0.0405018	0.0403761	0.0250701	0.0230131	0.0167877	0.0197762	0.0207509	0.0192748	697.6	0.553363	0.55332	0.362021	0.345659	0.208684	0.2128	0.125637	0.118151	0.0696357	0.0692851	0.0303876	0.0381072	0.0212242	0.0294004		697.6	0.0512947		0.0233924		0.0142777		0.00562109		0.00243215		-0.0007333		0.00785747		697.6	0.60192	0.572871	0.362507
699.2	0.198812	0.197906	0.117566	0.114841	0.0675184	0.0673131	0.0394929	0.0403761	0.0255595	0.0230131	0.0167016	0.0197762	0.0190698	0.0192748	699.2	0.551913	0.55332	0.361738	0.345659	0.207616	0.2128	0.123957	0.118151	0.0697546	0.0692851	0.0283998	0.0381072	0.0206521	0.0294004		699.2	0.0517531		0.0230161		0.0138048		0.00582529		0.00336009		-0.0009535		0.00848689		699.2	0.601885	0.572871	0.364224
700.8	0.19785	0.197906	0.117625	0.114841	0.0671415	0.0673131	0.0390189	0.0403761	0.0251095	0.0230131	0.0169247	0.0197762	0.0197388	0.0192748	700.8	0.551308	0.55332	0.361166	0.345659	0.20656	0.2128	0.123503	0.118151	0.069739	0.0692851	0.0268202	0.0381072	0.0199303	0.0294004		700.8	0.0508789		0.0220049		0.0145974		0.00544997		0.00407436		-0.0016562		0.00863313		700.8	0.602077	0.572871	0.365308
702.4	0.200315	0.197906	0.118947	0.114841	0.0670589	0.0673131	0.039822	0.0403761	0.0267133	0.0230131	0.0182011	0.0197762	0.0211718	0.0192748	702.4	0.55175	0.55332	0.361218	0.345659	0.206583	0.2128	0.12217	0.118151	0.0702341	0.0692851	0.026741	0.0381072	0.0196139	0.0294004		702.4	0.0489358		0.0215004		0.0134005		0.00527986		0.00354269		-0.0029123		0.00677585		702.4	0.601286	0.572871	0.365168
704	0.200774	0.197906	0.118785	0.114841	0.0672632	0.0673131	0.0404845	0.0403761	0.0272904	0.0230131	0.01876	0.0197762	0.020503	0.0192748	704	0.549907	0.55332	0.36057	0.345659	0.206204	0.2128	0.121606	0.118151	0.0697669	0.0692851	0.023918	0.0381072	0.0186217	0.0294004		704	0.0479034		0.021111		0.0136425		0.00471305		0.00331033		-0.0028669		0.00709315		704	0.599377	0.572871	0.365448
705.6	0.203128	0.197906	0.120571	0.114841	0.0680237	0.0673131	0.0413589	0.0403761	0.0281283	0.0230131	0.0196189	0.0197762	0.0211904	0.0192748	705.6	0.551421	0.55332	0.361776	0.345659	0.207353	0.2128	0.121097	0.118151	0.071194	0.0692851	0.0251285	0.0381072	0.0210087	0.0294004		705.6	0.04656		0.0212328		0.0119361		0.00382709		0.00129559		-0.0035485		0.00433121		705.6	0.597026	0.572871	0.365099
707.2	0.202687	0.197906	0.120457	0.114841	0.0673728	0.0673131	0.0412473	0.0403761	0.0279303	0.0230131	0.0196929	0.0197762	0.0210277	0.0192748	707.2	0.551433	0.55332	0.362034	0.345659	0.207306	0.2128	0.120675	0.118151	0.0702609	0.0692851	0.0238198	0.0381072	0.0200122	0.0294004		707.2	0.045897		0.0223203		0.0124836		0.00385622		0.00118704		-0.0038549		0.00407249		707.2	0.595804	0.572871	0.364334
708.8	0.203531	0.197906	0.122666	0.114841	0.067383	0.0673131	0.0416328	0.0403761	0.027797	0.0230131	0.0205339	0.0197762	0.0220117	0.0192748	708.8	0.550408	0.55332	0.361962	0.345659	0.208324	0.2128	0.121067	0.118151	0.070011	0.0692851	0.0247021	0.0381072	0.0208817	0.0294004		708.8	0.0455849		0.0216584		0.012153		0.00406026		-0.0004616		-0.0041045		0.00345102		708.8	0.593584	0.572871	0.36415
710.4	0.204141	0.197906	0.122739	0.114841	0.0676299	0.0673131	0.041628	0.0403761	0.027509	0.0230131	0.0200682	0.0197762	0.0207268	0.0192748	710.4	0.549599	0.55332	0.361821	0.345659	0.208396	0.2128	0.12264	0.118151	0.0706024	0.0692851	0.0252264	0.0381072	0.0220135	0.0294004		710.4	0.0449657		0.0214246		0.0106377		0.00373456		-0.0019984		-0.0047048		0.00252046		710.4	0.592549	0.572871	0.365427
712	0.204576	0.197906	0.123136	0.114841	0.0685226	0.0673131	0.0412342	0.0403761	0.026763	0.0230131	0.020059	0.0197762	0.0204094	0.0192748	712	0.550253	0.55332	0.361013	0.345659	0.209759	0.2128	0.12305	0.118151	0.0716167	0.0692851	0.0261613	0.0381072	0.0216856	0.0294004		712	0.0423489		0.0221585		0.00899049		0.0036153		-0.0027432		-0.0045721		0.00073324		712	0.591028	0.572871	0.364005
713.6	0.204771	0.197906	0.124078	0.114841	0.0685269	0.0673131	0.0420831	0.0403761	0.0268438	0.0230131	0.020166	0.0197762	0.0204994	0.0192748	713.6	0.550311	0.55332	0.360807	0.345659	0.210067	0.2128	0.124119	0.118151	0.0717362	0.0692851	0.0270393	0.0381072	0.0211787	0.0294004		713.6	0.0435601		0.0247448		0.00998931		0.00572424		-0.0013223		-0.0023972		0.00178921		713.6	0.589072	0.572871	0.362533
715.2	0.206311	0.197906	0.124868	0.114841	0.0686825	0.0673131	0.0415894	0.0403761	0.0273755	0.0230131	0.0203838	0.0197762	0.0216729	0.0192748	715.2	0.550923	0.55332	0.361065	0.345659	0.209714	0.2128	0.125098	0.118151	0.0713445	0.0692851	0.0280472	0.0381072	0.0215552	0.0294004		715.2	0.0450192		0.0270255		0.0115979		0.00700057		0.0012473		-0.0002503		0.00313785		715.2	0.587373	0.572871	0.35988
716.8	0.205882	0.197906	0.124917	0.114841	0.0694032	0.0673131	0.0409286	0.0403761	0.0268223	0.0230131	0.021096	0.0197762	0.0217513	0.0192748	716.8	0.550313	0.55332	0.360639	0.345659	0.21085	0.2128	0.125422	0.118151	0.0711237	0.0692851	0.0275034	0.0381072	0.0215058	0.0294004		716.8	0.0451603		0.0277752		0.0117846		0.00692471		0.00168001		0.00105014		0.00308546		716.8	0.586602	0.572871	0.358778
718.4	0.204197	0.197906	0.12628	0.114841	0.0697298	0.0673131	0.0404865	0.0403761	0.0266316	0.0230131	0.0212835	0.0197762	0.0223267	0.0192748	718.4	0.550154	0.55332	0.360688	0.345659	0.210511	0.2128	0.125939	0.118151	0.0707037	0.0692851	0.0283473	0.0381072	0.0205221	0.0294004		718.4	0.0457681		0.0285215		0.0125262		0.0067359		0.00155467		0.00182825		0.00262488		718.4	0.585758	0.572871	0.357756
720	0.20407	0.197906	0.126619	0.114841	0.0703495	0.0673131	0.0398423	0.0403761	0.0268777	0.0230131	0.0210195	0.0197762	0.0230959	0.0192748	720	0.550026	0.55332	0.361411	0.345659	0.210444	0.2128	0.126115	0.118151	0.0713801	0.0692851	0.0299556	0.0381072	0.0204644	0.0294004		720	0.0469603		0.0292844		0.0144711		0.00713445		0.00236628		0.00245635		0.0035723		720	0.587331	0.572871	0.35678
721.6	0.204089	0.197906	0.127084	0.114841	0.0705603	0.0673131	0.0395777	0.0403761	0.0266456	0.0230131	0.0212856	0.0197762	0.0236444	0.0192748	721.6	0.55096	0.55332	0.360995	0.345659	0.21129	0.2128	0.12723	0.118151	0.071856	0.0692851	0.0316212	0.0381072	0.0197577	0.0294004		721.6	0.0492793		0.0300917		0.0152285		0.00787505		0.00322481		0.00330881		0.0047833		721.6	0.587493	0.572871	0.355733
723.2	0.203663	0.197906	0.126241	0.114841	0.0695269	0.0673131	0.0385192	0.0403761	0.0254369	0.0230131	0.0210916	0.0197762	0.0227986	0.0192748	723.2	0.551472	0.55332	0.360743	0.345659	0.210898	0.2128	0.127391	0.118151	0.0721081	0.0692851	0.0310589	0.0381072	0.0197841	0.0294004		723.2	0.0494278		0.0305334		0.0151827		0.00855187		0.00358084		0.00479228		0.00516746		723.2	0.586377	0.572871	0.355571
724.8	0.202394	0.197906	0.125208	0.114841	0.0685151	0.0673131	0.0386556	0.0403761	0.0239935	0.0230131	0.0213631	0.0197762	0.0231393	0.0192748	724.8	0.551827	0.55332	0.360707	0.345659	0.211078	0.2128	0.128174	0.118151	0.0719186	0.0692851	0.0329361	0.0381072	0.0211863	0.0294004		724.8	0.0498166		0.0299717		0.0148236		0.00896941		0.00341304		0.00563842		0.0052743		724.8	0.588291	0.572871	0.356925
726.4	0.201617	0.197906	0.124738	0.114841	0.0681919	0.0673131	0.038748	0.0403761	0.0236691	0.0230131	0.0220018	0.0197762	0.0235136	0.0192748	726.4	0.552435	0.55332	0.361434	0.345659	0.211252	0.2128	0.127293	0.118151	0.0731095	0.0692851	0.0328851	0.0381072	0.0218348	0.0294004		726.4	0.0507248		0.0306872		0.0151879		0.0100681		0.00516197		0.00646352		0.00669961		726.4	0.589289	0.572871	0.357399
728	0.199597	0.197906	0.121995	0.114841	0.0659776	0.0673131	0.037551	0.0403761	0.0219747	0.0230131	0.0197236	0.0197762	0.0208812	0.0192748	728	0.553739	0.55332	0.362608	0.345659	0.212312	0.2128	0.12896	0.118151	0.0736639	0.0692851	0.0338343	0.0381072	0.0220203	0.0294004		728	0.0500678		0.0303097		0.0153629		0.00931287		0.00680314		0.00620547		0.00711753		728	0.592477	0.572871	0.359074
729.6	0.199835	0.197906	0.121463	0.114841	0.0661983	0.0673131	0.0388283	0.0403761	0.0225044	0.0230131	0.019283	0.0197762	0.0214724	0.0192748	729.6	0.554408	0.55332	0.362914	0.345659	0.210044	0.2128	0.126231	0.118151	0.0733812	0.0692851	0.0319403	0.0381072	0.0209283	0.0294004		729.6	0.0499661		0.0294295		0.0147483		0.0080814		0.00726951		0.00546564		0.00728204		729.6	0.595052	0.572871	0.36009
731.2	0.198787	0.197906	0.121667	0.114841	0.0668566	0.0673131	0.0394666	0.0403761	0.0235593	0.0230131	0.0199125	0.0197762	0.0212389	0.0192748	731.2	0.554428	0.55332	0.362403	0.345659	0.210911	0.2128	0.126358	0.118151	0.0751657	0.0692851	0.0318585	0.0381072	0.0193155	0.0294004		731.2	0.0497768		0.0292858		0.0150592		0.00809936		0.00826175		0.00641874		0.00730045		731.2	0.596998	0.572871	0.359817
732.8	0.198882	0.197906	0.121705	0.114841	0.0671749	0.0673131	0.040859	0.0403761	0.0233484	0.0230131	0.0194881	0.0197762	0.0226511	0.0192748	732.8	0.554181	0.55332	0.362898	0.345659	0.209667	0.2128	0.124329	0.118151	0.0750191	0.0692851	0.0311757	0.0381072	0.0190735	0.0294004		732.8	0.0492723		0.0286262		0.0142445		0.00705354		0.00839234		0.00540721		0.00753217		732.8	0.59745	0.572871	0.360316
734.4	0.198651	0.197906	0.121118	0.114841	0.0659843	0.0673131	0.0406937	0.0403761	0.023658	0.0230131	0.0198107	0.0197762	0.0207966	0.0192748	734.4	0.554229	0.55332	0.362094	0.345659	0.209229	0.2128	0.124354	0.118151	0.0747506	0.0692851	0.0304154	0.0381072	0.0180642	0.0294004		734.4	0.0474414		0.0267691		0.0124988		0.00585273		0.00588774		0.00334613		0.00639969		734.4	0.598575	0.572871	0.361123
736	0.197356	0.197906	0.118246	0.114841	0.0657794	0.0673131	0.0409769	0.0403761	0.022532	0.0230131	0.0192474	0.0197762	0.0196172	0.0192748	736	0.554763	0.55332	0.362324	0.345659	0.209127	0.2128	0.121919	0.118151	0.0742561	0.0692851	0.02907	0.0381072	0.0187311	0.0294004		736	0.0478775		0.0261432		0.0119592		0.0058749		0.00522102		0.00288099		0.00614858		736	0.597665	0.572871	0.361732
737.6	0.197079	0.197906	0.118153	0.114841	0.0659628	0.0673131	0.0410275	0.0403761	0.0215826	0.0230131	0.0183059	0.0197762	0.0197904	0.0192748	737.6	0.555554	0.55332	0.36218	0.345659	0.209495	0.2128	0.121331	0.118151	0.0750189	0.0692851	0.0297694	0.0381072	0.0196704	0.0294004		737.6	0.0472193		0.0255888		0.0111701		0.00543397		0.00341022		0.0012989		0.00495349		737.6	0.596919	0.572871	0.359715
739.2	0.195514	0.197906	0.116951	0.114841	0.0659932	0.0673131	0.0407925	0.0403761	0.0214052	0.0230131	0.0183679	0.0197762	0.0194974	0.0192748	739.2	0.555011	0.55332	0.361329	0.345659	0.209675	0.2128	0.119954	0.118151	0.073884	0.0692851	0.0280169	0.0381072	0.0194344	0.0294004		739.2	0.0481512		0.0260917		0.0115546		0.00724502		0.0043677		0.00135797		0.00521338		739.2	0.597976	0.572871	0.359753
740.8	0.194678	0.197906	0.11798	0.114841	0.0661886	0.0673131	0.0404755	0.0403761	0.0211903	0.0230131	0.0177706	0.0197762	0.0194353	0.0192748	740.8	0.554176	0.55332	0.360107	0.345659	0.208794	0.2128	0.119446	0.118151	0.0740739	0.0692851	0.0262216	0.0381072	0.0188509	0.0294004		740.8	0.0474428		0.023983		0.00962883		0.00728616		0.00240637		7.76e-06		0.00441143		740.8	0.596822	0.572871	0.359746
742.4	0.195592	0.197906	0.117525	0.114841	0.0677555	0.0673131	0.0413629	0.0403761	0.0225774	0.0230131	0.0178841	0.0197762	0.0192727	0.0192748	742.4	0.552475	0.55332	0.359417	0.345659	0.20911	0.2128	0.118741	0.118151	0.0743613	0.0692851	0.0253009	0.0381072	0.0188763	0.0294004		742.4	0.046884		0.023194		0.00764824		0.00692483		0.00183807		-0.0021458		0.00351593		742.4	0.597458	0.572871	0.360185
744	0.197053	0.197906	0.118954	0.114841	0.0687947	0.0673131	0.041188	0.0403761	0.0243571	0.0230131	0.0190851	0.0197762	0.021562	0.0192748	744	0.552871	0.55332	0.359077	0.345659	0.208888	0.2128	0.119237	0.118151	0.0744419	0.0692851	0.0251892	0.0381072	0.0176496	0.0294004		744	0.0459471		0.0238105		0.00741955		0.00682859		0.00158729		-0.0028918		0.00364306		744	0.597017	0.572871	0.360109
745.6	0.197283	0.197906	0.119155	0.114841	0.0692608	0.0673131	0.0410417	0.0403761	0.0245862	0.0230131	0.01948	0.0197762	0.02254	0.0192748	745.6	0.55241	0.55332	0.360295	0.345659	0.209159	0.2128	0.118397	0.118151	0.0746467	0.0692851	0.0245417	0.0381072	0.0182441	0.0294004		745.6	0.0473452		0.0240722		0.00771936		0.00857851		0.00258092		-0.0017454		0.00432126		745.6	0.595475	0.572871	0.359544
747.2	0.198026	0.197906	0.119695	0.114841	0.0703261	0.0673131	0.0407538	0.0403761	0.0257285	0.0230131	0.0203739	0.0197762	0.0233881	0.0192748	747.2	0.550845	0.55332	0.359507	0.345659	0.208716	0.2128	0.118586	0.118151	0.0726274	0.0692851	0.0230935	0.0381072	0.0168708	0.0294004		747.2	0.0482665		0.024437		0.00956734		0.00852133		0.00374792		-0.0010089		0.00527158		747.2	0.595803	0.572871	0.358191
748.8	0.197827	0.197906	0.118737	0.114841	0.0704581	0.0673131	0.040335	0.0403761	0.02528	0.0230131	0.020801	0.0197762	0.0233377	0.0192748	748.8	0.54942	0.55332	0.359328	0.345659	0.208964	0.2128	0.117288	0.118151	0.0714419	0.0692851	0.0222626	0.0381072	0.0170371	0.0294004		748.8	0.0485416		0.0247495		0.0102845		0.00933586		0.00307543		-0.0010618		0.00495626		748.8	0.596854	0.572871	0.358
750.4	0.198088	0.197906	0.119578	0.114841	0.0710009	0.0673131	0.040493	0.0403761	0.0258483	0.0230131	0.0219681	0.0197762	0.0240543	0.0192748	750.4	0.548582	0.55332	0.359141	0.345659	0.207064	0.2128	0.117725	0.118151	0.0703797	0.0692851	0.0212536	0.0381072	0.0160676	0.0294004		750.4	0.0488835		0.0251567		0.0124535		0.00915455		0.00311292		-0.0006832		0.00513223		750.4	0.596085	0.572871	0.358967
752	0.198634	0.197906	0.118376	0.114841	0.0702251	0.0673131	0.0390971	0.0403761	0.0250377	0.0230131	0.0209379	0.0197762	0.0232253	0.0192748	752	0.547899	0.55332	0.35974	0.345659	0.207029	0.2128	0.117402	0.118151	0.0698086	0.0692851	0.0230809	0.0381072	0.0157713	0.0294004		752	0.0482923		0.0249964		0.0125646		0.00926712		0.00330811		-0.0009112		0.00596734		752	0.595921	0.572871	0.358693
753.6	0.197484	0.197906	0.117365	0.114841	0.0689446	0.0673131	0.0383168	0.0403761	0.0244812	0.0230131	0.0200618	0.0197762	0.0222612	0.0192748	753.6	0.547534	0.55332	0.359167	0.345659	0.206477	0.2128	0.118086	0.118151	0.0693522	0.0692851	0.0231209	0.0381072	0.0147846	0.0294004		753.6	0.0484861		0.0260561		0.01198		0.0100447		0.00373064		0.00027238		0.00620438		753.6	0.593233	0.572871	0.35868
755.2	0.197416	0.197906	0.116645	0.114841	0.0685529	0.0673131	0.0383024	0.0403761	0.0253517	0.0230131	0.0200051	0.0197762	0.0223146	0.0192748	755.2	0.547517	0.55332	0.359764	0.345659	0.206763	0.2128	0.118442	0.118151	0.0681275	0.0692851	0.0240839	0.0381072	0.0153894	0.0294004		755.2	0.0482526		0.0254613		0.0116988		0.0101265		0.00272004		0.00079405		0.00569839		755.2	0.593584	0.572871	0.359265
756.8	0.198917	0.197906	0.117744	0.114841	0.0695186	0.0673131	0.0394435	0.0403761	0.0266375	0.0230131	0.0206671	0.0197762	0.0236771	0.0192748	756.8	0.547772	0.55332	0.360755	0.345659	0.207478	0.2128	0.119204	0.118151	0.0686331	0.0692851	0.0253614	0.0381072	0.0161424	0.0294004		756.8	0.0489505		0.0261988		0.0134985		0.0103968		0.00329971		0.00268695		0.00708084		756.8	0.59447	0.572871	0.360415
758.4	0.200146	0.197906	0.117722	0.114841	0.0694589	0.0673131	0.0399232	0.0403761	0.0269889	0.0230131	0.0202805	0.0197762	0.0234315	0.0192748	758.4	0.547941	0.55332	0.362063	0.345659	0.207886	0.2128	0.118646	0.118151	0.0689424	0.0692851	0.02628	0.0381072	0.0167621	0.0294004		758.4	0.0482511		0.0259666		0.0138636		0.0101173		0.00368131		0.00259845		0.00751514		758.4	0.596404	0.572871	0.360709
760	0.200997	0.197906	0.117116	0.114841	0.068715	0.0673131	0.0410877	0.0403761	0.0277179	0.0230131	0.0194766	0.0197762	0.0230347	0.0192748	760	0.548486	0.55332	0.363001	0.345659	0.207787	0.2128	0.118339	0.118151	0.0683027	0.0692851	0.0252569	0.0381072	0.0158625	0.0294004		760	0.0478392		0.0259622		0.0155231		0.00929159		0.00426995		0.00448297		0.0071253		760	0.597827	0.572871	0.362694
761.6	0.202146	0.197906	0.118036	0.114841	0.0686318	0.0673131	0.0414216	0.0403761	0.027829	0.0230131	0.0201282	0.0197762	0.0238169	0.0192748	761.6	0.548364	0.55332	0.362618	0.345659	0.207434	0.2128	0.116912	0.118151	0.0679425	0.0692851	0.0253878	0.0381072	0.0157463	0.0294004		761.6	0.0483104		0.0260396		0.0163585		0.00972093		0.0040537		0.00529791		0.00858294		761.6	0.598905	0.572871	0.363252
763.2	0.202641	0.197906	0.119162	0.114841	0.0682075	0.0673131	0.0408864	0.0403761	0.0280228	0.0230131	0.0202539	0.0197762	0.0241816	0.0192748	763.2	0.547398	0.55332	0.361773	0.345659	0.20715	0.2128	0.115904	0.118151	0.0677403	0.0692851	0.0250814	0.0381072	0.0152974	0.0294004		763.2	0.0478886		0.0263453		0.0156229		0.00898968		0.00320465		0.00490694		0.00832627		763.2	0.600359	0.572871	0.363049
764.8	0.203217	0.197906	0.120254	0.114841	0.0674773	0.0673131	0.0411627	0.0403761	0.0270842	0.0230131	0.0194787	0.0197762	0.0244255	0.0192748	764.8	0.548254	0.55332	0.363023	0.345659	0.207497	0.2128	0.116557	0.118151	0.0682639	0.0692851	0.0270377	0.0381072	0.0167669	0.0294004		764.8	0.0470189		0.0252325		0.0144003		0.0081376		0.00160778		0.00387898		0.00790357		764.8	0.60117	0.572871	0.363529
766.4	0.202745	0.197906	0.119843	0.114841	0.0666885	0.0673131	0.0399921	0.0403761	0.0266468	0.0230131	0.0200497	0.0197762	0.0236131	0.0192748	766.4	0.548757	0.55332	0.362794	0.345659	0.207379	0.2128	0.116813	0.118151	0.0680519	0.0692851	0.0263939	0.0381072	0.0179365	0.0294004		766.4	0.0469976		0.0252537		0.0148701		0.0088584		0.00128103		0.00388546		0.00804903		766.4	0.602756	0.572871	0.364324
768	0.202834	0.197906	0.12031	0.114841	0.067441	0.0673131	0.0408218	0.0403761	0.0270412	0.0230131	0.0209016	0.0197762	0.0252703	0.0192748	768	0.550719	0.55332	0.362605	0.345659	0.209105	0.2128	0.118645	0.118151	0.0692817	0.0692851	0.0283404	0.0381072	0.0197935	0.0294004		768	0.0461431		0.0242647		0.0132636		0.00833805		0.00025521		0.00300094		0.00676575		768	0.602844	0.572871	0.363763
769.6	0.203489	0.197906	0.121731	0.114841	0.0682045	0.0673131	0.0406789	0.0403761	0.0280985	0.0230131	0.0215902	0.0197762	0.0266542	0.0192748	769.6	0.549389	0.55332	0.361115	0.345659	0.209741	0.2128	0.118816	0.118151	0.0700516	0.0692851	0.0274649	0.0381072	0.0207701	0.0294004		769.6	0.0457888		0.0246206		0.0126682		0.00890422		0.0001535		0.0029708		0.00759563		769.6	0.601691	0.572871	0.36234
771.2	0.203119	0.197906	0.122869	0.114841	0.068702	0.0673131	0.0409555	0.0403761	0.0284593	0.0230131	0.0229615	0.0197762	0.0269696	0.0192748	771.2	0.550071	0.55332	0.359888	0.345659	0.210172	0.2128	0.120272	0.118151	0.0704761	0.0692851	0.0274259	0.0381072	0.0210254	0.0294004		771.2	0.0469021		0.0255456		0.0131022		0.0105935		0.00102459		0.00283132		0.00788514		771.2	0.603869	0.572871	0.363494
772.8	0.202274	0.197906	0.123753	0.114841	0.0680762	0.0673131	0.0413381	0.0403761	0.0285962	0.0230131	0.022588	0.0197762	0.0263395	0.0192748	772.8	0.549818	0.55332	0.358371	0.345659	0.20968	0.2128	0.120872	0.118151	0.0705682	0.0692851	0.0252094	0.0381072	0.020374	0.0294004		772.8	0.0464638		0.0252871		0.0127859		0.00922991		0.00079126		0.0015378		0.00763943		772.8	0.60315	0.572871	0.36392
774.4	0.204032	0.197906	0.1257	0.114841	0.0694889	0.0673131	0.0416883	0.0403761	0.0297408	0.0230131	0.0240416	0.0197762	0.0266938	0.0192748	774.4	0.550019	0.55332	0.357051	0.345659	0.209279	0.2128	0.123129	0.118151	0.0705873	0.0692851	0.0278675	0.0381072	0.0207777	0.0294004		774.4	0.0465812		0.0251401		0.0124145		0.00816752		0.00131121		0.00075207		0.00699191		774.4	0.60408	0.572871	0.365268
776	0.203012	0.197906	0.125302	0.114841	0.069027	0.0673131	0.0411703	0.0403761	0.029473	0.0230131	0.0233204	0.0197762	0.0273663	0.0192748	776	0.549702	0.55332	0.356111	0.345659	0.209659	0.2128	0.123358	0.118151	0.0702838	0.0692851	0.0265419	0.0381072	0.0196641	0.0294004		776	0.0458626		0.0250466		0.0129174		0.0083124		0.00164843		0.00077222		0.00670808		776	0.60299	0.572871	0.365428
777.6	0.202527	0.197906	0.124941	0.114841	0.0693174	0.0673131	0.0417508	0.0403761	0.0281566	0.0230131	0.0237535	0.0197762	0.027676	0.0192748	777.6	0.550706	0.55332	0.356875	0.345659	0.210226	0.2128	0.125017	0.118151	0.0711472	0.0692851	0.0276268	0.0381072	0.0211707	0.0294004		777.6	0.0465325		0.0253584		0.0136628		0.00938979		0.00263823		0.00188017		0.00743443		777.6	0.602006	0.572871	0.36493
779.2	0.202071	0.197906	0.124737	0.114841	0.0696995	0.0673131	0.0427356	0.0403761	0.0285998	0.0230131	0.0236298	0.0197762	0.0276222	0.0192748	779.2	0.5501	0.55332	0.3563	0.345659	0.209061	0.2128	0.125919	0.118151	0.0698437	0.0692851	0.0259214	0.0381072	0.0192215	0.0294004		779.2	0.047541		0.0264432		0.0142508		0.00964994		0.00342845		0.00204721		0.00717456		779.2	0.601653	0.572871	0.364771
780.8	0.199932	0.197906	0.12246	0.114841	0.068823	0.0673131	0.041626	0.0403761	0.0268354	0.0230131	0.021855	0.0197762	0.026753	0.0192748	780.8	0.550234	0.55332	0.355082	0.345659	0.207841	0.2128	0.126831	0.118151	0.0697768	0.0692851	0.0265621	0.0381072	0.0186671	0.0294004		780.8	0.0457999		0.0252753		0.0127666		0.00948963		0.00080234		0.00016637		0.00606074		780.8	0.60138	0.572871	0.364919
782.4	0.198986	0.197906	0.12259	0.114841	0.0687413	0.0673131	0.0419947	0.0403761	0.0263234	0.0230131	0.0223678	0.0197762	0.0259378	0.0192748	782.4	0.549733	0.55332	0.35549	0.345659	0.206863	0.2128	0.127704	0.118151	0.0702285	0.0692851	0.0261132	0.0381072	0.0180808	0.0294004		782.4	0.047159		0.0252567		0.0125801		0.00982084		0.0012173		0.00053288		0.00571473		782.4	0.600127	0.572871	0.364942
784	0.197105	0.197906	0.121431	0.114841	0.0678161	0.0673131	0.0409062	0.0403761	0.0247867	0.0230131	0.0206141	0.0197762	0.024576	0.0192748	784	0.549628	0.55332	0.354967	0.345659	0.206257	0.2128	0.128188	0.118151	0.0703366	0.0692851	0.02828	0.0381072	0.0179216	0.0294004		784	0.0465187		0.0242439		0.0113955		0.00933934		0.00057519		0.0006722		0.0047806		784	0.599985	0.572871	0.364882
785.6	0.196014	0.197906	0.120736	0.114841	0.0684448	0.0673131	0.0414884	0.0403761	0.0258203	0.0230131	0.0203332	0.0197762	0.0244486	0.0192748	785.6	0.549195	0.55332	0.354581	0.345659	0.204582	0.2128	0.126051	0.118151	0.0693747	0.0692851	0.0270236	0.0381072	0.0167941	0.0294004		785.6	0.0480667		0.0252088		0.010416		0.0101985		7.145e-05		0.00155809		0.00339606		785.6	0.597388	0.572871	0.365576
787.2	0.196527	0.197906	0.121779	0.114841	0.0689879	0.0673131	0.0416834	0.0403761	0.0264403	0.0230131	0.0208223	0.0197762	0.0240587	0.0192748	787.2	0.549026	0.55332	0.353865	0.345659	0.204567	0.2128	0.126098	0.118151	0.0690201	0.0692851	0.0274206	0.0381072	0.016043	0.0294004		787.2	0.0471119		0.0239347		0.0106616		0.00855722		-0.0014302		0.00072201		0.00261968		787.2	0.597496	0.572871	0.36516
788.8	0.197237	0.197906	0.121646	0.114841	0.0691689	0.0673131	0.0420052	0.0403761	0.0261258	0.0230131	0.0208482	0.0197762	0.0245661	0.0192748	788.8	0.550022	0.55332	0.355651	0.345659	0.205053	0.2128	0.12443	0.118151	0.0705463	0.0692851	0.0268932	0.0381072	0.0170947	0.0294004		788.8	0.0475014		0.02536		0.0122358		0.00933946		0.00043011		0.00226957		0.00303303		788.8	0.59728	0.572871	0.366087
790.4	0.197516	0.197906	0.120977	0.114841	0.06872	0.0673131	0.0418592	0.0403761	0.0243106	0.0230131	0.0195165	0.0197762	0.0234311	0.0192748	790.4	0.550298	0.55332	0.355748	0.345659	0.205252	0.2128	0.12443	0.118151	0.0709185	0.0692851	0.0273337	0.0381072	0.0165429	0.0294004		790.4	0.0463011		0.0237033		0.0120901		0.00807977		-0.0005439		0.00111808		0.00174498		790.4	0.597991	0.572871	0.36685
792	0.197766	0.197906	0.119769	0.114841	0.0675882	0.0673131	0.0410123	0.0403761	0.023427	0.0230131	0.0192621	0.0197762	0.0231835	0.0192748	792	0.551037	0.55332	0.357871	0.345659	0.205951	0.2128	0.123924	0.118151	0.0715758	0.0692851	0.0258418	0.0381072	0.0178016	0.0294004		792	0.0461977		0.0238898		0.0123435		0.00798203		-0.0010931		0.00207163		0.00131201		792	0.596819	0.572871	0.365987
793.6	0.197964	0.197906	0.120235	0.114841	0.0671545	0.0673131	0.0401926	0.0403761	0.0220322	0.0230131	0.0197139	0.0197762	0.021824	0.0192748	793.6	0.550625	0.55332	0.357422	0.345659	0.20606	0.2128	0.123852	0.118151	0.0712393	0.0692851	0.0266781	0.0381072	0.0168377	0.0294004		793.6	0.0457042		0.0236312		0.0129692		0.00896129		-0.0013143		0.00150234		0.00288578		793.6	0.596646	0.572871	0.364721
795.2	0.199316	0.197906	0.120249	0.114841	0.069035	0.0673131	0.040674	0.0403761	0.0238355	0.0230131	0.0205576	0.0197762	0.0232608	0.0192748	795.2	0.552269	0.55332	0.359338	0.345659	0.207145	0.2128	0.122149	0.118151	0.0727953	0.0692851	0.0276614	0.0381072	0.0180587	0.0294004		795.2	0.0459313		0.0228574		0.0121295		0.00913681		-0.0006618		0.00098589		0.00165552		795.2	0.598018	0.572871	0.365103
796.8	0.20047	0.197906	0.120908	0.114841	0.07025	0.0673131	0.0418019	0.0403761	0.0236645	0.0230131	0.0218394	0.0197762	0.0224915	0.0192748	796.8	0.553513	0.55332	0.359563	0.345659	0.208293	0.2128	0.123483	0.118151	0.0743704	0.0692851	0.0281297	0.0381072	0.0186789	0.0294004		796.8	0.0437855		0.0214129		0.0120941		0.00826048		-0.0016793		0.00012231		0.00129842		796.8	0.598644	0.572871	0.365797
798.4	0.201465	0.197906	0.120783	0.114841	0.0713815	0.0673131	0.0420635	0.0403761	0.0249512	0.0230131	0.0239698	0.0197762	0.0233715	0.0192748	798.4	0.552898	0.55332	0.358776	0.345659	0.208369	0.2128	0.122411	0.118151	0.0735015	0.0692851	0.0272833	0.0381072	0.0193529	0.0294004		798.4	0.0440436		0.0212805		0.0126452		0.00804774		-0.0011514		-0.0003562		0.00209124		798.4	0.598779	0.572871	0.366538
800	0.202105	0.197906	0.121636	0.114841	0.0721989	0.0673131	0.043526	0.0403761	0.0262543	0.0230131	0.0255925	0.0197762	0.0246523	0.0192748	800	0.552389	0.55332	0.359024	0.345659	0.209066	0.2128	0.122481	0.118151	0.0736041	0.0692851	0.0265015	0.0381072	0.0192918	0.0294004		800	0.0430272		0.0207919		0.0119144		0.00735395		-0.0009411		-0.0013472		0.00306701		800	0.599224	0.572871	0.365587
801.6	0.202091	0.197906	0.121202	0.114841	0.0725014	0.0673131	0.0434477	0.0403761	0.0261946	0.0230131	0.0253577	0.0197762	0.0238083	0.0192748	801.6	0.552726	0.55332	0.359117	0.345659	0.209848	0.2128	0.121589	0.118151	0.074174	0.0692851	0.0268295	0.0381072	0.0200677	0.0294004		801.6	0.0429207		0.0213299		0.012251		0.00736048		-0.0006638		-0.0012819		0.00399626		801.6	0.600522	0.572871	0.365996
803.2	0.201738	0.197906	0.120706	0.114841	0.0721492	0.0673131	0.044397	0.0403761	0.0261989	0.0230131	0.024856	0.0197762	0.0224196	0.0192748	803.2	0.553894	0.55332	0.359864	0.345659	0.209837	0.2128	0.123898	0.118151	0.0739294	0.0692851	0.0274791	0.0381072	0.0216476	0.0294004		803.2	0.0430359		0.0218457		0.0139913		0.00681497		0.00057064		-0.0018302		0.00547364		803.2	0.60214	0.572871	0.36576
804.8	0.20272	0.197906	0.121757	0.114841	0.0727328	0.0673131	0.0451263	0.0403761	0.0278069	0.0230131	0.0243934	0.0197762	0.0228156	0.0192748	804.8	0.553925	0.55332	0.359048	0.345659	0.209346	0.2128	0.122317	0.118151	0.0723984	0.0692851	0.0256699	0.0381072	0.0209505	0.0294004		804.8	0.0425019		0.0214492		0.0137242		0.00543883		0.00064789		-0.00215		0.00478038		804.8	0.602234	0.572871	0.365495
806.4	0.203432	0.197906	0.12272	0.114841	0.0731585	0.0673131	0.0452504	0.0403761	0.0282859	0.0230131	0.0238886	0.0197762	0.0223276	0.0192748	806.4	0.553841	0.55332	0.359674	0.345659	0.208962	0.2128	0.123181	0.118151	0.0713224	0.0692851	0.0260451	0.0381072	0.0210787	0.0294004		806.4	0.0428924		0.0212578		0.0147892		0.00470354		0.00115486		-0.0017506		0.00497776		806.4	0.602073	0.572871	0.365473
808	0.202242	0.197906	0.121273	0.114841	0.0721659	0.0673131	0.0448088	0.0403761	0.026479	0.0230131	0.0226433	0.0197762	0.0226018	0.0192748	808	0.55264	0.55332	0.359047	0.345659	0.20924	0.2128	0.123206	0.118151	0.0714995	0.0692851	0.0251508	0.0381072	0.0209007	0.0294004		808	0.0426062		0.0210418		0.0151127		0.00472975		0.0017671		-0.0026228		0.00540184		808	0.60225	0.572871	0.366029
809.6	0.203119	0.197906	0.122155	0.114841	0.0729535	0.0673131	0.04646	0.0403761	0.0268233	0.0230131	0.0228964	0.0197762	0.0236347	0.0192748	809.6	0.552474	0.55332	0.359139	0.345659	0.208521	0.2128	0.123155	0.118151	0.0715638	0.0692851	0.0250284	0.0381072	0.0207862	0.0294004		809.6	0.0433232		0.0210552		0.0141967		0.00362843		0.00144467		-0.0032542		0.00540436		809.6	0.601658	0.572871	0.365932
811.2	0.202275	0.197906	0.121734	0.114841	0.0723233	0.0673131	0.0457579	0.0403761	0.0262469	0.0230131	0.0209113	0.0197762	0.0226343	0.0192748	811.2	0.551193	0.55332	0.357468	0.345659	0.206407	0.2128	0.122784	0.118151	0.0704978	0.0692851	0.0234851	0.0381072	0.0189185	0.0294004		811.2	0.0436935		0.0203282		0.0136634		0.00291383		0.00034803		-0.0038964		0.0043908		811.2	0.601479	0.572871	0.364714
812.8	0.20187	0.197906	0.121521	0.114841	0.0711673	0.0673131	0.044719	0.0403761	0.0257233	0.0230131	0.0196936	0.0197762	0.0215075	0.0192748	812.8	0.551061	0.55332	0.357126	0.345659	0.205649	0.2128	0.122311	0.118151	0.0701203	0.0692851	0.0236973	0.0381072	0.0194201	0.0294004		812.8	0.0445717		0.0205799		0.0132612		0.00247637		-0.0005836		-0.0028824		0.00514863		812.8	0.600815	0.572871	0.365313
814.4	0.202063	0.197906	0.120837	0.114841	0.0705668	0.0673131	0.0437515	0.0403761	0.0254835	0.0230131	0.0209582	0.0197762	0.0200321	0.0192748	814.4	0.551028	0.55332	0.358174	0.345659	0.206094	0.2128	0.123178	0.118151	0.0715877	0.0692851	0.0243703	0.0381072	0.0205966	0.0294004		814.4	0.0470681		0.0212492		0.0140044		0.00280212		0.00071387		-0.0011438		0.00667408		814.4	0.60116	0.572871	0.366076
816	0.201206	0.197906	0.119805	0.114841	0.0698015	0.0673131	0.0434696	0.0403761	0.0253843	0.0230131	0.0201336	0.0197762	0.0196248	0.0192748	816	0.550926	0.55332	0.357969	0.345659	0.205255	0.2128	0.121899	0.118151	0.07189	0.0692851	0.0245199	0.0381072	0.0201435	0.0294004		816	0.0473358		0.0221502		0.0138817		0.00208754		-0.0004058		-0.000475		0.00613538		816	0.600384	0.572871	0.367133
817.6	0.200531	0.197906	0.119103	0.114841	0.0691808	0.0673131	0.0423182	0.0403761	0.0248857	0.0230131	0.0194626	0.0197762	0.0188869	0.0192748	817.6	0.550806	0.55332	0.357971	0.345659	0.205094	0.2128	0.121194	0.118151	0.0724962	0.0692851	0.0246765	0.0381072	0.0187831	0.0294004		817.6	0.0481329		0.0232994		0.014289		0.00274833		4.023e-05		0.00050761		0.00742473		817.6	0.598627	0.572871	0.365978
819.2	0.201137	0.197906	0.12052	0.114841	0.0686489	0.0673131	0.0412702	0.0403761	0.0248691	0.0230131	0.0193152	0.0197762	0.0186152	0.0192748	819.2	0.551599	0.55332	0.358278	0.345659	0.206592	0.2128	0.121002	0.118151	0.0740067	0.0692851	0.0257272	0.0381072	0.0189098	0.0294004		819.2	0.0472649		0.0233917		0.0143284		0.00134993		7.671e-05		0.00124331		0.00667889		819.2	0.598129	0.572871	0.366091
820.8	0.199842	0.197906	0.120062	0.114841	0.0670913	0.0673131	0.0401164	0.0403761	0.0223894	0.0230131	0.0179215	0.0197762	0.0180176	0.0192748	820.8	0.551705	0.55332	0.359479	0.345659	0.207734	0.2128	0.12165	0.118151	0.0751144	0.0692851	0.0261293	0.0381072	0.0185503	0.0294004		820.8	0.0474985		0.0240509		0.0144639		0.00159507		0.00153558		0.00152984		0.00678411		820.8	0.598144	0.572871	0.365644
822.4	0.19944	0.197906	0.118816	0.114841	0.066582	0.0673131	0.0392016	0.0403761	0.0218861	0.0230131	0.0178049	0.0197762	0.0174076	0.0192748	822.4	0.552704	0.55332	0.360869	0.345659	0.209085	0.2128	0.121975	0.118151	0.0765105	0.0692851	0.0261286	0.0381072	0.0181157	0.0294004		822.4	0.0466854		0.0232098		0.0134103		0.00124931		-0.0003644		-0.0005829		0.00531156		822.4	0.59658	0.572871	0.364822
824	0.198841	0.197906	0.11867	0.114841	0.0655614	0.0673131	0.0384836	0.0403761	0.0211607	0.0230131	0.0185708	0.0197762	0.0180691	0.0192748	824	0.553959	0.55332	0.361103	0.345659	0.209207	0.2128	0.122905	0.118151	0.0770595	0.0692851	0.026317	0.0381072	0.0186171	0.0294004		824	0.0476248		0.024052		0.0130514		0.00342625		-0.0002857		0.00047961		0.0058718		824	0.595191	0.572871	0.363598
825.6	0.19852	0.197906	0.118705	0.114841	0.0663207	0.0673131	0.0388217	0.0403761	0.0213165	0.0230131	0.0201283	0.0197762	0.0177749	0.0192748	825.6	0.55461	0.55332	0.360575	0.345659	0.209549	0.2128	0.120888	0.118151	0.0772517	0.0692851	0.0258501	0.0381072	0.0179485	0.0294004		825.6	0.0487896		0.0249984		0.0143262		0.00571817		0.00101218		0.00108936		0.0070474		825.6	0.595123	0.572871	0.365063
827.2	0.198319	0.197906	0.118035	0.114841	0.0671552	0.0673131	0.0395624	0.0403761	0.0221715	0.0230131	0.0206712	0.0197762	0.018556	0.0192748	827.2	0.555755	0.55332	0.36039	0.345659	0.209869	0.2128	0.121316	0.118151	0.0787954	0.0692851	0.0255698	0.0381072	0.0189149	0.0294004		827.2	0.0492175		0.0239413		0.0133979		0.00642721		0.00062494		-0.0001237		0.00595348		827.2	0.597261	0.572871	0.366277
828.8	0.197611	0.197906	0.117558	0.114841	0.0659076	0.0673131	0.0389038	0.0403761	0.0208331	0.0230131	0.0209446	0.0197762	0.0176691	0.0192748	828.8	0.555625	0.55332	0.358462	0.345659	0.209605	0.2128	0.120769	0.118151	0.078818	0.0692851	0.0250275	0.0381072	0.0192514	0.0294004		828.8	0.0488729		0.0245777		0.0141941		0.00634593		-0.0006586		0.00021103		0.006198		828.8	0.59744	0.572871	0.366942
830.4	0.196752	0.197906	0.117444	0.114841	0.0659468	0.0673131	0.0389005	0.0403761	0.0212539	0.0230131	0.0222675	0.0197762	0.0188868	0.0192748	830.4	0.554384	0.55332	0.358078	0.345659	0.208692	0.2128	0.119609	0.118151	0.0775185	0.0692851	0.0249105	0.0381072	0.0186226	0.0294004		830.4	0.0498959		0.0246688		0.0140564		0.00700124		-0.0004822		9.635e-05		0.00645665		830.4	0.598152	0.572871	0.365994
832	0.19607	0.197906	0.116993	0.114841	0.0660158	0.0673131	0.0392569	0.0403761	0.020986	0.0230131	0.0223529	0.0197762	0.019855	0.0192748	832	0.55459	0.55332	0.358896	0.345659	0.208213	0.2128	0.118383	0.118151	0.0776906	0.0692851	0.024098	0.0381072	0.0185165	0.0294004		832	0.0499312		0.024738		0.0140674		0.00757441		0.00050471		0.00055054		0.00687152		832	0.599939	0.572871	0.365435
833.6	0.195067	0.197906	0.117076	0.114841	0.0656533	0.0673131	0.0386249	0.0403761	0.0207585	0.0230131	0.0215933	0.0197762	0.018937	0.0192748	833.6	0.555141	0.55332	0.357488	0.345659	0.207957	0.2128	0.119477	0.118151	0.0772573	0.0692851	0.0246522	0.0381072	0.0174342	0.0294004		833.6	0.0486159		0.0236948		0.0122764		0.00551063		-0.0019067		-0.0008066		0.00454162		833.6	0.602741	0.572871	0.366438
835.2	0.195497	0.197906	0.117831	0.114841	0.0670292	0.0673131	0.0401525	0.0403761	0.0223809	0.0230131	0.0232765	0.0197762	0.0209623	0.0192748	835.2	0.553233	0.55332	0.356641	0.345659	0.206825	0.2128	0.119189	0.118151	0.0744227	0.0692851	0.0225355	0.0381072	0.0172749	0.0294004		835.2	0.0499285		0.024042		0.0129192		0.00592619		-0.0008205		0.00061299		0.00571219		835.2	0.603705	0.572871	0.365375
836.8	0.196645	0.197906	0.120005	0.114841	0.0686553	0.0673131	0.0422704	0.0403761	0.0243096	0.0230131	0.0247896	0.0197762	0.0235508	0.0192748	836.8	0.551171	0.55332	0.3534	0.345659	0.205257	0.2128	0.116695	0.118151	0.071414	0.0692851	0.0198605	0.0381072	0.0138292	0.0294004		836.8	0.0494445		0.0226628		0.0133049		0.00508257		-0.0019271		-0.0001587		0.00504706		836.8	0.604592	0.572871	0.364873
838.4	0.196957	0.197906	0.120143	0.114841	0.0684527	0.0673131	0.0418975	0.0403761	0.0241652	0.0230131	0.0251963	0.0197762	0.0239221	0.0192748	838.4	0.55014	0.55332	0.353093	0.345659	0.204743	0.2128	0.117248	0.118151	0.0714201	0.0692851	0.0195895	0.0381072	0.0148282	0.0294004		838.4	0.0498263		0.0220239		0.0130455		0.00469177		-0.0008984		5.758e-05		0.00544901		838.4	0.604894	0.572871	0.365293
840	0.197472	0.197906	0.120329	0.114841	0.0686939	0.0673131	0.041941	0.0403761	0.0232995	0.0230131	0.0257415	0.0197762	0.0250417	0.0192748	840	0.54824	0.55332	0.350368	0.345659	0.204205	0.2128	0.116189	0.118151	0.0708304	0.0692851	0.0186771	0.0381072	0.0128037	0.0294004		840	0.0498246		0.0218336		0.013028		0.00533896		0.00028293		0.00026635		0.00523945		840	0.605744	0.572871	0.365508
841.6	0.198555	0.197906	0.120505	0.114841	0.0686799	0.0673131	0.0428813	0.0403761	0.0247756	0.0230131	0.0261567	0.0197762	0.0249782	0.0192748	841.6	0.547151	0.55332	0.350242	0.345659	0.202751	0.2128	0.115	0.118151	0.0691726	0.0692851	0.017649	0.0381072	0.0126457	0.0294004		841.6	0.0504208		0.0214102		0.0137512		0.00554866		0.00064669		0.00111682		0.00543224		841.6	0.604332	0.572871	0.364365
843.2	0.198455	0.197906	0.119385	0.114841	0.0685285	0.0673131	0.0416591	0.0403761	0.0235406	0.0230131	0.0251809	0.0197762	0.0244302	0.0192748	843.2	0.546287	0.55332	0.350176	0.345659	0.201588	0.2128	0.115293	0.118151	0.0682703	0.0692851	0.0178933	0.0381072	0.0134707	0.0294004		843.2	0.0507193		0.0214506		0.0139832		0.00517436		0.00060213		0.00111202		0.00599814		843.2	0.604463	0.572871	0.362525
844.8	0.198789	0.197906	0.119465	0.114841	0.0681149	0.0673131	0.0415555	0.0403761	0.0234302	0.0230131	0.0253645	0.0197762	0.0232315	0.0192748	844.8	0.547025	0.55332	0.351122	0.345659	0.202269	0.2128	0.116496	0.118151	0.0692172	0.0692851	0.0184592	0.0381072	0.0141337	0.0294004		844.8	0.0510091		0.0222466		0.0138913		0.00538572		0.0008887		0.0024544		0.00695678		844.8	0.604361	0.572871	0.362281
846.4	0.199006	0.197906	0.118417	0.114841	0.0681806	0.0673131	0.0411405	0.0403761	0.023214	0.0230131	0.0257455	0.0197762	0.0227923	0.0192748	846.4	0.547332	0.55332	0.352533	0.345659	0.203015	0.2128	0.117774	0.118151	0.0705578	0.0692851	0.0193242	0.0381072	0.0141372	0.0294004		846.4	0.0508069		0.0229425		0.0151107		0.006493		0.00145085		0.00319956		0.00677549		846.4	0.605031	0.572871	0.361919
848	0.200539	0.197906	0.119879	0.114841	0.0684842	0.0673131	0.0420018	0.0403761	0.0230177	0.0230131	0.0252607	0.0197762	0.023222	0.0192748	848	0.547653	0.55332	0.354075	0.345659	0.203542	0.2128	0.119205	0.118151	0.0711164	0.0692851	0.020108	0.0381072	0.0144318	0.0294004		848	0.0513415		0.0248545		0.016245		0.00710556		0.00275251		0.00510924		0.00757421		848	0.604746	0.572871	0.36224
849.6	0.200037	0.197906	0.120079	0.114841	0.0682654	0.0673131	0.0402914	0.0403761	0.0225187	0.0230131	0.0242337	0.0197762	0.0231592	0.0192748	849.6	0.548435	0.55332	0.356265	0.345659	0.205516	0.2128	0.119912	0.118151	0.0717263	0.0692851	0.0212678	0.0381072	0.0158922	0.0294004		849.6	0.0489716		0.0243369		0.0155768		0.00612765		0.0028143		0.00512323		0.00720334		849.6	0.603627	0.572871	0.360938
851.2	0.201399	0.197906	0.122254	0.114841	0.0689363	0.0673131	0.0401108	0.0403761	0.0232846	0.0230131	0.0242621	0.0197762	0.0232302	0.0192748	851.2	0.547614	0.55332	0.356993	0.345659	0.206586	0.2128	0.119892	0.118151	0.0715394	0.0692851	0.021321	0.0381072	0.0157427	0.0294004		851.2	0.0481933		0.0252585		0.0156816		0.0056512		0.00249256		0.0049958		0.00593961		851.2	0.603809	0.572871	0.361423
852.8	0.200698	0.197906	0.122351	0.114841	0.0685178	0.0673131	0.0396197	0.0403761	0.0221808	0.0230131	0.0238838	0.0197762	0.0231769	0.0192748	852.8	0.548164	0.55332	0.359395	0.345659	0.207561	0.2128	0.121231	0.118151	0.0736039	0.0692851	0.0226105	0.0381072	0.0164679	0.0294004		852.8	0.0461571		0.0246717		0.0143081		0.00442795		0.0022955		0.00336064		0.00461645		852.8	0.602692	0.572871	0.360746
854.4	0.200658	0.197906	0.121467	0.114841	0.0685802	0.0673131	0.039136	0.0403761	0.0223837	0.0230131	0.024199	0.0197762	0.0230028	0.0192748	854.4	0.549315	0.55332	0.360037	0.345659	0.207522	0.2128	0.121387	0.118151	0.0733387	0.0692851	0.0220084	0.0381072	0.0168235	0.0294004		854.4	0.0456142		0.0257059		0.0143839		0.00518167		0.00164247		0.00387167		0.00499889		854.4	0.601077	0.572871	0.3605
856	0.200784	0.197906	0.120774	0.114841	0.0673506	0.0673131	0.037187	0.0403761	0.0210428	0.0230131	0.0225704	0.0197762	0.0222236	0.0192748	856	0.550697	0.55332	0.36072	0.345659	0.207803	0.2128	0.123341	0.118151	0.0741756	0.0692851	0.0238766	0.0381072	0.0175118	0.0294004		856	0.045381		0.0257631		0.014832		0.00576135		0.00276804		0.00502696		0.00547072		856	0.601484	0.572871	0.361285
857.6	0.200479	0.197906	0.120723	0.114841	0.0683996	0.0673131	0.0376602	0.0403761	0.0219239	0.0230131	0.0230528	0.0197762	0.0224721	0.0192748	857.6	0.549907	0.55332	0.361307	0.345659	0.207696	0.2128	0.12197	0.118151	0.0736283	0.0692851	0.0226759	0.0381072	0.0180765	0.0294004		857.6	0.0449644		0.0248412		0.0152148		0.00530428		0.00220765		0.00401358		0.00463043		857.6	0.600493	0.572871	0.36154
859.2	0.199552	0.197906	0.119324	0.114841	0.0677428	0.0673131	0.0357919	0.0403761	0.0208451	0.0230131	0.0207794	0.0197762	0.0217869	0.0192748	859.2	0.550205	0.55332	0.36013	0.345659	0.20737	0.2128	0.123476	0.118151	0.0742686	0.0692851	0.0239072	0.0381072	0.0171588	0.0294004		859.2	0.0443647		0.0238729		0.0151576		0.00429651		0.00071071		0.00351663		0.00367806		859.2	0.602402	0.572871	0.362832
860.8	0.199286	0.197906	0.118065	0.114841	0.0673142	0.0673131	0.0349299	0.0403761	0.0210457	0.0230131	0.0200655	0.0197762	0.0216907	0.0192748	860.8	0.550271	0.55332	0.360208	0.345659	0.207939	0.2128	0.122789	0.118151	0.0738934	0.0692851	0.0241925	0.0381072	0.0170059	0.0294004		860.8	0.0441771		0.0245211		0.0159785		0.00369393		0.00053909		0.00445118		0.00476622		860.8	0.60048	0.572871	0.362965
862.4	0.200537	0.197906	0.119389	0.114841	0.0698299	0.0673131	0.0363599	0.0403761	0.0227655	0.0230131	0.0213779	0.0197762	0.0232814	0.0192748	862.4	0.55062	0.55332	0.360202	0.345659	0.207869	0.2128	0.124333	0.118151	0.0733242	0.0692851	0.0255832	0.0381072	0.0156474	0.0294004		862.4	0.0437282		0.0239362		0.0149912		0.00320639		-0.0004287		0.00423357		0.00572339		862.4	0.600365	0.572871	0.362528
864	0.201501	0.197906	0.119509	0.114841	0.0713135	0.0673131	0.0370762	0.0403761	0.0238015	0.0230131	0.0208693	0.0197762	0.0233565	0.0192748	864	0.551955	0.55332	0.362022	0.345659	0.208645	0.2128	0.123383	0.118151	0.073736	0.0692851	0.0253616	0.0381072	0.0156636	0.0294004		864	0.0431092		0.0228914		0.0144285		0.00203368		-0.0006131		0.0039644		0.00498835		864	0.59989	0.572871	0.363246
865.6	0.20104	0.197906	0.119913	0.114841	0.0702518	0.0673131	0.0372038	0.0403761	0.023381	0.0230131	0.0205653	0.0197762	0.0228469	0.0192748	865.6	0.551675	0.55332	0.360605	0.345659	0.20833	0.2128	0.124942	0.118151	0.0738662	0.0692851	0.0259956	0.0381072	0.0136802	0.0294004		865.6	0.0430382		0.0227309		0.0147574		0.00183407		-0.0022428		0.00377491		0.00527286		865.6	0.600442	0.572871	0.362634
867.2	0.201972	0.197906	0.119899	0.114841	0.0715208	0.0673131	0.0391484	0.0403761	0.0251371	0.0230131	0.0222095	0.0197762	0.0246967	0.0192748	867.2	0.551477	0.55332	0.360598	0.345659	0.208571	0.2128	0.123832	0.118151	0.073126	0.0692851	0.0265475	0.0381072	0.0138031	0.0294004		867.2	0.0442521		0.0225076		0.015961		0.00280563		-0.0019635		0.00445465		0.0075092		867.2	0.59839	0.572871	0.362248
868.8	0.202369	0.197906	0.120991	0.114841	0.0716241	0.0673131	0.0395703	0.0403761	0.0260354	0.0230131	0.022088	0.0197762	0.025046	0.0192748	868.8	0.551804	0.55332	0.359027	0.345659	0.208025	0.2128	0.123918	0.118151	0.072463	0.0692851	0.0263298	0.0381072	0.0121649	0.0294004		868.8	0.0443778		0.0211435		0.016043		0.00350612		-0.0027478		0.00360119		0.00852681		868.8	0.598131	0.572871	0.362697
870.4	0.201635	0.197906	0.119747	0.114841	0.0702414	0.0673131	0.0388651	0.0403761	0.0250809	0.0230131	0.021616	0.0197762	0.02496	0.0192748	870.4	0.553251	0.55332	0.360257	0.345659	0.208654	0.2128	0.123616	0.118151	0.0742985	0.0692851	0.0277157	0.0381072	0.0145729	0.0294004		870.4	0.0447515		0.0204049		0.0152676		0.00389212		-0.0037315		0.00299677		0.00847076		870.4	0.598346	0.572871	0.364
872	0.20113	0.197906	0.119191	0.114841	0.0688585	0.0673131	0.0393167	0.0403761	0.0240758	0.0230131	0.0210062	0.0197762	0.0248762	0.0192748	872	0.552462	0.55332	0.359043	0.345659	0.208077	0.2128	0.12367	0.118151	0.073343	0.0692851	0.0280775	0.0381072	0.0134452	0.0294004		872	0.0459971		0.0203755		0.0162726		0.00542371		-0.0035735		0.00274557		0.00987556		872	0.597953	0.572871	0.364436
873.6	0.199593	0.197906	0.117966	0.114841	0.0671653	0.0673131	0.0395053	0.0403761	0.0243218	0.0230131	0.0194396	0.0197762	0.0235015	0.0192748	873.6	0.553603	0.55332	0.359961	0.345659	0.208172	0.2128	0.123897	0.118151	0.0742444	0.0692851	0.0304451	0.0381072	0.0160328	0.0294004		873.6	0.0466924		0.0204219		0.0162079		0.00599451		-0.0035272		0.00175288		0.00965042		873.6	0.598586	0.572871	0.364853
875.2	0.198252	0.197906	0.11827	0.114841	0.0676893	0.0673131	0.0398296	0.0403761	0.0240678	0.0230131	0.0191487	0.0197762	0.0233361	0.0192748	875.2	0.553744	0.55332	0.359738	0.345659	0.208985	0.2128	0.124236	0.118151	0.0745418	0.0692851	0.0304226	0.0381072	0.0171874	0.0294004		875.2	0.0468981		0.0208937		0.0155666		0.00607724		-0.0034402		0.00122612		0.00921076		875.2	0.599732	0.572871	0.364585
876.8	0.198116	0.197906	0.119723	0.114841	0.0669744	0.0673131	0.041144	0.0403761	0.0245078	0.0230131	0.0192557	0.0197762	0.0240404	0.0192748	876.8	0.555632	0.55332	0.360682	0.345659	0.210815	0.2128	0.125649	0.118151	0.0760744	0.0692851	0.0319672	0.0381072	0.0184998	0.0294004		876.8	0.0474568		0.0210968		0.0151901		0.00756		-0.0028987		0.00194611		0.00818947		876.8	0.601237	0.572871	0.365529
878.4	0.198785	0.197906	0.120992	0.114841	0.0673421	0.0673131	0.0430267	0.0403761	0.0252961	0.0230131	0.0202584	0.0197762	0.0248345	0.0192748	878.4	0.555027	0.55332	0.36114	0.345659	0.210014	0.2128	0.12491	0.118151	0.0762987	0.0692851	0.030882	0.0381072	0.0195392	0.0294004		878.4	0.0481479		0.0214065		0.015237		0.0088085		-0.0015763		0.00279614		0.00686632		878.4	0.601706	0.572871	0.366168
880	0.199453	0.197906	0.121897	0.114841	0.0673967	0.0673131	0.0432912	0.0403761	0.0251552	0.0230131	0.0205017	0.0197762	0.0250474	0.0192748	880	0.555766	0.55332	0.361574	0.345659	0.210673	0.2128	0.126285	0.118151	0.0770333	0.0692851	0.0328794	0.0381072	0.0213744	0.0294004		880	0.0490747		0.0224464		0.0149839		0.00945987		-7.586e-05		0.00331504		0.00812942		880	0.601981	0.572871	0.367128
881.6	0.198138	0.197906	0.121152	0.114841	0.0676395	0.0673131	0.0429933	0.0403761	0.0248721	0.0230131	0.0213771	0.0197762	0.0259949	0.0192748	881.6	0.555906	0.55332	0.362313	0.345659	0.211457	0.2128	0.124666	0.118151	0.0771663	0.0692851	0.0314136	0.0381072	0.0233217	0.0294004		881.6	0.0483195		0.0226484		0.013702		0.00971142		-2.1e-06		0.00246881		0.00665649		881.6	0.601853	0.572871	0.366178
883.2	0.198025	0.197906	0.122317	0.114841	0.0686515	0.0673131	0.0438461	0.0403761	0.0244965	0.0230131	0.022471	0.0197762	0.0259552	0.0192748	883.2	0.554823	0.55332	0.360635	0.345659	0.210085	0.2128	0.125185	0.118151	0.078042	0.0692851	0.0316254	0.0381072	0.0223583	0.0294004		883.2	0.0490461		0.0242253		0.0140247		0.00987059		0.00156351		0.00272603		0.00684955		883.2	0.601766	0.572871	0.365573
884.8	0.197334	0.197906	0.121814	0.114841	0.0688464	0.0673131	0.0438993	0.0403761	0.0235976	0.0230131	0.0227249	0.0197762	0.0262132	0.0192748	884.8	0.555226	0.55332	0.361006	0.345659	0.209137	0.2128	0.125207	0.118151	0.079465	0.0692851	0.0319511	0.0381072	0.0230398	0.0294004		884.8	0.0483827		0.0242438		0.0127288		0.00886681		0.00290553		0.00259054		0.00636282		884.8	0.600571	0.572871	0.365422
886.4	0.1963	0.197906	0.121042	0.114841	0.0683712	0.0673131	0.043305	0.0403761	0.0224883	0.0230131	0.0221569	0.0197762	0.0252858	0.0192748	886.4	0.554119	0.55332	0.359542	0.345659	0.20815	0.2128	0.12578	0.118151	0.0780399	0.0692851	0.0306095	0.0381072	0.0221916	0.0294004		886.4	0.0485119		0.0250469		0.0133232		0.00927024		0.00410949		0.00306491		0.00743194		886.4	0.6007	0.572871	0.365266
888	0.196371	0.197906	0.120751	0.114841	0.068693	0.0673131	0.0430183	0.0403761	0.0222575	0.0230131	0.0216564	0.0197762	0.0257702	0.0192748	888	0.553624	0.55332	0.359842	0.345659	0.207877	0.2128	0.125769	0.118151	0.0786246	0.0692851	0.0303671	0.0381072	0.0224693	0.0294004		888	0.0483282		0.024545		0.0128678		0.00863442		0.00499934		0.00198451		0.00641189		888	0.601199	0.572871	0.366075
889.6	0.196304	0.197906	0.12172	0.114841	0.0701792	0.0673131	0.044118	0.0403761	0.0225895	0.0230131	0.0226802	0.0197762	0.0268777	0.0192748	889.6	0.551953	0.55332	0.358681	0.345659	0.206754	0.2128	0.125567	0.118151	0.0776577	0.0692851	0.028277	0.0381072	0.0220472	0.0294004		889.6	0.0485076		0.0245098		0.0129119		0.00865881		0.00509962		0.00175603		0.00668362		889.6	0.601125	0.572871	0.36649
891.2	0.197188	0.197906	0.121457	0.114841	0.0708145	0.0673131	0.0434281	0.0403761	0.0224153	0.0230131	0.0218724	0.0197762	0.0266654	0.0192748	891.2	0.552436	0.55332	0.358741	0.345659	0.206917	0.2128	0.126672	0.118151	0.0782988	0.0692851	0.0278655	0.0381072	0.0215151	0.0294004		891.2	0.0482987		0.0254708		0.0130672		0.00871667		0.00592633		0.00221369		0.00775606		891.2	0.602088	0.572871	0.368246
892.8	0.198486	0.197906	0.12242	0.114841	0.0720085	0.0673131	0.0446636	0.0403761	0.0233586	0.0230131	0.0225735	0.0197762	0.0269565	0.0192748	892.8	0.552238	0.55332	0.359426	0.345659	0.207053	0.2128	0.127533	0.118151	0.0778104	0.0692851	0.0261612	0.0381072	0.0215293	0.0294004		892.8	0.0477716		0.025691		0.012723		0.00896104		0.00617822		0.00215986		0.00900764		892.8	0.600947	0.572871	0.368052
894.4	0.200337	0.197906	0.124226	0.114841	0.0736565	0.0673131	0.0455784	0.0403761	0.0238478	0.0230131	0.0232168	0.0197762	0.0278097	0.0192748	894.4	0.552751	0.55332	0.360649	0.345659	0.207343	0.2128	0.128533	0.118151	0.0781187	0.0692851	0.0257823	0.0381072	0.0215675	0.0294004		894.4	0.0472371		0.0258235		0.0124995		0.00963743		0.00611704		0.00264195		0.00952658		894.4	0.601264	0.572871	0.368784
896	0.200945	0.197906	0.124159	0.114841	0.0733315	0.0673131	0.0453959	0.0403761	0.0234783	0.0230131	0.0227533	0.0197762	0.0272094	0.0192748	896	0.552175	0.55332	0.361768	0.345659	0.207046	0.2128	0.127776	0.118151	0.0776446	0.0692851	0.0232359	0.0381072	0.0210757	0.0294004		896	0.0465702		0.0255873		0.012931		0.0098038		0.00639861		0.00232735		0.00943654		896	0.601232	0.572871	0.369897
897.6	0.201058	0.197906	0.124191	0.114841	0.0720979	0.0673131	0.0444903	0.0403761	0.0224448	0.0230131	0.0221574	0.0197762	0.0275908	0.0192748	897.6	0.551206	0.55332	0.361074	0.345659	0.206648	0.2128	0.128777	0.118151	0.0773069	0.0692851	0.022509	0.0381072	0.0200208	0.0294004		897.6	0.0467964		0.0261596		0.0139992		0.0110712		0.00572573		0.00244383		0.0113082		897.6	0.601604	0.572871	0.370879
899.2	0.202206	0.197906	0.124483	0.114841	0.0730547	0.0673131	0.0444046	0.0403761	0.0235757	0.0230131	0.0220847	0.0197762	0.0281041	0.0192748	899.2	0.550547	0.55332	0.36184	0.345659	0.206475	0.2128	0.127799	0.118151	0.0758251	0.0692851	0.0207064	0.0381072	0.0195345	0.0294004		899.2	0.0460048		0.0252125		0.0129308		0.0110208		0.00434777		0.00168241		0.0116085		899.2	0.602106	0.572871	0.373575
1G01 IgG (5 mM EDTA)																															CD6 IgG (5 mM EDTA)
N1-CA09-WT															N1-CA09-sNAp-130																N1-CA09-WT															N1-CA09-sNAp-130
Time (s)	1.00E-07	Fit	5.00E-08	Fit	2.50E-08	Fit	1.25E-08	Fit	6.25E-09	Fit	3.13E-09	Fit	1.56E-09	Fit	Time (s)	1.00E-07	Fit	5.00E-08	Fit	2.50E-08	Fit	1.25E-08	Fit	6.25E-09	Fit	3.13E-09	Fit	1.56E-09	Fit		Time (s)	1.00E-07	Fit	5.00E-08	Fit	2.50E-08	Fit	1.25E-08	Fit	6.25E-09	Fit	3.13E-09	Fit	1.56E-09	Fit	Time (s)	1.00E-07	Fit	5.00E-08
0	0.019151	0	-2.52e-06	0	0.0158115	0	0.00492624	0	0.0151676	0	0.0013866*		-0.0146912*		0	0.0109306	0	0.00131561	0	0.00283983	0	-0.0083969	0	0.00941554	0	-0.0049892	0	0.01154944*			0	-0.000636		0.00280067		0.00373067		-0.0046912		-0.0107709		-0.0079979		0.0104776		0	0.0382665	0	0.0177467
1.6	0.0168483	0.00149377	0.00018151	0.00048988	0.0142043	0.00022588	0.00487135	0.00016863	0.0144013	3.862e-05	0.00209532*		-0.0118598*		1.6	0.0110276	0.00352701	0.00155197	0.0016812	0.00175578	0.00075426	-0.0073604	0.00058824	0.00863277	0.00041554	-0.0020799	0.00025069	0.01083137*			1.6	-0.0018236		0.00188911		0.00113164		-0.0041889		-0.0103037		-0.0071028		0.00979187		1.6	0.0390336	0.00620106	0.018874
3.2	0.0155164	0.00297552	-0.0010283	0.00097714	0.0116246	0.00045085	0.00337327	0.00033671	0.0127478	7.712e-05	0.00104164*		-0.0107615*		3.2	0.0119659	0.00703638	0.00277877	0.00335818	0.00063695	0.00150757	-0.0060678	0.00117611	0.00803694	0.00083096	-0.0007027	0.00050134	0.01126839*			3.2	-0.0012962		0.00215916		-0.0016395		-0.0029809		-0.0093167		-0.0055564		0.00943513		3.2	0.0412009	0.0123535	0.0197396
4.8	0.0144457	0.00444535	-0.0012048	0.0014618	0.0106733	0.00067493	0.0031511	0.00050422	0.0124614	0.00011551	0.00137049*		-0.0076506*		4.8	0.0135498	0.0105282	0.00337715	0.00503097	-4.865e-05	0.00225994	-0.0061148	0.00176361	0.00753126	0.00124624	0.0009219	0.00075196	0.01071108*			4.8	-0.0014126		0.00121653		-0.0036441		-0.0022291		-0.0085771		-0.0043846		0.00851902		4.8	0.0433279	0.0184575	0.0206182
6.4	0.0142691	0.00590336	-0.0027846	0.00194387	0.00919524	0.00089811	0.00209719	0.00067118	0.00988125	0.00015378	0.00020425*		-0.0060365*		6.4	0.0162915	0.0140025	0.00649224	0.00669956	0.00088779	0.00301137	-0.0041384	0.00235075	0.008667	0.0016614	0.00494514	0.00100253	0.01256895*			6.4	-0.0010625		0.00203884		-0.004643		-0.0008009		-0.0064351		-0.0025341		0.00936572		6.4	0.0459787	0.0245131	0.0208929
8	0.0142498	0.00734965	-0.0027999	0.00242336	0.00747641	0.0011204	0.00215417	0.00083759	0.00853002	0.00019194	0.0001614*		-0.0041042*		8	0.0180837	0.0174595	0.00700446	0.00836398	-0.0001782	0.00376185	-0.0039441	0.00293751	0.00847885	0.00207642	0.00528912	0.00125306	0.01235503*			8	-0.0008939		0.00061977		-0.0055289		-0.0006411		-0.005292		-0.0022507		0.00894514		8	0.0486746	0.0305205	0.0214119
9.6	0.0137502	0.0087843	-0.0032336	0.00290028	0.00678043	0.0013418	0.00272427	0.00100345	0.00830311	0.00022999	0.00048174*		-0.0015143*		9.6	0.0201983	0.0208992	0.00893507	0.0100242	-0.0001812	0.0045114	-0.0026191	0.00352391	0.0088218	0.00249131	0.00646278	0.00150356	0.01259262*			9.6	-0.0008778		7.751e-05		-0.0067534		0.00059858		-0.0045825		-0.0007416		0.00857763		9.6	0.0509799	0.0364799	0.02232
11.2	0.0131204	0.0102074	-0.0045882	0.00337466	0.00474832	0.00156232	0.00152234	0.00116875	0.00764628	0.00026792	-0.0003183*		-0.0018765*		11.2	0.0220864	0.0243217	0.0102846	0.0116803	-0.0001563	0.00526	-0.0014188	0.00410994	0.00968107	0.00290608	0.00743302	0.00175401	0.01304543*			11.2	-0.000908		-0.0004304		-0.0074377		0.00139462		-0.0029582		0.0004224		0.00872549		11.2	0.0565148	0.0423914	0.0240793
12.8	0.014103	0.0116191	-0.004855	0.0038465	0.00432679	0.00178195	0.00179745	0.0013335	0.00723045	0.00030574	-0.00006351*		-0.0006652*		12.8	0.0251444	0.027727	0.0124159	0.0133323	0.00093807	0.00600767	0.00023868	0.00469561	0.0112963	0.00332071	0.00922123	0.00200443	0.01389652*			12.8	-0.0012066		-0.000855		-0.0078506		0.00200767		-0.0025004		0.00054836		0.0077619		12.8	0.0597904	0.0482553	0.025649
14.4	0.0144856	0.0130194	-0.0055302	0.00431582	0.00253926	0.00200071	0.00122391	0.00149771	0.00647701	0.00034345	-0.0018347*		-0.0021999*		14.4	0.0286757	0.0311153	0.0139252	0.0149801	0.00204779	0.0067544	0.00049982	0.0052809	0.0128408	0.00373521	0.00929563	0.00225481	0.01531724*			14.4	0.00062234		0.00102127		-0.0057777		0.00283041		0.00012941		0.00270018		0.00869113		14.4	0.0658955	0.0540717	0.028197
16	0.015259	0.0144084	-0.0055833	0.00478262	0.00226303	0.00221859	0.00144855	0.00166137	0.00590823	0.00038104	-0.0026885*		-0.0024772*		16	0.0324072	0.0344867	0.0163444	0.0166238	0.00372597	0.0075002	0.00155497	0.00586583	0.0151069	0.00414959	0.0100384	0.00250514	0.01535016*			16	0.00144628		0.00055231		-0.0042728		0.00342729		0.00136531		0.00332263		0.00888233		16	0.0690919	0.0598408	0.0297469
17.6	0.0166247	0.0157863	-0.0066368	0.00524694	0.00151041	0.00243561	0.00050839	0.00182449	0.00497969	0.00041853	-0.0040533*		-0.0059095*		17.6	0.0366895	0.0378412	0.0180685	0.0182633	0.00524403	0.00824506	0.00236117	0.0064504	0.017334	0.00456383	0.00934234	0.00275544	0.01681418*			17.6	0.00220946		0.00195689		-0.0025929		0.00357104		0.00193364		0.00401532		0.00955283		17.6	0.0743305	0.0655629	0.031904
19.2	0.0185423	0.0171531	-0.0060057	0.00570877	0.00113611	0.00265175	0.00218016	0.00198707	0.0046544	0.0004559	-0.0037206*		-0.0055177*		19.2	0.0391082	0.0411789	0.0184771	0.0198988	0.00444147	0.00898899	0.00359785	0.00703459	0.0170085	0.00497795	0.00871015	0.0030057	0.01605248*			19.2	0.00281405		0.00113863		-0.002346		0.00332622		0.00215172		0.00303011		0.00768224		19.2	0.0751123	0.071238	0.0324288
20.8	0.0199301	0.0185089	-0.0057384	0.00616813	6.827e-05	0.00286704	0.00040368	0.00214911	0.00312838	0.00049316	-0.0054854*		-0.0076284*		20.8	0.0429377	0.0445	0.0203873	0.0215302	0.00588116	0.00973198	0.00545128	0.00761842	0.0187342	0.00539193	0.00837994	0.00325592	0.01752074*			20.8	0.00190454		0.00094422		-0.0023995		0.00235838		0.00215103		0.00294721		0.0069794		20.8	0.0799332	0.0768665	0.0328286
22.4	0.0201937	0.0198538	-0.0045533	0.00662503	-0.0012962	0.00308146	-0.0003633	0.00231061	0.00312552	0.00053031	-0.0051968*		-0.0088449*		22.4	0.0459685	0.0478044	0.0208714	0.0231574	0.00531304	0.0104741	0.00598154	0.00820189	0.0202435	0.00580578	0.00673169	0.0035061	0.01703849*			22.4	0.00259048		0.00025645		-0.0026515		0.00132901		0.00149904		0.00215765		0.00687924		22.4	0.0839373	0.0824486	0.0351122
24	0.0221453	0.0211879	-0.0033461	0.00707949	-0.0017654	0.00329503	0.00033165	0.00247158	0.00268713	0.00056734	-0.0062403*		-0.0095573*		24	0.0505439	0.0510923	0.0240973	0.0247807	0.00618081	0.0112152	0.00784303	0.00878499	0.0203338	0.00621951	0.00835453	0.00375624	0.01773524*			24	0.00275152		0.00051703		-0.0029562		0.0004827		0.00170701		0.00186506		0.00674348		24	0.0884074	0.0879845	0.037412
25.6	0.0226065	0.0225112	-0.0014211	0.00753152	-0.0017154	0.00350774	-0.00092	0.00263201	0.00278884	0.00060427	-0.0060442*		-0.0100633*		25.6	0.054256	0.0543637	0.0243206	0.0263998	0.00621228	0.0119554	0.00776654	0.00936772	0.0213906	0.00663311	0.00632759	0.00400635	0.01781002*			25.6	0.00399368		-0.0006803		-0.0027659		-0.0004741		0.00281623		0.00229033		0.007852		25.6	0.0923528	0.0934745	0.0405701
27.2	0.0236419	0.0238239	-0.0002218	0.00798114	-0.0004619	0.0037196	-0.0003528	0.00279191	0.00329625	0.00064109	-0.0053637*		-0.0086288*		27.2	0.0581551	0.0576188	0.0253328	0.0280149	0.00663984	0.0126947	0.0075376	0.00995009	0.0207186	0.00704657	0.00804547	0.00425641	0.01752063*			27.2	0.00359453		-0.0009145		-0.0033242		-0.0010596		0.00183228		0.00111291		0.00947296		27.2	0.0961707	0.0989187	0.0426259
28.8	0.0255902	0.0251261	0.00211177	0.00842835	0.00103685	0.00393062	0.00014374	0.00295127	0.00427784	0.0006778	-0.0057675*		-0.0098953*		28.8	0.0597723	0.0608576	0.0261136	0.0296259	0.00579376	0.013433	0.00709262	0.0105321	0.0210093	0.00745991	0.00655223	0.00450643	0.01780405*			28.8	0.0026726		-0.0027521		-0.0043978		-0.0021288		0.00030651		0.0006076		0.00970209		28.8	0.101762	0.104317	0.0445429
30.4	0.0259749	0.0264177	0.00363047	0.00887317	0.00083324	0.00414079	0.00024378	0.00311011	0.00609794	0.00071439	-0.0066521*		-0.0084246*		30.4	0.0622084	0.0640802	0.0271176	0.0312329	0.00690918	0.0141705	0.00790815	0.0111137	0.0205304	0.00787311	0.00718863	0.00475642	0.01690175*			30.4	0.0004967		-0.0047452		-0.0064318		-0.0036133		-0.0027887		-0.0005498		0.00836581		30.4	0.104015	0.109671	0.0460078
32	0.0263916	0.027699	0.00364811	0.00931562	-0.0001977	0.00435013	-0.0010928	0.00326842	0.00474283	0.00075088	-0.007926*		-0.0107626*		32	0.0650021	0.0672867	0.029325	0.0328359	0.00682685	0.014907	0.00900605	0.011695	0.0195427	0.00828619	0.00590614	0.00500637	0.01669447*			32	-0.0002152		-0.0032775		-0.0076699		-0.0028819		-0.0034172		-0.0007501		0.00757486		32	0.110116	0.11498	0.0469418
33.6	0.0275403	0.02897	0.00560552	0.00975569	0.00152863	0.00455862	0.0002096	0.00342621	0.00562594	0.00078726	-0.0051824*		-0.0085866*		33.6	0.0666827	0.0704771	0.0310435	0.0344349	0.00779331	0.0156425	0.00960024	0.0122759	0.0192188	0.00869914	0.00652858	0.00525627	0.01523499*			33.6	-0.001251		-0.0050595		-0.0102395		-0.0051862		-0.0049918		-0.0019097		0.00677474		33.6	0.11403	0.120244	0.0497473
35.2	0.0293469	0.0302307	0.00478823	0.0101934	0.00050189	0.00476629	-0.0008534	0.00358347	0.00400244	0.00082353	-0.0063197*		-0.0100204*		35.2	0.0696874	0.0736516	0.0336969	0.0360299	0.00874248	0.0163772	0.00982313	0.0128565	0.0179126	0.00911196	0.00531088	0.00550614	0.01517194*			35.2	-0.0003984		-0.004434		-0.0110703		-0.0051738		-0.0061108		-0.0024579		0.00672776		35.2	0.120925	0.125463	0.0505642
36.8	0.0309961	0.0314813	0.00676349	0.0106288	0.00282466	0.00497312	0.00202651	0.00374021	0.00523813	0.0008597	-0.0031358*		-0.0064705*		36.8	0.071731	0.0768102	0.0342145	0.0376208	0.00912514	0.0171109	0.00861616	0.0134366	0.0175876	0.00952465	0.00492549	0.00575597	0.01336556*			36.8	-0.0018485		-0.0058572		-0.0115047		-0.0056734		-0.0069916		-0.0029963		0.00576355		36.8	0.124214	0.130639	0.0518306
38.4	0.0322237	0.0327219	0.00612222	0.0110619	0.00165572	0.00517913	0.00173515	0.00389643	0.0042099	0.00089575	-0.0040243*		-0.0078111*		38.4	0.0733537	0.079953	0.0364193	0.0392078	0.010038	0.0178438	0.00905535	0.0140165	0.0165935	0.00993721	0.00533829	0.00600576	0.01469596*			38.4	-0.0029298		-0.0057265		-0.0128292		-0.0066903		-0.0079758		-0.0034234		0.00467516		38.4	0.129698	0.13577	0.0530221
40	0.0343242	0.0339525	0.00862137	0.0114926	0.00272052	0.00538432	0.00401375	0.00405214	0.00683315	0.0009317	-0.0012084*		-0.0039318*		40	0.0752205	0.08308	0.0366581	0.0407908	0.0109533	0.0185757	0.00879147	0.0145959	0.0150334	0.0103496	0.00388584	0.00625551	0.01240029*			40	-0.0034118		-0.0080025		-0.0144814		-0.0073922		-0.0098373		-0.0052943		0.0033476		40	0.134797	0.140858	0.0548887
41.6	0.0343518	0.0351732	0.00663911	0.011921	0.0021123	0.00558868	0.0036259	0.00420732	0.00715269	0.00096754	-0.0017685*		-0.0044191*		41.6	0.0790647	0.0861915	0.0403137	0.0423699	0.0130168	0.0193067	0.0102421	0.015175	0.0153132	0.0107619	0.00520942	0.00650522	0.01432274*			41.6	-0.003676		-0.0066079		-0.0157643		-0.0065801		-0.0101364		-0.0046778		0.00418755		41.6	0.139381	0.145902	0.0573546
43.2	0.0347226	0.036384	0.00600777	0.0123472	0.00038494	0.00579223	0.00235329	0.00436199	0.00680097	0.00100328	-0.00225*		-0.005943*		43.2	0.0821603	0.0892873	0.0409926	0.043945	0.0148401	0.0200367	0.0105504	0.0157538	0.0157067	0.0111741	0.00648639	0.00675489	0.0150354*			43.2	-0.0035578		-0.0069924		-0.0162759		-0.0066159		-0.0091698		-0.004768		0.0028355		43.2	0.145311	0.150904	0.0605103
44.8	0.0367317	0.0375851	0.00549809	0.0127711	0.00117583	0.00599497	0.00370051	0.00451615	0.00600252	0.00103891	-0.0024899*		-0.0044445*		44.8	0.0850106	0.0923677	0.0427724	0.0455161	0.0168546	0.0207659	0.0114948	0.0163321	0.0159194	0.0115861	0.00721467	0.00700452	0.01544058*			44.8	-0.0036928		-0.0069421		-0.0164675		-0.0063845		-0.0085872		-0.0048616		0.00264475		44.8	0.148251	0.155863	0.0621269
46.4	0.0387176	0.0387766	0.00583766	0.0131927	0.00192133	0.0061969	0.00392316	0.00466979	0.00611264	0.00107443	-0.0028917*		-0.0051866*		46.4	0.0885806	0.0954327	0.0445866	0.0470834	0.0176951	0.0214941	0.011413	0.0169101	0.0162982	0.0119981	0.0060401	0.00725412	0.01603676*			46.4	-0.0009705		-0.0056115		-0.0142256		-0.0055587		-0.0061942		-0.0023247		0.00402107		46.4	0.15345	0.160779	0.0641296
48	0.0402006	0.0399584	0.00648894	0.013612	0.00423389	0.00639801	0.00552943	0.00482293	0.00699805	0.00110984	-0.0015295*		-0.0037347*		48	0.0921333	0.0984824	0.0462845	0.0486467	0.0195673	0.0222215	0.0136218	0.0174878	0.0182001	0.0124099	0.00764757	0.00750367	0.01617424*			48	-0.0013238		-0.0065534		-0.0149792		-0.0063374		-0.0066185		-0.0027154		0.00284351		48	0.155475	0.165653	0.0655858
49.6	0.0427864	0.0411308	0.00673036	0.0140291	0.00441526	0.00659833	0.00529418	0.00497555	0.0074408	0.00114515	-0.0017696*		-0.0053087*		49.6	0.0956082	0.101517	0.0467542	0.050206	0.0193285	0.0229479	0.0141142	0.018065	0.0189602	0.0128215	0.00592091	0.00775319	0.01727661*			49.6	-0.0005013		-0.0047687		-0.013931		-0.006651		-0.0058423		-0.0017709		0.00316849		49.6	0.160716	0.170485	0.068307
51.2	0.0445721	0.0422938	0.00862938	0.014444	0.00650905	0.00679785	0.00589313	0.00512767	0.00815517	0.00118036	-0.0009801*		-0.0037778*		51.2	0.0978542	0.104536	0.047984	0.0517615	0.0201886	0.0236734	0.0149857	0.018642	0.0197161	0.013233	0.00736412	0.00800266	0.01714228*			51.2	-0.0001759		-0.0050314		-0.0132228		-0.006939		-0.0060434		-0.0028637		0.00215044		51.2	0.162305	0.175276	0.0688048
52.8	0.0457511	0.0434473	0.00842733	0.0148567	0.00604445	0.00699656	0.00328216	0.00527929	0.00675888	0.00121546	-0.0024544*		-0.0057901*		52.8	0.102569	0.10754	0.0501791	0.0533131	0.0219093	0.024398	0.0158826	0.0192185	0.021584	0.0136444	0.00753914	0.0082521	0.01855427*			52.8	0.00029576		-0.0037447		-0.0123944		-0.0065611		-0.0057943		-0.0026269		0.00205726		52.8	0.166823	0.180025	0.0699509
54.4	0.0465944	0.0445916	0.0098396	0.0152671	0.00662485	0.00719449	0.00314969	0.0054304	0.00713722	0.00125045	-0.0017809*		-0.0054193*		54.4	0.105719	0.110529	0.0509143	0.0548608	0.0219599	0.0251217	0.0163551	0.0197947	0.023018	0.0140557	0.00952808	0.0085015	0.01927048*			54.4	0.00093327		-0.0042299		-0.0119955		-0.0068424		-0.0061038		-0.0036696		0.00175353		54.4	0.168758	0.184734	0.0731573
56	0.0487048	0.0457267	0.0108714	0.0156754	0.00720729	0.00739162	0.00314306	0.00558101	0.0065857	0.00128535	-0.0022386*		-0.0063786*		56	0.109494	0.113503	0.0526437	0.0564046	0.0227112	0.0258445	0.0166871	0.0203706	0.0233972	0.0144668	0.0102729	0.00875086	0.02016911*			56	0.0025761		-0.0025845		-0.0116944		-0.0064152		-0.0050538		-0.0030727		0.00271461		56	0.174863	0.189401	0.0764529
57.6	0.0501386	0.0468527	0.0118843	0.0160814	0.00857336	0.00758797	0.00211942	0.00573112	0.00709629	0.00132013	-0.0019874*		-0.0051361*		57.6	0.112297	0.116463	0.052726	0.0579446	0.0227765	0.0265663	0.0159073	0.020946	0.0244183	0.0148778	0.0109968	0.00900018	0.01986801*			57.6	0.00320371		-0.0021777		-0.0126469		-0.0059052		-0.005123		-0.0034283		0.00267427		57.6	0.180078	0.194028	0.0793557
59.2	0.0510677	0.0479696	0.0118217	0.0164853	0.00818219	0.00778353	0.00165958	0.00588073	0.00686983	0.00135482	-0.003788*		-0.0056976*		59.2	0.115308	0.119407	0.0545614	0.0594807	0.0226904	0.0272873	0.0157303	0.0215211	0.0246741	0.0152887	0.012205	0.00924946	0.02106478*			59.2	0.0021651		-0.0012247		-0.0127496		-0.0043066		-0.0056748		-0.003657		0.00261362		59.2	0.185641	0.198616	0.0814968
60.8	0.050672	0.0490776	0.011955	0.0168871	0.00791168	0.00797831	0.00101234	0.00602985	0.00759799	0.0013894	-0.0048518*		-0.007165*		60.8	0.116642	0.122337	0.0560909	0.0610129	0.0225482	0.0280074	0.0160249	0.0220959	0.025235	0.0156995	0.0126956	0.0094987	0.02106605*			60.8	0.0024935		-0.0026639		-0.0115749		-0.0039426		-0.0060044		-0.0024607		0.00209668		60.8	0.191932	0.203163	0.0854514
62.4	0.0521123	0.0501766	0.0116874	0.0172867	0.00616644	0.00817231	0.0002739	0.00617847	0.00744379	0.00142387	-0.0055924*		-0.0070433*		62.4	0.119359	0.125252	0.0579539	0.0625413	0.0235951	0.0287266	0.0165148	0.0226703	0.0256575	0.0161101	0.0130968	0.0097479	0.02092704*			62.4	0.00307649		-0.0006942		-0.0104761		-0.002879		-0.007053		-0.0018524		0.00327937		62.4	0.196206	0.207671	0.0871437
64	0.0520137	0.0512668	0.0108454	0.0176841	0.00490036	0.00836554	-0.000131	0.0063266	0.00584604	0.00145825	-0.0065843*		-0.0080837*		64	0.12288	0.128152	0.0602695	0.0640659	0.0246497	0.0294448	0.0178497	0.0232443	0.027324	0.0165206	0.0145757	0.00999707	0.02243255*			64	0.0038509		0.00061302		-0.009391		-0.001656		-0.0055997		-0.0009357		0.00354361		64	0.2026	0.212139	0.090417
65.6	0.0538011	0.0523482	0.00957419	0.0180795	0.0043535	0.00855799	-0.0001629	0.00647424	0.00567575	0.00149252	-0.0058394*		-0.0072661*		65.6	0.126264	0.131038	0.0631802	0.0655867	0.0264161	0.0301622	0.0189382	0.023818	0.0285618	0.016931	0.0163777	0.0102462	0.02269703*			65.6	0.00127963		-0.000821		-0.0107999		-0.003822		-0.0075842		-0.0026361		0.00229925		65.6	0.205323	0.216569	0.0909106
67.2	0.0543714	0.0534209	0.0095955	0.0184727	0.00265105	0.00874968	0.00073107	0.00662138	0.00494184	0.00152669	-0.0067672*		-0.0095447*		67.2	0.128155	0.13391	0.0636502	0.0671036	0.025348	0.0308787	0.0180213	0.0243913	0.0270371	0.0173412	0.0142748	0.0104953	0.02165094*			67.2	0.00063509		-0.0018744		-0.0101385		-0.0028416		-0.0083637		-0.0026775		0.00172071		67.2	0.21126	0.22096	0.0932122
68.8	0.0551907	0.054485	0.0108917	0.0188638	0.00287924	0.0089406	0.00188186	0.00676804	0.00585528	0.00156076	-0.0055684*		-0.0081129*		68.8	0.128794	0.136767	0.0642925	0.0686168	0.0248852	0.0315942	0.0171398	0.0249643	0.0270738	0.0177513	0.0141208	0.0107443	0.02067986*			68.8	-0.0003893		-0.0017083		-0.0105625		-0.0016996		-0.0079252		-0.0016277		0.00206235		68.8	0.213149	0.225312	0.0934005
70.4	0.0558562	0.0555405	0.00990542	0.0192528	0.00055323	0.00913076	0.00046719	0.00691421	0.00496226	0.00159472	-0.0086662*		-0.0111317*		70.4	0.131156	0.13961	0.0662788	0.0701262	0.0251553	0.0323089	0.0160369	0.0255369	0.0245437	0.0181613	0.0131307	0.0109933	0.02093827*			70.4	-0.0013542		-0.0028317		-0.0124921		-0.0036312		-0.0086374		-0.0026848		0.00147419		70.4	0.219171	0.229627	0.0947531
72	0.0568566	0.0565875	0.0100253	0.0196398	0.00145502	0.00932016	0.00048773	0.0070599	0.0053564	0.00162859	-0.0082244*		-0.0085219*		72	0.134592	0.142439	0.0682017	0.0716318	0.0260201	0.0330227	0.016191	0.0261091	0.024272	0.0185712	0.0137973	0.0112423	0.01917232*			72	-0.0006401		-0.0024214		-0.012273		-0.0025723		-0.0073963		-0.0021361		0.00344028		72	0.221428	0.233904	0.095407
73.6	0.0574323	0.0576262	0.00875972	0.0200247	0.000508	0.0095088	-0.0002275	0.0072051	0.00345217	0.00166235	-0.0098277*		-0.0118019*		73.6	0.137141	0.145253	0.0697216	0.0731336	0.0254159	0.0337356	0.0162497	0.026681	0.0228479	0.0189809	0.0118658	0.0114912	0.02015674*			73.6	0.00119525		-0.0010871		-0.0117896		-0.0020385		-0.006686		-0.0014833		0.00479012		73.6	0.226516	0.238144	0.0976843
75.2	0.0598098	0.0586564	0.0114013	0.0204075	0.00277609	0.00969669	0.00199162	0.00734982	0.00493888	0.00169601	-0.0084782*		-0.0088248*		75.2	0.139174	0.148054	0.0706054	0.0746317	0.0250112	0.0344476	0.0170829	0.0272525	0.021742	0.0193905	0.0118314	0.0117401	0.01860093*			75.2	0.00164667		-0.0025616		-0.0108269		-0.0018183		-0.0062066		-0.0010434		0.00380521		75.2	0.2293	0.242346	0.0987367
76.8	0.0611098	0.0596784	0.0104875	0.0207883	0.00389035	0.00988382	0.00148203	0.00749406	0.00357833	0.00172958	-0.0098938*		-0.0104461*		76.8	0.141673	0.15084	0.0727828	0.076126	0.0254161	0.0351587	0.0180125	0.0278237	0.0213357	0.0198	0.0109638	0.011989	0.01907942*			76.8	0.00116131		-0.003605		-0.0106201		-0.0022699		-0.0065917		-0.0010462		0.00534651		76.8	0.23371	0.246512	0.0993583
78.4	0.0620295	0.0606921	0.0134692	0.021167	0.00658257	0.0100702	0.00299322	0.00763782	0.00490453	0.00176304	-0.0080707*		-0.0097012*		78.4	0.144073	0.153612	0.0741076	0.0776165	0.0258496	0.0358689	0.0191694	0.0283945	0.022081	0.0202093	0.0109203	0.0122378	0.01945085*			78.4	0.00175153		-0.0040581		-0.0102509		-0.003094		-0.0061681		-0.0008239		0.0054586		78.4	0.23606	0.250641	0.100941
80	0.0622061	0.0616977	0.0140393	0.0215437	0.00667931	0.0102559	0.00359766	0.0077811	0.00489146	0.0017964	-0.0079611*		-0.0112906*		80	0.147088	0.156371	0.0750256	0.0791034	0.0273463	0.0365782	0.0206871	0.0289649	0.0223759	0.0206185	0.0118988	0.0124866	0.02029463*			80	0.00261225		-0.0018684		-0.0094711		-0.0028525		-0.0053439		2.94e-06		0.00700488		80	0.241857	0.254734	0.104192
81.6	0.0626867	0.0626953	0.0154439	0.0219184	0.00752889	0.0104408	0.00287793	0.00792391	0.00476	0.00182967	-0.0083312*		-0.0131932*		81.6	0.150238	0.159116	0.0768368	0.0805865	0.0275175	0.0372866	0.0207158	0.029535	0.0230724	0.0210276	0.0114722	0.0127353	0.02000478*			81.6	0.00302057		-0.0034395		-0.0087178		-0.0024317		-0.004206		-0.0010814		0.00757359		81.6	0.244878	0.258791	0.106737
83.2	0.0625918	0.0636847	0.0161994	0.0222911	0.00780857	0.0106249	0.00290283	0.00806625	0.00446635	0.00186283	-0.0075535*		-0.0131979*		83.2	0.154182	0.161847	0.078962	0.0820659	0.0293224	0.0379942	0.0222587	0.0301047	0.02331	0.0214365	0.0139747	0.012984	0.02126931*			83.2	0.00165902		-0.0039104		-0.0093851		-0.0034285		-0.0056482		-0.0026843		0.00642899		83.2	0.248209	0.262813	0.107728
84.8	0.0640329	0.0646663	0.017	0.0226618	0.00770266	0.0108083	0.00289783	0.00820811	0.00496933	0.0018959	-0.0071619*		-0.0117871*		84.8	0.156659	0.164564	0.0791754	0.0835416	0.0288542	0.0387009	0.0216655	0.0306741	0.022653	0.0218454	0.0128687	0.0132326	0.02100551*			84.8	0.0010689		-0.0050097		-0.0117102		-0.0045052		-0.0071137		-0.0031399		0.00400107		84.8	0.252277	0.266799	0.111795
86.4	0.0657175	0.0656399	0.0178861	0.0230306	0.00835701	0.0109911	0.00348437	0.0083495	0.00608419	0.00192886	-0.0063805*		-0.011044*		86.4	0.157555	0.167268	0.0784335	0.0850136	0.0290783	0.0394066	0.0220521	0.0312432	0.0220805	0.0222541	0.0131967	0.0134813	0.0213012*			86.4	0.00120015		-0.005109		-0.0127984		-0.0049927		-0.0074949		-0.0037817		0.00395315		86.4	0.257118	0.27075	0.115684
88	0.0672528	0.0666057	0.0183357	0.0233973	0.00875564	0.011173	0.00394522	0.00849042	0.00662177	0.00196173	-0.0064053*		-0.0103758*		88	0.159726	0.169959	0.0772181	0.0864819	0.0278226	0.0401115	0.0211023	0.0318118	0.0198346	0.0226626	0.0106694	0.0137298	0.02019375*			88	0.00162103		-0.0047285		-0.0137223		-0.005172		-0.0086099		-0.0045289		0.00365842		88	0.264222	0.274666	0.119515
89.6	0.067816	0.0675638	0.0186556	0.0237621	0.00791479	0.0113542	0.00437506	0.00863088	0.00692612	0.0019945	-0.0065796*		-0.0093065*		89.6	0.162175	0.172635	0.0785477	0.0879465	0.0287747	0.0408155	0.021535	0.0323801	0.0205687	0.0230711	0.0116566	0.0139784	0.02127195*			89.6	0.00043936		-0.0070146		-0.0145293		-0.0059296		-0.0094807		-0.0047382		0.0021175		89.6	0.267227	0.278548	0.122546
91.2	0.0669389	0.0685141	0.0190005	0.0241249	0.00721283	0.0115348	0.00412411	0.00877087	0.00740721	0.00202718	-0.008421*		-0.0099657*		91.2	0.165599	0.175299	0.0804079	0.0894075	0.0307264	0.0415186	0.022729	0.0329481	0.0214134	0.0234794	0.0117359	0.0142269	0.02286019*			91.2	-2.92e-06		-0.0075347		-0.0141885		-0.0056452		-0.0084132		-0.0039426		0.00212432		91.2	0.273224	0.282396	0.125766
92.8	0.068641	0.0694568	0.0206319	0.0244858	0.00810825	0.0117146	0.00650372	0.00891039	0.00936536	0.00205975	-0.0074626*		-0.0073141*		92.8	0.167475	0.177949	0.081791	0.0908648	0.0326335	0.0422209	0.0232419	0.0335157	0.0223888	0.0238876	0.0127	0.0144753	0.02229843*			92.8	-0.0007023		-0.0087579		-0.0143578		-0.0074257		-0.009207		-0.0045308		0.00134701		92.8	0.277775	0.28621	0.128299
94.4	0.0700865	0.0703919	0.0204096	0.0248448	0.00672775	0.0118936	0.0061962	0.00904945	0.00817948	0.00209223	-0.0085736*		-0.0080666*		94.4	0.171273	0.180586	0.0834516	0.0923185	0.0347978	0.0429223	0.0243951	0.0340829	0.0239368	0.0242956	0.012389	0.0147238	0.02459271*			94.4	-0.0019998		-0.0080636		-0.0156702		-0.0077339		-0.0100892		-0.0054577		0.00059262		94.4	0.281797	0.28999	0.12794
96	0.0699523	0.0713195	0.0199456	0.0252019	0.00714319	0.012072	0.00600951	0.00918805	0.00777883	0.00212461	-0.0085612*		-0.007404*		96	0.174404	0.18321	0.0853657	0.0937685	0.0363506	0.0436227	0.0260153	0.0346498	0.02493	0.0247036	0.0135515	0.0149722	0.02452969*			96	-0.0034954		-0.0095785		-0.0162065		-0.0078318		-0.0093779		-0.0058604		-0.0010762		96	0.285147	0.293737	0.129533
97.6	0.0721413	0.0722396	0.0196794	0.025557	0.00725362	0.0122496	0.00629932	0.00932619	0.00820561	0.0021569	-0.008915*		-0.007729*		97.6	0.177531	0.18582	0.0863116	0.0952149	0.0369989	0.0443223	0.025915	0.0352163	0.0248186	0.0251114	0.0121583	0.0152205	0.02357843*			97.6	-0.0049012		-0.0089276		-0.0166719		-0.0080215		-0.009918		-0.0062048		-0.0013149		97.6	0.288705	0.297452	0.129261
99.2	0.0715897	0.0731523	0.0214362	0.0259103	0.00853523	0.0124266	0.00754613	0.00946387	0.00877725	0.00218909	-0.0083746*		-0.0082717*		99.2	0.179144	0.188418	0.0855579	0.0966577	0.0371453	0.0450211	0.0260586	0.0357825	0.0248877	0.0255191	0.0111526	0.0154688	0.02184726*			99.2	-0.0042082		-0.0093146		-0.0156416		-0.0063762		-0.009041		-0.0052772		-0.0003933		99.2	0.292179	0.301133	0.130104
100.8	0.0728269	0.0740577	0.0211231	0.0262616	0.00812461	0.0126028	0.00649787	0.00960109	0.00727532	0.00222118	-0.0094552*		-0.0087728*		100.8	0.18201	0.191002	0.0870565	0.0980968	0.0393342	0.0457189	0.0265638	0.0363483	0.025764	0.0259266	0.0120229	0.0157171	0.02261511*			100.8	-0.0021007		-0.0047412		-0.0140706		-0.0044188		-0.0068018		-0.0033541		0.00249802		100.8	0.296742	0.304782	0.129286
102.4	0.0732046	0.0749558	0.0207156	0.0266111	0.00882806	0.0127783	0.00589966	0.00973786	0.00610552	0.00225318	-0.009656*		-0.0078105*		102.4	0.184815	0.193574	0.0881798	0.0995324	0.0399544	0.0464159	0.0263255	0.0369138	0.0251361	0.026334	0.0115433	0.0159653	0.02209259*			102.4	-0.0016218		-0.0044453		-0.0136122		-0.0049253		-0.0055429		-0.0038734		0.00276517		102.4	0.301241	0.308399	0.130588
104	0.07427	0.0758467	0.0200794	0.0269587	0.0102111	0.0129532	0.00499064	0.00987418	0.00568548	0.00228508	-0.0089413*		-0.0068925*		104	0.187394	0.196133	0.0900609	0.100964	0.0409393	0.047112	0.0279301	0.0374789	0.0264522	0.0267413	0.0121345	0.0162135	0.02138822*			104	0.00033927		-0.0010812		-0.0121323		-0.0019398		-0.0043718		-0.0016378		0.00468782		104	0.303887	0.311984	0.129805
105.6	0.0764944	0.0767304	0.0215067	0.0273045	0.011449	0.0131273	0.00533504	0.01001	0.00575459	0.00231689	-0.00858*		-0.0063413*		105.6	0.190629	0.198679	0.0923116	0.102393	0.0418299	0.0478073	0.0290047	0.0380436	0.0272311	0.0271485	0.0127973	0.0164616	0.02144389*			105.6	0.00191543		-0.0001011		-0.0110046		-0.0006048		-0.0040466		-0.0012923		0.00500962		105.6	0.308302	0.315538	0.131739
107.2	0.0782068	0.077607	0.021908	0.0276483	0.0121255	0.0133007	0.00612144	0.0101455	0.00618808	0.0023486	-0.0090894*		-0.0058415*		107.2	0.193245	0.201212	0.0942864	0.103817	0.0421116	0.0485016	0.0288282	0.038608	0.0279588	0.0275555	0.0135068	0.0167097	0.02160352*			107.2	0.00249645		0.00144552		-0.008981		0.00075243		-0.002067		0.00042946		0.0063579		107.2	0.310731	0.31906	0.132052
108.8	0.079234	0.0784765	0.021297	0.0279904	0.01213	0.0134734	0.0052639	0.0102804	0.0047008	0.00238022	-0.0091652*		-0.0079828*		108.8	0.195381	0.203732	0.0959627	0.105239	0.042825	0.0491951	0.0286635	0.0391721	0.0293499	0.0279624	0.0143151	0.0169578	0.02209242*			108.8	0.0032004		0.00125891		-0.0093648		0.00029609		-0.0012162		0.00026082		0.00700534		108.8	0.316049	0.322551	0.133705
110.4	0.0797453	0.0793391	0.0222248	0.0283306	0.0126602	0.0136455	0.00643474	0.0104149	0.00416924	0.00241174	-0.0086279*		-0.0087772*		110.4	0.197096	0.20624	0.0969096	0.106656	0.0422283	0.0498877	0.0279706	0.0397358	0.028938	0.0283692	0.0144049	0.0172059	0.02132818*			110.4	0.0035559		0.00230046		-0.0096888		0.00038058		-0.0007092		0.00029597		0.00752965		110.4	0.318699	0.326012	0.135848
112	0.0813357	0.0801947	0.022494	0.0286691	0.0123547	0.0138169	0.00739257	0.010549	0.0047826	0.00244317	-0.0083626*		-0.0095009*		112	0.200278	0.208736	0.0981142	0.108071	0.0427153	0.0505795	0.0268187	0.0402991	0.0294269	0.0287759	0.0152853	0.0174538	0.02106513*			112	0.00443744		0.00258982		-0.0087071		0.0012367		-0.0003573		0.00063942		0.0079525		112	0.322345	0.329442	0.138711
113.6	0.0816747	0.0810434	0.0228932	0.0290057	0.012673	0.0139875	0.00694232	0.0106826	0.00461113	0.00247451	-0.0094323*		-0.010881*		113.6	0.202692	0.211219	0.0998684	0.109481	0.0422375	0.0512704	0.0254201	0.0408621	0.0298699	0.0291824	0.0149648	0.0177018	0.02060124*			113.6	0.0031129		-0.0003813		-0.0111515		-0.0003795		-0.0012827		-0.000895		0.006585		113.6	0.324507	0.332841	0.14044
115.2	0.0830748	0.0818853	0.0230554	0.0293405	0.0125685	0.0141575	0.00761898	0.0108158	0.00494632	0.00250575	-0.0089862*		-0.0099814*		115.2	0.20563	0.213689	0.100947	0.110888	0.042481	0.0519604	0.026394	0.0414247	0.0294363	0.0295888	0.0158397	0.0179497	0.02177594*			115.2	0.00253833		-0.0013958		-0.01299		-0.0023815		-0.0037535		-0.0015297		0.00514698		115.2	0.327211	0.336211	0.143634
116.8	0.0845272	0.0827205	0.0228556	0.0296735	0.0128825	0.0143268	0.00746234	0.0109485	0.00494513	0.0025369	-0.0095103*		-0.0098162*		116.8	0.207014	0.216147	0.102342	0.112292	0.0424282	0.0526496	0.0266317	0.041987	0.0298204	0.0299951	0.0161564	0.0181976	0.02268259*			116.8	0.00204376		-0.0028352		-0.0152136		-0.0028041		-0.0047737		-0.0013759		0.00371266		116.8	0.330736	0.339552	0.147935
118.4	0.0851287	0.0835489	0.0237945	0.0300047	0.0133366	0.0144955	0.00844564	0.0110808	0.00544267	0.00256796	-0.0095266*		-0.00931*		118.4	0.208493	0.218593	0.102268	0.113692	0.0428981	0.0533379	0.0268984	0.042549	0.0291376	0.0304012	0.0157007	0.0184454	0.0236334*			118.4	0.00249721		-0.0041297		-0.0151577		-0.0024101		-0.0049317		-0.0012217		0.00401766		118.4	0.33391	0.342863	0.151096
120	0.0845038	0.0843707	0.0238499	0.0303342	0.0125358	0.0146634	0.00880172	0.0112127	0.00535109	0.00259892	-0.0102357*		-0.0109279*		120	0.211089	0.221026	0.103993	0.115088	0.0422711	0.0540253	0.0267388	0.0431105	0.0287241	0.0308072	0.0158961	0.0186932	0.02448169*			120	0.00253613		-0.0057754		-0.0152976		-0.0037365		-0.0061906		-0.0016434		0.00333655		120	0.335451	0.346144	0.153017
121.6	0.0851672	0.0851858	0.0253459	0.0306619	0.0130118	0.0148307	0.00941096	0.0113441	0.00605869	0.00262979	-0.0090326*		-0.0105631*		121.6	0.213428	0.223448	0.107384	0.116481	0.0446344	0.0547119	0.0280057	0.0436718	0.0315886	0.0312131	0.0173735	0.018941	0.02616967*			121.6	0.00220977		-0.0084053		-0.0158537		-0.0051471		-0.006397		-0.001668		0.00241522		121.6	0.337942	0.349397	0.15608
123.2	0.0869667	0.0859944	0.0267317	0.0309879	0.0140749	0.0149974	0.00913951	0.0114751	0.00651082	0.00266057	-0.0090782*		-0.0110593*		123.2	0.215547	0.225857	0.108446	0.117871	0.0452764	0.0553976	0.0274159	0.0442326	0.0318096	0.0316189	0.0176643	0.0191887	0.02612392*			123.2	0.00168616		-0.0086032		-0.0162249		-0.0065883		-0.0064034		-0.0021225		0.00231605		123.2	0.344232	0.352622	0.158182
124.8	0.0884695	0.0867965	0.0289494	0.0313121	0.0143622	0.0151633	0.0107569	0.0116056	0.00677554	0.00269126	-0.0081039*		-0.0103669*		124.8	0.218008	0.228254	0.10992	0.119257	0.0459841	0.0560824	0.0275262	0.0447931	0.0315672	0.0320245	0.0180359	0.0194364	0.02681988*			124.8	0.00185519		-0.0089375		-0.0161203		-0.0059383		-0.0076908		-0.0023559		0.00121305		124.8	0.347059	0.355818	0.158986
126.4	0.088264	0.0875921	0.0288672	0.0316345	0.0139916	0.0153286	0.00870982	0.0117357	0.00603888	0.00272186	-0.0081279*		-0.0121332*		126.4	0.221254	0.23064	0.111863	0.120639	0.0464155	0.0567665	0.0283745	0.0453533	0.0317764	0.03243	0.0189322	0.0196841	0.02856851*			126.4	0.00205124		-0.0081518		-0.0154448		-0.0052336		-0.0074498		-0.0010299		0.00174744		126.4	0.35174	0.358986	0.160707
128	0.0894972	0.0883813	0.0300521	0.0319553	0.0151965	0.0154933	0.00847017	0.0118654	0.00746843	0.00275236	-0.0072039*		-0.011696*		128	0.223376	0.233013	0.113509	0.122018	0.0470863	0.0574496	0.0290493	0.0459131	0.0314546	0.0328354	0.0178185	0.0199317	0.02759729*			128	0.00128095		-0.0089721		-0.0152396		-0.0057109		-0.007871		-0.001316		0.00098255		128	0.355284	0.362126	0.163637
129.6	0.0919488	0.0891642	0.0306706	0.0322743	0.015867	0.0156572	0.00892608	0.0119947	0.0085285	0.00278277	-0.0067988*		-0.0114559*		129.6	0.226519	0.235375	0.114649	0.123394	0.048806	0.0581319	0.0308055	0.0464726	0.0324803	0.0332407	0.0179726	0.0201792	0.02867258*			129.6	0.00194242		-0.0072371		-0.014451		-0.0051333		-0.0087173		-0.0009817		0.0025014		129.6	0.360148	0.365238	0.164748
131.2	0.0909591	0.0899408	0.0313682	0.0325917	0.016902	0.0158206	0.0091	0.0121235	0.00791619	0.0028131	-0.0066582*		-0.0116058*		131.2	0.228515	0.237724	0.116157	0.124766	0.0519631	0.0588133	0.0339639	0.0470317	0.0336458	0.0336458	0.0192019	0.0204268	0.02967658*			131.2	0.00136886		-0.007673		-0.0150318		-0.0052273		-0.0084412		-0.0010047		0.00202321		131.2	0.363653	0.368324	0.164843
132.8	0.0918617	0.0907112	0.0305308	0.0329073	0.0159143	0.0159832	0.00760228	0.0122519	0.00732909	0.00284333	-0.0061849*		-0.0118802*		132.8	0.230135	0.240062	0.117286	0.126135	0.0533715	0.0594939	0.0352675	0.0475905	0.0335326	0.0340508	0.0194033	0.0206743	0.02971856*			132.8	0.00245933		-0.0062239		-0.0138769		-0.004994		-0.0069324		-0.0008515		0.00250247		132.8	0.369066	0.371382	0.165686
134.4	0.0926496	0.0914753	0.0309179	0.0332213	0.0176361	0.0161452	0.00662096	0.0123799	0.00754919	0.00287347	-0.0049462*		-0.0094665*		134.4	0.231295	0.242388	0.119263	0.1275	0.054694	0.0601736	0.0367872	0.0481489	0.034128	0.0344557	0.0193913	0.0209217	0.02913479*			134.4	0.00258021		-0.0071161		-0.0140056		-0.0039518		-0.0064409		-0.0015126		0.0018818		134.4	0.371499	0.374413	0.167406
136	0.094705	0.0922333	0.0315737	0.0335335	0.0184649	0.0163066	0.00597796	0.0125074	0.00849949	0.00290353	-0.0044445*		-0.0092485*		136	0.234337	0.244703	0.121107	0.128862	0.0550381	0.0608525	0.0382201	0.048707	0.0353195	0.0348604	0.0201165	0.0211691	0.02827967*			136	0.00275515		-0.0050204		-0.0135008		-0.0027309		-0.0058627		-0.0011574		0.00283179		136	0.375414	0.377418	0.168887
137.6	0.097277	0.0929852	0.0330829	0.0338441	0.0199372	0.0164673	0.00683034	0.0126345	0.00937799	0.00293349	-0.0040225*		-0.0075012*		137.6	0.236846	0.247006	0.123435	0.130221	0.055814	0.0615305	0.0384661	0.0492647	0.0355556	0.035265	0.019686	0.0214165	0.02777433*			137.6	0.00317445		-0.0053916		-0.0127193		-0.0023481		-0.0050217		-0.0014481		0.00275832		137.6	0.3797	0.380397	0.169847
139.2	0.0990715	0.0937311	0.0323317	0.034153	0.0206811	0.0166274	0.00794705	0.0127612	0.00961968	0.00296337	-0.0029522*		-0.0065254*		139.2	0.238225	0.249297	0.123929	0.131576	0.0557891	0.0622077	0.0392237	0.0498221	0.0352606	0.0356695	0.0195114	0.0216638	0.02743138*			139.2	0.00406117		-0.0041607		-0.0118029		-0.0015413		-0.0040163		-0.0018017		0.003305		139.2	0.384119	0.383349	0.170427
140.8	0.100427	0.0944709	0.0322084	0.0344603	0.0204901	0.0167869	0.00849052	0.0128875	0.00919892	0.00299315	-0.003231*		-0.0063525*		140.8	0.240126	0.251577	0.125274	0.132928	0.0558264	0.062884	0.0397701	0.0503791	0.035153	0.0360739	0.0202679	0.0219111	0.02615873*			140.8	0.00401528		-0.0048217		-0.0122902		-0.0022776		-0.0050145		-0.003174		0.0024314		140.8	0.389366	0.386276	0.172703
142.4	0.0994493	0.0952049	0.0323638	0.034766	0.0197784	0.0169457	0.0087581	0.0130134	0.0099067	0.00302285	-0.0048324*		-0.0064829*		142.4	0.242791	0.253846	0.125902	0.134276	0.0561091	0.0635595	0.0401154	0.0509358	0.0347018	0.0364781	0.0210333	0.0221584	0.02568664*			142.4	0.00177796		-0.0051317		-0.013593		-0.0026432		-0.0066364		-0.0036093		0.00175423		142.4	0.391662	0.389177	0.174652
144	0.100525	0.0959329	0.0328799	0.03507	0.0192488	0.0171039	0.0105676	0.0131388	0.011482	0.00305246	-0.0040441*		-0.0051404*		144	0.245634	0.256103	0.126798	0.135621	0.057017	0.0642341	0.0407057	0.0514921	0.0354392	0.0368823	0.0218298	0.0224056	0.02563074*			144	0.00159469		-0.0046891		-0.013998		-0.0021607		-0.0069325		-0.0042382		0.00096296		144	0.39446	0.392053	0.17585
145.6	0.100107	0.096655	0.0329087	0.0353724	0.0199042	0.0172614	0.00991295	0.0132639	0.0109842	0.00308198	-0.0045872*		-0.0050339*		145.6	0.248183	0.258349	0.128901	0.136963	0.0576007	0.0649079	0.0418736	0.0520481	0.0357943	0.0372862	0.0220172	0.0226528	0.02495787*			145.6	0.00165473		-0.0052827		-0.0152337		-0.0020808		-0.007726		-0.004129		0.0004732		145.6	0.398583	0.394903	0.177151
147.2	0.101032	0.0973714	0.0336554	0.0356732	0.0201169	0.0174183	0.0113733	0.0133885	0.012117	0.00311141	-0.0044879*		-0.0036252*		147.2	0.250078	0.260584	0.130208	0.138301	0.0578565	0.0655808	0.0432285	0.0526037	0.0353129	0.0376901	0.0224206	0.0228999	0.02473176*			147.2	0.00188287		-0.0053437		-0.0160642		-0.0023204		-0.0078899		-0.0035168		-0.0007906		147.2	0.403368	0.397729	0.181346
148.8	0.100677	0.0980819	0.0334981	0.0359723	0.0199845	0.0175746	0.0116953	0.0135127	0.0115186	0.00314075	-0.0055053*		-0.003699*		148.8	0.25274	0.262807	0.132877	0.139636	0.0580832	0.0662529	0.0431222	0.053159	0.0357216	0.0380938	0.0222409	0.023147	0.02482068*			148.8	0.00130998		-0.0069165		-0.0168545		-0.0028815		-0.0080286		-0.0039806		-0.0015544		148.8	0.406883	0.40053	0.18403
150.4	0.100349	0.0987868	0.0350233	0.0362699	0.0197691	0.0177303	0.0118339	0.0136364	0.011045	0.00317001	-0.0061295*		-0.0045297*		150.4	0.255039	0.26502	0.13301	0.140967	0.0591118	0.0669242	0.0422672	0.0537139	0.0359612	0.0384975	0.021461	0.0233941	0.02552699*			150.4	0.00295256		-0.0071893		-0.016189		-0.0025928		-0.0075039		-0.0038587		-0.0013684		150.4	0.408566	0.403306	0.184728
152	0.10096	0.099486	0.0354797	0.0365658	0.0195746	0.0178853	0.0124715	0.0137598	0.010299	0.00319918	-0.006411*		-0.005538*		152	0.257545	0.267221	0.134654	0.142295	0.0598925	0.0675946	0.0417145	0.0542685	0.0373249	0.0389009	0.0221301	0.0236411	0.02561335*			152	0.002577		-0.0077315		-0.0166682		-0.0047678		-0.0085221		-0.0045298		-0.0017204		152	0.411389	0.406059	0.184693
153.6	0.103141	0.10018	0.0366424	0.0368602	0.0207125	0.0180397	0.012945	0.0138828	0.010645	0.00322826	-0.0060381*		-0.005491*		153.6	0.260246	0.269411	0.135495	0.14362	0.0605468	0.0682642	0.041292	0.0548227	0.0382555	0.0393043	0.0224747	0.0238881	0.02592896*			153.6	0.00291392		-0.0072676		-0.0173424		-0.0055052		-0.0090487		-0.0049011		-0.0023794		153.6	0.416097	0.408787	0.186075
155.2	0.103985	0.100868	0.0377702	0.037153	0.020733	0.0181935	0.014082	0.0140053	0.00991603	0.00325725	-0.0077672*		-0.0065607*		155.2	0.262973	0.271591	0.135854	0.144942	0.0589416	0.0689329	0.0408992	0.0553766	0.0384469	0.0397075	0.0221236	0.0241351	0.02644525*			155.2	0.00300829		-0.0070126		-0.0169174		-0.0057251		-0.0086384		-0.0047116		-0.0016887		155.2	0.419394	0.411492	0.187798
156.8	0.103666	0.10155	0.0382952	0.0374443	0.0186614	0.0183467	0.014592	0.0141275	0.00924166	0.00328616	-0.0092004*		-0.0079736*		156.8	0.266165	0.273759	0.137398	0.14626	0.0599755	0.0696008	0.0406617	0.0559301	0.0384179	0.0401106	0.0211806	0.024382	0.02717709*			156.8	0.00398976		-0.0062341		-0.015864		-0.0042219		-0.0081833		-0.0037591		-0.0012032		156.8	0.421753	0.414173	0.189401
158.4	0.104585	0.102227	0.0388291	0.037734	0.019821	0.0184993	0.0158292	0.0142492	0.00993129	0.00331499	-0.0080459*		-0.0074343*		158.4	0.26821	0.275917	0.138974	0.147575	0.0591606	0.0702679	0.0410186	0.0564834	0.038998	0.0405136	0.0203784	0.0246288	0.02720053*			158.4	0.00280316		-0.0065822		-0.0154306		-0.0063604		-0.0073555		-0.0036114		-0.0005839		158.4	0.426402	0.416831	0.192687
160	0.104812	0.102899	0.0383056	0.0380221	0.0179526	0.0186513	0.0162601	0.0143706	0.00883342	0.00334372	-0.0096493*		-0.0096721*		160	0.27162	0.278064	0.141061	0.148887	0.0603756	0.0709341	0.0424528	0.0570362	0.0392567	0.0409164	0.0187718	0.0248757	0.02742344*			160	0.00227101		-0.0086711		-0.0166093		-0.0076572		-0.0091637		-0.0051902		-0.00166		160	0.429127	0.419466	0.194194
161.6	0.104652	0.103565	0.0376447	0.0383087	0.0172808	0.0188026	0.0159781	0.0144915	0.00783185	0.00337238	-0.0094793*		-0.0103303*		161.6	0.273034	0.2802	0.141045	0.150195	0.0604411	0.0715995	0.044259	0.0575887	0.0407114	0.0413192	0.0182995	0.0251225	0.0270372*			161.6	0.00326357		-0.0079595		-0.0163101		-0.0070211		-0.0085056		-0.004207		-0.0004884		161.6	0.431413	0.422077	0.195299
163.2	0.102516	0.104225	0.036219	0.0385938	0.0160946	0.0189534	0.0145467	0.0146121	0.00584052	0.00340094	-0.010217*		-0.0135407*		163.2	0.274118	0.282325	0.141497	0.1515	0.0608564	0.072264	0.0453988	0.0581409	0.0408068	0.0417218	0.0176053	0.0253692	0.02674762*			163.2	0.00262215		-0.0074242		-0.0167524		-0.0069742		-0.0071432		-0.0047712		-0.0015496		163.2	0.434669	0.424667	0.195823
164.8	0.102719	0.104881	0.0352644	0.0388773	0.015245	0.0191036	0.0143273	0.0147322	0.00546779	0.00342942	-0.0090973*		-0.0139232*		164.8	0.275508	0.28444	0.14178	0.152802	0.0608042	0.0729278	0.0452833	0.0586927	0.0408493	0.0421242	0.0174661	0.0256159	0.02550751*			164.8	0.00224191		-0.0082614		-0.0166185		-0.0071398		-0.00793		-0.005301		-0.0021082		164.8	0.437675	0.427233	0.19764
166.4	0.102003	0.105531	0.033765	0.0391594	0.0137185	0.0192531	0.0122926	0.0148519	0.00299327	0.00345782	-0.0107885*		-0.0166343*		166.4	0.277976	0.286544	0.14346	0.154101	0.0623351	0.0735907	0.0462738	0.0592441	0.0422265	0.0425266	0.0181924	0.0258626	0.02698201*			166.4	0.00293792		-0.0059876		-0.015523		-0.0055033		-0.0080972		-0.0052955		-0.0002101		166.4	0.440218	0.429778	0.200101
168	0.102586	0.106176	0.0345463	0.0394399	0.0146907	0.0194021	0.0128428	0.0149713	0.00327305	0.00348613	-0.0093257*		-0.0159358*		168	0.281586	0.288638	0.145804	0.155396	0.0637002	0.0742527	0.0484301	0.0597952	0.0440067	0.0429288	0.0199761	0.0261093	0.02700448*			168	0.00338948		-0.0052982		-0.0146009		-0.0048087		-0.0081398		-0.0055912		0.00140184		168	0.443412	0.4323	0.202784
169.6	0.102783	0.106816	0.0332182	0.0397189	0.0139139	0.0195504	0.0120495	0.0150902	0.00252232	0.00351436	-0.0098859*		-0.0173854*		169.6	0.282423	0.290721	0.147076	0.156688	0.064398	0.074914	0.048403	0.060346	0.0432474	0.0433309	0.0195445	0.0263559	0.02639876*			169.6	0.00415484		-0.0050398		-0.0146626		-0.0041369		-0.0083012		-0.0048025		0.00198528		169.6	0.445782	0.434801	0.202106
171.2	0.101636	0.10745	0.0316573	0.0399964	0.0137592	0.0196982	0.0116827	0.0152088	0.00312334	0.0035425	-0.0099354*		-0.0174294*		171.2	0.283804	0.292794	0.148553	0.157977	0.0655429	0.0755744	0.0494862	0.0608964	0.0444958	0.0437328	0.0219881	0.0266024	0.02708088*			171.2	0.00421983		-0.0041263		-0.0138084		-0.0032432		-0.0076146		-0.0032861		0.00271172		171.2	0.447673	0.43728	0.205342
172.8	0.10133	0.10808	0.0307802	0.0402725	0.0117547	0.0198454	0.0102244	0.0153269	0.00297881	0.00357056	-0.0119071*		-0.019855*		172.8	0.285299	0.294857	0.149617	0.159262	0.0662203	0.0762339	0.0489924	0.0614465	0.0445624	0.0441347	0.0218547	0.0268489	0.02609672*			172.8	0.00396317		-0.0029993		-0.013347		-0.0029921		-0.0073001		-0.0016462		0.00296806		172.8	0.45136	0.439737	0.207419
174.4	0.101592	0.108704	0.032631	0.0405471	0.0136711	0.019992	0.0105137	0.0154447	0.00511741	0.00359853	-0.0104*		-0.018645*		174.4	0.28777	0.296909	0.150432	0.160545	0.0676781	0.0768927	0.0504378	0.0619963	0.0453937	0.0445364	0.023343	0.0270954	0.02726756*			174.4	0.00396153		-0.0035797		-0.0135216		-0.0026121		-0.0076887		0.00024272		0.00299926		174.4	0.452563	0.442174	0.208845
176	0.10289	0.109324	0.0320668	0.0408202	0.0129272	0.020138	0.00977653	0.0155621	0.00534489	0.00362643	-0.0095012*		-0.0186259*		176	0.289375	0.29895	0.151459	0.161824	0.0684415	0.0775506	0.0503085	0.0625456	0.0456276	0.044938	0.0224001	0.0273419	0.02744867*			176	0.00383616		-0.0035611		-0.0135724		-0.0020606		-0.0075325		0.00117715		0.00269988		176	0.453994	0.444589	0.209969
177.6	0.103694	0.109938	0.0336916	0.0410918	0.0141494	0.0202834	0.00796745	0.015679	0.00540425	0.00365424	-0.0094479*		-0.0170454*		177.6	0.291147	0.300982	0.153751	0.1631	0.0699242	0.0782077	0.0511294	0.0630947	0.0463415	0.0453395	0.0232269	0.0275883	0.02707749*			177.6	0.00576988		-0.0035786		-0.0132387		-0.0011021		-0.0063078		0.00277093		0.00355263		177.6	0.457957	0.446984	0.213165
179.2	0.104586	0.110548	0.034355	0.041362	0.0132893	0.0204282	0.00760352	0.0157956	0.00492789	0.00368196	-0.0099576*		-0.0182405*		179.2	0.292639	0.303004	0.155644	0.164373	0.0707652	0.078864	0.0516211	0.0636434	0.0451877	0.0457408	0.0228237	0.0278346	0.02789285*			179.2	0.00627319		-0.0017669		-0.0139656		-0.0010028		-0.0061975		0.00413506		0.00419957		179.2	0.461848	0.449358	0.215634
180.8	0.105532	0.111152	0.0352293	0.0416307	0.0147893	0.0205725	0.00716443	0.0159119	0.00465056	0.0037096	-0.0099064*		-0.0179473*		180.8	0.295609	0.305015	0.157814	0.165642	0.0733343	0.0795195	0.0521241	0.0641918	0.0469616	0.046142	0.0239238	0.028081	0.02916076*			180.8	0.00721956		-0.0033034		-0.0141191		-0.0016477		-0.0062542		0.004171		0.00466251		180.8	0.463937	0.451711	0.217129
182.4	0.106905	0.111752	0.0373228	0.041898	0.0157838	0.0207162	0.00759701	0.0160277	0.00572714	0.00373717	-0.0096694*		-0.0160904*		182.4	0.297585	0.307016	0.158259	0.166909	0.0746362	0.0801741	0.0523883	0.0647398	0.0479843	0.0465431	0.0243719	0.0283273	0.03048623*			182.4	0.00802446		-0.0012591		-0.0138013		-0.0009372		-0.0049716		0.00498713		0.00510172		182.4	0.467425	0.454044	0.218041
184	0.109954	0.112347	0.0387383	0.0421639	0.018265	0.0208593	0.00934343	0.0161431	0.00823148	0.00376464	-0.0085412*		-0.0140135*		184	0.298837	0.309007	0.158874	0.168172	0.0736828	0.0808279	0.0514999	0.0652874	0.0474489	0.0469441	0.0247939	0.0285735	0.0300104*			184	0.00717921		-0.0022298		-0.0142833		-0.0019718		-0.0060123		0.00444947		0.00416555		184	0.471444	0.456358	0.220018
185.6	0.110807	0.112937	0.0391172	0.0424284	0.0196262	0.0210018	0.0101751	0.0162582	0.00835429	0.00379204	-0.0081769*		-0.0129883*		185.6	0.302231	0.310989	0.161083	0.169432	0.0732714	0.0814809	0.0533809	0.0658348	0.0484339	0.0473449	0.02568	0.0288197	0.03172843*			185.6	0.00663571		-0.0026767		-0.0147696		-0.0020739		-0.0066377		0.00402015		0.00329126		185.6	0.472633	0.458651	0.221281
187.2	0.112424	0.113522	0.0415941	0.0426914	0.0205396	0.0211438	0.0125056	0.0163728	0.0092938	0.00381936	-0.0076752*		-0.0114104*		187.2	0.303289	0.31296	0.161503	0.170689	0.07131	0.0821331	0.0525685	0.0663818	0.0467754	0.0477456	0.0234894	0.0290659	0.03082246*			187.2	0.00776793		-0.0032335		-0.0137569		-0.0008814		-0.0055792		0.004661		0.00369363		187.2	0.475339	0.460925	0.223972
188.8	0.114127	0.114103	0.0423542	0.0429531	0.02134	0.0212852	0.0128993	0.0164871	0.00942311	0.00384659	-0.0067908*		-0.0105926*		188.8	0.304735	0.314922	0.163359	0.171943	0.0717768	0.0827844	0.0524531	0.0669284	0.0446216	0.0481462	0.0227562	0.029312	0.03086609*			188.8	0.00749842		-0.0020083		-0.0131021		-0.0008315		-0.0047393		0.00514378		0.00322038		188.8	0.47865	0.463179	0.225018
190.4	0.115756	0.114679	0.0442018	0.0432133	0.0232278	0.021426	0.0141123	0.016601	0.00996097	0.00387374	-0.0057474*		-0.0086086*		190.4	0.307152	0.316874	0.164051	0.173193	0.0708315	0.083435	0.0535394	0.0674747	0.0439186	0.0485466	0.0220744	0.0295581	0.03056874*			190.4	0.00687375		-0.0025127		-0.0135843		-0.002111		-0.0045655		0.00379637		0.00239175		190.4	0.482131	0.465414	0.228004
192	0.116951	0.115251	0.0448436	0.0434722	0.0235996	0.0215663	0.0159844	0.0167146	0.00938202	0.00390081	-0.0053926*		-0.0073872*		192	0.310324	0.318816	0.164708	0.174441	0.0722529	0.0840847	0.0554309	0.0680207	0.0449804	0.048947	0.0234519	0.0298042	0.03039661*			192	0.0060362		-0.0037045		-0.0140123		-0.0018452		-0.0059154		0.00189562		0.00171876		192	0.483093	0.467629	0.229053
193.6	0.117249	0.115817	0.0447683	0.0437296	0.0232048	0.021706	0.0149903	0.0168277	0.00863759	0.00392781	-0.0055176*		-0.0072847*		193.6	0.310805	0.320748	0.164533	0.175685	0.0717306	0.0847336	0.0546611	0.0685663	0.0445513	0.0493472	0.0209584	0.0300502	0.03040368*			193.6	0.00520206		-0.0031719		-0.0147278		-0.0024521		-0.0062952		0.00029544		0.00068607		193.6	0.486562	0.469826	0.230228
195.2	0.116496	0.11638	0.0437421	0.0439857	0.0236491	0.0218452	0.0143783	0.0169405	0.0085341	0.00395472	-0.0061429*		-0.0079607*		195.2	0.312888	0.32267	0.165311	0.176926	0.0723929	0.0853818	0.0545799	0.0691116	0.0438187	0.0497473	0.0215969	0.0302962	0.03032775*			195.2	0.00253232		-0.0031903		-0.0155847		-0.0033524		-0.00723		-0.0018424		-0.0005935		195.2	0.489112	0.472004	0.229748
196.8	0.117286	0.116937	0.0448829	0.0442404	0.0237073	0.0219838	0.0158023	0.0170529	0.0089955	0.00398155	-0.0061983*		-0.0076745*		196.8	0.314359	0.324583	0.166031	0.178165	0.0727559	0.086029	0.0539875	0.0696565	0.0438007	0.0501472	0.021663	0.0305421	0.03030566*			196.8	0.00167094		-0.004146		-0.0164412		-0.0035573		-0.0083659		-0.0027178		-0.0010516		196.8	0.492251	0.474164	0.232418
198.4	0.116885	0.11749	0.0439371	0.0444938	0.0230217	0.0221218	0.0157029	0.017165	0.00860608	0.0040083	-0.0076142*		-0.007581*		198.4	0.316177	0.326487	0.167832	0.1794	0.073255	0.0866755	0.0539305	0.0702011	0.0444995	0.0505471	0.0237855	0.0307881	0.03038462*			198.4	0.00252364		-0.0025748		-0.0157883		-0.002481		-0.0073136		-0.0026937		0.00031551		198.4	0.493798	0.476305	0.233639
200	0.119119	0.118039	0.0455197	0.0447458	0.0243757	0.0222593	0.0169045	0.0172766	0.00989953	0.00403497	-0.0073217*		-0.006932*		200	0.318513	0.328381	0.169616	0.180632	0.0736904	0.0873212	0.0541827	0.0707453	0.0453802	0.0509467	0.023188	0.0310339	0.02987137*			200	0.00196773		-0.0038574		-0.0164079		-0.0035386		-0.0081874		-0.0037676		-0.0008028		200	0.497091	0.478428	0.236369
201.6	0.117486	0.118584	0.0440699	0.0449964	0.0227949	0.0223963	0.015313	0.0173879	0.00919137	0.00406156	-0.0096054*		-0.0094819*		201.6	0.319163	0.330265	0.171155	0.181861	0.0737611	0.0879661	0.0532129	0.0712893	0.0446308	0.0513463	0.0240215	0.0312797	0.02928214*			201.6	0.00080646		-0.0041468		-0.0164493		-0.0042176		-0.0074112		-0.0032605		-0.0012257		201.6	0.497754	0.480532	0.235788
203.2	0.116958	0.119123	0.0422287	0.0452458	0.0226326	0.0225327	0.0142997	0.0174988	0.00803923	0.00408807	-0.0112948*		-0.0115638*		203.2	0.321395	0.33214	0.172432	0.183086	0.0745808	0.0886101	0.0536381	0.0718328	0.0453342	0.0517458	0.0244294	0.0315255	0.03036432*			203.2	0.00131068		-0.0031972		-0.015469		-0.0030391		-0.0054917		-0.0020144		-0.000433		203.2	0.500591	0.482619	0.237297
204.8	0.117197	0.119659	0.0415885	0.0454937	0.0213734	0.0226685	0.0143864	0.0176094	0.00772821	0.0041145	-0.0116389*		-0.0126745*		204.8	0.323628	0.334006	0.172556	0.184309	0.0757519	0.0892533	0.0534249	0.0723761	0.0455461	0.0521451	0.0251828	0.0317713	0.02940449*			204.8	0.00232697		-0.0043128		-0.0150622		-0.0027304		-0.0047123		-0.001986		-0.0015436		204.8	0.501971	0.484688	0.237963
206.4	0.118226	0.12019	0.0421803	0.0457404	0.0209111	0.0228038	0.0144621	0.0177196	0.00715292	0.00414086	-0.01139*		-0.0140094*		206.4	0.324833	0.335862	0.173177	0.185529	0.0760062	0.0898958	0.0529612	0.0729189	0.0456409	0.0525443	0.0243516	0.032017	0.0302*			206.4	0.00403428		-0.0038119		-0.014332		-0.0026292		-0.0041572		-0.0003598		-0.000402		206.4	0.503314	0.48674	0.239781
208	0.118372	0.120717	0.0413174	0.0459857	0.0190259	0.0229386	0.0142665	0.0178294	0.00656151	0.00416713	-0.0113903*		-0.0138876*		208	0.327188	0.337709	0.174937	0.186745	0.077048	0.0905374	0.0533716	0.0734615	0.0467367	0.0529434	0.0250765	0.0322627	0.02932395*			208	0.00396584		-0.0044564		-0.0140281		-0.0024601		-0.0042923		-0.0004845		-0.0004239		208	0.50348	0.488774	0.241119
209.6	0.119397	0.12124	0.042133	0.0462298	0.0189304	0.0230728	0.0143359	0.0179389	0.00614528	0.00419333	-0.0109406*		-0.0145723*		209.6	0.329239	0.339547	0.17719	0.187959	0.0790982	0.0911783	0.0535074	0.0740037	0.0468116	0.0533424	0.0258005	0.0325083	0.02959525*			209.6	0.00618032		-0.0025521		-0.0130382		-0.0020943		-0.0041496		0.00082438		0.00099397		209.6	0.508177	0.490791	0.244768
211.2	0.119993	0.121759	0.0430835	0.0464725	0.0203128	0.0232065	0.0158426	0.018048	0.00710899	0.00421945	-0.0090518*		-0.0143386*		211.2	0.331473	0.341375	0.178929	0.189169	0.0806203	0.0918183	0.0549487	0.0745456	0.0475966	0.0537412	0.0272565	0.0327539	0.02937917*			211.2	0.005459		-0.0033646		-0.0128783		-0.0028329		-0.0052805		0.00102888		0.00088248		211.2	0.508387	0.492791	0.245494
212.8	0.121737	0.122273	0.0438509	0.0467139	0.0217131	0.0233397	0.0167179	0.0181567	0.00787729	0.00424549	-0.0081369*		-0.0136893*		212.8	0.333001	0.343195	0.180125	0.190377	0.0812729	0.0924575	0.0549305	0.0750871	0.0478482	0.0541399	0.0277003	0.0329995	0.02943809*			212.8	0.00640233		-0.0036707		-0.0126257		-0.0024325		-0.0050401		0.00239068		0.00160198		212.8	0.512789	0.494773	0.249088
214.4	0.121476	0.122784	0.043905	0.046954	0.0222305	0.0234723	0.0172416	0.0182651	0.00827278	0.00427145	-0.007557*		-0.0132131*		214.4	0.335804	0.345005	0.181381	0.191581	0.0814525	0.0930959	0.0557232	0.0756283	0.0488668	0.0545385	0.0287062	0.033245	0.02967508*			214.4	0.00649945		-0.0045904		-0.0121213		-0.0026745		-0.0044705		0.00231162		0.00048337		214.4	0.514508	0.496739	0.250735
216	0.123239	0.12329	0.0439352	0.0471929	0.0222626	0.0236044	0.0171488	0.0183731	0.00786466	0.00429734	-0.0072915*		-0.0154447*		216	0.336614	0.346806	0.181794	0.192783	0.0813694	0.0937336	0.0554617	0.0761692	0.0482521	0.0549369	0.0283017	0.0334905	0.02945536*			216	0.00569701		-0.0054299		-0.0120588		-0.0029336		-0.005801		0.00256701		0.00054174		216	0.516932	0.498689	0.251578
217.6	0.122066	0.123792	0.0431127	0.0474304	0.0236587	0.023736	0.0169737	0.0184807	0.00612394	0.00432315	-0.0063866*		-0.0151835*		217.6	0.338561	0.348599	0.183368	0.193981	0.0817694	0.0943704	0.0565242	0.0767097	0.0484047	0.0553353	0.0281698	0.0337359	0.02919526*			217.6	0.00502553		-0.0070977		-0.0119863		-0.0036266		-0.0064042		0.0026666		-2.793e-05		217.6	0.517402	0.500622	0.253315
219.2	0.122647	0.12429	0.0432674	0.0476668	0.0224337	0.023867	0.0159258	0.018588	0.00527365	0.00434888	-0.0072955*		-0.0165829*		219.2	0.338448	0.350382	0.182757	0.195177	0.081362	0.0950064	0.055829	0.0772498	0.0457891	0.0557335	0.025843	0.0339813	0.02776822*			219.2	0.00666193		-0.0055291		-0.0117696		-0.0027442		-0.0053124		0.00440505		0.00131389		219.2	0.522897	0.502539	0.254614
220.8	0.122569	0.124784	0.0427795	0.0479018	0.0231144	0.0239976	0.0153875	0.018695	0.00385842	0.00437454	-0.0078257*		-0.0165696*		220.8	0.34079	0.352156	0.184705	0.196369	0.0827946	0.0956417	0.0582645	0.0777897	0.0466186	0.0561315	0.026041	0.0342267	0.02952111*			220.8	0.00644427		-0.0051358		-0.0117328		-0.0032063		-0.0049874		0.00352145		0.00086359		220.8	0.524887	0.504439	0.256057
222.4	0.122707	0.125274	0.044043	0.0481356	0.0222528	0.0241276	0.0147595	0.0188016	0.00373372	0.00440011	-0.0077305*		-0.0159445*		222.4	0.343067	0.353922	0.185991	0.197559	0.0844996	0.0962761	0.0596539	0.0783292	0.0488692	0.0565295	0.0263589	0.034472	0.03061433*			222.4	0.00574001		-0.0058723		-0.0112662		-0.0035475		-0.0055971		0.00229722		0.0011853		222.4	0.526867	0.506324	0.25788
224	0.1236	0.12576	0.0460072	0.0483681	0.0233006	0.024257	0.0160575	0.0189078	0.00474095	0.00442562	-0.0060526*		-0.0138363*		224	0.344161	0.355678	0.186324	0.198745	0.0854939	0.0969098	0.060907	0.0788683	0.0493969	0.0569273	0.0260002	0.0347173	0.03114292*			224	0.00534411		-0.007135		-0.0113349		-0.0036595		-0.0068477		0.00076153		0.00090331		224	0.52857	0.508193	0.259139
225.6	0.123521	0.126243	0.0464259	0.0485994	0.0221135	0.024386	0.0139916	0.0190137	0.00497747	0.00445104	-0.0071933*		-0.0134695*		225.6	0.345745	0.357426	0.187432	0.199929	0.0864521	0.0975426	0.0615167	0.0794071	0.0498611	0.057325	0.0246074	0.0349626	0.03255208*			225.6	0.00339648		-0.0064763		-0.0131764		-0.0042866		-0.0074053		-0.0004312		-0.0003725		225.6	0.532057	0.510046	0.26019
227.2	0.12444	0.126721	0.047343	0.0488294	0.0228354	0.0245145	0.0132921	0.0191192	0.00581973	0.0044764	-0.0077273*		-0.0125313*		227.2	0.347315	0.359165	0.188007	0.201109	0.086466	0.0981747	0.063964	0.0799456	0.0502201	0.0577226	0.0248302	0.0352078	0.03241481*			227.2	0.00250674		-0.0064933		-0.0139158		-0.0050061		-0.0071776		-0.0001827		-0.0011514		227.2	0.5346	0.511883	0.261206
228.8	0.125804	0.127195	0.0494513	0.0490583	0.0229503	0.0246424	0.0137847	0.0192244	0.00652885	0.00450167	-0.0081408*		-0.0110002*		228.8	0.349126	0.360896	0.189469	0.202287	0.0868435	0.0988059	0.0665016	0.0804838	0.0518512	0.0581201	0.0249402	0.0354529	0.03441532*			228.8	0.002064		-0.0056852		-0.014825		-0.0049164		-0.0069385		0.00020462		-0.0011256		228.8	0.538211	0.513706	0.262758
230.4	0.12634	0.127666	0.0498301	0.0492859	0.0228628	0.0247698	0.0134676	0.0193292	0.00625423	0.00452687	-0.0096651*		-0.009727*		230.4	0.350676	0.362618	0.191369	0.203462	0.0874456	0.0994364	0.067531	0.0810216	0.0528171	0.0585174	0.0254488	0.0356981	0.03510026*			230.4	0.00131002		-0.0071348		-0.0153751		-0.0048676		-0.0065724		-0.0012128		-0.0021843		230.4	0.539302	0.515512	0.262826
232	0.126326	0.128133	0.0499631	0.0495122	0.0222052	0.0248967	0.0120427	0.0194337	0.00582257	0.004552	-0.011994*		-0.0102732*		232	0.353266	0.364331	0.193474	0.204633	0.0894894	0.100066	0.0699338	0.081559	0.0542374	0.0589146	0.0246932	0.0359432	0.03651376*			232	0.00109945		-0.006727		-0.0162391		-0.006316		-0.0080641		-0.0030033		-0.0037008		232	0.542193	0.517304	0.265067
233.6	0.125188	0.128596	0.0492101	0.0497374	0.0228163	0.0250231	0.0110896	0.0195378	0.00560556	0.00457705	-0.0137951*		-0.0114686*		233.6	0.354334	0.366035	0.194882	0.205802	0.0904459	0.100695	0.0711279	0.0820962	0.0550717	0.0593117	0.0250437	0.0361882	0.03733489*			233.6	0.00243034		-0.006561		-0.0166541		-0.0053618		-0.0067102		-0.0021416		-0.003167		233.6	0.542606	0.519081	0.264344
235.2	0.127059	0.129056	0.0500693	0.0499614	0.0243862	0.025149	0.0113484	0.0196416	0.00602485	0.00460202	-0.0134976*		-0.0103078*		235.2	0.356829	0.367731	0.195584	0.206968	0.0907412	0.101323	0.0723826	0.082633	0.0546024	0.0597087	0.0250523	0.0364333	0.03730356*			235.2	0.0043941		-0.003788		-0.0156317		-0.0034815		-0.0051573		-0.0012198		-0.0013435		235.2	0.544767	0.520843	0.264562
236.8	0.129288	0.129511	0.0521303	0.0501841	0.0254589	0.0252745	0.013968	0.0197451	0.00734618	0.00462692	-0.0115497*		-0.0092449*		236.8	0.359121	0.369419	0.197556	0.208131	0.0921257	0.10195	0.0725412	0.0831695	0.0559266	0.0601055	0.0253782	0.0366782	0.03775387*			236.8	0.00545538		-0.0036361		-0.015168		-0.0032166		-0.0050328		-0.0012163		-0.002298		236.8	0.545993	0.52259	0.267088
238.4	0.12952	0.129963	0.0528431	0.0504057	0.0264751	0.0253994	0.0135348	0.0198482	0.00721761	0.00465175	-0.0119973*		-0.0092153*		238.4	0.359445	0.371098	0.198527	0.209291	0.092055	0.102577	0.071784	0.0837056	0.0546304	0.0605022	0.0250981	0.0369232	0.03666421*			238.4	0.00549587		-0.0011738		-0.0153072		-0.0026226		-0.0056338		-0.0016916		-0.0007797		238.4	0.546912	0.524323	0.268453
240	0.130052	0.130412	0.0534534	0.0506261	0.0282369	0.0255238	0.0145676	0.0199509	0.0072961	0.0046765	-0.0117956*		-0.0081113*		240	0.362851	0.372769	0.200347	0.210448	0.0933077	0.103203	0.071917	0.0842414	0.0546054	0.0608988	0.026084	0.0371681	0.03595645*			240	0.00586227		-0.0009067		-0.0151337		-0.0017112		-0.0067006		-0.0021599		-0.0012232		240	0.547601	0.526041	0.270388
241.6	0.131996	0.130857	0.0548108	0.0508453	0.0301408	0.0256477	0.0152027	0.0200533	0.00831618	0.00470118	-0.0114283*		-0.0080057*		241.6	0.36559	0.374431	0.202506	0.211602	0.0951094	0.103828	0.0724008	0.0847768	0.0547777	0.0612953	0.0282573	0.037413	0.036487*			241.6	0.00604967		-0.0001851		-0.01533		-0.0020073		-0.0075623		-0.0023585		-0.0002903		241.6	0.550169	0.527745	0.2728
243.2	0.132174	0.131298	0.0548317	0.0510634	0.0309961	0.0257711	0.0157896	0.0201554	0.0076733	0.00472578	-0.0120161*		-0.0093142*		243.2	0.368659	0.376085	0.20356	0.212753	0.0943234	0.104452	0.073394	0.0853119	0.0547303	0.0616916	0.0296865	0.0376578	0.03634433*			243.2	0.00697488		0.00061227		-0.0158514		-0.0006294		-0.0072405		-0.0023113		0.0007419		243.2	0.552657	0.529434	0.273708
244.8	0.132789	0.131736	0.0539787	0.0512803	0.0309087	0.025894	0.0162654	0.0202572	0.00673399	0.00475032	-0.0128189*		-0.0103983*		244.8	0.371157	0.377731	0.20447	0.213902	0.0941311	0.105075	0.0722875	0.0858467	0.0544335	0.0620878	0.0305912	0.0379026	0.03535425*			244.8	0.00962518		0.00279449		-0.014113		0.00125117		-0.0061837		-0.0001081		0.00332301		244.8	0.555614	0.53111	0.276551
246.4	0.132363	0.13217	0.0514334	0.051496	0.0299164	0.0260164	0.0163773	0.0203585	0.00575604	0.00477478	-0.0147524*		-0.0123176*		246.4	0.374778	0.379369	0.20585	0.215047	0.0952918	0.105698	0.071458	0.0863812	0.0555793	0.0624839	0.0313083	0.0381473	0.03542238*			246.4	0.00924978		0.00173712		-0.0144875		-8.591e-05		-0.0061755		-0.0009476		0.00178281		246.4	0.558646	0.532772	0.277866
248	0.132085	0.132601	0.0510111	0.0517106	0.0299695	0.0261383	0.01681	0.0204596	0.00465118	0.00479916	-0.0161062*		-0.0135926*		248	0.374186	0.380998	0.204752	0.21619	0.0931691	0.10632	0.0681979	0.0869153	0.0528043	0.0628799	0.029065	0.038392	0.03276596*			248	0.0101335		0.0023908		-0.0133672		0.0009207		-0.0066039		0.0002265		0.00431813		248	0.561054	0.53442	0.279864
249.6	0.131466	0.133028	0.0495798	0.051924	0.0300928	0.0262598	0.0161952	0.0205603	0.00392201	0.00482347	-0.0171186*		-0.0147633*		249.6	0.376045	0.382619	0.205865	0.21733	0.092826	0.106941	0.0657422	0.0874491	0.0514759	0.0632757	0.0283149	0.0386367	0.03061551*			249.6	0.0114568		0.00319336		-0.0122129		0.00076085		-0.0057221		0.00135539		0.00576029		249.6	0.564573	0.536054	0.280504
251.2	0.131925	0.133452	0.0494922	0.0521362	0.0281102	0.0263808	0.0158734	0.0206607	0.00299806	0.00484772	-0.0182912*		-0.0157785*		251.2	0.377343	0.384232	0.206744	0.218467	0.0936506	0.107561	0.06632	0.0879825	0.0514807	0.0636714	0.0284829	0.0388814	0.03014983*			251.2	0.0129817		0.00351496		-0.0107759		0.00231401		-0.0041552		0.00257993		0.00677458		251.2	0.565435	0.537675	0.279593
252.8	0.132283	0.133872	0.0496038	0.0523474	0.0283147	0.0265012	0.0168018	0.0207608	0.0033871	0.00487188	-0.0178043*		-0.015741*		252.8	0.379462	0.385837	0.208414	0.219601	0.0940688	0.108181	0.0659044	0.0885156	0.0522004	0.064067	0.0291347	0.0391259	0.03071208*			252.8	0.0140674		0.00487481		-0.0091347		0.00390238		-0.002347		0.00398179		0.00809484		252.8	0.566466	0.539283	0.281261
254.4	0.132717	0.134289	0.0513267	0.0525574	0.0277426	0.0266212	0.0170931	0.0208605	0.00589191	0.00489598	-0.0160925*		-0.0134894*		254.4	0.380593	0.387434	0.208606	0.220732	0.0939789	0.108799	0.0658257	0.0890484	0.0517586	0.0644625	0.0301607	0.0393705	0.03050804*			254.4	0.0123324		0.00210018		-0.0094548		0.00310689		-0.0029914		0.00395324		0.00745815		254.4	0.566357	0.540877	0.281056
256	0.134633	0.134703	0.0520554	0.0527663	0.0279165	0.0267407	0.0177303	0.0209599	0.00688519	0.00492	-0.0149568*		-0.0126891*		256	0.38158	0.389023	0.209045	0.221861	0.0945503	0.109417	0.0661154	0.0895808	0.0511469	0.0648578	0.0301168	0.039615	0.03019602*			256	0.0119186		0.00058526		-0.0099606		0.00288853		-0.003286		0.00317038		0.00632044		256	0.566983	0.542458	0.281908
257.6	0.134931	0.135113	0.0510789	0.0529741	0.0264283	0.0268598	0.0186288	0.021059	0.00660574	0.00494396	-0.0155793*		-0.0116809*		257.6	0.384138	0.390605	0.210966	0.222987	0.0958868	0.110034	0.0678151	0.0901129	0.053564	0.0652531	0.0308265	0.0398595	0.0315524*			257.6	0.0107244		-0.0003881		-0.0103056		0.00200793		-0.0029995		0.00241787		0.00517056		257.6	0.568174	0.544026	0.282261
259.2	0.136185	0.13552	0.05097	0.0531807	0.0253304	0.0269784	0.017987	0.0211577	0.0067224	0.00496784	-0.0152053*		-0.0116601*		259.2	0.384955	0.392178	0.211415	0.224109	0.0956392	0.110651	0.0698417	0.0906447	0.0532263	0.0656482	0.0312752	0.040104	0.03200813*			259.2	0.0108642		-0.0011244		-0.0091044		0.00132935		-0.0033401		0.00292617		0.00528123		259.2	0.571334	0.545581	0.283377
260.8	0.136557	0.135924	0.0521383	0.0533863	0.0249469	0.0270964	0.0181263	0.0212562	0.00705096	0.00499165	-0.0146572*		-0.0108699*		260.8	0.386148	0.393743	0.211951	0.225229	0.096211	0.111266	0.0701805	0.0911762	0.0544264	0.0660431	0.0308027	0.0403484	0.03223491*			260.8	0.00902356		-0.0039337		-0.0104922		0.00010339		-0.0042171		0.00211409		0.00425114		260.8	0.57212	0.547123	0.283723
262.4	0.136577	0.136324	0.0517367	0.0535907	0.0243941	0.0272141	0.0169738	0.0213542	0.00685055	0.00501539	-0.0153609*		-0.0108803*		262.4	0.386914	0.395301	0.213715	0.226347	0.0978534	0.111881	0.0703867	0.0917073	0.0561143	0.066438	0.0303739	0.0405927	0.03193408*			262.4	0.00807283		-0.005709		-0.0108311		-0.0007861		-0.0055338		0.00041432		0.00255483		262.4	0.573308	0.548653	0.284227
264	0.13799	0.136721	0.0518292	0.0537941	0.0258731	0.0273312	0.0177358	0.021452	0.00838321	0.00503906	-0.0145707*		-0.0097565*		264	0.387037	0.39685	0.214019	0.227461	0.100001	0.112495	0.071436	0.092238	0.057616	0.0668327	0.0302045	0.0408371	0.03201616*			264	0.00880698		-0.004678		-0.0116943		-0.0022799		-0.0055796		0.00102561		0.00157759		264	0.575327	0.55017	0.284952
265.6	0.138336	0.137115	0.0537154	0.0539964	0.0280359	0.0274479	0.0182301	0.0215494	0.00933674	0.00506266	-0.0137598*		-0.0093832*		265.6	0.387921	0.398392	0.215201	0.228573	0.100272	0.113109	0.0724486	0.0927685	0.0595584	0.0672273	0.0305139	0.0410814	0.0323967*			265.6	0.00725022		-0.0067343		-0.0132021		-0.0036214		-0.005943		0.00095565		0.0004891		265.6	0.575722	0.551674	0.28496
267.2	0.139795	0.137506	0.0562006	0.0541976	0.0302372	0.0275641	0.0189294	0.0216465	0.0109328	0.00508618	-0.0115424*		-0.0075185*		267.2	0.389657	0.399926	0.217148	0.229681	0.101235	0.113721	0.0745148	0.0932986	0.059254	0.0676218	0.0298555	0.0413256	0.03279133*			267.2	0.00760193		-0.0063324		-0.0132573		-0.0031802		-0.0058473		0.00116007		0.0004454		267.2	0.578297	0.553167	0.287191
268.8	0.141854	0.137894	0.0574233	0.0543977	0.0321633	0.0276799	0.0201223	0.0217433	0.0120169	0.00510964	-0.0092968*		-0.0064365*		268.8	0.391476	0.401453	0.219223	0.230787	0.102182	0.114333	0.0746154	0.0938284	0.0604975	0.0680161	0.0300874	0.0415698	0.03339828*			268.8	0.00655231		-0.0081289		-0.0148383		-0.0035551		-0.0065914		0.00030607		-0.0016615		268.8	0.581171	0.554647	0.289644
270.4	0.14122	0.138279	0.0576933	0.0545968	0.0317508	0.0277952	0.0185734	0.0218398	0.0108231	0.00513303	-0.0108077*		-0.0081695*		270.4	0.392414	0.402972	0.220364	0.231891	0.102274	0.114944	0.07475	0.0943578	0.0605756	0.0684104	0.030339	0.041814	0.03252025*			270.4	0.00624349		-0.0087496		-0.0165075		-0.0035491		-0.0075471		-0.0006228		-0.0020506		270.4	0.585304	0.556115	0.292343
272	0.142007	0.13866	0.0592062	0.0547948	0.0323637	0.02791	0.0194888	0.0219359	0.0113975	0.00515635	-0.0093309*		-0.0079775*		272	0.396439	0.404483	0.22314	0.232991	0.103399	0.115554	0.0765811	0.0948869	0.0629794	0.0688045	0.0313956	0.0420582	0.03403846*			272	0.00620443		-0.0088961		-0.0168485		-0.0032678		-0.0091707		-0.0011545		-0.0033575		272	0.587326	0.55757	0.29473
273.6	0.143765	0.139039	0.0597156	0.0549917	0.0321141	0.0280243	0.0200184	0.0220318	0.0116789	0.0051796	-0.0101518*		-0.0086607*		273.6	0.398128	0.405987	0.22514	0.234089	0.103749	0.116164	0.0774635	0.0954157	0.0635198	0.0691985	0.0322842	0.0423022	0.03466006*			273.6	0.0064224		-0.0081699		-0.0169258		-0.0028306		-0.0088319		-0.0006949		-0.002359		273.6	0.590664	0.559014	0.296261
275.2	0.143326	0.139414	0.0594169	0.0551876	0.0315068	0.0281383	0.0203518	0.0221273	0.0104226	0.00520277	-0.0106765*		-0.0096458*		275.2	0.400191	0.407483	0.226711	0.235184	0.102966	0.116773	0.0783367	0.0959442	0.0637287	0.0695923	0.0317312	0.0425463	0.03455012*			275.2	0.00763346		-0.0078431		-0.0174539		-0.0030615		-0.0090223		-0.0012724		-0.0029306		275.2	0.59343	0.560447	0.298494
276.8	0.143873	0.139787	0.0592259	0.0553824	0.0309039	0.0282517	0.0204398	0.0222225	0.00957167	0.00522588	-0.0119258*		-0.0108375*		276.8	0.401331	0.408972	0.228733	0.236276	0.10321	0.117381	0.077277	0.0964723	0.0638551	0.0699861	0.0311965	0.0427903	0.03363038*			276.8	0.00895897		-0.005689		-0.0157567		-0.0020322		-0.0083763		0.00023875		-0.0019332		276.8	0.594722	0.561867	0.300812
278.4	0.143299	0.140156	0.0587405	0.0555762	0.0294228	0.0283647	0.0199555	0.0223174	0.00871588	0.00524893	-0.0133337*		-0.0123216*		278.4	0.402888	0.410453	0.230704	0.237366	0.103604	0.117988	0.0768242	0.0970001	0.0631448	0.0703797	0.0306905	0.0430343	0.03459531*			278.4	0.00741256		-0.0068286		-0.0168648		-0.0028861		-0.0092038		-0.0010135		-0.0048833		278.4	0.597211	0.563276	0.302746
280	0.143052	0.140523	0.060356	0.0557689	0.0288728	0.0284773	0.0202563	0.0224119	0.00801048	0.0052719	-0.0139704*		-0.0127909*		280	0.404042	0.411927	0.231764	0.238453	0.103833	0.118594	0.0766328	0.0975275	0.0618412	0.0707732	0.0304086	0.0432783	0.03419621*			280	0.00775213		-0.0057181		-0.0158883		-0.0015149		-0.0084272		4.55e-06		-0.0037199		280	0.599251	0.564674	0.30354
281.6	0.144012	0.140886	0.0614854	0.0559606	0.0288739	0.0285894	0.0205325	0.0225062	0.00785028	0.0052948	-0.0141534*		-0.0137486*		281.6	0.406987	0.413394	0.233984	0.239537	0.105639	0.1192	0.0772262	0.0980547	0.0616706	0.0711665	0.0318895	0.0435222	0.03491568*			281.6	0.00772187		-0.0050928		-0.0161081		-0.0006476		-0.0070296		-0.0001089		-0.0037392		281.6	0.601185	0.56606	0.304574
283.2	0.144752	0.141247	0.061739	0.0561513	0.0283017	0.028701	0.0208267	0.0226001	0.00724069	0.00531764	-0.0140757*		-0.013024*		283.2	0.409069	0.414853	0.235747	0.240618	0.106532	0.119805	0.0790818	0.0985815	0.0624347	0.0715598	0.0332543	0.0437661	0.03624324*			283.2	0.00838962		-0.0045265		-0.0145326		0.00168197		-0.0053468		0.00106882		-0.0031147		283.2	0.600387	0.567435	0.306101
284.8	0.144854	0.141604	0.0614827	0.056341	0.0275463	0.0288123	0.0209915	0.0226937	0.00717673	0.00534041	-0.0142516*		-0.0123192*		284.8	0.411728	0.416305	0.237355	0.241697	0.106929	0.120409	0.0794644	0.0991079	0.0624527	0.0719529	0.0341495	0.0440099	0.03736425*			284.8	0.00875672		-0.0025693		-0.0140058		0.0027189		-0.0041909		0.00232578		-0.0015997		284.8	0.602344	0.568799	0.308448
286.4	0.145367	0.141959	0.0616573	0.0565297	0.0269297	0.028923	0.0216379	0.022787	0.00741905	0.00536311	-0.0140749*		-0.0111726*		286.4	0.41433	0.417749	0.239166	0.242773	0.108125	0.121012	0.0812185	0.0996341	0.0624748	0.0723459	0.0349669	0.0442537	0.03837826*			286.4	0.00846937		-0.0038566		-0.0137867		0.00261531		-0.0041536		0.00133594		-0.0024309		286.4	0.601165	0.570151	0.308746
288	0.146408	0.142311	0.0609511	0.0567173	0.0262388	0.0290333	0.022543	0.02288	0.00642149	0.00538574	-0.0140448*		-0.0114351*		288	0.417056	0.419187	0.241631	0.243846	0.110079	0.121615	0.0826493	0.10016	0.0634888	0.0727388	0.0358992	0.0444975	0.03926162*			288	0.00961513		-0.0025034		-0.0122467		0.00351096		-0.0030353		0.00113723		-0.0014204		288	0.601541	0.571493	0.310316
289.6	0.14621	0.14266	0.0603715	0.056904	0.0254879	0.0291432	0.0235743	0.0229727	0.00560896	0.0054083	-0.0141361*		-0.0109594*		289.6	0.419591	0.420617	0.242199	0.244917	0.111188	0.122217	0.0841637	0.100685	0.0642058	0.0731315	0.0361904	0.0447412	0.03970063*			289.6	0.010242		-0.0015479		-0.0113797		0.00354467		-0.0021863		0.00119423		-0.0007093		289.6	0.602842	0.572824	0.311972
291.2	0.146663	0.143007	0.0605472	0.0570896	0.0258092	0.0292527	0.0232035	0.0230651	0.00548209	0.0054308	-0.0133347*		-0.0106022*		291.2	0.421244	0.42204	0.242342	0.245985	0.11224	0.122818	0.0857363	0.101211	0.0633964	0.0735241	0.0368058	0.0449848	0.03916285*			291.2	0.0103143		-0.0006382		-0.0107619		0.00331242		-0.0016409		0.0020964		-9.588e-05		291.2	0.603545	0.574144	0.312936
292.8	0.146314	0.14335	0.0608271	0.0572743	0.0264015	0.0293617	0.0237052	0.0231572	0.00505884	0.00545323	-0.0134994*		-0.0103405*		292.8	0.423001	0.423456	0.242764	0.24705	0.113684	0.123418	0.0866611	0.101735	0.0641251	0.0739167	0.0360099	0.0452285	0.03834763*			292.8	0.0104854		-0.0016995		-0.0118501		0.00199592		-0.0010796		0.00207346		-0.000676		292.8	0.602816	0.575453	0.312955
294.4	0.1461	0.143691	0.0604959	0.057458	0.0280353	0.0294702	0.0244651	0.023249	0.00542258	0.00547559	-0.0128896*		-0.0089047*		294.4	0.424482	0.424865	0.243398	0.248112	0.115851	0.124018	0.0884529	0.10226	0.0652425	0.074309	0.0368779	0.0454721	0.03824881*			294.4	0.0112044		-0.0002517		-0.0112705		0.00151443		1.625e-05		0.00242874		-0.0003512		294.4	0.602514	0.576752	0.312577
296	0.146335	0.144029	0.0610584	0.0576407	0.0299843	0.0295784	0.0261344	0.0233405	0.00646572	0.00549789	-0.0120131*		-0.0076556*		296	0.426044	0.426266	0.243118	0.249172	0.117198	0.124617	0.0900311	0.102784	0.0657352	0.0747013	0.037208	0.0457157	0.038361*			296	0.0127986		-0.0002427		-0.0119283		0.00087372		0.0018196		0.00338281		-0.000492		296	0.602453	0.578041	0.3132
297.6	0.145417	0.144364	0.0620272	0.0578224	0.0316968	0.0296861	0.0268038	0.0234316	0.00691553	0.00552012	-0.0116005*		-0.0064483*		297.6	0.428401	0.427661	0.244238	0.250229	0.11796	0.125215	0.09223	0.103308	0.0664887	0.0750934	0.0374512	0.0459592	0.03846713*			297.6	0.0131969		-0.0019223		-0.0126949		-2.448e-05		0.00186141		0.00342906		-0.0007495		297.6	0.60123	0.579319	0.313761
299.2	0.146285	0.144697	0.0624607	0.0580031	0.033161	0.0297933	0.0274443	0.0235225	0.00789956	0.00554229	-0.010442*		-0.0062356*		299.2	0.429839	0.429049	0.24414	0.251284	0.118547	0.125812	0.0933402	0.103831	0.0657133	0.0754854	0.0359622	0.0462027	0.03794385*			299.2	0.0153177		-0.0018026		-0.0126813		0.00041758		0.00301071		0.00450145		-7.676e-05		299.2	0.602365	0.580586	0.31417
300.8	0.146285	0.145027	0.0624607	0.0581829	0.033161	0.0299002	0.0274443	0.0236131	0.00789956	0.00556438	-0.010442*		-0.0062356*		300.8	0.429839	0.43043	0.24414	0.252336	0.118547	0.126409	0.0933402	0.104355	0.0657133	0.0758773	0.0359622	0.0464461	0.03794385*			300.8	0.0153177		-0.0018026		-0.0126813		0.00041758		0.00301071		0.00450145		-7.676e-05		300.8	0.602365	0.581844	0.31417
302.4	0.14442	0.144644	0.062518	0.0580292	0.031559	0.0298212	0.025951	0.0235507	0.00746784	0.00554968	-0.0106199*		-0.0067186*		302.4	0.428568	0.43043	0.243581	0.252336	0.118563	0.126409	0.0926794	0.104355	0.0642286	0.0758773	0.0335393	0.0464461	0.03624765*			302.4	0.0141333		-0.0020792		-0.0129509		0.00089261		0.00231726		0.00400231		-0.0027225		302.4	0.601523	0.580863	0.311995
304	0.144001	0.144261	0.0632391	0.0578758	0.0320353	0.0297424	0.0253734	0.0234884	0.00814658	0.00553502	-0.0098889*		-0.0064122*		304	0.429009	0.43043	0.245125	0.252336	0.119563	0.126409	0.0938947	0.104355	0.0646065	0.0758773	0.0339084	0.0464461	0.03608957*			304	0.0119872		-0.0027063		-0.0130018		0.00076081		0.00083147		0.00258996		-0.0050346		304	0.59932	0.579884	0.310397
305.6	0.143317	0.14388	0.06295	0.0577229	0.0326998	0.0296638	0.0248222	0.0234264	0.0089684	0.00552039	-0.0089205*		-0.0052733*		305.6	0.428158	0.43043	0.244718	0.252336	0.119379	0.126409	0.0937664	0.104355	0.063615	0.0758773	0.0321787	0.0464461	0.03421618*			305.6	0.0116197		-0.0012536		-0.0125894		0.00194416		0.00131788		0.00282096		-0.0060428		305.6	0.599118	0.578907	0.309304
307.2	0.142344	0.1435	0.0634735	0.0575704	0.0332316	0.0295854	0.0238999	0.0233645	0.00981119	0.0055058	-0.0078367*		-0.0057971*		307.2	0.42709	0.43043	0.244915	0.252336	0.11965	0.126409	0.0935661	0.104355	0.0631474	0.0758773	0.0311304	0.0464461	0.03285135*			307.2	0.0112821		-8.453e-05		-0.0117776		0.00352328		-2.6e-07		0.00234063		-0.0076842		307.2	0.597152	0.577933	0.308546
308.8	0.142473	0.143121	0.0641509	0.0574182	0.0335749	0.0295072	0.0233268	0.0233027	0.0104826	0.00549126	-0.0068096*		-0.0060079*		308.8	0.427359	0.43043	0.244967	0.252336	0.120187	0.126409	0.0939306	0.104355	0.0629168	0.0758773	0.0306227	0.0464461	0.03176904*			308.8	0.010229		0.00017591		-0.0117465		0.0037525		-0.0002454		0.00188994		-0.0095184		308.8	0.595867	0.57696	0.308622
310.4	0.141305	0.142743	0.0650244	0.0572665	0.0341601	0.0294293	0.0227491	0.0232412	0.00998977	0.00547675	-0.0069782*		-0.0071772*		310.4	0.427274	0.43043	0.245318	0.252336	0.121526	0.126409	0.0940282	0.104355	0.0630488	0.0758773	0.0301036	0.0464461	0.03107223*			310.4	0.010075		0.00125338		-0.010521		0.00489519		-0.0005392		0.00182526		-0.0103557		310.4	0.593291	0.57599	0.308208
312	0.140578	0.142365	0.0642196	0.0571152	0.0330465	0.0293515	0.0223174	0.0231797	0.00913397	0.00546227	-0.0075612*		-0.007712*		312	0.426873	0.43043	0.245758	0.252336	0.122002	0.126409	0.0939526	0.104355	0.0635779	0.0758773	0.0299807	0.0464461	0.0300659*			312	0.00860838		0.00100405		-0.0112496		0.00563853		-0.0017542		0.0007394		-0.0123521		312	0.591274	0.575022	0.30824
313.6	0.139221	0.141989	0.0644426	0.0569643	0.0338036	0.029274	0.0224685	0.0231185	0.00878401	0.00544784	-0.0075532*		-0.0090579*		313.6	0.428231	0.43043	0.245831	0.252336	0.123687	0.126409	0.0958168	0.104355	0.0638656	0.0758773	0.0314259	0.0464461	0.03075181*			313.6	0.00843579		0.00101688		-0.011572		0.00574894		-0.0032444		0.00030598		-0.0135222		313.6	0.58923	0.574057	0.307824
315.2	0.138529	0.141614	0.0637178	0.0568138	0.0328423	0.0291966	0.0221259	0.0230574	0.00755664	0.00543344	-0.0077446*		-0.0093639*		315.2	0.428172	0.43043	0.245727	0.252336	0.123907	0.126409	0.0950261	0.104355	0.0638062	0.0758773	0.0309925	0.0464461	0.03027075*			315.2	0.0102016		0.00160618		-0.0106711		0.00700811		-0.0028467		0.00130418		-0.0128438		315.2	0.589159	0.573093	0.308737
316.8	0.136678	0.14124	0.0638057	0.0566636	0.0335311	0.0291195	0.0223465	0.0229965	0.00689957	0.00541909	-0.0090351*		-0.0099911*		316.8	0.429102	0.43043	0.244818	0.252336	0.124961	0.126409	0.095742	0.104355	0.0642675	0.0758773	0.0325532	0.0464461	0.02994708*			316.8	0.0114775		0.00263211		-0.0097492		0.0075727		-0.0024377		0.00170485		-0.0115304		316.8	0.58615	0.572132	0.307608
318.4	0.135777	0.140867	0.0620357	0.0565139	0.0331603	0.0290425	0.0216826	0.0229357	0.00620287	0.00540477	-0.0098733*		-0.0105766*		318.4	0.429756	0.43043	0.245149	0.252336	0.125618	0.126409	0.0961073	0.104355	0.0650338	0.0758773	0.0333797	0.0464461	0.03028574*			318.4	0.0135794		0.00335862		-0.0084424		0.00779361		-0.0018341		0.00242357		-0.0107159		318.4	0.584718	0.571173	0.306603
320	0.135497	0.140494	0.0618789	0.0563646	0.0331644	0.0289658	0.021443	0.0228751	0.0050265	0.00539049	-0.0106299*		-0.0110173*		320	0.429382	0.43043	0.24498	0.252336	0.127045	0.126409	0.0959317	0.104355	0.0646427	0.0758773	0.0346914	0.0464461	0.03044992*			320	0.0154729		0.00494184		-0.0065561		0.008291		-0.0005713		0.0025394		-0.0098522		320	0.584468	0.570216	0.307889
321.6	0.133305	0.140123	0.0613021	0.0562156	0.0319372	0.0288892	0.019537	0.0228147	0.00371887	0.00537624	-0.0116951*		-0.0124129*		321.6	0.42843	0.43043	0.244685	0.252336	0.127051	0.126409	0.0953164	0.104355	0.0639635	0.0758773	0.0356483	0.0464461	0.02957942*			321.6	0.0159809		0.00511704		-0.0066214		0.00748738		-0.0009962		0.0028253		-0.0095906		321.6	0.583596	0.569261	0.308677
323.2	0.132958	0.139753	0.0616767	0.0560671	0.0315715	0.0288129	0.0186464	0.0227544	0.0026773	0.00536204	-0.0120139*		-0.0129486*		323.2	0.428493	0.43043	0.245148	0.252336	0.126988	0.126409	0.0964855	0.104355	0.0630297	0.0758773	0.0359483	0.0464461	0.02958404*			323.2	0.0154703		0.00481215		-0.0068601		0.00706195		-0.001497		0.00366255		-0.0090049		323.2	0.583087	0.568308	0.308639
324.8	0.133797	0.139384	0.0612973	0.055919	0.0311882	0.0287368	0.0184715	0.0226943	0.00305236	0.00534787	-0.0126353*		-0.0129655*		324.8	0.427544	0.43043	0.244339	0.252336	0.125925	0.126409	0.0958078	0.104355	0.0624967	0.0758773	0.034947	0.0464461	0.02911282*			324.8	0.0154452		0.0045699		-0.0058967		0.00682394		-0.0008824		0.00325755		-0.008411		324.8	0.581303	0.567358	0.309039
326.4	0.134808	0.139015	0.0613766	0.0557712	0.031053	0.0286608	0.0184786	0.0226343	0.00253725	0.00533374	-0.012842*		-0.0126463*		326.4	0.426598	0.43043	0.243779	0.252336	0.124764	0.126409	0.0944431	0.104355	0.063062	0.0758773	0.0339231	0.0464461	0.02710535*			326.4	0.015601		0.00582372		-0.0057446		0.00715469		0.00043719		0.00391239		-0.0075047		326.4	0.578665	0.566409	0.308783
328	0.134338	0.138648	0.0610847	0.0556238	0.031059	0.0285851	0.0192955	0.0225745	0.002984	0.00531964	-0.0130058*		-0.0116936*		328	0.42699	0.43043	0.244987	0.252336	0.124955	0.126409	0.0942709	0.104355	0.0653158	0.0758773	0.0338728	0.0464461	0.02772487*			328	0.0157084		0.00501794		-0.0057717		0.00536857		0.00122169		0.00402065		-0.0073044		328	0.578398	0.565463	0.30913
329.6	0.135317	0.138282	0.0606864	0.0554768	0.0318488	0.0285096	0.019571	0.0225149	0.00319412	0.00530559	-0.0123409*		-0.0104679*		329.6	0.428301	0.43043	0.246061	0.252336	0.126245	0.126409	0.0948695	0.104355	0.0656056	0.0758773	0.0354065	0.0464461	0.02894565*			329.6	0.0155209		0.00424637		-0.0041837		0.00530633		0.0013637		0.00498521		-0.0061064		329.6	0.577292	0.564519	0.309475
331.2	0.136082	0.137916	0.0606538	0.0553302	0.0308011	0.0284342	0.0196932	0.0224554	0.00343162	0.00529157	-0.0123537*		-0.010493*		331.2	0.426566	0.43043	0.244767	0.252336	0.124261	0.126409	0.0949964	0.104355	0.0641854	0.0758773	0.0331472	0.0464461	0.02888062*			331.2	0.0163735		0.00419591		-0.0037266		0.00538924		0.00263556		0.00525597		-0.0052635		331.2	0.576398	0.563577	0.309347
332.8	0.135336	0.137552	0.0598783	0.055184	0.0321672	0.0283591	0.020642	0.022396	0.00377205	0.00527759	-0.0121748*		-0.0092008*		332.8	0.42582	0.43043	0.244023	0.252336	0.122279	0.126409	0.0949004	0.104355	0.0632788	0.0758773	0.0340437	0.0464461	0.02895964*			332.8	0.0162257		0.00348026		-0.0035684		0.00494033		0.00225494		0.0046703		-0.0047805		332.8	0.575155	0.562637	0.309042
334.4	0.134811	0.137188	0.0585623	0.0550382	0.0315623	0.0282842	0.0210049	0.0223369	0.00398782	0.00526364	-0.0132532*		-0.0083436*		334.4	0.424759	0.43043	0.242779	0.252336	0.120655	0.126409	0.0926333	0.104355	0.0610936	0.0758773	0.0329448	0.0464461	0.02821478*			334.4	0.0163082		0.00356546		-0.0038295		0.00553214		0.00298153		0.00398677		-0.0060429		334.4	0.57193	0.561699	0.306425
336	0.136564	0.136826	0.0592161	0.0548928	0.0336864	0.0282094	0.0232494	0.0222778	0.00614967	0.00524973	-0.0119667*		-0.0067002*		336	0.424976	0.43043	0.242756	0.252336	0.120067	0.126409	0.0928744	0.104355	0.0607941	0.0758773	0.0335381	0.0464461	0.02820815*			336	0.0163092		0.00451847		-0.0030354		0.00530694		0.00413147		0.00348746		-0.0045491		336	0.570399	0.560763	0.307143
337.6	0.136605	0.136464	0.0591626	0.0547477	0.0332586	0.0281349	0.0242006	0.022219	0.00736402	0.00523586	-0.0109064*		-0.0052944*		337.6	0.423683	0.43043	0.242038	0.252336	0.119226	0.126409	0.0910918	0.104355	0.0600925	0.0758773	0.0331581	0.0464461	0.02790278*			337.6	0.0165994		0.0060584		-0.0037552		0.00711247		0.00459969		0.00439352		-0.0041611		337.6	0.570461	0.55983	0.308167
339.2	0.137017	0.136104	0.0609614	0.0546031	0.0342069	0.0280605	0.0259903	0.0221603	0.00825286	0.00522202	-0.0097152*		-0.0054361*		339.2	0.423735	0.43043	0.242625	0.252336	0.119682	0.126409	0.0909288	0.104355	0.0605729	0.0758773	0.0336501	0.0464461	0.02812265*			339.2	0.0147984		0.00508638		-0.0038132		0.00664659		0.00341551		0.00344156		-0.0058581		339.2	0.568782	0.558898	0.307647
340.8	0.137812	0.135744	0.0610729	0.0544588	0.0340299	0.0279864	0.0261653	0.0221017	0.00756981	0.00520823	-0.0097119*		-0.0055446*		340.8	0.425628	0.43043	0.243614	0.252336	0.121151	0.126409	0.0919061	0.104355	0.0613578	0.0758773	0.0345437	0.0464461	0.02993981*			340.8	0.0147047		0.00432603		-0.004425		0.00664416		0.00379272		0.00308605		-0.0057864		340.8	0.567135	0.557968	0.307705
342.4	0.136804	0.135385	0.061197	0.0543149	0.0340951	0.0279124	0.0274683	0.0220433	0.00685154	0.00519446	-0.0098601*		-0.0051226*		342.4	0.425471	0.43043	0.244148	0.252336	0.121727	0.126409	0.0913874	0.104355	0.0622612	0.0758773	0.033914	0.0464461	0.03047193*			342.4	0.0152768		0.00415811		-0.0045361		0.00855275		0.00371808		0.00335894		-0.0057381		342.4	0.56618	0.557041	0.307469
344	0.136793	0.135028	0.0598537	0.0541714	0.0322618	0.0278387	0.0274636	0.0219851	0.00657857	0.00518074	-0.0104701*		-0.005309*		344	0.426023	0.43043	0.245528	0.252336	0.122179	0.126409	0.0916111	0.104355	0.0629711	0.0758773	0.035584	0.0464461	0.03171816*			344	0.0138971		0.00277222		-0.0057208		0.00885128		0.00272694		0.00319881		-0.0071778		344	0.56549	0.556116	0.307174
345.6	0.136039	0.134671	0.0597744	0.0540282	0.0336847	0.0277651	0.0277312	0.021927	0.00722369	0.00516705	-0.0086832*		-0.0053488*		345.6	0.427797	0.43043	0.247494	0.252336	0.123588	0.126409	0.0935821	0.104355	0.0633427	0.0758773	0.0367432	0.0464461	0.03378228*			345.6	0.0153702		0.00313535		-0.0049575		0.0102702		0.00295195		0.00436306		-0.0060968		345.6	0.565722	0.555192	0.30622
347.2	0.135941	0.134315	0.0588854	0.0538855	0.0327739	0.0276918	0.0268189	0.021869	0.00694748	0.00515339	-0.0088239*		-0.0042649*		347.2	0.426839	0.43043	0.247396	0.252336	0.122743	0.126409	0.0916758	0.104355	0.0628589	0.0758773	0.0353214	0.0464461	0.03286822*			347.2	0.0179794		0.00452003		-0.0030613		0.0119797		0.0039382		0.00603626		-0.0039172		347.2	0.565838	0.554271	0.3064
348.8	0.133434	0.13396	0.0575309	0.0537431	0.0319715	0.0276186	0.0258383	0.0218113	0.00672825	0.00513978	-0.0102164*		-0.0054025*		348.8	0.428063	0.43043	0.247572	0.252336	0.123793	0.126409	0.0929471	0.104355	0.0630174	0.0758773	0.0356797	0.0464461	0.03274411*			348.8	0.0184754		0.00566975		-0.002172		0.0114463		0.00394666		0.00565515		-0.004199		348.8	0.564879	0.553352	0.303849
350.4	0.133318	0.133606	0.056032	0.0536011	0.031799	0.0275456	0.0255045	0.0217536	0.0065958	0.0051262	-0.0094737*		-0.0058005*		350.4	0.428019	0.43043	0.249603	0.252336	0.12484	0.126409	0.0937381	0.104355	0.0634139	0.0758773	0.0360116	0.0464461	0.03326141*			350.4	0.0186785		0.00521297		-0.0028563		0.0109533		0.00318259		0.00549958		-0.0049461		350.4	0.564867	0.552434	0.302917
352	0.132422	0.133253	0.0561963	0.0534594	0.0315303	0.0274728	0.0249474	0.0216961	0.00554946	0.00511265	-0.0102471*		-0.0070772*		352	0.426822	0.43043	0.249825	0.252336	0.125499	0.126409	0.0938251	0.104355	0.0637487	0.0758773	0.0356418	0.0464461	0.03399033*			352	0.0182136		0.00533714		-0.0026373		0.00991597		0.00395732		0.00503741		-0.0051687		352	0.564448	0.551519	0.302684
353.6	0.131818	0.132901	0.0564676	0.0533182	0.0314043	0.0274002	0.0230541	0.0216388	0.00546806	0.00509914	-0.0099682*		-0.008385*		353.6	0.42747	0.43043	0.251178	0.252336	0.126222	0.126409	0.0950421	0.104355	0.0651068	0.0758773	0.0362992	0.0464461	0.03505661*			353.6	0.0174417		0.00359328		-0.0033219		0.00897749		0.00373508		0.00489125		-0.0062507		353.6	0.561831	0.550606	0.30239
355.2	0.132144	0.13255	0.056924	0.0531773	0.0321761	0.0273278	0.0234203	0.0215816	0.00691669	0.00508567	-0.0091391*		-0.008218*		355.2	0.427907	0.43043	0.252309	0.252336	0.127169	0.126409	0.0959624	0.104355	0.0669426	0.0758773	0.0367786	0.0464461	0.03551701*			355.2	0.0165248		0.00297572		-0.0039479		0.00865216		0.00354579		0.00504017		-0.0065551		355.2	0.561962	0.549695	0.301823
356.8	0.13112	0.1322	0.0551235	0.0530368	0.0317582	0.0272556	0.021973	0.0215246	0.00588657	0.00507223	-0.0106558*		-0.0096234*		356.8	0.427463	0.43043	0.253665	0.252336	0.12802	0.126409	0.0951074	0.104355	0.0679579	0.0758773	0.0370767	0.0464461	0.03490111*			356.8	0.0165385		0.00198454		-0.0042047		0.0089385		0.00402719		0.004262		-0.0063887		356.8	0.559103	0.548786	0.301578
358.4	0.130765	0.13185	0.0553837	0.0528967	0.0322899	0.0271836	0.0220292	0.0214677	0.00636349	0.00505883	-0.0110964*		-0.0092263*		358.4	0.427912	0.43043	0.253939	0.252336	0.12802	0.126409	0.0954283	0.104355	0.068453	0.0758773	0.0367673	0.0464461	0.03389024*			358.4	0.0162956		0.00196009		-0.0050253		0.00886871		0.00457823		0.0048757		-0.0075395		358.4	0.557206	0.547878	0.301087
360	0.129769	0.131502	0.0547873	0.0527569	0.0318649	0.0271118	0.0210445	0.021411	0.00649684	0.00504546	-0.0117864*		-0.008916*		360	0.429533	0.43043	0.254612	0.252336	0.128019	0.126409	0.0959639	0.104355	0.069423	0.0758773	0.0374277	0.0464461	0.03438146*			360	0.0167828		0.00124847		-0.0040891		0.00937447		0.00485188		0.00536967		-0.008193		360	0.556214	0.546973	0.300725
361.6	0.130472	0.131154	0.0553744	0.0526175	0.0317708	0.0270401	0.020877	0.0213544	0.00695718	0.00503213	-0.0102293*		-0.0090174*		361.6	0.429053	0.43043	0.253287	0.252336	0.127601	0.126409	0.0953444	0.104355	0.0675355	0.0758773	0.0368232	0.0464461	0.03341811*			361.6	0.0163951		0.00056943		-0.0045464		0.00866679		0.00394722		0.00464104		-0.0099255		361.6	0.556481	0.54607	0.302557
363.2	0.129191	0.130808	0.0549873	0.0524784	0.0305313	0.0269687	0.0197672	0.021298	0.00667943	0.00501883	-0.0113569*		-0.0109757*		363.2	0.429268	0.43043	0.252701	0.252336	0.126585	0.126409	0.095664	0.104355	0.0671385	0.0758773	0.036033	0.0464461	0.03270614*			363.2	0.0185303		0.00231544		-0.004		0.00848899		0.00424445		0.00495233		-0.009209		363.2	0.555571	0.545169	0.30275
364.8	0.128047	0.130462	0.05535	0.0523398	0.0300051	0.0268974	0.0199988	0.0212417	0.00752237	0.00500557	-0.0115526*		-0.0116179*		364.8	0.430768	0.43043	0.252875	0.252336	0.126499	0.126409	0.0952944	0.104355	0.0665548	0.0758773	0.0361772	0.0464461	0.03326242*			364.8	0.0178382		0.00175666		-0.0045169		0.00799851		0.00351086		0.00381617		-0.010205		364.8	0.553253	0.54427	0.303528
366.4	0.128063	0.130117	0.0564174	0.0522015	0.0295779	0.0268264	0.0203288	0.0211856	0.00946753	0.00499234	-0.0117537*		-0.0119861*		366.4	0.431212	0.43043	0.251545	0.252336	0.126294	0.126409	0.0946447	0.104355	0.0653913	0.0758773	0.0356873	0.0464461	0.03200275*			366.4	0.0190533		0.00345397		-0.0046329		0.00889644		0.00370606		0.00373811		-0.0108035		366.4	0.551529	0.543372	0.302578
368	0.128308	0.129774	0.0585605	0.0520635	0.0292669	0.0267555	0.0211732	0.0211296	0.0106476	0.00497915	-0.0109986*		-0.0111368*		368	0.431517	0.43043	0.250813	0.252336	0.126337	0.126409	0.0949254	0.104355	0.0652072	0.0758773	0.0361373	0.0464461	0.03156373*			368	0.017769		0.00357425		-0.0046232		0.00843387		0.0038983		0.00327642		-0.0108344		368	0.550934	0.542477	0.303138
369.6	0.127051	0.129431	0.0595411	0.051926	0.0291303	0.0266848	0.0218001	0.0210738	0.0109548	0.00496599	-0.0102356*		-0.0104169*		369.6	0.432093	0.43043	0.251129	0.252336	0.125975	0.126409	0.0945679	0.104355	0.0670723	0.0758773	0.036525	0.0464461	0.03180123*			369.6	0.0151356		0.00244741		-0.0062094		0.00863926		0.0022024		0.0029352		-0.012641		369.6	0.549959	0.541584	0.302665
371.2	0.127407	0.129089	0.0600943	0.0517888	0.0296572	0.0266143	0.0217841	0.0210181	0.0107982	0.00495287	-0.0096468*		-0.0101777*		371.2	0.43265	0.43043	0.250317	0.252336	0.12654	0.126409	0.095266	0.104355	0.066618	0.0758773	0.0365991	0.0464461	0.03125686*			371.2	0.0140642		0.00172195		-0.006542		0.0081205		0.00157266		0.00227644		-0.0136081		371.2	0.548475	0.540692	0.302023
372.8	0.127122	0.128748	0.0599591	0.0516519	0.0292228	0.0265439	0.0207901	0.0209626	0.0108264	0.00493978	-0.0103597*		-0.0099143*		372.8	0.432318	0.43043	0.249677	0.252336	0.126101	0.126409	0.0948978	0.104355	0.0661468	0.0758773	0.0356673	0.0464461	0.0311662*			372.8	0.0152045		0.00151781		-0.0059087		0.00930644		0.00171413		0.00219259		-0.0118751		372.8	0.5478	0.539803	0.303076
374.4	0.127072	0.128407	0.0600264	0.0515154	0.0287501	0.0264738	0.0217044	0.0209072	0.0121747	0.00492673	-0.0105964*		-0.0083612*		374.4	0.430872	0.43043	0.248556	0.252336	0.124558	0.126409	0.0929476	0.104355	0.0654265	0.0758773	0.0351652	0.0464461	0.03003548*			374.4	0.0143882		0.00115091		-0.0055139		0.00981073		0.00192245		0.00308323		-0.0115932		374.4	0.548187	0.538915	0.303686
376	0.126762	0.128068	0.0586762	0.0513793	0.0289008	0.0264038	0.0208319	0.020852	0.0130941	0.00491371	-0.0101662*		-0.007836*		376	0.431304	0.43043	0.248958	0.252336	0.124856	0.126409	0.0928387	0.104355	0.06584	0.0758773	0.0360452	0.0464461	0.03120759*			376	0.0142584		0.00261713		-0.0040509		0.0107072		0.00151406		0.00480751		-0.0105971		376	0.547031	0.53803	0.301858
377.6	0.126438	0.12773	0.0576249	0.0512435	0.030598	0.0263341	0.0199561	0.0207969	0.0140416	0.00490073	-0.0089001*		-0.0070883*		377.6	0.431097	0.43043	0.248535	0.252336	0.123897	0.126409	0.0933181	0.104355	0.0655264	0.0758773	0.0351622	0.0464461	0.03090995*			377.6	0.01498		0.00321022		-0.0034534		0.0117896		0.00159267		0.00505691		-0.0089612		377.6	0.54611	0.537146	0.300832
379.2	0.126294	0.127392	0.0572879	0.0511081	0.0307948	0.0262645	0.0201847	0.0207419	0.0142014	0.00488778	-0.0095888*		-0.0066187*		379.2	0.430469	0.43043	0.247279	0.252336	0.123346	0.126409	0.0937133	0.104355	0.0647107	0.0758773	0.0343911	0.0464461	0.03120541*			379.2	0.0163263		0.00361731		-0.0033221		0.0102696		0.00143093		0.00539955		-0.0081756		379.2	0.54617	0.536264	0.300368
380.8	0.125807	0.127056	0.0556114	0.0509731	0.0308017	0.0261951	0.0208051	0.0206871	0.0134017	0.00487486	-0.0103801*		-0.007293*		380.8	0.430283	0.43043	0.248076	0.252336	0.124084	0.126409	0.0947859	0.104355	0.0653082	0.0758773	0.0347039	0.0464461	0.03104927*			380.8	0.0149201		0.00329045		-0.0042462		0.00942585		0.00106857		0.0050464		-0.0083082		380.8	0.5451	0.535385	0.298921
382.4	0.126781	0.12672	0.056174	0.0508384	0.0325219	0.0261259	0.0222066	0.0206324	0.0138012	0.00486198	-0.0081622*		-0.0066804*		382.4	0.429952	0.43043	0.248777	0.252336	0.124749	0.126409	0.0966681	0.104355	0.066726	0.0758773	0.0356676	0.0464461	0.03249782*			382.4	0.0144625		0.00271365		-0.0055871		0.00830435		0.00126575		0.00490492		-0.0076792		382.4	0.542809	0.534507	0.297174
384	0.127543	0.126385	0.056802	0.0507041	0.0343033	0.0260568	0.0223255	0.0205779	0.0130449	0.00484914	-0.0081302*		-0.0060682*		384	0.430401	0.43043	0.249882	0.252336	0.125859	0.126409	0.0981252	0.104355	0.0686704	0.0758773	0.0362775	0.0464461	0.03357767*			384	0.0143915		0.00325785		-0.005009		0.00779532		0.00253971		0.00542088		-0.0070895		384	0.541276	0.533631	0.295841
385.6	0.127208	0.126051	0.0551691	0.0505701	0.0342169	0.025988	0.020816	0.0205236	0.0125739	0.00483632	-0.0084402*		-0.0067168*		385.6	0.431047	0.43043	0.251267	0.252336	0.126662	0.126409	0.0984809	0.104355	0.0700104	0.0758773	0.0372369	0.0464461	0.03528246*			385.6	0.0153356		0.00314549		-0.0049295		0.00782093		0.00302637		0.00547841		-0.0063284		385.6	0.539103	0.532757	0.294988
387.2	0.12724	0.125718	0.0541836	0.0504365	0.0344404	0.0259193	0.020743	0.0204693	0.0107948	0.00482354	-0.0088213*		-0.0073442*		387.2	0.429795	0.43043	0.252176	0.252336	0.12675	0.126409	0.0981648	0.104355	0.0685621	0.0758773	0.0367903	0.0464461	0.03434925*			387.2	0.0152511		0.00364116		-0.0048897		0.00914469		0.00276031		0.00565519		-0.0060881		387.2	0.537039	0.531884	0.292546
388.8	0.12537	0.125386	0.0525741	0.0503032	0.0331937	0.0258508	0.0182501	0.0204152	0.0087322	0.0048108	-0.01138*		-0.0092968*		388.8	0.429053	0.43043	0.252102	0.252336	0.126812	0.126409	0.0980379	0.104355	0.068263	0.0758773	0.0360161	0.0464461	0.0340356*			388.8	0.0168329		0.00305278		-0.0043125		0.00947781		0.00334153		0.00562534		-0.0051015		388.8	0.532008	0.531014	0.291141
390.4	0.124369	0.125055	0.0517328	0.0501703	0.0316992	0.0257825	0.0184789	0.0203613	0.00855344	0.00479808	-0.0122626*		-0.0099004*		390.4	0.428988	0.43043	0.251435	0.252336	0.126671	0.126409	0.0984426	0.104355	0.0675412	0.0758773	0.0365755	0.0464461	0.03365078*			390.4	0.0165582		0.00329982		-0.0051818		0.00873788		0.00195245		0.00541426		-0.0071619		390.4	0.53118	0.530146	0.290116
392	0.123156	0.124724	0.0511808	0.0500377	0.0299464	0.0257144	0.017352	0.0203075	0.00707121	0.00478541	-0.0127077*		-0.0118209*		392	0.429759	0.43043	0.252163	0.252336	0.126357	0.126409	0.0987693	0.104355	0.0676208	0.0758773	0.0365352	0.0464461	0.03383945*			392	0.0172803		0.0032188		-0.0057584		0.0078823		0.0001854		0.00469449		-0.0074908		392	0.529705	0.529279	0.289882
393.6	0.123227	0.124395	0.0509076	0.0499055	0.0294334	0.0256465	0.0175013	0.0202538	0.00612911	0.00477276	-0.0136326*		-0.0127379*		393.6	0.429483	0.43043	0.252433	0.252336	0.127317	0.126409	0.0985776	0.104355	0.0671047	0.0758773	0.036954	0.0464461	0.03363899*			393.6	0.0169044		0.0025847		-0.006732		0.00660709		0.00048334		0.00377845		-0.0077872		393.6	0.52852	0.528414	0.289533
395.2	0.122496	0.124066	0.0498975	0.0497736	0.0267291	0.0255787	0.0163929	0.0202003	0.00441969	0.00476015	-0.0148765*		-0.0146231*		395.2	0.429641	0.43043	0.252147	0.252336	0.127229	0.126409	0.0993648	0.104355	0.0665215	0.0758773	0.0372644	0.0464461	0.03401534*			395.2	0.0181462		0.00396255		-0.0062383		0.00703132		0.00076949		0.00428781		-0.0068344		395.2	0.526028	0.527552	0.288866
396.8	0.122266	0.123738	0.0512444	0.0496421	0.02545	0.0255111	0.0171116	0.0201469	0.00439043	0.00474757	-0.0152273*		-0.0147774*		396.8	0.429097	0.43043	0.252383	0.252336	0.126552	0.126409	0.0994187	0.104355	0.0666484	0.0758773	0.0370638	0.0464461	0.03369784*			396.8	0.0174874		0.00288124		-0.0065		0.00576518		0.00054318		0.00272304		-0.0072276		396.8	0.523871	0.526691	0.287827
398.4	0.122411	0.123411	0.0512386	0.0495109	0.0244643	0.0254437	0.0167834	0.0200937	0.00412428	0.00473503	-0.0160591*		-0.0152543*		398.4	0.429607	0.43043	0.250518	0.252336	0.126053	0.126409	0.0991375	0.104355	0.0654824	0.0758773	0.0374517	0.0464461	0.03157399*			398.4	0.0175356		0.00290719		-0.00608		0.00612557		0.0017537		0.00257739		-0.0065982		398.4	0.52292	0.525832	0.286379
400	0.121772	0.123085	0.0507676	0.0493801	0.0236892	0.0253765	0.0171936	0.0200406	0.00330722	0.00472252	-0.0162258*		-0.0143706*		400	0.428471	0.43043	0.248771	0.252336	0.124956	0.126409	0.0970014	0.104355	0.064088	0.0758773	0.0364677	0.0464461	0.03102859*			400	0.0150226		0.00127041		-0.0069768		0.00514254		0.00061512		0.00118408		-0.0087691		400	0.521491	0.524974	0.28501
401.6	0.121301	0.12276	0.0506883	0.0492496	0.0216902	0.0253094	0.0169697	0.0199877	0.00182644	0.00471004	-0.0165514*		-0.0148567*		401.6	0.428392	0.43043	0.249487	0.252336	0.124638	0.126409	0.0966745	0.104355	0.0635971	0.0758773	0.0364148	0.0464461	0.03061501*			401.6	0.0135697		0.00112753		-0.0075904		0.0048748		-0.0001505		0.00025239		-0.0103038		401.6	0.521711	0.524119	0.286357
403.2	0.121219	0.122435	0.0500437	0.0491195	0.0210365	0.0252425	0.0162847	0.0199349	0.0017538	0.00469759	-0.0171288*		-0.0149683*		403.2	0.428198	0.43043	0.249288	0.252336	0.125511	0.126409	0.0960094	0.104355	0.0616464	0.0758773	0.037261	0.0464461	0.0304534*			403.2	0.0135072		0.00042114		-0.0073458		0.00524643		-0.0001752		-0.0004662		-0.0105068		403.2	0.520413	0.523265	0.286311
404.8	0.1198	0.122112	0.0500562	0.0489897	0.0198311	0.0251758	0.0171871	0.0198822	0.00147411	0.00468518	-0.0177667*		-0.014458*		404.8	0.427753	0.43043	0.249226	0.252336	0.125424	0.126409	0.0945149	0.104355	0.0614087	0.0758773	0.0369607	0.0464461	0.03043472*			404.8	0.0133884		-0.0002022		-0.0061187		0.0064239		0.00133282		0.00074429		-0.008994		404.8	0.521263	0.522413	0.286651
406.4	0.120371	0.121789	0.0498188	0.0488602	0.0196873	0.0251093	0.0178407	0.0198296	0.00189609	0.0046728	-0.0173472*		-0.0132775*		406.4	0.429068	0.43043	0.250141	0.252336	0.126329	0.126409	0.094471	0.104355	0.0622698	0.0758773	0.0386505	0.0464461	0.03206235*			406.4	0.0128045		-0.0007047		-0.0060769		0.00664686		0.00099531		0.00201817		-0.0088342		406.4	0.522492	0.521563	0.28647
408	0.118954	0.121467	0.0492157	0.0487311	0.0196481	0.025043	0.0169202	0.0197772	0.00115918	0.00466045	-0.0170186*		-0.0122999*		408	0.429373	0.43043	0.250094	0.252336	0.126933	0.126409	0.0944416	0.104355	0.0628013	0.0758773	0.0388741	0.0464461	0.03250391*			408	0.0135516		0.00031316		-0.0053254		0.00708661		0.00168324		0.00379296		-0.0081417		408	0.522191	0.520715	0.284203
409.6	0.11909	0.121146	0.0496728	0.0486024	0.020825	0.0249768	0.0170975	0.019725	0.001812	0.00464814	-0.0179159*		-0.0117517*		409.6	0.428188	0.43043	0.249453	0.252336	0.125621	0.126409	0.0946662	0.104355	0.0621483	0.0758773	0.0379133	0.0464461	0.03144745*			409.6	0.0132656		-0.0018689		-0.0057728		0.00720409		0.00226561		0.00316995		-0.0080928		409.6	0.523571	0.519869	0.285014
411.2	0.119311	0.120826	0.0508145	0.048474	0.0216887	0.0249108	0.0186534	0.0196729	0.00204101	0.00463585	-0.0172451*		-0.0105566*		411.2	0.428608	0.43043	0.251009	0.252336	0.126154	0.126409	0.0957053	0.104355	0.0626854	0.0758773	0.0381431	0.0464461	0.03302641*			411.2	0.0139376		-0.0017136		-0.0056761		0.00677487		0.00298085		0.0045512		-0.007526		411.2	0.523866	0.519024	0.286018
412.8	0.118622	0.120507	0.0499932	0.0483459	0.0213134	0.024845	0.0194296	0.0196209	0.00097637	0.0046236	-0.0174189*		-0.0112504*		412.8	0.428505	0.43043	0.251664	0.252336	0.126068	0.126409	0.0954118	0.104355	0.0644587	0.0758773	0.0379043	0.0464461	0.0328554*			412.8	0.0125765		-0.0024058		-0.0048922		0.00751495		0.00393885		0.00510516		-0.0065371		412.8	0.523328	0.518182	0.285264
414.4	0.118003	0.120189	0.0501622	0.0482181	0.0214564	0.0247793	0.0187021	0.019569	0.00124426	0.00461139	-0.0161184*		-0.0115456*		414.4	0.430128	0.43043	0.253474	0.252336	0.127251	0.126409	0.0967489	0.104355	0.0660468	0.0758773	0.0385641	0.0464461	0.03490602*			414.4	0.013072		-0.0020801		-0.0044668		0.00820872		0.00477877		0.00586255		-0.0076268		414.4	0.52256	0.517341	0.284083
416	0.117413	0.119871	0.0497633	0.0480907	0.0223716	0.0247138	0.0179817	0.0195173	0.00073815	0.0045992	-0.0172111*		-0.0122642*		416	0.4305	0.43043	0.253822	0.252336	0.1278	0.126409	0.0972521	0.104355	0.0658091	0.0758773	0.0372263	0.0464461	0.0351924*			416	0.0123885		-0.0012237		-0.0037626		0.00990799		0.00489649		0.00706189		-0.0072162		416	0.521701	0.516502	0.283625
417.6	0.115671	0.119554	0.0489195	0.0479636	0.0216208	0.0246485	0.0165814	0.0194658	0.00143456	0.00458705	-0.017066*		-0.0135519*		417.6	0.430084	0.43043	0.253837	0.252336	0.128211	0.126409	0.0967457	0.104355	0.0663321	0.0758773	0.0354094	0.0464461	0.03542111*			417.6	0.0115837		-0.0010524		-0.0033308		0.0100671		0.00520383		0.00698618		-0.0075111		417.6	0.521547	0.515664	0.283582
419.2	0.114773	0.119238	0.0491058	0.0478369	0.0228303	0.0245834	0.0168762	0.0194143	0.00155944	0.00457493	-0.0164985*		-0.0141324*		419.2	0.429534	0.43043	0.253554	0.252336	0.128872	0.126409	0.0978207	0.104355	0.0667867	0.0758773	0.0350128	0.0464461	0.03516316*			419.2	0.0113089		-0.0013929		-0.0026098		0.0105332		0.00414933		0.00735269		-0.0070003		419.2	0.519719	0.514829	0.282559
420.8	0.113643	0.118923	0.0490683	0.0477105	0.0236156	0.0245185	0.0161961	0.019363	0.00307599	0.00456284	-0.0164797*		-0.0143706*		420.8	0.429209	0.43043	0.252347	0.252336	0.128637	0.126409	0.0977209	0.104355	0.0681918	0.0758773	0.0343988	0.0464461	0.03551423*			420.8	0.0113094		-0.0021141		-0.0029252		0.0108765		0.00418949		0.00687785		-0.0067803		420.8	0.515974	0.513995	0.281869
422.4	0.112517	0.118609	0.0478182	0.0475844	0.0235531	0.0244537	0.0161625	0.0193119	0.00234992	0.00455078	-0.0166483*		-0.0148717*		422.4	0.4291	0.43043	0.251354	0.252336	0.127776	0.126409	0.0976992	0.104355	0.068281	0.0758773	0.034756	0.0464461	0.03482453*			422.4	0.0107439		-0.0016539		-0.0032627		0.0102297		0.00361141		0.00630301		-0.0076265		422.4	0.51561	0.513163	0.281875
424	0.112785	0.118296	0.0481704	0.0474587	0.0244047	0.024389	0.0156437	0.0192608	0.00289301	0.00453876	-0.0171721*		-0.0154806*		424	0.428987	0.43043	0.251237	0.252336	0.128191	0.126409	0.0980804	0.104355	0.0696827	0.0758773	0.0351496	0.0464461	0.03530922*			424	0.0113797		-0.0012087		-0.002643		0.0103033		0.00510846		0.00699299		-0.0065499		424	0.513775	0.512333	0.281671
425.6	0.112437	0.117983	0.0471057	0.0473333	0.0240339	0.0243246	0.0144962	0.0192099	0.00260634	0.00452676	-0.0189284*		-0.0155221*		425.6	0.429263	0.43043	0.251278	0.252336	0.128231	0.126409	0.0973651	0.104355	0.070221	0.0758773	0.0358858	0.0464461	0.0351354*			425.6	0.0110694		-0.0013761		-0.0020537		0.0104935		0.0065423		0.0065601		-0.0062022		425.6	0.511417	0.511504	0.281733
427.2	0.11206	0.117671	0.0470403	0.0472082	0.0231454	0.0242603	0.0141275	0.0191592	0.00261276	0.0045148	-0.0187728*		-0.0159776*		427.2	0.42918	0.43043	0.249155	0.252336	0.127301	0.126409	0.098178	0.104355	0.070152	0.0758773	0.0356368	0.0464461	0.03471543*			427.2	0.0107907		-0.0013477		-0.0032674		0.00924783		0.00528182		0.00603617		-0.0070007		427.2	0.509258	0.510678	0.282978
428.8	0.111534	0.11736	0.0476804	0.0470835	0.0236596	0.0241962	0.0148704	0.0191086	0.00328824	0.00450287	-0.0188094*		-0.0151125*		428.8	0.428176	0.43043	0.247955	0.252336	0.125749	0.126409	0.0969744	0.104355	0.0695103	0.0758773	0.0350529	0.0464461	0.03358375*			428.8	0.0103208		-0.0019723		-0.0038386		0.00773447		0.00505686		0.00392431		-0.0075793		428.8	0.507868	0.509853	0.282677
430.4	0.112189	0.11705	0.0474411	0.0469591	0.0233254	0.0241323	0.0153782	0.0190581	0.00435423	0.00449097	-0.0185982*		-0.0152194*		430.4	0.42835	0.43043	0.246341	0.252336	0.12538	0.126409	0.095752	0.104355	0.0673778	0.0758773	0.035203	0.0464461	0.03290802*			430.4	0.0097574		-0.0031013		-0.0054476		0.00753281		0.00334487		0.00246617		-0.0091292		430.4	0.504757	0.509029	0.283581
432	0.111926	0.116741	0.0464482	0.046835	0.0225403	0.0240685	0.0146188	0.0190077	0.0036872	0.00447911	-0.0184385*		-0.0151513*		432	0.427676	0.43043	0.246658	0.252336	0.125912	0.126409	0.0956754	0.104355	0.067173	0.0758773	0.0350853	0.0464461	0.03390857*			432	0.00994643		-0.0022835		-0.0054797		0.00730098		0.0022541		0.00232276		-0.01079		432	0.503336	0.508208	0.282887
433.6	0.11079	0.116433	0.0461615	0.0467112	0.0215749	0.0240049	0.0145586	0.0189575	0.00266993	0.00446727	-0.0187385*		-0.0155516*		433.6	0.428917	0.43043	0.248322	0.252336	0.127087	0.126409	0.0975038	0.104355	0.0665392	0.0758773	0.037079	0.0464461	0.03440196*			433.6	0.00912862		-0.0027869		-0.0066047		0.00740655		0.00154536		0.00096817		-0.0119201		433.6	0.501605	0.507388	0.284499
435.2	0.109385	0.116125	0.0453393	0.0465878	0.0211266	0.0239415	0.0140653	0.0189074	0.00253794	0.00445547	-0.0187889*		-0.0151961*		435.2	0.429316	0.43043	0.248481	0.252336	0.127102	0.126409	0.0973927	0.104355	0.0653216	0.0758773	0.037147	0.0464461	0.03386662*			435.2	0.00950182		-0.0032319		-0.0071753		0.00789735		0.00164097		0.00118716		-0.011375		435.2	0.500215	0.50657	0.283658
436.8	0.109341	0.115818	0.0465309	0.0464647	0.0208551	0.0238782	0.015042	0.0188575	0.00176627	0.00444369	-0.0175016*		-0.0142683*		436.8	0.429583	0.43043	0.248375	0.252336	0.127031	0.126409	0.0978442	0.104355	0.0659984	0.0758773	0.0376053	0.0464461	0.03350792*			436.8	0.00933378		-0.003341		-0.0080944		0.00793683		0.00069616		0.00147873		-0.0108699		436.8	0.500452	0.505754	0.283656
438.4	0.110982	0.115512	0.0480529	0.0463419	0.0209956	0.0238151	0.0153029	0.0188076	0.00295895	0.00443195	-0.0170231*		-0.0121287*		438.4	0.430336	0.43043	0.248383	0.252336	0.126361	0.126409	0.0988052	0.104355	0.0635412	0.0758773	0.0382547	0.0464461	0.03387127*			438.4	0.0101215		-0.0027833		-0.0081646		0.00716799		-0.0001768		0.00188449		-0.0110717		438.4	0.500692	0.504939	0.284033
440	0.110488	0.115207	0.0491928	0.0462195	0.0219779	0.0237522	0.016424	0.0187579	0.00233251	0.00442024	-0.0169251*		-0.0102849*		440	0.429819	0.43043	0.248749	0.252336	0.126095	0.126409	0.0993973	0.104355	0.0630161	0.0758773	0.0382915	0.0464461	0.03411458*			440	0.010562		-0.0026742		-0.008259		0.00707453		-0.0005302		0.00320705		-0.0112245		440	0.499745	0.504126	0.283193
441.6	0.110976	0.114902	0.0502313	0.0460973	0.0224715	0.0236895	0.0181457	0.0187084	0.00265718	0.00440856	-0.015282*		-0.0077987*		441.6	0.429994	0.43043	0.250002	0.252336	0.126161	0.126409	0.100466	0.104355	0.0619061	0.0758773	0.0388577	0.0464461	0.03441186*			441.6	0.0108069		-0.0038789		-0.0092892		0.00786387		-0.0010824		0.00343181		-0.0114734		441.6	0.499139	0.503315	0.284418
443.2	0.110906	0.114599	0.0509114	0.0459755	0.0221284	0.0236269	0.0193348	0.0186589	0.00171983	0.00439691	-0.0146235*		-0.0079198*		443.2	0.430442	0.43043	0.251269	0.252336	0.126744	0.126409	0.100331	0.104355	0.061131	0.0758773	0.0392141	0.0464461	0.03532883*			443.2	0.0108563		-0.0037215		-0.0091843		0.00687858		-0.001682		0.00462303		-0.0110501		443.2	0.497432	0.502506	0.284203
444.8	0.111519	0.114296	0.0505105	0.045854	0.02074	0.0235644	0.0196169	0.0186096	0.00130615	0.00438529	-0.0140755*		-0.0086515*		444.8	0.4306	0.43043	0.251664	0.252336	0.127402	0.126409	0.100357	0.104355	0.0608991	0.0758773	0.0383536	0.0464461	0.03601198*			444.8	0.0103075		-0.0051204		-0.0092569		0.00707057		-0.0021872		0.00465317		-0.0119804		444.8	0.4971	0.501698	0.282479
446.4	0.111914	0.113994	0.0495437	0.0457329	0.0212252	0.0235021	0.0193956	0.0185604	0.00256652	0.00437371	-0.0122142*		-0.0089213*		446.4	0.431404	0.43043	0.253732	0.252336	0.128816	0.126409	0.101533	0.104355	0.0608637	0.0758773	0.0386673	0.0464461	0.03706541*			446.4	0.00982055		-0.0057196		-0.0100836		0.00717818		-0.0037398		0.00515912		-0.0136726		446.4	0.496939	0.500892	0.281446
448	0.112936	0.113693	0.0508218	0.045612	0.0224592	0.0234401	0.0209213	0.0185114	0.00414922	0.00436215	-0.0103426*		-0.0083872*		448	0.430572	0.43043	0.252195	0.252336	0.128742	0.126409	0.101368	0.104355	0.0602069	0.0758773	0.037608	0.0464461	0.03640338*			448	0.00981261		-0.0058975		-0.0097064		0.00757242		-0.0039757		0.00569335		-0.0128069		448	0.497851	0.500087	0.28173
449.6	0.114083	0.113392	0.0517141	0.0454915	0.0251108	0.0233781	0.0226499	0.0184625	0.00673037	0.00435062	-0.0078254*		-0.0064499*		449.6	0.430988	0.43043	0.25265	0.252336	0.13004	0.126409	0.101029	0.104355	0.0610994	0.0758773	0.0378583	0.0464461	0.03559803*			449.6	0.0100155		-0.0058446		-0.0092793		0.00765369		-0.0029469		0.00634629		-0.0122375		449.6	0.498162	0.499285	0.28086
451.2	0.116326	0.113093	0.0526244	0.0453713	0.0268009	0.0233163	0.0234384	0.0184137	0.00758505	0.00433913	-0.0062004*		-0.0052092*		451.2	0.430765	0.43043	0.253781	0.252336	0.129794	0.126409	0.101532	0.104355	0.0621742	0.0758773	0.0387854	0.0464461	0.03658625*			451.2	0.0104982		-0.0052424		-0.008725		0.0084194		-0.0026693		0.0071461		-0.0114239		451.2	0.497181	0.498484	0.280265
452.8	0.117744	0.112794	0.0527227	0.0452514	0.029419	0.0232547	0.0242194	0.0183651	0.00885383	0.00432766	-0.0059154*		-0.0046165*		452.8	0.430951	0.43043	0.253597	0.252336	0.129649	0.126409	0.101322	0.104355	0.0634152	0.0758773	0.0393707	0.0464461	0.03641065*			452.8	0.010771		-0.0052572		-0.007878		0.00941865		-0.0010804		0.00706111		-0.0107916		452.8	0.494736	0.497684	0.278825
454.4	0.118285	0.112496	0.0513004	0.0451319	0.0283322	0.0231933	0.0231844	0.0183165	0.00765508	0.00431623	-0.0075133*		-0.0053706*		454.4	0.431391	0.43043	0.254881	0.252336	0.129653	0.126409	0.100394	0.104355	0.064509	0.0758773	0.0402624	0.0464461	0.03698099*			454.4	0.0118201		-0.0031395		-0.0067332		0.00946019		0.00019851		0.00847994		-0.0098078		454.4	0.494998	0.496887	0.278969
456	0.119751	0.112199	0.052449	0.0450126	0.0302678	0.023132	0.0241987	0.0182681	0.00854778	0.00430482	-0.0079508*		-0.0052628*		456	0.431254	0.43043	0.255459	0.252336	0.129738	0.126409	0.10002	0.104355	0.0664017	0.0758773	0.0407797	0.0464461	0.03736774*			456	0.0116646		-0.0023955		-0.0057333		0.0100045		0.00156359		0.00960195		-0.0091963		456	0.494576	0.496091	0.27792
457.6	0.119388	0.111902	0.0506828	0.0448937	0.0292267	0.0230709	0.023193	0.0182199	0.00813353	0.00429345	-0.0088583*		-0.0058975*		457.6	0.431778	0.43043	0.25543	0.252336	0.129018	0.126409	0.0985928	0.104355	0.0670763	0.0758773	0.0406401	0.0464461	0.03829415*			457.6	0.011274		-0.0013354		-0.0055433		0.010471		0.00138689		0.00992159		-0.0102513		457.6	0.493171	0.495296	0.278193
459.2	0.119133	0.111606	0.0510355	0.044775	0.0298382	0.0230099	0.024667	0.0181717	0.00934233	0.0042821	-0.0084943*		-0.0057316*		459.2	0.430353	0.43043	0.253474	0.252336	0.128742	0.126409	0.0985773	0.104355	0.0676672	0.0758773	0.0400582	0.0464461	0.03664612*			459.2	0.0119866		-0.001615		-0.0057837		0.0108807		0.00260978		0.00993498		-0.0113146		459.2	0.491983	0.494504	0.279164
460.8	0.120026	0.111312	0.0511837	0.0446567	0.02998	0.0229491	0.0239737	0.0181237	0.00969695	0.00427079	-0.0078016*		-0.0057595*		460.8	0.429566	0.43043	0.253676	0.252336	0.127602	0.126409	0.097406	0.104355	0.0690748	0.0758773	0.0408122	0.0464461	0.03573759*			460.8	0.0129872		-0.0001501		-0.0050109		0.0116949		0.00351764		0.00972075		-0.0098902		460.8	0.490074	0.493712	0.278737
462.4	0.119359	0.111017	0.0486142	0.0445387	0.0290236	0.0228885	0.0223483	0.0180758	0.00931333	0.0042595	-0.009249*		-0.0072358*		462.4	0.429524	0.43043	0.254062	0.252336	0.128436	0.126409	0.0974319	0.104355	0.0699391	0.0758773	0.0406202	0.0464461	0.03576709*			462.4	0.0133906		0.00025811		-0.0047347		0.0121873		0.00383743		0.0100615		-0.009548		462.4	0.488735	0.492923	0.278663
464	0.116886	0.110724	0.0469363	0.044421	0.028627	0.022828	0.0200909	0.0180281	0.00772099	0.00424825	-0.0103841*		-0.0085012*		464	0.430149	0.43043	0.25462	0.252336	0.128728	0.126409	0.0983596	0.104355	0.0714339	0.0758773	0.040449	0.0464461	0.03571258*			464	0.0126562		0.00144199		-0.0046762		0.0116785		0.0046563		0.00985536		-0.0090431		464	0.487953	0.492135	0.277937
465.6	0.115103	0.110432	0.046352	0.0443036	0.0283094	0.0227677	0.0205429	0.0179804	0.00791902	0.00423702	-0.0105048*		-0.0082021*		465.6	0.430468	0.43043	0.255436	0.252336	0.128302	0.126409	0.0998042	0.104355	0.0718363	0.0758773	0.0411856	0.0464461	0.03483002*			465.6	0.0120066		0.00098866		-0.0054166		0.0119272		0.00434042		0.0096343		-0.0086915		465.6	0.487499	0.491349	0.277828
467.2	0.112635	0.11014	0.0463007	0.0441866	0.0280628	0.0227075	0.0182542	0.0179329	0.00762934	0.00422582	-0.0109587*		-0.0089847*		467.2	0.430597	0.43043	0.255604	0.252336	0.127192	0.126409	0.101578	0.104355	0.0728063	0.0758773	0.0407574	0.0464461	0.03447988*			467.2	0.0119998		0.00210038		-0.0048661		0.0122521		0.00444134		0.00983742		-0.0085703		467.2	0.485905	0.490565	0.276159
468.8	0.113065	0.109849	0.0472861	0.0440698	0.0287479	0.0226475	0.0186341	0.0178855	0.00826283	0.00421466	-0.0099239*		-0.0086465*		468.8	0.430549	0.43043	0.254851	0.252336	0.126028	0.126409	0.101462	0.104355	0.0734299	0.0758773	0.0397655	0.0464461	0.03396257*			468.8	0.0123155		0.00260577		-0.0052513		0.0118066		0.0036609		0.00999475		-0.0087421		468.8	0.484366	0.489782	0.275529
470.4	0.112527	0.109558	0.0487995	0.0439534	0.0295266	0.0225877	0.0195327	0.0178383	0.00901217	0.00420352	-0.0104818*		-0.0072988*		470.4	0.432001	0.43043	0.256043	0.252336	0.126732	0.126409	0.102893	0.104355	0.0731195	0.0758773	0.0414665	0.0464461	0.03525642*			470.4	0.0125175		0.0026741		-0.0051613		0.0119891		0.00380221		0.00995955		-0.0086408		470.4	0.482074	0.489	0.27528
472	0.110988	0.109269	0.0489177	0.0438372	0.0291147	0.022528	0.0193642	0.0177911	0.00785466	0.00419241	-0.0106453*		-0.0074468*		472	0.43213	0.43043	0.25763	0.252336	0.127271	0.126409	0.103168	0.104355	0.0744351	0.0758773	0.0417105	0.0464461	0.03553703*			472	0.0115211		0.00154113		-0.0061756		0.0115727		0.00315568		0.00909719		-0.0087884		472	0.480601	0.488221	0.274124
473.6	0.110281	0.10898	0.0487877	0.0437214	0.0280863	0.0224685	0.0199782	0.0177441	0.0078302	0.00418134	-0.0097071*		-0.0071956*		473.6	0.431202	0.43043	0.25691	0.252336	0.126758	0.126409	0.103536	0.104355	0.0728501	0.0758773	0.0420062	0.0464461	0.03388735*			473.6	0.0104502		0.00042081		-0.0063189		0.0114158		0.00340213		0.00801503		-0.0088593		473.6	0.478302	0.487443	0.273429
475.2	0.11029	0.108692	0.0489358	0.0436059	0.0264932	0.0224091	0.0195415	0.0176973	0.00789979	0.00417029	-0.0106948*		-0.0081033*		475.2	0.429916	0.43043	0.255963	0.252336	0.124926	0.126409	0.10217	0.104355	0.071738	0.0758773	0.0404732	0.0464461	0.03294128*			475.2	0.00969582		-0.0008128		-0.0063373		0.0107383		0.00223589		0.00755255		-0.0099238		475.2	0.479281	0.486666	0.273442
476.8	0.109728	0.108405	0.0492674	0.0434907	0.0267624	0.0223499	0.0196886	0.0176505	0.00842146	0.00415927	-0.0096895*		-0.0080731*		476.8	0.430473	0.43043	0.25658	0.252336	0.125838	0.126409	0.103797	0.104355	0.0719502	0.0758773	0.0409922	0.0464461	0.03380656*			476.8	0.0101054		-0.0017514		-0.0058482		0.0107809		0.00255973		0.00682586		-0.0105773		476.8	0.478753	0.485891	0.272498
478.4	0.108202	0.108119	0.0484702	0.0433757	0.0256342	0.0222908	0.0198432	0.0176039	0.00815	0.00414828	-0.0095888*		-0.0078857*		478.4	0.430251	0.43043	0.257497	0.252336	0.125979	0.126409	0.103248	0.104355	0.0720314	0.0758773	0.040499	0.0464461	0.03360844*			478.4	0.0106444		-0.0022036		-0.0065234		0.0105077		0.00277242		0.00595957		-0.0112589		478.4	0.47942	0.485118	0.27257
480	0.108464	0.107833	0.0507301	0.0432611	0.027711	0.0222319	0.0214553	0.0175573	0.00893394	0.00413732	-0.009491*		-0.0060005*		480	0.430026	0.43043	0.255602	0.252336	0.126415	0.126409	0.101754	0.104355	0.0705136	0.0758773	0.0406768	0.0464461	0.03268231*			480	0.0103414		-0.0030109		-0.0069761		0.00926711		0.00240768		0.00465128		-0.0119054		480	0.479514	0.484347	0.272315
481.6	0.108713	0.107548	0.0506638	0.0431468	0.0275036	0.0221732	0.0217785	0.0175109	0.00950009	0.00412638	-0.0082079*		-0.0044128*		481.6	0.431426	0.43043	0.255499	0.252336	0.12773	0.126409	0.101595	0.104355	0.0699074	0.0758773	0.0403523	0.0464461	0.03270104*			481.6	0.0101431		-0.0031368		-0.0077526		0.00887857		0.00229889		0.00425641		-0.0124207		481.6	0.479653	0.483577	0.271486
483.2	0.107736	0.107264	0.0495736	0.0430328	0.0270947	0.0221146	0.021197	0.0174647	0.00878696	0.00411548	-0.0095361*		-0.0059173*		483.2	0.432091	0.43043	0.255864	0.252336	0.128479	0.126409	0.102113	0.104355	0.0709291	0.0758773	0.040635	0.0464461	0.03426864*			483.2	0.00993999		-0.0038418		-0.0081919		0.00779101		0.00162598		0.00305781		-0.0128724		483.2	0.479942	0.482808	0.271518
484.8	0.10676	0.10698	0.0480258	0.0429191	0.0255261	0.0220562	0.0206141	0.0174185	0.00761178	0.00410461	-0.0108391*		-0.0065667*		484.8	0.433081	0.43043	0.254579	0.252336	0.128575	0.126409	0.101368	0.104355	0.0695592	0.0758773	0.0402924	0.0464461	0.03436208*			484.8	0.00992331		-0.003482		-0.0071816		0.00824854		0.00280549		0.00334654		-0.0131824		484.8	0.480081	0.482041	0.271156
486.4	0.106799	0.106698	0.0466439	0.0428057	0.0247667	0.0219979	0.0206144	0.0173725	0.0064552	0.00409376	-0.0118719*		-0.0074088*		486.4	0.433013	0.43043	0.255299	0.252336	0.12856	0.126409	0.100885	0.104355	0.0691854	0.0758773	0.0395252	0.0464461	0.03489658*			486.4	0.00941182		-0.0020513		-0.0070123		0.00825566		0.00319915		0.00394924		-0.0129249		486.4	0.480378	0.481276	0.271556
488	0.106949	0.106416	0.0466682	0.0426926	0.0233642	0.0219398	0.0207252	0.0173266	0.00664407	0.00408294	-0.0116504*		-0.0076096*		488	0.432551	0.43043	0.254074	0.252336	0.128221	0.126409	0.100402	0.104355	0.0685346	0.0758773	0.0383781	0.0464461	0.0350015*			488	0.0103671		-0.0001864		-0.0049271		0.00904494		0.0049853		0.00542471		-0.0125898		488	0.481475	0.480512	0.273359
489.6	0.106242	0.106135	0.0453263	0.0425798	0.0221389	0.0218818	0.02028	0.0172808	0.00601717	0.00407215	-0.0130522*		-0.0088104*		489.6	0.432845	0.43043	0.253674	0.252336	0.128981	0.126409	0.0993743	0.104355	0.0682487	0.0758773	0.0381813	0.0464461	0.03524194*			489.6	0.00901284		-0.0001795		-0.0056901		0.00818788		0.00527702		0.00479917		-0.0139457		489.6	0.480375	0.47975	0.273911
491.2	0.106305	0.105854	0.045196	0.0424673	0.019824	0.021824	0.0204667	0.0172352	0.00527036	0.00406139	-0.0132521*		-0.009718*		491.2	0.432727	0.43043	0.253774	0.252336	0.128948	0.126409	0.0992284	0.104355	0.0684452	0.0758773	0.038704	0.0464461	0.03431883*			491.2	0.0101686		-0.0006668		-0.0056802		0.00807135		0.00659481		0.00436537		-0.0135492		491.2	0.480699	0.478989	0.276878
492.8	0.105716	0.105574	0.0441571	0.042355	0.0196411	0.0217663	0.018974	0.0171896	0.00385916	0.00405066	-0.0139395*		-0.0110291*		492.8	0.43314	0.43043	0.254657	0.252336	0.128472	0.126409	0.0989412	0.104355	0.0682526	0.0758773	0.0388679	0.0464461	0.03483983*			492.8	0.0104723		0.00039327		-0.0048711		0.00830806		0.0068871		0.00510164		-0.0105487		492.8	0.480654	0.47823	0.276199
494.4	0.105017	0.105295	0.0423219	0.0422431	0.0171415	0.0217088	0.0179983	0.0171442	0.00306774	0.00403996	-0.0152468*		-0.0115291*		494.4	0.433793	0.43043	0.255357	0.252336	0.129165	0.126409	0.0987249	0.104355	0.0674583	0.0758773	0.0387456	0.0464461	0.03563515*			494.4	0.00963031		-0.0002689		-0.0060037		0.0077532		0.00674513		0.00561768		-0.0111423		494.4	0.480446	0.477473	0.276453
496	0.104	0.105017	0.0435004	0.0421315	0.0187165	0.0216514	0.0183562	0.0170989	0.00302463	0.00402928	-0.0146282*		-0.0123141*		496	0.43514	0.43043	0.256489	0.252336	0.129779	0.126409	0.100211	0.104355	0.0694088	0.0758773	0.0400499	0.0464461	0.03688366*			496	0.0094439		-0.0009396		-0.0062797		0.00755701		0.00595896		0.0059392		-0.0105674		496	0.47778	0.476717	0.274353
497.6	0.103008	0.10474	0.0427805	0.0420202	0.017234	0.0215942	0.0171349	0.0170537	0.00244932	0.00401864	-0.0148466*		-0.013505*		497.6	0.435166	0.43043	0.257672	0.252336	0.130155	0.126409	0.101704	0.104355	0.0704918	0.0758773	0.0408549	0.0464461	0.03812072*			497.6	0.00927511		-0.0023915		-0.0065808		0.00722779		0.00435274		0.00576695		-0.011073		497.6	0.476106	0.475962	0.27437
499.2	0.102265	0.104463	0.0440339	0.0419091	0.0189863	0.0215371	0.0161853	0.0170087	0.00229591	0.00400802	-0.0141371*		-0.0135432*		499.2	0.435665	0.43043	0.258272	0.252336	0.129902	0.126409	0.10257	0.104355	0.0706816	0.0758773	0.0399639	0.0464461	0.03890627*			499.2	0.00942529		-0.0026795		-0.0053466		0.00731656		0.00407952		0.00525826		-0.0118029		499.2	0.473296	0.475209	0.272977
500.8	0.103929	0.104187	0.044056	0.0417984	0.0196788	0.0214802	0.0161164	0.0169637	0.00242576	0.00399743	-0.014063*		-0.0135636*		500.8	0.436389	0.43043	0.25993	0.252336	0.129835	0.126409	0.101989	0.104355	0.0707554	0.0758773	0.0410808	0.0464461	0.03983147*			500.8	0.0098992		-0.0030196		-0.0063963		0.00726818		0.00360466		0.00486966		-0.0114385		500.8	0.470514	0.474458	0.272107
502.4	0.103674	0.103912	0.0446329	0.041688	0.0204346	0.0214235	0.0165144	0.0169189	0.00245141	0.00398686	-0.0138049*		-0.0132965*		502.4	0.436864	0.43043	0.261214	0.252336	0.130945	0.126409	0.103537	0.104355	0.0713329	0.0758773	0.0427383	0.0464461	0.04137241*			502.4	0.0104251		-0.0034454		-0.0059868		0.00814644		0.00388597		0.00462657		-0.0099512		502.4	0.468426	0.473708	0.270943
504	0.103623	0.103637	0.0446398	0.0415778	0.0207186	0.0213669	0.0160737	0.0168742	0.00237018	0.00397633	-0.0133422*		-0.0136516*		504	0.435854	0.43043	0.26167	0.252336	0.130557	0.126409	0.104116	0.104355	0.0712849	0.0758773	0.0435125	0.0464461	0.04260869*			504	0.0109549		-0.0033441		-0.0054393		0.00786628		0.00399286		0.00397119		-0.0094121		504	0.467241	0.47296	0.270038
505.6	0.104433	0.103363	0.0458112	0.0414679	0.0225345	0.0213104	0.0168743	0.0168296	0.0028251	0.00396582	-0.0122076*		-0.0126191*		505.6	0.435811	0.43043	0.261875	0.252336	0.129391	0.126409	0.10449	0.104355	0.0714276	0.0758773	0.0429795	0.0464461	0.04234282*			505.6	0.0112401		-0.0042346		-0.0038499		0.00827938		0.00374772		0.0054295		-0.0082201		505.6	0.465816	0.472213	0.268954
507.2	0.105132	0.10309	0.0469628	0.0413584	0.0239093	0.0212541	0.0164072	0.0167851	0.00308722	0.00395534	-0.0120399*		-0.0121746*		507.2	0.434981	0.43043	0.262119	0.252336	0.128779	0.126409	0.103993	0.104355	0.0712276	0.0758773	0.0433904	0.0464461	0.04209871*			507.2	0.0125306		-0.0037202		-0.003779		0.00953849		0.00285059		0.00607796		-0.0079823		507.2	0.46329	0.471468	0.268114
508.8	0.104576	0.102818	0.0473823	0.0412491	0.0252016	0.0211979	0.0171555	0.0167408	0.00225572	0.00394489	-0.0119077*		-0.0113433*		508.8	0.435506	0.43043	0.262185	0.252336	0.129369	0.126409	0.104618	0.104355	0.0719794	0.0758773	0.0435716	0.0464461	0.04164653*			508.8	0.0146638		-0.0030912		-0.0031889		0.00896962		0.00385477		0.00587146		-0.0074246		508.8	0.461761	0.470724	0.266061
510.4	0.104488	0.102546	0.0471636	0.0411401	0.0260588	0.0211419	0.0174744	0.0166966	0.00237744	0.00393447	-0.0117236*		-0.0096164*		510.4	0.436053	0.43043	0.262583	0.252336	0.129897	0.126409	0.104637	0.104355	0.0728967	0.0758773	0.0434784	0.0464461	0.04233554*			510.4	0.0140564		-0.0047947		-0.0054931		0.00690275		0.00224561		0.0032919		-0.0095897		510.4	0.459167	0.469982	0.264984
512	0.104241	0.102275	0.0474678	0.0410314	0.0275463	0.0210861	0.0176927	0.0166524	0.00226622	0.00392407	-0.0118998*		-0.0084091*		512	0.435716	0.43043	0.260044	0.252336	0.12959	0.126409	0.103897	0.104355	0.0720537	0.0758773	0.043909	0.0464461	0.04099835*			512	0.012692		-0.005606		-0.0067355		0.00558081		0.00051618		0.00229346		-0.0104854		512	0.456528	0.469241	0.263289
513.6	0.103593	0.102005	0.0465355	0.040923	0.0265447	0.0210303	0.0162069	0.0166084	0.00226993	0.0039137	-0.0113853*		-0.0089984*		513.6	0.435239	0.43043	0.258804	0.252336	0.129162	0.126409	0.104364	0.104355	0.0713462	0.0758773	0.0439605	0.0464461	0.04009956*			513.6	0.0141265		-0.0043521		-0.0058417		0.00780519		0.00059312		0.00353957		-0.0101145		513.6	0.455356	0.468502	0.26322
515.2	0.101714	0.101735	0.0446285	0.0408148	0.0261958	0.0209748	0.0155895	0.0165645	0.00173507	0.00390336	-0.0138901*		-0.0103388*		515.2	0.433933	0.43043	0.257406	0.252336	0.128537	0.126409	0.103901	0.104355	0.0699692	0.0758773	0.0434977	0.0464461	0.03964705*			515.2	0.014605		-0.0028551		-0.0052777		0.00887809		0.00143996		0.00318088		-0.0098462		515.2	0.4565	0.467764	0.263332
516.8	0.103247	0.101467	0.0454416	0.040707	0.0267502	0.0209193	0.0156104	0.0165208	0.00263071	0.00389305	-0.0137523*		-0.0087143*		516.8	0.433553	0.43043	0.256037	0.252336	0.126713	0.126409	0.102584	0.104355	0.067812	0.0758773	0.0428818	0.0464461	0.03725309*			516.8	0.013845		-0.0019558		-0.0060261		0.00988483		0.002014		0.00338337		-0.0105214		516.8	0.456541	0.467028	0.264197
518.4	0.104079	0.101198	0.0448444	0.0405994	0.0269972	0.0208641	0.0172826	0.0164771	0.00389685	0.00388276	-0.0126435*		-0.0070741*		518.4	0.430862	0.43043	0.255056	0.252336	0.125373	0.126409	0.10107	0.104355	0.0667896	0.0758773	0.0409015	0.0464461	0.03488166*			518.4	0.0137597		-0.0024243		-0.0074034		0.009509		0.00125066		0.00284606		-0.0110324		518.4	0.4552	0.466293	0.264117
520	0.103119	0.100931	0.0449155	0.0404921	0.0259797	0.0208089	0.017313	0.0164336	0.00411398	0.0038725	-0.0128506*		-0.0069064*		520	0.43006	0.43043	0.254056	0.252336	0.125455	0.126409	0.100966	0.104355	0.0663068	0.0758773	0.0410254	0.0464461	0.03411159*			520	0.0137265		-0.002464		-0.0078951		0.00830055		0.00154454		0.00327882		-0.012326		520	0.456485	0.46556	0.266035
521.6	0.103237	0.100664	0.044608	0.0403852	0.0243997	0.020754	0.0174492	0.0163902	0.0033527	0.00386227	-0.0125251*		-0.0069295*		521.6	0.430184	0.43043	0.254678	0.252336	0.124655	0.126409	0.10098	0.104355	0.0658979	0.0758773	0.0407721	0.0464461	0.03278323*			521.6	0.0125331		-0.0034233		-0.0098208		0.00836592		0.0013341		0.00302569		-0.0122608		521.6	0.456993	0.464828	0.265226
523.2	0.103815	0.100398	0.0454901	0.0402784	0.0240857	0.0206991	0.0184393	0.0163469	0.00441964	0.00385206	-0.0110609*		-0.0064285*		523.2	0.429618	0.43043	0.253177	0.252336	0.124285	0.126409	0.100463	0.104355	0.0647689	0.0758773	0.040243	0.0464461	0.03175466*			523.2	0.0126659		-0.0051107		-0.0101864		0.00814223		0.00155948		0.00257862		-0.0135723		523.2	0.457094	0.464098	0.266808
524.8	0.102714	0.100133	0.0455902	0.040172	0.0225179	0.0206444	0.0179181	0.0163037	0.00418006	0.00384188	-0.0116458*		-0.0067145*		524.8	0.429498	0.43043	0.252512	0.252336	0.123958	0.126409	0.100073	0.104355	0.0627733	0.0758773	0.0385681	0.0464461	0.03177046*			524.8	0.013412		-0.0047587		-0.0091334		0.00964373		0.00331129		0.00490774		-0.0119761		524.8	0.457999	0.463369	0.265902
526.4	0.101856	0.0998684	0.0454398	0.0400659	0.0215802	0.0205899	0.0175693	0.0162606	0.00474689	0.00383173	-0.0116004*		-0.0073138*		526.4	0.429536	0.43043	0.25178	0.252336	0.124866	0.126409	0.0998946	0.104355	0.0632307	0.0758773	0.0391608	0.0464461	0.03110485*			526.4	0.011585		-0.0056378		-0.0096119		0.00903563		0.00256833		0.00496793		-0.0146361		526.4	0.456524	0.462642	0.266345
528	0.100565	0.0996046	0.0457632	0.03996	0.0213	0.0205355	0.0181203	0.0162176	0.00466574	0.00382161	-0.0111514*		-0.0083124*		528	0.429755	0.43043	0.251893	0.252336	0.12601	0.126409	0.101246	0.104355	0.0637662	0.0758773	0.0384896	0.0464461	0.03182892*			528	0.0111695		-0.0066652		-0.0093951		0.00843643		0.00177841		0.00433172		-0.0145933		528	0.455483	0.461916	0.266164
529.6	0.0994983	0.0993414	0.0452695	0.0398544	0.0213194	0.0204812	0.0183033	0.0161748	0.00539746	0.00381151	-0.0114534*		-0.0087772*		529.6	0.430331	0.43043	0.253747	0.252336	0.127353	0.126409	0.102752	0.104355	0.0642777	0.0758773	0.0379321	0.0464461	0.03183247*			529.6	0.0107705		-0.0079822		-0.0091511		0.00717318		0.00103603		0.00300584		-0.0153885		529.6	0.454632	0.461191	0.267063
531.2	0.100063	0.0990789	0.04517	0.0397491	0.0208947	0.0204271	0.0187046	0.016132	0.00546119	0.00380144	-0.0105742*		-0.0081603*		531.2	0.430991	0.43043	0.253584	0.252336	0.126977	0.126409	0.102516	0.104355	0.063402	0.0758773	0.0367972	0.0464461	0.03306023*			531.2	0.010716		-0.0069251		-0.0086768		0.00784959		0.0017653		0.00323831		-0.0148676		531.2	0.454519	0.460469	0.266376
532.8	0.0995146	0.0988171	0.0442371	0.0396441	0.0205415	0.0203731	0.018444	0.0160894	0.00549022	0.00379139	-0.0119691*		-0.0093679*		532.8	0.430475	0.43043	0.254155	0.252336	0.128141	0.126409	0.1023	0.104355	0.063002	0.0758773	0.0373462	0.0464461	0.03382094*			532.8	0.0104227		-0.0067976		-0.0088907		0.00817921		0.00224731		0.00369081		-0.0135932		532.8	0.453797	0.459747	0.265779
534.4	0.0994366	0.098556	0.0446248	0.0395393	0.0186434	0.0203193	0.018684	0.0160469	0.00524977	0.00378137	-0.0119233*		-0.0096605*		534.4	0.431367	0.43043	0.253799	0.252336	0.129397	0.126409	0.102755	0.104355	0.063656	0.0758773	0.0368631	0.0464461	0.03563069*			534.4	0.0124162		-0.0045328		-0.0072109		0.00929922		0.00304907		0.00466021		-0.0107062		534.4	0.453762	0.459027	0.265809
536	0.0990395	0.0982956	0.0442137	0.0394348	0.0201329	0.0202656	0.0185516	0.0160045	0.00558737	0.00377138	-0.0132884*		-0.0096808*		536	0.431252	0.43043	0.255221	0.252336	0.130153	0.126409	0.102622	0.104355	0.0646652	0.0758773	0.0365616	0.0464461	0.03714668*			536	0.0121969		-0.0044864		-0.0067424		0.00806143		0.00179617		0.00423154		-0.0107908		536	0.451675	0.458308	0.26395
537.6	0.0996721	0.0980358	0.0441582	0.0393306	0.0195058	0.020212	0.0174484	0.0159622	0.00545305	0.00376142	-0.0132284*		-0.0097756*		537.6	0.431958	0.43043	0.255153	0.252336	0.130829	0.126409	0.101548	0.104355	0.0649238	0.0758773	0.0355593	0.0464461	0.03708631*			537.6	0.0115701		-0.0048555		-0.0064791		0.00814074		0.00127178		0.00561818		-0.0101286		537.6	0.450005	0.457591	0.263124
539.2	0.0998372	0.0977768	0.043265	0.0392267	0.0203924	0.0201586	0.017201	0.01592	0.00523415	0.00375148	-0.014214*		-0.0100331*		539.2	0.431221	0.43043	0.254815	0.252336	0.131317	0.126409	0.101087	0.104355	0.0649191	0.0758773	0.0352336	0.0464461	0.03698829*			539.2	0.0117397		-0.0034568		-0.0058252		0.00814293		0.00200347		0.00577551		-0.0095426		539.2	0.448379	0.456875	0.262379
540.8	0.100154	0.0975184	0.0421659	0.039123	0.0192157	0.0201054	0.0160501	0.015878	0.00396473	0.00374156	-0.0155152*		-0.0104294*		540.8	0.43175	0.43043	0.254379	0.252336	0.132299	0.126409	0.0999667	0.104355	0.0653144	0.0758773	0.0360851	0.0464461	0.03753399*			540.8	0.0111213		-0.0039442		-0.0067682		0.00608366		0.00227709		0.00444966		-0.010628		540.8	0.448458	0.456161	0.261796
542.4	0.0999533	0.0972608	0.0410885	0.0390197	0.0200367	0.0200522	0.0154194	0.015836	0.00395246	0.00373168	-0.0161347*		-0.0110517*		542.4	0.432061	0.43043	0.255239	0.252336	0.133129	0.126409	0.0999287	0.104355	0.066721	0.0758773	0.0367028	0.0464461	0.03778286*			542.4	0.0086993		-0.0054218		-0.0081779		0.00457383		0.00198159		0.00263763		-0.0118155		542.4	0.446551	0.455448	0.260882
544	0.0990568	0.0970038	0.0400228	0.0389166	0.0181053	0.0199992	0.0132308	0.0157942	0.00261488	0.00372182	-0.0176305*		-0.0123539*		544	0.431237	0.43043	0.25366	0.252336	0.131979	0.126409	0.0976205	0.104355	0.0660551	0.0758773	0.0372692	0.0464461	0.03701755*			544	0.00838219		-0.0044154		-0.0079523		0.00538893		0.00287225		0.00364317		-0.0109714		544	0.444398	0.454737	0.260294
545.6	0.098843	0.0967474	0.0405053	0.0388137	0.018873	0.0199464	0.0128678	0.0157524	0.0030129	0.00371198	-0.0170956*		-0.0125037*		545.6	0.431113	0.43043	0.25279	0.252336	0.130724	0.126409	0.0957779	0.104355	0.0646372	0.0758773	0.0363546	0.0464461	0.03582503*			545.6	0.00960913		-0.0032927		-0.007021		0.00658021		0.0033334		0.00529187		-0.0103939		545.6	0.446589	0.454026	0.260337
547.2	0.0984639	0.0964918	0.0393788	0.0387112	0.018243	0.0198937	0.0117753	0.0157108	0.00179807	0.00370217	-0.0178558*		-0.0131541*		547.2	0.430616	0.43043	0.252698	0.252336	0.130424	0.126409	0.093642	0.104355	0.0644797	0.0758773	0.0363754	0.0464461	0.03546529*			547.2	0.0100573		-0.0025446		-0.0085449		0.00718755		0.00360554		0.00518211		-0.0097969		547.2	0.447009	0.453318	0.259079
548.8	0.0987949	0.0962368	0.0392561	0.0386089	0.0198923	0.0198411	0.0124038	0.0156693	0.00119677	0.00369239	-0.0166415*		-0.0127272*		548.8	0.430745	0.43043	0.252269	0.252336	0.129381	0.126409	0.0929572	0.104355	0.0651275	0.0758773	0.0360986	0.0464461	0.03360609*			548.8	0.00901164		-0.0041045		-0.0101643		0.0054335		0.00209633		0.00446992		-0.0116164		548.8	0.446778	0.452611	0.259759
550.4	0.0987129	0.0959825	0.0382127	0.0385069	0.0189608	0.0197887	0.012956	0.0156279	0.00011948	0.00368264	-0.0161075*		-0.0125838*		550.4	0.42966	0.43043	0.252559	0.252336	0.129096	0.126409	0.093316	0.104355	0.0648344	0.0758773	0.0377823	0.0464461	0.03388479*			550.4	0.00888498		-0.005		-0.0117792		0.00485908		0.00138604		0.00423222		-0.0132262		550.4	0.445477	0.451905	0.259329
552	0.0981079	0.0957289	0.0382884	0.0384051	0.0205469	0.0197364	0.012892	0.0155866	0.00023168	0.0036729	-0.0146793*		-0.0134818*		552	0.43019	0.43043	0.252942	0.252336	0.128896	0.126409	0.0938635	0.104355	0.0658376	0.0758773	0.0385366	0.0464461	0.03379319*			552	0.00973387		-0.0050757		-0.0117512		0.00523816		0.00182814		0.00444836		-0.0138062		552	0.447373	0.4512	0.258092
553.6	0.0982714	0.095476	0.0379956	0.0383036	0.0194671	0.0196843	0.0115544	0.0155454	-0.0007808	0.0036632	-0.0137477*		-0.0136316*		553.6	0.431185	0.43043	0.253343	0.252336	0.128162	0.126409	0.0950388	0.104355	0.0658459	0.0758773	0.0395057	0.0464461	0.03403764*			553.6	0.0109003		-0.0045591		-0.0108954		0.00675314		0.00227498		0.00471077		-0.0133911		553.6	0.444478	0.450497	0.256669
555.2	0.0968946	0.0952237	0.0382965	0.0382024	0.0193964	0.0196323	0.011382	0.0155043	0.00037345	0.00365352	-0.0136588*		-0.0131151*		555.2	0.430486	0.43043	0.250752	0.252336	0.127555	0.126409	0.0950084	0.104355	0.0660981	0.0758773	0.0384315	0.0464461	0.03318148*			555.2	0.0103686		-0.0061698		-0.0100213		0.00627333		0.0030807		0.00395183		-0.0152004		555.2	0.442759	0.449796	0.256689
556.8	0.0961193	0.0949721	0.038463	0.0381015	0.0189234	0.0195804	0.0125891	0.0154634	0.0001373	0.00364387	-0.0138204*		-0.0133865*		556.8	0.431588	0.43043	0.250816	0.252336	0.128454	0.126409	0.096698	0.104355	0.0664321	0.0758773	0.0406595	0.0464461	0.03401249*			556.8	0.0105809		-0.0059636		-0.0092259		0.00766885		0.00348392		0.00610629		-0.0150387		556.8	0.441388	0.449095	0.25506
558.4	0.0953782	0.0947212	0.0388657	0.0380008	0.0207702	0.0195286	0.0143522	0.0154225	0.00113438	0.00363424	-0.0133327*		-0.0133925*		558.4	0.431058	0.43043	0.250671	0.252336	0.128483	0.126409	0.0979701	0.104355	0.0680276	0.0758773	0.0410512	0.0464461	0.0327414*			558.4	0.00954884		-0.0060075		-0.0083355		0.00791868		0.00313908		0.00578788		-0.0154503		558.4	0.439151	0.448397	0.25445
560	0.0952129	0.0944709	0.0401925	0.0379004	0.0212767	0.019477	0.0151883	0.0153818	0.00197674	0.00362463	-0.0126891*		-0.0128788*		560	0.433186	0.43043	0.25249	0.252336	0.130651	0.126409	0.100577	0.104355	0.0693977	0.0758773	0.0430331	0.0464461	0.03466225*			560	0.0106882		-0.0061092		-0.007742		0.00835344		0.00311639		0.00488802		-0.0138882		560	0.435771	0.447699	0.252723
561.6	0.0955411	0.0942212	0.040577	0.0378003	0.0222729	0.0194256	0.0160272	0.0153411	0.00271766	0.00361506	-0.0122325*		-0.0120338*		561.6	0.434985	0.43043	0.254741	0.252336	0.131708	0.126409	0.102099	0.104355	0.0707391	0.0758773	0.0438513	0.0464461	0.03547974*			561.6	0.0129461		-0.0050326		-0.0056037		0.00933923		0.00418446		0.00576541		-0.01289		561.6	0.435912	0.447003	0.251907
563.2	0.0956559	0.0939723	0.0405203	0.0377004	0.0220064	0.0193742	0.0167126	0.0153006	0.00273391	0.0036055	-0.0120995*		-0.0109208*		563.2	0.436385	0.43043	0.254449	0.252336	0.132325	0.126409	0.103187	0.104355	0.0718387	0.0758773	0.0452542	0.0464461	0.03822911*			563.2	0.0129707		-0.0037307		-0.0045844		0.0112739		0.00486603		0.00641366		-0.0113484		563.2	0.433678	0.446308	0.251281
564.8	0.0958153	0.093724	0.0414065	0.0376008	0.0219113	0.0193231	0.0174858	0.0152602	0.00374241	0.00359598	-0.0129528*		-0.0095612*		564.8	0.436528	0.43043	0.256	0.252336	0.133234	0.126409	0.104164	0.104355	0.0716255	0.0758773	0.0448115	0.0464461	0.03878251*			564.8	0.0149336		-0.0026028		-0.0028821		0.0127849		0.0065866		0.00766003		-0.0091999		564.8	0.433892	0.445615	0.25084
566.4	0.0956694	0.0934763	0.0418739	0.0375014	0.021428	0.019272	0.0170944	0.0152198	0.0030811	0.00358647	-0.0132712*		-0.0084716*		566.4	0.437902	0.43043	0.256377	0.252336	0.134453	0.126409	0.104784	0.104355	0.07246	0.0758773	0.0449914	0.0464461	0.04048606*			566.4	0.0157856		-0.0018879		-0.0031398		0.0123662		0.00579325		0.00725179		-0.0093101		566.4	0.432393	0.444923	0.250787
568	0.0960404	0.0932293	0.0409432	0.0374023	0.022382	0.0192211	0.01713	0.0151796	0.00316988	0.003577	-0.0134299*		-0.0065373*		568	0.43694	0.43043	0.255954	0.252336	0.134368	0.126409	0.105342	0.104355	0.0704882	0.0758773	0.0437693	0.0464461	0.04073245*			568	0.015096		-0.0020542		-0.0029509		0.0117917		0.00581248		0.00827149		-0.0102148		568	0.431964	0.444232	0.251131
569.6	0.0977044	0.092983	0.042667	0.0373035	0.0243121	0.0191703	0.0179136	0.0151395	0.00512251	0.00356755	-0.0117824*		-0.0052341*		569.6	0.43739	0.43043	0.254816	0.252336	0.13538	0.126409	0.104931	0.104355	0.0698285	0.0758773	0.0431698	0.0464461	0.04060848*			569.6	0.0146768		-0.0014474		-0.003107		0.011916		0.00603152		0.0082745		-0.0098308		569.6	0.432813	0.443543	0.252339
571.2	0.0991032	0.0927373	0.0435922	0.0372049	0.0240402	0.0191196	0.0181013	0.0150995	0.00671104	0.00355812	-0.0116045*		-0.0042224*		571.2	0.4373	0.43043	0.254927	0.252336	0.135518	0.126409	0.104232	0.104355	0.0694813	0.0758773	0.0422676	0.0464461	0.04104055*			571.2	0.0154498		-0.0006407		-0.0026172		0.0123322		0.00690846		0.00955951		-0.009256		571.2	0.43395	0.442855	0.252972
572.8	0.0989083	0.0924922	0.0434858	0.0371066	0.0229811	0.0190691	0.0174586	0.0150596	0.00685835	0.00354872	-0.0124172*		-0.0058335*		572.8	0.437179	0.43043	0.255467	0.252336	0.13677	0.126409	0.103904	0.104355	0.0696693	0.0758773	0.0437924	0.0464461	0.0411952*			572.8	0.0138164		-0.0017612		-0.0047946		0.0116311		0.00660217		0.00881488		-0.0096967		572.8	0.433392	0.442169	0.253705
574.4	0.0978032	0.0922479	0.0433423	0.0370085	0.02131	0.0190187	0.0172215	0.0150198	0.00647566	0.00353934	-0.011407*		-0.0066059*		574.4	0.437183	0.43043	0.255998	0.252336	0.13549	0.126409	0.103056	0.104355	0.0701176	0.0758773	0.042459	0.0464461	0.03966983*			574.4	0.0132954		-0.0011187		-0.0055446		0.011577		0.00659005		0.00928944		-0.0091347		574.4	0.433341	0.441484	0.254147
576	0.0976406	0.0920041	0.043865	0.0369107	0.0220617	0.0189685	0.0167612	0.0149801	0.00709586	0.00352999	-0.0107884*		-0.0059477*		576	0.437366	0.43043	0.25497	0.252336	0.134841	0.126409	0.101522	0.104355	0.0689771	0.0758773	0.0425658	0.0464461	0.04012013*			576	0.0131431		-0.0004601		-0.0059085		0.01112		0.00642065		0.00981608		-0.0089008		576	0.432977	0.4408	0.255497
577.6	0.0982018	0.091761	0.0431984	0.0368132	0.0212563	0.0189184	0.0172599	0.0149406	0.00730699	0.00352066	-0.0102958*		-0.0056444*		577.6	0.436375	0.43043	0.254124	0.252336	0.133118	0.126409	0.0997769	0.104355	0.0669185	0.0758773	0.0409154	0.0464461	0.03775468*			577.6	0.0131464		0.0007727		-0.0073724		0.011327		0.00485491		0.0110368		-0.0088166		577.6	0.436031	0.440117	0.256985
579.2	0.0974251	0.0915185	0.042076	0.0367159	0.0208948	0.0188684	0.0161113	0.0149011	0.00667613	0.00351136	-0.0114485*		-0.0062159*		579.2	0.436276	0.43043	0.253422	0.252336	0.133944	0.126409	0.10016	0.104355	0.0675846	0.0758773	0.0421216	0.0464461	0.03824858*			579.2	0.0124422		0.00069458		-0.0092408		0.0112883		0.00381617		0.00998258		-0.0084429		579.2	0.434196	0.439436	0.257126
580.8	0.0955895	0.0912767	0.0398821	0.0366189	0.0191903	0.0188185	0.0155807	0.0148617	0.00428154	0.00350208	-0.0118544*		-0.0078054*		580.8	0.435595	0.43043	0.252278	0.252336	0.132635	0.126409	0.100925	0.104355	0.0666115	0.0758773	0.0417457	0.0464461	0.0368328*			580.8	0.0106955		-0.0004636		-0.0110837		0.0095295		0.00226874		0.00765493		-0.0112793		580.8	0.434666	0.438756	0.25932
582.4	0.0950102	0.0910355	0.0392405	0.0365222	0.0182243	0.0187688	0.0151073	0.0148224	0.00305893	0.00349283	-0.0126536*		-0.0086162*		582.4	0.43393	0.43043	0.252169	0.252336	0.131857	0.126409	0.0998581	0.104355	0.0661431	0.0758773	0.0416386	0.0464461	0.03606097*			582.4	0.0101827		-0.0008692		-0.0132296		0.00924276		0.00130627		0.00560449		-0.0121227		582.4	0.433785	0.438078	0.258277
584	0.0945644	0.090795	0.0380082	0.0364257	0.0172785	0.0187192	0.014402	0.0147833	0.00231226	0.0034836	-0.0119155*		-0.0098604*		584	0.433073	0.43043	0.251813	0.252336	0.131276	0.126409	0.0988059	0.104355	0.0660397	0.0758773	0.0410917	0.0464461	0.03652357*			584	0.0104818		-0.0013225		-0.0128202		0.00910943		0.00087965		0.0046565		-0.012217		584	0.433259	0.437401	0.257134
585.6	0.0928756	0.0905551	0.0363392	0.0363294	0.0156289	0.0186697	0.0131923	0.0147442	0.00081928	0.00347439	-0.0141009*		-0.0109764*		585.6	0.432944	0.43043	0.252572	0.252336	0.131629	0.126409	0.100344	0.104355	0.0673244	0.0758773	0.0427505	0.0464461	0.03723169*			585.6	0.00956321		-0.0023214		-0.0124236		0.00842683		0.00053028		0.00379483		-0.0127168		585.6	0.431166	0.436725	0.25526
587.2	0.0907986	0.0903158	0.0359734	0.0362334	0.0146441	0.0186204	0.013386	0.0147052	9.276e-05	0.00346521	-0.0149415*		-0.0113553*		587.2	0.431115	0.43043	0.252166	0.252336	0.130888	0.126409	0.0997673	0.104355	0.0677547	0.0758773	0.0424215	0.0464461	0.03663879*			587.2	0.00842229		-0.0026008		-0.0130073		0.00844282		0.00109589		0.00374345		-0.0130071		587.2	0.429241	0.43605	0.253913
588.8	0.091266	0.0900772	0.0367994	0.0361377	0.0165722	0.0185712	0.0155008	0.0146664	-0.000212	0.00345605	-0.0145317*		-0.0113732*		588.8	0.430746	0.43043	0.252799	0.252336	0.130788	0.126409	0.100134	0.104355	0.0682351	0.0758773	0.0432599	0.0464461	0.0366698*			588.8	0.00843551		-0.0033583		-0.0125389		0.00798245		0.00044717		0.00483146		-0.0131183		588.8	0.428919	0.435377	0.25199
590.4	0.0911492	0.0898392	0.0366115	0.0360422	0.0168054	0.0185221	0.0147322	0.0146276	-0.00141	0.00344692	-0.0152584*		-0.0121537*		590.4	0.430584	0.43043	0.253889	0.252336	0.129802	0.126409	0.100516	0.104355	0.069554	0.0758773	0.0440993	0.0464461	0.03658596*			590.4	0.00884065		-0.0028954		-0.0110944		0.008448		0.00070674		0.00467513		-0.0118687		590.4	0.427738	0.434705	0.25212
592	0.0906694	0.0896018	0.0365466	0.035947	0.0167769	0.0184732	0.0139145	0.014589	-0.0017721	0.00343781	-0.0151578*		-0.0123544*		592	0.430754	0.43043	0.254732	0.252336	0.130483	0.126409	0.102162	0.104355	0.0703668	0.0758773	0.0451475	0.0464461	0.03832527*			592	0.0109187		-0.0034419		-0.010697		0.0079751		0.00133877		0.00577045		-0.0109135		592	0.426134	0.434035	0.251821
593.6	0.0907824	0.089365	0.0364892	0.035852	0.0179228	0.0184244	0.0149388	0.0145504	-0.0028379	0.00342873	-0.0150843*		-0.0122709*		593.6	0.430713	0.43043	0.25592	0.252336	0.131041	0.126409	0.103483	0.104355	0.0713017	0.0758773	0.0455482	0.0464461	0.03893196*			593.6	0.0125079		-0.003155		-0.0090674		0.00902321		0.00305651		0.00760445		-0.0098789		593.6	0.426705	0.433366	0.251327
595.2	0.0905383	0.0891289	0.0360968	0.0357572	0.0188726	0.0183757	0.0160887	0.014512	-0.0021655	0.00341967	-0.015004*		-0.0117343*		595.2	0.430803	0.43043	0.2564	0.252336	0.13046	0.126409	0.103972	0.104355	0.0720601	0.0758773	0.0450096	0.0464461	0.04026504*			595.2	0.0123198		-0.004916		-0.0087079		0.00877753		0.00321361		0.00651517		-0.0096001		595.2	0.425108	0.432698	0.250254
596.8	0.090147	0.0888934	0.0358229	0.0356628	0.0199682	0.0183271	0.0166136	0.0144736	-0.0022244	0.00341063	-0.0150349*		-0.0117416*		596.8	0.430105	0.43043	0.256891	0.252336	0.130519	0.126409	0.104319	0.104355	0.0713628	0.0758773	0.0434785	0.0464461	0.03997528*			596.8	0.0120005		-0.0055748		-0.0089061		0.00856096		0.00275507		0.00569658		-0.0094698		596.8	0.425786	0.432031	0.250656
598.4	0.090727	0.0886585	0.0362083	0.0355685	0.0206178	0.0182787	0.0167984	0.0144354	-0.0028911	0.00340162	-0.0147243*		-0.0105941*		598.4	0.430721	0.43043	0.255837	0.252336	0.130944	0.126409	0.104488	0.104355	0.0719055	0.0758773	0.0429426	0.0464461	0.04035573*			598.4	0.0113384		-0.0070403		-0.0096546		0.00784056		0.00274963		0.00583574		-0.0110267		598.4	0.425142	0.431366	0.250522
600	0.0920794	0.0884242	0.0369792	0.0354745	0.0224294	0.0182304	0.0185479	0.0143973	-0.0007135	0.00339263	-0.0140809*		-0.0094912*		600	0.4316	0.43043	0.255991	0.252336	0.130668	0.126409	0.106848	0.104355	0.0722273	0.0758773	0.0435762	0.0464461	0.04130089*			600	0.0108903		-0.0071566		-0.0078944		0.00858251		0.00299105		0.00685437		-0.0104418		600	0.425824	0.430702	0.250895
601.6	0.0923736	0.0881906	0.0383801	0.0353808	0.0229415	0.0181822	0.0191114	0.0143592	0.00181058	0.00338367	-0.0144977*		-0.0099477*		601.6	0.431809	0.43043	0.256472	0.252336	0.13142	0.126409	0.106589	0.104355	0.0732825	0.0758773	0.0436575	0.0464461	0.0413782*			601.6	0.0112998		-0.0065421		-0.0077158		0.00917138		0.00285305		0.00785119		-0.0095896		601.6	0.425555	0.430039	0.249786
603.2	0.0916479	0.0879575	0.0385745	0.0352873	0.0218559	0.0181342	0.0181923	0.0143213	0.00159965	0.00337473	-0.0158674*		-0.0103749*		603.2	0.432586	0.43043	0.256788	0.252336	0.133067	0.126409	0.107695	0.104355	0.0740132	0.0758773	0.044704	0.0464461	0.04152309*			603.2	0.0112714		-0.0072241		-0.0079788		0.00940089		0.00253656		0.00900944		-0.008944		603.2	0.42443	0.429377	0.249451
604.8	0.0904574	0.0877251	0.0381052	0.0351941	0.0207588	0.0180863	0.0168954	0.0142834	0.00072589	0.00336581	-0.0165289*		-0.0114296*		604.8	0.432444	0.43043	0.257376	0.252336	0.133275	0.126409	0.107546	0.104355	0.0741419	0.0758773	0.0459804	0.0464461	0.04119647*			604.8	0.0108286		-0.0063712		-0.0079893		0.0095375		0.00332782		0.00936965		-0.0078728		604.8	0.421983	0.428717	0.249539
606.4	0.0904477	0.0874933	0.0382947	0.0351011	0.0210582	0.0180385	0.0166235	0.0142457	0.00104847	0.00335692	-0.0155616*		-0.0110152*		606.4	0.432143	0.43043	0.25618	0.252336	0.132174	0.126409	0.107323	0.104355	0.0734344	0.0758773	0.0446281	0.0464461	0.03949613*			606.4	0.0103188		-0.0064315		-0.0071658		0.0102849		0.00195592		0.00881496		-0.0083847		606.4	0.422164	0.428058	0.250214
608	0.091562	0.0872621	0.0381042	0.0350083	0.0209171	0.0179908	0.0157511	0.0142081	0.00332726	0.00334805	-0.0155914*		-0.0094974*		608	0.432957	0.43043	0.256323	0.252336	0.133493	0.126409	0.108204	0.104355	0.0732932	0.0758773	0.0461091	0.0464461	0.04010733*			608	0.00982097		-0.0059275		-0.0073593		0.0101639		0.00204298		0.00954329		-0.0084739		608	0.421628	0.427401	0.251218
609.6	0.0905666	0.0870316	0.0353988	0.0349158	0.0182601	0.0179433	0.01443	0.0141705	0.00248071	0.0033392	-0.0165974*		-0.0105736*		609.6	0.433832	0.43043	0.255699	0.252336	0.134061	0.126409	0.109581	0.104355	0.0733152	0.0758773	0.0462634	0.0464461	0.04027117*			609.6	0.0102309		-0.0044948		-0.0067442		0.0106802		0.00203311		0.0101972		-0.0078697		609.6	0.420196	0.426744	0.249645
611.2	0.0890452	0.0868016	0.0351714	0.0348236	0.0167572	0.0178959	0.0125865	0.0141331	0.00155128	0.00333038	-0.0172053*		-0.0112917*		611.2	0.435668	0.43043	0.255602	0.252336	0.1354	0.126409	0.109994	0.104355	0.0733949	0.0758773	0.0467739	0.0464461	0.04229718*			611.2	0.010358		-0.0043849		-0.0066604		0.0113967		0.00202378		0.00944003		-0.0084525		611.2	0.417522	0.426089	0.248261
612.8	0.0871305	0.0865723	0.032635	0.0347315	0.013678	0.0178486	0.0116326	0.0140957	-0.0007051	0.00332158	-0.0178897*		-0.0138948*		612.8	0.435518	0.43043	0.256179	0.252336	0.135849	0.126409	0.110295	0.104355	0.0728823	0.0758773	0.0458437	0.0464461	0.04189503*			612.8	0.00991423		-0.0049062		-0.0067578		0.0105048		0.00099274		0.00813184		-0.0100084		612.8	0.417947	0.425436	0.246722
614.4	0.0871015	0.0863435	0.0336816	0.0346398	0.0132301	0.0178014	0.0125492	0.0140585	-9.53e-06	0.0033128	-0.0182437*		-0.0135588*		614.4	0.435685	0.43043	0.258015	0.252336	0.137347	0.126409	0.108371	0.104355	0.0729594	0.0758773	0.0456299	0.0464461	0.04266342*			614.4	0.00976013		-0.0036714		-0.0066206		0.0107142		0.00125122		0.00776269		-0.0100607		614.4	0.417024	0.424783	0.245316
616	0.0868031	0.0861154	0.0326241	0.0345482	0.0120532	0.0177544	0.0122634	0.0140213	0.00010104	0.00330404	-0.0183556*		-0.0149911*		616	0.435829	0.43043	0.258256	0.252336	0.137885	0.126409	0.107511	0.104355	0.0722661	0.0758773	0.0457867	0.0464461	0.04320045*			616	0.0102547		-0.002983		-0.0045354		0.0112677		0.00279075		0.00834951		-0.0103389		616	0.416223	0.424132	0.244268
617.6	0.0847799	0.0858878	0.0330206	0.034457	0.0116568	0.0177075	0.0120629	0.0139843	-0.0004224	0.00329531	-0.0184831*		-0.0144334*		617.6	0.435019	0.43043	0.258706	0.252336	0.13821	0.126409	0.107103	0.104355	0.0722969	0.0758773	0.0453713	0.0464461	0.04243008*			617.6	0.0113136		-0.0022472		-0.0036849		0.0122287		0.00406095		0.00903413		-0.0103163		617.6	0.415668	0.423482	0.242723
619.2	0.0829417	0.0856609	0.0326931	0.0343659	0.0101323	0.0176607	0.0117001	0.0139473	-0.0016676	0.00328661	-0.0196572*		-0.0156916*		619.2	0.434593	0.43043	0.259122	0.252336	0.137523	0.126409	0.106308	0.104355	0.0719458	0.0758773	0.044108	0.0464461	0.04222761*			619.2	0.0108223		-0.001121		-0.0035945		0.0118685		0.0042151		0.00890517		-0.0112091		619.2	0.414335	0.422833	0.242496
620.8	0.0829804	0.0854345	0.0328536	0.0342751	0.0109161	0.017614	0.0119095	0.0139105	-0.0019045	0.00327792	-0.0192969*		-0.0156794*		620.8	0.434554	0.43043	0.25894	0.252336	0.137517	0.126409	0.105943	0.104355	0.0723728	0.0758773	0.0442305	0.0464461	0.04152583*			620.8	0.0103695		-0.0014561		-0.0032069		0.0108359		0.00361583		0.0085054		-0.0129719		620.8	0.414295	0.422185	0.24148
622.4	0.0822069	0.0852088	0.0327567	0.0341845	0.0106231	0.0175675	0.0108278	0.0138737	-0.0026127	0.00326926	-0.0196426*		-0.0157558*		622.4	0.434019	0.43043	0.259201	0.252336	0.136656	0.126409	0.106447	0.104355	0.07122	0.0758773	0.0446969	0.0464461	0.04121623*			622.4	0.0111185		-0.0007558		-0.0037162		0.0106766		0.00337808		0.00875367		-0.0131757		622.4	0.412583	0.421539	0.242175
624	0.0822216	0.0849836	0.0327945	0.0340942	0.011929	0.017521	0.0112114	0.0138371	-0.0020269	0.00326062	-0.0189081*		-0.0152641*		624	0.433454	0.43043	0.258791	0.252336	0.136975	0.126409	0.106883	0.104355	0.0709513	0.0758773	0.0440891	0.0464461	0.04103106*			624	0.0115669		-0.0013501		-0.0042607		0.00952435		0.00422149		0.00948265		-0.0136879		624	0.412062	0.420894	0.242062
625.6	0.0834793	0.0847591	0.0332522	0.0340041	0.0139433	0.0174747	0.0125527	0.0138005	-0.0008347	0.00325201	-0.0176143*		-0.0154462*		625.6	0.434438	0.43043	0.259523	0.252336	0.137207	0.126409	0.10732	0.104355	0.0712494	0.0758773	0.0443356	0.0464461	0.04114529*			625.6	0.01102		-0.0015917		-0.0047111		0.00890115		0.00426127		0.00747345		-0.0141241		625.6	0.411452	0.42025	0.240432
627.2	0.0834995	0.0845351	0.03293	0.0339143	0.0154814	0.0174286	0.0132778	0.013764	-0.0005349	0.00324341	-0.0177883*		-0.0160923*		627.2	0.434381	0.43043	0.259176	0.252336	0.135882	0.126409	0.106783	0.104355	0.0706718	0.0758773	0.0429044	0.0464461	0.0411142*			627.2	0.00830294		-0.0044704		-0.0071186		0.00710483		0.00229181		0.00464214		-0.0155162		627.2	0.410282	0.419608	0.240541
628.8	0.0849533	0.0843118	0.0338589	0.0338246	0.0169334	0.0173825	0.0140437	0.0137277	0.00038251	0.00323484	-0.0162744*		-0.0156553*		628.8	0.43517	0.43043	0.259888	0.252336	0.137001	0.126409	0.10966	0.104355	0.0715215	0.0758773	0.0445425	0.0464461	0.04293963*			628.8	0.0078065		-0.0042714		-0.008387		0.00726105		0.00204576		0.00357685		-0.0161293		628.8	0.408907	0.418966	0.240282
630.4	0.0860715	0.084089	0.0356895	0.0337353	0.0184849	0.0173366	0.0156877	0.0136914	0.00133369	0.0032263	-0.0144389*		-0.0132482*		630.4	0.433725	0.43043	0.259303	0.252336	0.134757	0.126409	0.109239	0.104355	0.0707025	0.0758773	0.042467	0.0464461	0.04204315*			630.4	0.00900797		-0.0049588		-0.0078992		0.00703087		0.00306705		0.00369536		-0.015698		630.4	0.409718	0.418326	0.240515
632	0.0864214	0.0838668	0.0356509	0.0336461	0.0196963	0.0172908	0.0161246	0.0136552	0.00276108	0.00321777	-0.0144591*		-0.0131624*		632	0.434436	0.43043	0.259726	0.252336	0.133554	0.126409	0.109663	0.104355	0.0704855	0.0758773	0.0434968	0.0464461	0.04296004*			632	0.00826394		-0.0056231		-0.0074627		0.00689705		0.00200525		0.00245617		-0.0155613		632	0.408394	0.417688	0.240367
633.6	0.0848854	0.0836452	0.034776	0.0335572	0.0181884	0.0172451	0.0149534	0.0136192	0.00262463	0.00320927	-0.0156023*		-0.0135007*		633.6	0.433332	0.43043	0.258692	0.252336	0.132633	0.126409	0.109687	0.104355	0.0701714	0.0758773	0.0429095	0.0464461	0.04113955*			633.6	0.00975726		-0.005842		-0.008257		0.00713917		0.00256408		0.00304537		-0.0143329		633.6	0.408208	0.41705	0.240945
635.2	0.0846995	0.0834242	0.0349825	0.0334686	0.0182949	0.0171995	0.0142001	0.0135832	0.00186941	0.00320079	-0.0157463*		-0.0130468*		635.2	0.433085	0.43043	0.258194	0.252336	0.133425	0.126409	0.10994	0.104355	0.0702444	0.0758773	0.043632	0.0464461	0.04063504*			635.2	0.00997723		-0.0061048		-0.0086981		0.00732271		0.00172904		0.00263588		-0.0140572		635.2	0.406541	0.416414	0.241839
636.8	0.0864229	0.0832037	0.0359111	0.0333801	0.0180093	0.0171541	0.0153859	0.0135473	0.00243829	0.00319233	-0.0138891*		-0.012007*		636.8	0.432076	0.43043	0.257624	0.252336	0.130796	0.126409	0.108643	0.104355	0.0704726	0.0758773	0.0420022	0.0464461	0.03996356*			636.8	0.0116624		-0.0058033		-0.0075504		0.00828116		0.00241056		0.00251966		-0.0134592		636.8	0.405397	0.415778	0.242197
638.4	0.0861351	0.0829839	0.0353395	0.0332919	0.0176998	0.0171087	0.014634	0.0135115	0.00223314	0.00318389	-0.0149829*		-0.0129567*		638.4	0.432086	0.43043	0.257209	0.252336	0.131632	0.126409	0.109823	0.104355	0.0716482	0.0758773	0.0420462	0.0464461	0.0398751*			638.4	0.0117438		-0.0068659		-0.0069599		0.00967994		0.00218892		0.00218131		-0.0120172		638.4	0.404101	0.415144	0.241795
640	0.0862742	0.0827646	0.0338955	0.033204	0.0157284	0.0170635	0.0131898	0.0134758	0.00193792	0.00317548	-0.014305*		-0.0141419*		640	0.432262	0.43043	0.256975	0.252336	0.131996	0.126409	0.110199	0.104355	0.0724681	0.0758773	0.0426731	0.0464461	0.03988198*			640	0.0128468		-0.0054226		-0.0067533		0.0100243		0.00425859		0.00390984		-0.0103429		640	0.402979	0.414512	0.240818
641.6	0.0854998	0.0825459	0.0329365	0.0331162	0.0165288	0.0170185	0.0131436	0.0134402	0.00111991	0.00316709	-0.0146519*		-0.015589*		641.6	0.433125	0.43043	0.25663	0.252336	0.131885	0.126409	0.11039	0.104355	0.0734295	0.0758773	0.0430674	0.0464461	0.04091049*			641.6	0.0143152		-0.0049125		-0.005502		0.0114959		0.00517908		0.00472139		-0.0090087		641.6	0.400979	0.41388	0.238769
[truncated: 1,294 more rows]
[truncated: 11 more columns]

## Sheet: Supplementary Fig 1d
ug/mL	N1-CA09-WT		N1-MI15-WT		N4-DB16-WT		N8-JD13-WT		N2-WI05-WT		N3-MI06-WT		N5-DB16-WT
50	103103	99487.2	98570	97836.6	103755	103182	99796.5	98466.2	105502	105331	99642.4	102922	101871	102628
[truncated: 10 more rows]

## Sheet: Supplementary Fig 2a
N1-CA09-WT				N1-MI15-WT				N4-DB16-WT				N8-JD13-WT				N2-WI05-WT				N3-MI06-WT				N5-DB16-WT
[truncated: 65 more rows]

[truncated: 10 more sheets: Supplementary Fig 2e, Supplementary Fig 2f, Supplementary Fig 3c, Supplementary Fig Fig 3e, Supplementary Fig 5a, Supplementary Fig 5b, Supplementary Fig 5d, Supplementary Fig 5f, Supplementary Fig 5g, Supplementary Fig 6c]
